# Supplementary material for: Can "sponge city" pilots enhance ecological livability: Evidence from China
Source: PLoS One. 2024 Jun 6;19(6):e0297251. doi: 10.1371/journal.pone.0297251 (PMC11156270; doi:10.1371/journal.pone.0297251)
Supplement: S1 Data — (ZIP) [file pone.0297251.s001.zip]

Archive with 13 entries (13 files):
- Fig 1.  Kernel density estimation of ecological livability..xlsx
- Fig 2.  Parallel Trend Test..xlsx
- Fig 3.  Placebo Test..xlsx
- Table 1.Evaluation Indicator System for Ecological Livability..xlsx
- Table 10Heterogeneity testing of per capita water supply..xlsx
- Table 2.Variable definitions..xlsx
- Table 3Variable definitions..xlsx
- Table 4The baseline regression results..xlsx
- Table 5Testing Results for Replacing the Dependent Variable..xlsx
- Table 6Applicability testing of PSM-DID method..xlsx
- Table 7Robustness Check..xlsx
- Table 8Mediation effect test..xlsx
- Table 9Heterogeneity testing of drought severity..xlsx
