# Supplementary material for: Can "sponge city" pilots enhance ecological livability: Evidence from China
Source: PLoS One. 2024 Jun 6;19(6):e0297251. doi: 10.1371/journal.pone.0297251 (PMC11156270; doi:10.1371/journal.pone.0297251)
Supplement: S1 Data — (ZIP) [file pone.0297251.s001.zip › Fig 1. Kernel density estimation of ecological livability..xlsx]

## Sheet: Sheet1
0.0540519	0.0520509	0.0568856
0.0429582	0.056127	0.0575072
0.0385097	0.0502588	0.0556111
0.0291375	0.040456	0.0512438
0.0359847	0.0428566	0.0436771
0.0244413	0.0324118	0.0299699
0.0240011	0.0285503	0.0343242
0.0342599	0.0326198	0.0403938
0.0391944	0.0460866	0.048717
0.0299565	0.0427925	0.0427002
0.0392416	0.0439242	0.0373705
0.0364427	0.0375052	0.0392944
0.0394694	0.0423498	0.0429361
0.0377216	0.0348555	0.0328559
0.0352685	0.0292003	0.0274494
0.027631	0.0335594	0.0281772
0.0317072	0.0336049	0.0345501
0.0303302	0.0315957	0.0292173
0.0267497	0.0285088	0.031217
0.101962	0.0895796	0.0873771
0.0371772	0.040676	0.0424254
0.0268256	0.03276	0.0322535
0.0446656	0.049151	0.0466305
0.0429008	0.0512602	0.0537207
0.0358075	0.0451093	0.0451243
0.0543258	0.0593161	0.0812311
0.0418156	0.0423637	0.0412346
0.058478	0.0528478	0.0592008
0.0390198	0.0398133	0.0382776
0.030514	0.0350304	0.0347063
0.0344454	0.0432157	0.0444826
0.0580542	0.0660843	0.0707232
0.0434274	0.0438018	0.0430831
0.0673827	0.0402574	0.0411944
0.0476747	0.0498335	0.0507565
0.0426381	0.0452593	0.0511501
0.0381642	0.0388704	0.0375985
0.0333161	0.0412067	0.0447318
0.0362911	0.0398352	0.0391218
0.0682224	0.0405302	0.0393668
0.0553581	0.0602181	0.0875907
0.041829	0.0504698	0.0441824
0.0792007	0.0805164	0.0702913
0.0420582	0.0414865	0.0547984
0.0481549	0.0532221	0.0526809
0.078808	0.0715139	0.0751785
0.0389437	0.0383947	0.0374602
0.0602434	0.0640501	0.0693192
0.086419	0.122527	0.125642
0.0505486	0.0685068	0.0757143
0.0455469	0.0561954	0.065537
0.0380315	0.0472994	0.0512809
0.0396995	0.0459095	0.0543301
0.0706001	0.0828039	0.100072
0.0512013	0.0625191	0.0706221
0.0685559	0.0772131	0.0762804
0.0531884	0.0740637	0.086703
0.0636373	0.0671313	0.0719759
0.080447	0.0909215	0.108464
0.056657	0.0605104	0.0657134
0.0708446	0.0838187	0.0803257
0.0538622	0.0650358	0.0710417
0.0764331	0.0565369	0.0609562
0.0636739	0.0782781	0.0839085
0.0420768	0.044983	0.0477491
0.0382391	0.0442667	0.0531182
0.038618	0.0430605	0.0498335
0.0373269	0.0412023	0.0461934
0.0626459	0.0774593	0.0676045
0.0545999	0.0701117	0.0618082
0.106227	0.106319	0.0573307
0.0709328	0.0788769	0.0509563
0.0759357	0.109628	0.0738665
0.0918803	0.0936488	0.0498092
0.126969	0.064908	0.0492121
0.0726474	0.0741371	0.0834152
0.0565919	0.0576217	0.0613618
0.0510618	0.0570904	0.0589683
0.0590295	0.0666787	0.0712433
0.0538542	0.0499209	0.0554885
0.0630247	0.0706044	0.0619133
0.0820101	0.10406	0.135501
0.0418601	0.0477153	0.0503102
0.0507888	0.0609766	0.0623307
0.0556285	0.0609532	0.0686827
0.0403411	0.0457242	0.0520952
0.0409507	0.0472041	0.0550427
0.0387073	0.0449786	0.0529252
0.0435059	0.0519294	0.063569
0.0405392	0.0444149	0.043178
0.060377	0.068497	0.0796833
0.0413428	0.0481474	0.0513495
0.0509107	0.054364	0.0637364
0.0570903	0.0607302	0.0688299
0.0284079	0.0322913	0.039426
0.0398528	0.0424716	0.0434618
0.0350272	0.0381573	0.0425925
0.0350765	0.0406641	0.042153
0.0416093	0.0472898	0.0377514
0.0420825	0.0403361	0.0434952
0.0438658	0.0396909	0.0379983
0.0385321	0.041618	0.0413217
0.0490944	0.0591665	0.0525049
0.0370283	0.0409254	0.0453784
0.0474232	0.0539907	0.0541306
0.0638407	0.0736653	0.0657226
0.0450981	0.0582372	0.0453963
0.0787579	0.0539295	0.180519
0.0291637	0.0284269	0.0610914
0.0361124	0.0405351	0.0487043
0.0772708	0.077381	0.0612547
0.155422	0.169664	0.169277
0.0846195	0.0902645	0.0964595
0.0689519	0.0733338	0.0687535
0.0434184	0.0477427	0.0484811
0.0519068	0.0514007	0.0550033
0.0546365	0.0535242	0.0530386
0.0727129	0.0906102	0.0833908
0.0660522	0.0479442	0.045963
0.0601766	0.065114	0.0414737
0.0587091	0.0634938	0.0671751
0.0625527	0.0744228	0.0578954
0.0570517	0.0718589	0.0849192
0.0486805	0.0600044	0.0657515
0.0431642	0.0435638	0.0472318
0.052179	0.0574114	0.054891
0.0647178	0.071498	0.0686454
0.0701833	0.0763307	0.073914
0.05177	0.0553199	0.0484767
0.0713439	0.0706646	0.0654389
0.116881	0.0959417	0.0803585
0.0443016	0.0525655	0.0512337
0.0382313	0.0427023	0.0460843
0.0571043	0.0401568	0.0459508
0.0534665	0.0715391	0.05149
0.0551875	0.0621314	0.0497698
0.0537035	0.0542557	0.0503939
0.0438998	0.0398678	0.0464167
0.0719019	0.0901811	0.0837646
0.0521736	0.0601551	0.0683826
0.053355	0.0662759	0.0764784
0.0420013	0.0433275	0.0556246
0.0436609	0.0453383	0.0669554
0.0433538	0.0522416	0.0554325
0.0496477	0.0520963	0.0531136
0.0437138	0.0467104	0.0573501
0.0361466	0.0427467	0.0429307
0.0403963	0.0427272	0.06011
0.0367313	0.0438861	0.0494127
0.0332518	0.0414208	0.0455836
0.0420811	0.0522075	0.0491664
0.045963	0.0453611	0.0492588
0.0485338	0.0561554	0.0576342
0.0435972	0.0458027	0.0405953
0.0528561	0.060322	0.0583586
0.0349953	0.0389201	0.0384158
0.0694824	0.0676483	0.0573745
0.0805039	0.0850324	0.0778338
0.0629679	0.0672653	0.0526911
0.069531	0.0974928	0.134135
0.0452342	0.0494018	0.0509209
0.0308731	0.033238	0.0447697
0.0372477	0.038172	0.039664
0.0303248	0.0349066	0.0320796
0.0435907	0.0450316	0.0483654
0.0376519	0.0371356	0.0281756
0.0461046	0.0443957	0.05031
0.0271837	0.0378436	0.0309841
0.0548846	0.0701587	0.0763635
0.0280023	0.0321381	0.0337375
0.0260974	0.0348808	0.0344096
0.0221106	0.0386613	0.0335367
0.0294804	0.0344	0.0347854
0.0367192	0.0431702	0.0353998
0.0265925	0.0222281	0.0351767
0.0389584	0.038058	0.0357053
0.051545	0.0511742	0.0523579
0.0598695	0.075418	0.0853305
0.0585551	0.0430973	0.030604
0.0318302	0.0318391	0.0337645
0.156938	0.20277	0.222998
0.0902146	0.131716	0.16126
0.0425364	0.06274	0.0571456
0.0636656	0.0884823	0.0910041
0.0355478	0.0369706	0.0403484
0.0349839	0.0391747	0.0426762
0.0372519	0.045709	0.0477328
0.0347426	0.0364359	0.0378414
0.0666628	0.0809142	0.0884973
0.0386157	0.0401385	0.0342548
0.0397118	0.036826	0.0357772
0.0756206	0.0829115	0.0898136
0.079114	0.0825578	0.084316
0.046874	0.0491478	0.0570921
0.0470218	0.0564024	0.0640358
0.0520792	0.0620535	0.0708016
0.0598374	0.0732156	0.0677164
0.043819	0.047875	0.0504778
0.0460639	0.0451812	0.0480812
0.0397398	0.0495711	0.0659789
0.217747	0.221086	0.271224
0.1654	0.199965	0.221644
0.104238	0.136163	0.142704
0.0842762	0.106819	0.110251
0.0562087	0.0650695	0.0736928
0.0528099	0.0685971	0.0769059
0.0933918	0.0883238	0.0887159
0.0463623	0.0610607	0.0715838
0.0877586	0.0882624	0.105127
0.0673321	0.076005	0.0858117
0.0508027	0.0565274	0.0592213
0.095991	0.0878502	0.0952898
0.0935817	0.0767756	0.0973037
0.112998	0.0735577	0.0730508
0.121522	0.0824491	0.080079
0.0463443	0.0516799	0.0597936
0.0779441	0.0935803	0.0823471
0.0271234	0.0418958	0.0473413
0.0733074	0.0748171	0.0779005
0.224383	0.305551	0.379977
0.0575141	0.068836	0.0723857
0.0715478	0.0708268	0.0643461
0.0777902	0.0963607	0.10881
0.0719439	0.0873133	0.0863139
0.0490726	0.0651891	0.0519929
0.0636513	0.0665721	0.072214
0.0491794	0.0442661	0.0679138
0.0673881	0.0982425	0.124194
0.0817309	0.0976537	0.101938
0.0629757	0.076883	0.0819058
0.04912	0.0594462	0.0608888
0.0563974	0.060425	0.071218
0.0415887	0.0570143	0.0643643
0.0661497	0.0832985	0.0877578
0.0460652	0.0491314	0.0547873
0.0388853	0.0517192	0.0558345
0.0768436	0.106816	0.148492
0.039592	0.0428493	0.057748
0.0479029	0.0457409	0.0529907
0.0545996	0.0618958	0.0686282
0.0305923	0.0358543	0.0431371
0.0375578	0.0378576	0.0413852
0.102182	0.121601	0.18386
0.0523104	0.0635363	0.0597186
0.0419595	0.0433258	0.0599246
0.0457757	0.0505519	0.0536161
0.0406811	0.0392284	0.0512836
0.0709829	0.0796171	0.0680398
0.0412592	0.0451931	0.0510499
0.0645399	0.0763573	0.089905
0.056714	0.0669207	0.0639435
0.052791	0.0626799	0.0593116
0.0413238	0.0458456	0.0480104
0.0490658	0.0482167	0.0518804
0.0538111	0.0521407	0.0565193
0.204501	0.257418	0.282277
0.623045	0.679256	0.666996
0.145359	0.195383	0.178966
0.0629094	0.058799	0.0444985
0.506556	0.634638	0.744972
0.102134	0.142579	0.175317
0.0652872	0.0472314	0.0383517
0.09494	0.116564	0.157835
0.083123	0.109059	0.134081
0.0478114	0.0522607	0.0480425
0.0408939	0.0526582	0.0580622
0.0458004	0.0471539	0.0586386
0.0361073	0.0470338	0.0583538
0.0389418	0.0433105	0.0497314
0.0352695	0.0371488	0.0560002
0.0340013	0.0410845	0.0578958
0.0789299	0.0856079	0.0867666
0.0595434	0.0804222	0.0954791
0.0452992	0.0416455	0.047514
0.0216651	0.0295141	0.0428648
0.119603	0.126726	0.0981625
0.035054	0.0400548	0.0404518
0.0418971	0.0557035	0.0601472
0.0314938	0.0341744	0.0357987
0.0342191	0.0368459	0.0337983
0.036066	0.0426905	0.0429812
0.0476627	0.0428472	0.0447423
0.0436394	0.0499492	0.0550594
0.0509992	0.0526973	0.0570595
0.027067	0.0298797	0.0307126
0.03508	0.0347904	0.0311303
0.0492542	0.055118	0.0558729
0.0352043	0.0343731	0.0355632
