# Supplementary material for: Can "sponge city" pilots enhance ecological livability: Evidence from China
Source: PLoS One. 2024 Jun 6;19(6):e0297251. doi: 10.1371/journal.pone.0297251 (PMC11156270; doi:10.1371/journal.pone.0297251)
Supplement: S1 Data — (ZIP) [file pone.0297251.s001.zip › Fig 2. Parallel Trend Test..xlsx]

## Sheet: Sheet1
idcode	time	year	city	DID	Ecology	Science	Economy	Foreign	Finance
1	2015	2010	Tangshan	0	0.0540519	0.0116748	0.116954	0.0284483	0.0291744
1	2015	2011	Tangshan	0	0.0516198	0.0137859	0.143284	0.0277537	0.033565
1	2015	2012	Tangshan	0	0.0534191	0.0163641	0.154265	0.0271497	0.0388093
1	2015	2013	Tangshan	0	0.0536104	0.0195252	0.167646	0.0259608	0.0444755
1	2015	2014	Tangshan	0	0.0535242	0.0234243	0.162497	0.0241519	0.0485757
1	2015	2015	Tangshan	1	0.0539583	0.0282556	0.15806	0.0222771	0.0538481
1	2015	2016	Tangshan	1	0.0520509	0.0342808	0.164203	0.0205548	0.0598558
1	2015	2017	Tangshan	1	0.0534786	0.0418361	0.167951	0.0179285	0.063946
1	2015	2018	Tangshan	1	0.0533071	0.0505141	0.17851	0.015991	0.0685154
1	2015	2019	Tangshan	1	0.0531465	0.0591904	0.175941	0.014826	0.0747083
1	2015	2020	Tangshan	1	0.0540956	0.0680964	0.190652	0.0142562	0.0831376
1	2015	2021	Tangshan	1	0.0568856	0.0780187	0.219442	0.0132578	0.0889375
33	2222	2010	Qinhuangdao	0	0.0429582	0.0105594	0.0559591	0.0120112	0.0263326
33	2222	2011	Qinhuangdao	0	0.0427415	0.0180213	0.0657094	0.00794397	0.0294286
33	2222	2012	Qinhuangdao	0	0.0451014	0.0105482	0.0702786	0.0150095	0.0336189
33	2222	2013	Qinhuangdao	0	0.0466662	0.0180418	0.0747873	0.00997484	0.0377323
33	2222	2014	Qinhuangdao	0	0.0507998	0.0105351	0.0734747	0.0182129	0.0411135
33	2222	2015	Qinhuangdao	0	0.0517843	0.0180643	0.0766405	0.0113819	0.0432781
33	2222	2016	Qinhuangdao	0	0.056127	0.0105239	0.14802	0.0206748	0.0467451
33	2222	2017	Qinhuangdao	0	0.055141	0.0180848	0.0930965	0.0134806	0.0517101
33	2222	2018	Qinhuangdao	0	0.0558946	0.0103763	0.101798	0.0261096	0.058943
33	2222	2019	Qinhuangdao	0	0.0552021	0.0185687	0.0995362	0.0167794	0.0665788
33	2222	2020	Qinhuangdao	0	0.0540821	0.0102493	0.104914	0.0332631	0.075253
33	2222	2021	Qinhuangdao	0	0.0575072	0.0185444	0.115625	0.0208515	0.0839949
34	2222	2010	Handan	0	0.0385097	0.018294	0.0450627	0.00940118	0.00859093
34	2222	2011	Handan	0	0.0412382	0.018294	0.053987	0.01097	0.010537
34	2222	2012	Handan	0	0.0403214	0.018294	0.0591335	0.0128634	0.0129164
34	2222	2013	Handan	0	0.0466179	0.018294	0.055133	0.0150921	0.0159123
34	2222	2014	Handan	0	0.0468008	0.018294	0.0597671	0.0164282	0.0170222
34	2222	2015	Handan	0	0.0477644	0.0182959	0.0608635	0.018111	0.0188134
34	2222	2016	Handan	0	0.0502588	0.0182922	0.0647882	0.0202117	0.0213915
34	2222	2017	Handan	0	0.0514844	0.0183127	0.0654413	0.0234203	0.0256307
34	2222	2018	Handan	0	0.0501787	0.0164781	0.0670026	0.0271514	0.027081
34	2222	2019	Handan	0	0.0521988	0.0320557	0.0675583	0.0167757	0.0313833
34	2222	2020	Handan	0	0.0522253	0.0259595	0.0720496	0.0232747	0.0363643
34	2222	2021	Handan	0	0.0556111	0.0268713	0.0832813	0.0254551	0.0416472
35	2222	2010	Xingtai	0	0.0291375	0.0351944	0.0257004	0.0038276	0.00826504
35	2222	2011	Xingtai	0	0.0295361	0.032151	0.0318373	0.00482333	0.0101491
35	2222	2012	Xingtai	0	0.0301588	0.0293392	0.034722	0.00592209	0.0117473
35	2222	2013	Xingtai	0	0.0383606	0.0267423	0.0340062	0.00754269	0.0140822
35	2222	2014	Xingtai	0	0.0410079	0.0243491	0.0377429	0.00917195	0.0159207
35	2222	2015	Xingtai	0	0.0401122	0.0221464	0.0409822	0.0110272	0.0177497
35	2222	2016	Xingtai	0	0.040456	0.0201175	0.046998	0.0136914	0.0205199
35	2222	2017	Xingtai	0	0.0437669	0.0182548	0.0501573	0.0168276	0.0235286
35	2222	2018	Xingtai	0	0.0439816	0.0164501	0.0516948	0.0206301	0.0264645
35	2222	2019	Xingtai	0	0.0447776	0.0146435	0.0506071	0.02583	0.0302033
35	2222	2020	Xingtai	0	0.0497076	0.0129714	0.0553687	0.0320436	0.0341097
35	2222	2021	Xingtai	0	0.0512438	0.0115066	0.0624701	0.040092	0.0389368
36	2222	2010	Baoding	0	0.0359847	0.0960438	0.0284293	0.00257765	0.0100556
36	2222	2011	Baoding	0	0.0361026	0.0896898	0.0356626	0.00313412	0.0120533
36	2222	2012	Baoding	0	0.0316344	0.0837207	0.0405432	0.00387878	0.0144693
36	2222	2013	Baoding	0	0.0394414	0.0781178	0.0424851	0.00486797	0.0179017
36	2222	2014	Baoding	0	0.0387529	0.0728586	0.0458368	0.00591124	0.0202433
36	2222	2015	Baoding	0	0.0408196	0.0679264	0.0513856	0.00694052	0.0225187
36	2222	2016	Baoding	0	0.0428566	0.0633006	0.0533858	0.00851525	0.0263405
36	2222	2017	Baoding	0	0.0358436	0.0589662	0.0524949	0.00998004	0.0294698
36	2222	2018	Baoding	0	0.0417314	0.0547476	0.0556888	0.0124346	0.034621
36	2222	2019	Baoding	0	0.0406026	0.0505272	0.0574166	0.0152196	0.0395899
36	2222	2020	Baoding	0	0.0423186	0.0465105	0.0626345	0.0193377	0.0473952
36	2222	2021	Baoding	0	0.0436771	0.0428356	0.071042	0.02345	0.053846
37	2222	2010	Zhangjiakou	0	0.0244413	0.0110134	0.0372217	0.00969719	0.0120053
37	2222	2011	Zhangjiakou	0	0.0248672	0.0102605	0.0439944	0.0116157	0.0139624
37	2222	2012	Zhangjiakou	0	0.026106	0.00955244	0.0493788	0.0142268	0.016629
37	2222	2013	Zhangjiakou	0	0.0294009	0.00889107	0.0495129	0.0173707	0.0197284
37	2222	2014	Zhangjiakou	0	0.0295429	0.00827081	0.0545708	0.0204826	0.0221632
37	2222	2015	Zhangjiakou	0	0.0319079	0.00768978	0.0552195	0.0242721	0.0250626
37	2222	2016	Zhangjiakou	0	0.0324118	0.00714611	0.0601974	0.0318409	0.0317452
37	2222	2017	Zhangjiakou	0	0.0318811	0.00663795	0.0582015	0.0408711	0.0394858
37	2222	2018	Zhangjiakou	0	0.0307505	0.00614472	0.0634821	0.0478179	0.043578
37	2222	2019	Zhangjiakou	0	0.0302332	0.00564963	0.0642693	0.0543616	0.0462974
37	2222	2020	Zhangjiakou	0	0.0298797	0.0051807	0.0720799	0.0632494	0.0507044
37	2222	2021	Zhangjiakou	0	0.0299699	0.00475473	0.0794581	0.0725518	0.0547385
38	2222	2010	Chengde	0	0.0240011	0.00927967	0.0441025	0.00966161	0.0127466
38	2222	2011	Chengde	0	0.0239878	0.00898635	0.05709	0.01092	0.0143542
38	2222	2012	Chengde	0	0.0244383	0.00870051	0.0616008	0.012808	0.0168207
38	2222	2013	Chengde	0	0.0252677	0.00842027	0.0613024	0.0155495	0.0205344
38	2222	2014	Chengde	0	0.0257872	0.0081475	0.0709793	0.0175629	0.022756
38	2222	2015	Chengde	0	0.0289436	0.00788034	0.0717945	0.0199321	0.0253783
38	2222	2016	Chengde	0	0.0285503	0.00762065	0.0766297	0.0234995	0.0296045
38	2222	2017	Chengde	0	0.0297482	0.00736657	0.0778363	0.0274905	0.0344547
38	2222	2018	Chengde	0	0.028807	0.00711622	0.078219	0.0302433	0.0368276
38	2222	2019	Chengde	0	0.0264467	0.00686401	0.0773627	0.0339976	0.0403527
38	2222	2020	Chengde	0	0.026808	0.00661926	0.0882591	0.0388407	0.0453192
38	2222	2021	Chengde	0	0.0343242	0.00638573	0.0982711	0.0422377	0.0481979
39	2222	2010	Cangzhou	0	0.0342599	0.00411766	0.0557623	0.0327568	0.0119006
39	2222	2011	Cangzhou	0	0.0365924	0.00500135	0.0664922	0.0319808	0.0140112
39	2222	2012	Cangzhou	0	0.0297275	0.00613351	0.0727546	0.031684	0.0168648
39	2222	2013	Cangzhou	0	0.0378278	0.00759637	0.0749408	0.0305621	0.0198378
39	2222	2014	Cangzhou	0	0.0383442	0.00950947	0.0808139	0.0278463	0.0219538
39	2222	2015	Cangzhou	0	0.0386327	0.0120372	0.085448	0.0251329	0.0246852
39	2222	2016	Cangzhou	0	0.0326198	0.0154169	0.0910833	0.0225778	0.0280694
39	2222	2017	Cangzhou	0	0.0396234	0.0199886	0.093157	0.019182	0.0307494
39	2222	2018	Cangzhou	0	0.0398597	0.0255261	0.0935419	0.0167396	0.0339689
39	2222	2019	Cangzhou	0	0.0374497	0.0310618	0.0915979	0.0154476	0.0380705
39	2222	2020	Cangzhou	0	0.0392887	0.0366554	0.0981933	0.0146886	0.0431098
39	2222	2021	Cangzhou	0	0.0403938	0.0429215	0.111808	0.0140072	0.0485572
40	2222	2010	Langfang	0	0.0391944	0.0382751	0.0573906	0.00449721	0.0234564
40	2222	2011	Langfang	0	0.0385584	0.0377838	0.0680492	0.00520852	0.0270338
40	2222	2012	Langfang	0	0.0383397	0.0372625	0.0763204	0.00623033	0.0320078
40	2222	2013	Langfang	0	0.0461204	0.0367058	0.0881013	0.00768655	0.0409854
40	2222	2014	Langfang	0	0.0467332	0.0361173	0.0932068	0.00943246	0.0470944
40	2222	2015	Langfang	0	0.0465332	0.0354914	0.106296	0.0119908	0.0585058
40	2222	2016	Langfang	0	0.0460866	0.0348301	0.116053	0.0153384	0.0731653
40	2222	2017	Langfang	0	0.0465528	0.0341295	0.121705	0.0155257	0.0719378
40	2222	2018	Langfang	0	0.0475853	0.0333971	0.128885	0.0158771	0.0712548
40	2222	2019	Langfang	0	0.0456704	0.0326629	0.130195	0.0171877	0.0751037
40	2222	2020	Langfang	0	0.0464725	0.031981	0.120414	0.0190044	0.0807833
40	2222	2021	Langfang	0	0.048717	0.0313682	0.12792	0.0206655	0.0855239
41	2222	2010	Hengshui	0	0.0299565	0.00525543	0.0276184	0.0168333	0.0110128
41	2222	2011	Hengshui	0	0.0302504	0.00573184	0.0346636	0.0179622	0.0132969
41	2222	2012	Hengshui	0	0.0299483	0.00626056	0.0384846	0.0196468	0.0164969
41	2222	2013	Hengshui	0	0.0388006	0.00684159	0.0401886	0.0214471	0.0200431
41	2222	2014	Hengshui	0	0.0383739	0.00748614	0.044801	0.0224094	0.0230119
41	2222	2015	Hengshui	0	0.0387328	0.00819981	0.04809	0.0238677	0.0273294
41	2222	2016	Hengshui	0	0.0427925	0.00899009	0.0576306	0.0231161	0.0288346
41	2222	2017	Hengshui	0	0.0430514	0.00986818	0.0624355	0.0231648	0.031957
41	2222	2018	Hengshui	0	0.0406597	0.0108004	0.0639946	0.0239112	0.0362357
41	2222	2019	Hengshui	0	0.0404284	0.0117308	0.0611857	0.0251159	0.0415127
41	2222	2020	Hengshui	0	0.0413459	0.0126893	0.068406	0.0259306	0.0465672
41	2222	2021	Hengshui	0	0.0427002	0.0137187	0.0762404	0.0267994	0.0522276
42	2222	2010	Datong	0	0.0392416	0.0215149	0.0347393	0.00664845	0.02637
42	2222	2011	Datong	0	0.0395003	0.0212085	0.0433284	0.00760179	0.0301562
42	2222	2012	Datong	0	0.040536	0.0207527	0.0486782	0.00836037	0.0327588
42	2222	2013	Datong	0	0.0422074	0.0200782	0.0506071	0.00966557	0.0350404
42	2222	2014	Datong	0	0.0428341	0.0190955	0.0525533	0.0102528	0.0352582
42	2222	2015	Datong	0	0.0429972	0.0176925	0.0555417	0.0117645	0.0408451
42	2222	2016	Datong	0	0.0439242	0.0157569	0.0535026	0.0142503	0.0443445
42	2222	2017	Datong	0	0.033759	0.0132124	0.0591789	0.0173061	0.0455865
42	2222	2018	Datong	0	0.0339837	0.00830631	0.0682741	0.0286727	0.0489936
42	2222	2019	Datong	0	0.0343015	0.00340024	0.0709663	0.0704078	0.054448
42	2222	2020	Datong	0	0.0366115	0.00147219	0.0836381	0.149853	0.0605452
42	2222	2021	Datong	0	0.0373705	0.000848192	0.106147	0.238156	0.0677592
43	2222	2010	Changzhi	0	0.0364427	0.0109499	0.0483041	0.0104768	0.0198853
43	2222	2011	Changzhi	0	0.0359351	0.0109499	0.0672967	0.0120538	0.0233327
43	2222	2012	Changzhi	0	0.0361014	0.0109499	0.0739958	0.0131975	0.0258164
43	2222	2013	Changzhi	0	0.0360969	0.0109499	0.0736066	0.0141404	0.0277538
43	2222	2014	Changzhi	0	0.0362251	0.0109499	0.0732887	0.0148885	0.029402
43	2222	2015	Changzhi	0	0.0365653	0.0109499	0.0642779	0.015646	0.0313601
43	2222	2016	Changzhi	0	0.0375052	0.0109499	0.0686763	0.0162375	0.0324916
43	2222	2017	Changzhi	0	0.0332271	0.0109499	0.0812702	0.0180793	0.0367996
43	2222	2018	Changzhi	0	0.0338193	0.0108135	0.0913319	0.0207728	0.0422591
43	2222	2019	Changzhi	0	0.0334648	0.00980652	0.0906378	0.0251629	0.0470127
43	2222	2020	Changzhi	0	0.0367912	0.00956365	0.104821	0.0288392	0.0532416
43	2222	2021	Changzhi	0	0.0392944	0.00953189	0.146389	0.0329113	0.0612762
44	2222	2010	Jincheng	0	0.0394694	0.0108976	0.0584567	0.0103901	0.0317081
44	2222	2011	Jincheng	0	0.0396742	0.0112077	0.0733082	0.0114338	0.0362044
44	2222	2012	Jincheng	0	0.0395116	0.0115365	0.0842327	0.0128336	0.0423312
44	2222	2013	Jincheng	0	0.0404095	0.011884	0.0904216	0.0125982	0.0425801
44	2222	2014	Jincheng	0	0.0405397	0.0122539	0.0857161	0.0126267	0.0441911
44	2222	2015	Jincheng	0	0.0407921	0.0126482	0.0858264	0.012056	0.0433241
44	2222	2016	Jincheng	0	0.0423498	0.0130666	0.0864254	0.0127213	0.0474496
44	2222	2017	Jincheng	0	0.0362693	0.0135132	0.0955422	0.013032	0.0502385
44	2222	2018	Jincheng	0	0.0346971	0.0139784	0.113559	0.0141757	0.0570275
44	2222	2019	Jincheng	0	0.0355194	0.0144417	0.113332	0.0155908	0.0650387
44	2222	2020	Jincheng	0	0.035896	0.014905	0.129014	0.0159189	0.068715
44	2222	2021	Jincheng	0	0.0429361	0.0153702	0.177234	0.0165935	0.0741331
45	2222	2010	Shuozhou	0	0.0377216	0.0109499	0.0774211	0.00606223	0.024085
45	2222	2011	Shuozhou	0	0.0381856	0.010864	0.0959855	0.00722316	0.0267173
45	2222	2012	Shuozhou	0	0.0387815	0.0109499	0.114394	0.00826112	0.0312919
45	2222	2013	Shuozhou	0	0.0390286	0.0106771	0.116089	0.00880267	0.0325281
45	2222	2014	Shuozhou	0	0.0390813	0.0106603	0.112584	0.00903407	0.0332329
45	2222	2015	Shuozhou	0	0.0396965	0.0106827	0.0993675	0.00959909	0.0390225
45	2222	2016	Shuozhou	0	0.0348555	0.0108004	0.100998	0.010299	0.0422744
45	2222	2017	Shuozhou	0	0.0326078	0.0113777	0.108147	0.0104614	0.0451833
45	2222	2018	Shuozhou	0	0.0325285	0.0121923	0.11809	0.0108471	0.0509331
45	2222	2019	Shuozhou	0	0.0325568	0.0125192	0.117307	0.0116149	0.0560445
45	2222	2020	Shuozhou	0	0.0330834	0.0123119	0.149471	0.0131182	0.0631741
45	2222	2021	Shuozhou	0	0.0328559	0.0123119	0.181632	0.0147999	0.0723057
46	2222	2010	Yuncheng	0	0.0352685	0.00748801	0.0235077	0.0100058	0.00668432
46	2222	2011	Yuncheng	0	0.033544	0.00774209	0.0312015	0.0113497	0.00827111
46	2222	2012	Yuncheng	0	0.0326808	0.00803728	0.0331369	0.0129714	0.0105131
46	2222	2013	Yuncheng	0	0.0334248	0.00837543	0.0357599	0.0142855	0.0125654
46	2222	2014	Yuncheng	0	0.0303643	0.00876777	0.0381364	0.0145	0.0134603
46	2222	2015	Yuncheng	0	0.0298864	0.00922549	0.0367611	0.0149503	0.0153996
46	2222	2016	Yuncheng	0	0.0292003	0.00976168	0.0384954	0.0155586	0.0165206
46	2222	2017	Yuncheng	0	0.028432	0.0103932	0.0428397	0.0156396	0.0185845
46	2222	2018	Yuncheng	0	0.0279673	0.0110265	0.0495735	0.0168514	0.0217571
46	2222	2019	Yuncheng	0	0.0278715	0.0115104	0.0515132	0.0176534	0.0240634
46	2222	2020	Yuncheng	0	0.0275473	0.011884	0.062881	0.0196115	0.0282076
46	2222	2021	Yuncheng	0	0.0274494	0.0122315	0.0819492	0.0214	0.0321857
47	2222	2010	Xinzhou	0	0.027631	0.00128537	0.0192217	0.0459456	0.0140405
47	2222	2011	Xinzhou	0	0.0280757	0.00128537	0.0274952	0.0539739	0.0171515
47	2222	2012	Xinzhou	0	0.0305169	0.00128537	0.0319541	0.0622557	0.0204749
47	2222	2013	Xinzhou	0	0.0328534	0.00128537	0.0340538	0.0694316	0.0232641
47	2222	2014	Xinzhou	0	0.033188	0.00128537	0.0356626	0.0731771	0.0246894
47	2222	2015	Xinzhou	0	0.0335068	0.00128537	0.0355221	0.0781542	0.0270906
47	2222	2016	Xinzhou	0	0.0335594	0.00128537	0.0377191	0.0839353	0.0293125
47	2222	2017	Xinzhou	0	0.0341081	0.00128537	0.0483539	0.0924903	0.0327559
47	2222	2018	Xinzhou	0	0.0332665	0.00158055	0.0560175	0.0877175	0.0364356
47	2222	2019	Xinzhou	0	0.0288301	0.00128537	0.0568046	0.112251	0.0408111
47	2222	2020	Xinzhou	0	0.027537	0.00128537	0.064851	0.123703	0.0455439
47	2222	2021	Xinzhou	0	0.0281772	0.00128537	0.0972786	0.139275	0.0519675
48	2222	2010	Linfen	0	0.0317072	0.00435866	0.0336191	0.0226961	0.0134239
48	2222	2011	Linfen	0	0.0319123	0.00435866	0.0452292	0.0249588	0.0151034
48	2222	2012	Linfen	0	0.0320062	0.00435866	0.0491453	0.0284966	0.0185368
48	2222	2013	Linfen	0	0.0336196	0.00435866	0.050512	0.0308319	0.0203238
48	2222	2014	Linfen	0	0.0322481	0.00435866	0.0481203	0.0318365	0.0210409
48	2222	2015	Linfen	0	0.0331119	0.00435866	0.0452702	0.0336797	0.0224337
48	2222	2016	Linfen	0	0.0336049	0.00435866	0.0471364	0.0365995	0.0245723
48	2222	2017	Linfen	0	0.0336811	0.00435866	0.0524062	0.0396815	0.0270793
48	2222	2018	Linfen	0	0.0338195	0.00435866	0.0578707	0.0429038	0.0296414
48	2222	2019	Linfen	0	0.0338573	0.00435866	0.0582686	0.0457566	0.032052
48	2222	2020	Linfen	0	0.0345193	0.00435866	0.0757712	0.0523039	0.0373601
48	2222	2021	Linfen	0	0.0345501	0.00435866	0.0932738	0.0571477	0.041324
49	2222	2010	Lvliang	0	0.0303302	0.000192431	0.0388435	0.110605	0.012993
49	2222	2011	Lvliang	0	0.0308446	0.000222324	0.0538875	0.126803	0.0161373
49	2222	2012	Lvliang	0	0.0310999	0.000267162	0.0592611	0.140184	0.0193147
49	2222	2013	Lvliang	0	0.0318529	0.000340024	0.0559612	0.132088	0.0195657
49	2222	2014	Lvliang	0	0.0325375	0.000461461	0.0511542	0.11742	0.0193833
49	2222	2015	Lvliang	0	0.0315925	0.000681917	0.0425975	0.101778	0.0201299
49	2222	2016	Lvliang	0	0.0315957	0.00112283	0.0445285	0.0866084	0.0228783
49	2222	2017	Lvliang	0	0.0281166	0.00212235	0.0618063	0.0626684	0.0259335
49	2222	2018	Lvliang	0	0.0282645	0.00397754	0.0676426	0.0429276	0.0297435
49	2222	2019	Lvliang	0	0.0286597	0.00583085	0.072627	0.0342264	0.0335342
49	2222	2020	Lvliang	0	0.0289434	0.00719842	0.0797846	0.0311092	0.0373629
49	2222	2021	Lvliang	0	0.0292173	0.0084894	0.120871	0.0306744	0.0436039
50	2222	2010	Chifeng	0	0.0267497	0.00791957	0.0427186	0.00888235	0.00687258
50	2222	2011	Chifeng	0	0.0267634	0.00731052	0.0558272	0.0112496	0.00884245
50	2222	2012	Chifeng	0	0.025825	0.00674444	0.0671561	0.0135004	0.010362
50	2222	2013	Chifeng	0	0.0269256	0.00621759	0.0671128	0.015857	0.0116493
50	2222	2014	Chifeng	0	0.0269014	0.0057281	0.0778579	0.0183541	0.0128502
50	2222	2015	Chifeng	0	0.0283516	0.00527224	0.0820962	0.0215882	0.0146064
50	2222	2016	Chifeng	0	0.0285088	0.00485002	0.085701	0.0285741	0.0190265
50	2222	2017	Chifeng	0	0.0293948	0.00445768	0.0758447	0.0360356	0.0232788
50	2222	2018	Chifeng	0	0.0302702	0.00407655	0.0659862	0.0414995	0.0252491
50	2222	2019	Chifeng	0	0.0304141	0.00369543	0.0739201	0.0471173	0.0266109
50	2222	2020	Chifeng	0	0.0289476	0.00333672	0.0828012	0.0551106	0.0291957
50	2222	2021	Chifeng	0	0.031217	0.00301725	0.0946383	0.0653896	0.0326198
51	2222	2010	Hulunbuir	0	0.101962	0.00101073	0.0630302	0.044519	0.0121195
51	2222	2011	Hulunbuir	0	0.10009	0.00101073	0.0859216	0.0511735	0.0146417
51	2222	2012	Hulunbuir	0	0.0923281	0.00101073	0.10238	0.0585093	0.0176004
51	2222	2013	Hulunbuir	0	0.0906243	0.00101073	0.110802	0.0663648	0.0214383
51	2222	2014	Hulunbuir	0	0.0888158	0.00101073	0.118604	0.0679935	0.0212104
51	2222	2015	Hulunbuir	0	0.0908834	0.00101073	0.125046	0.0752115	0.0244216
51	2222	2016	Hulunbuir	0	0.0895796	0.00101073	0.127228	0.0873836	0.0291238
51	2222	2017	Hulunbuir	0	0.0876435	0.00101634	0.111432	0.0907631	0.0304627
51	2222	2018	Hulunbuir	0	0.0867023	0.00120877	0.095633	0.085515	0.0330732
51	2222	2019	Hulunbuir	0	0.0862542	0.0012125	0.0904151	0.089918	0.0352049
51	2222	2020	Hulunbuir	0	0.0867627	0.0012125	0.0878353	0.0996733	0.0398221
51	2222	2021	Hulunbuir	0	0.0873771	0.0012125	0.120194	0.107053	0.0434438
52	2222	2010	Bayannur	0	0.0371772	0.000173749	0.0652164	0.0779961	0.0100818
52	2222	2011	Bayannur	0	0.037464	0.000188695	0.0817697	0.0858533	0.0119924
52	2222	2012	Bayannur	0	0.0328555	0.000209246	0.0940825	0.096166	0.0146787
52	2222	2013	Bayannur	0	0.0435859	0.000235401	0.0871844	0.10107	0.0167608
52	2222	2014	Bayannur	0	0.0445653	0.000274635	0.1007	0.108663	0.0201856
52	2222	2015	Bayannur	0	0.0430829	0.000334419	0.103139	0.104941	0.0219737
52	2222	2016	Bayannur	0	0.040676	0.000425964	0.106339	0.110309	0.0271465
52	2222	2017	Bayannur	0	0.0402418	0.000575426	0.0995426	0.0951421	0.0283327
52	2222	2018	Bayannur	0	0.0423422	0.000967761	0.092744	0.0693642	0.0298646
52	2222	2019	Bayannur	0	0.0410889	0.00222697	0.100375	0.0363479	0.0310457
52	2222	2020	Bayannur	0	0.0424	0.00521806	0.110954	0.0184212	0.0348382
52	2222	2021	Bayannur	0	0.0424254	0.0103222	0.127237	0.0107608	0.0398915
53	2222	2010	Ulanqab	0	0.0268256	0.00255579	0.0460595	0.0122192	0.00429853
53	2222	2011	Ulanqab	0	0.0269302	0.00237083	0.0582599	0.0152686	0.00577978
53	2222	2012	Ulanqab	0	0.0266386	0.00219895	0.0679367	0.0193647	0.0078236
53	2222	2013	Ulanqab	0	0.0337053	0.00203641	0.0522419	0.0226142	0.00917318
53	2222	2014	Ulanqab	0	0.0330542	0.00188695	0.0774881	0.0265466	0.0108807
53	2222	2015	Ulanqab	0	0.0328583	0.00174496	0.0819925	0.0342417	0.0143257
53	2222	2016	Ulanqab	0	0.03276	0.00161418	0.0847949	0.0441846	0.0183699
53	2222	2017	Ulanqab	0	0.0290611	0.00149274	0.0760393	0.0504289	0.0202434
53	2222	2018	Ulanqab	0	0.0303129	0.00137504	0.0672815	0.0569117	0.0218506
53	2222	2019	Ulanqab	0	0.0309091	0.00125547	0.0720475	0.0632844	0.023083
53	2222	2020	Ulanqab	0	0.032013	0.00114338	0.0919742	0.0731742	0.025552
53	2222	2021	Ulanqab	0	0.0322535	0.00104249	0.105022	0.0844712	0.0282652
54	2222	2010	Fushun	0	0.0446656	0.00660992	0.0789413	0.0117077	0.0203242
54	2222	2011	Fushun	0	0.0453255	0.00662674	0.101506	0.0129436	0.0231025
54	2222	2012	Fushun	0	0.0463556	0.00659498	0.115058	0.0145141	0.0264145
54	2222	2013	Fushun	0	0.0497939	0.00665663	0.121493	0.0159275	0.0299126
54	2222	2014	Fushun	0	0.0523428	0.00653519	0.120834	0.0172422	0.0322057
54	2222	2015	Fushun	0	0.0551382	0.00677807	0.115242	0.0185899	0.0367498
54	2222	2016	Fushun	0	0.049151	0.00630726	0.0787921	0.0210613	0.039313
54	2222	2017	Fushun	0	0.0419934	0.00726755	0.0878591	0.0197892	0.0434018
54	2222	2018	Fushun	0	0.0404461	0.00610549	0.098708	0.0251812	0.0476711
54	2222	2019	Fushun	0	0.0449246	0.00657442	0.0780158	0.0255965	0.0528754
54	2222	2020	Fushun	0	0.0512187	0.00647727	0.0839732	0.0301253	0.0630034
54	2222	2021	Fushun	0	0.0466305	0.00652585	0.0908951	0.0320303	0.0687973
55	2222	2010	Dandong	0	0.0429008	0.00583085	0.0531717	0.0129716	0.0180206
55	2222	2011	Dandong	0	0.0377883	0.00583085	0.0681962	0.0149815	0.0215318
55	2222	2012	Dandong	0	0.0416826	0.00583085	0.0797219	0.0173827	0.0257694
55	2222	2013	Dandong	0	0.044812	0.00583085	0.0882981	0.0192394	0.0291032
55	2222	2014	Dandong	0	0.0504216	0.00583085	0.0799814	0.0210097	0.0322208
55	2222	2015	Dandong	0	0.0451742	0.00583085	0.0768654	0.0233557	0.0365328
55	2222	2016	Dandong	0	0.0512602	0.00583085	0.0560477	0.026022	0.0412406
55	2222	2017	Dandong	0	0.0433992	0.00583085	0.059499	0.0284126	0.0460321
55	2222	2018	Dandong	0	0.0536866	0.00583085	0.0624701	0.0301971	0.0494174
55	2222	2019	Dandong	0	0.0344318	0.00303219	0.0582815	0.0595005	0.0545214
55	2222	2020	Dandong	0	0.051475	0.00303219	0.0650564	0.0671264	0.0625861
55	2222	2021	Dandong	0	0.0537207	0.00303219	0.0737342	0.0721549	0.0681605
56	2222	2010	Jinzhou	0	0.0358075	0.0100942	0.0518116	0.00840065	0.0148958
56	2222	2011	Jinzhou	0	0.0355668	0.0100942	0.0659105	0.00935	0.0170877
56	2222	2012	Jinzhou	0	0.0374352	0.0100942	0.0750316	0.0107027	0.0202372
56	2222	2013	Jinzhou	0	0.0422875	0.0100942	0.0835732	0.0125312	0.0246374
56	2222	2014	Jinzhou	0	0.0412999	0.0100942	0.0842479	0.0142691	0.0287359
56	2222	2015	Jinzhou	0	0.0433065	0.0100942	0.0819622	0.0171844	0.0358633
56	2222	2016	Jinzhou	0	0.0451093	0.0100942	0.0613868	0.0219657	0.0471762
56	2222	2017	Jinzhou	0	0.0420312	0.0100942	0.0647645	0.0264623	0.0589434
56	2222	2018	Jinzhou	0	0.0414878	0.0109891	0.0733212	0.0303339	0.0745855
56	2222	2019	Jinzhou	0	0.0424952	0.000553006	0.0651472	0.291879	0.0685596
56	2222	2020	Jinzhou	0	0.0419071	0.000655761	0.0735828	0.292857	0.0760224
56	2222	2021	Jinzhou	0	0.0451243	0.000652024	0.0811015	0.302529	0.0788144
57	2222	2010	Yingkou	0	0.0543258	0.00753658	0.0781671	0.0105129	0.0192487
57	2222	2011	Yingkou	0	0.0551587	0.00753658	0.0971272	0.012044	0.0227064
57	2222	2012	Yingkou	0	0.0557991	0.00753658	0.110887	0.0142281	0.0276865
57	2222	2013	Yingkou	0	0.0571128	0.00753658	0.12896	0.0166749	0.033615
57	2222	2014	Yingkou	0	0.0589139	0.00753658	0.125269	0.0192064	0.0392546
57	2222	2015	Yingkou	0	0.0598956	0.00753658	0.122438	0.0257179	0.0542408
57	2222	2016	Yingkou	0	0.0593161	0.00753658	0.0909384	0.0286983	0.060944
57	2222	2017	Yingkou	0	0.0713766	0.00753658	0.101175	0.0272727	0.0579477
57	2222	2018	Yingkou	0	0.0730715	0.00826147	0.108102	0.0294575	0.0693824
57	2222	2019	Yingkou	0	0.0746285	0.00826147	0.10648	0.0344355	0.081863
57	2222	2020	Yingkou	0	0.0787804	0.00826147	0.111306	0.0397932	0.0959151
57	2222	2021	Yingkou	0	0.0812311	0.00826147	0.119322	0.0361795	0.0873696
58	2222	2010	Fuxin	0	0.0418156	0.00390654	0.0335499	0.0104973	0.0110365
58	2222	2011	Fuxin	0	0.0420621	0.00390841	0.0457914	0.012608	0.0141878
58	2222	2012	Fuxin	0	0.0404463	0.00390654	0.0556715	0.0142031	0.0165894
58	2222	2013	Fuxin	0	0.0396484	0.00390841	0.0581712	0.0166532	0.0202925
58	2222	2014	Fuxin	0	0.0431012	0.00390467	0.0617976	0.017358	0.0213304
58	2222	2015	Fuxin	0	0.0439751	0.00391401	0.0523024	0.0188677	0.023844
58	2222	2016	Fuxin	0	0.0423637	0.0038916	0.038171	0.0209979	0.0269467
58	2222	2017	Fuxin	0	0.0432393	0.00394017	0.0384932	0.0226026	0.0302411
58	2222	2018	Fuxin	0	0.0343637	0.00365619	0.0433262	0.025512	0.0322948
58	2222	2019	Fuxin	0	0.0399573	0.00441845	0.0489593	0.0231412	0.0354306
58	2222	2020	Fuxin	0	0.0370987	0.00382247	0.054573	0.0316817	0.0438021
58	2222	2021	Fuxin	0	0.0412346	0.00408776	0.0607034	0.0333123	0.0500755
59	2222	2010	Liaoyang	0	0.058478	0.00449878	0.0743483	0.0151841	0.0222437
59	2222	2011	Liaoyang	0	0.0603597	0.00472111	0.0936111	0.0169411	0.0268504
59	2222	2012	Liaoyang	0	0.0613217	0.00446328	0.105035	0.0211034	0.0329594
59	2222	2013	Liaoyang	0	0.0633958	0.00476408	0.118274	0.0225103	0.0380227
59	2222	2014	Liaoyang	0	0.0550636	0.00441658	0.107031	0.0262596	0.0417469
59	2222	2015	Liaoyang	0	0.0549819	0.00482386	0.108921	0.0279892	0.0492752
59	2222	2016	Liaoyang	0	0.0528478	0.00435119	0.0652445	0.0415622	0.0680106
59	2222	2017	Liaoyang	0	0.0529667	0.00490793	0.0781606	0.0427399	0.0798028
59	2222	2018	Liaoyang	0	0.0546831	0.00409897	0.0910768	0.0614188	0.0990153
59	2222	2019	Liaoyang	0	0.0556368	0.00534884	0.0869163	0.044839	0.0929394
59	2222	2020	Liaoyang	0	0.0562591	0.00404666	0.100527	0.0604535	0.0975347
59	2222	2021	Liaoyang	0	0.0592008	0.00514147	0.105528	0.0430763	0.0871774
60	2222	2010	Tieling	0	0.0390198	0.00251095	0.0459557	0.0179762	0.00762079
60	2222	2011	Tieling	0	0.0387685	0.00251095	0.0504774	0.0209875	0.00965581
60	2222	2012	Tieling	0	0.0395691	0.00251095	0.0580091	0.0239029	0.0117354
60	2222	2013	Tieling	0	0.040604	0.00251095	0.0623728	0.0264408	0.0134707
60	2222	2014	Tieling	0	0.0403568	0.00251095	0.0589432	0.0295354	0.0155652
60	2222	2015	Tieling	0	0.0403073	0.00251095	0.0488296	0.0321613	0.0174427
60	2222	2016	Tieling	0	0.0398133	0.00251095	0.0364887	0.0353029	0.0196081
60	2222	2017	Tieling	0	0.0353617	0.00251095	0.0371504	0.0378844	0.0218001
60	2222	2018	Tieling	0	0.0352041	0.00656695	0.0393841	0.0173603	0.0237004
60	2222	2019	Tieling	0	0.0378504	0.00656695	0.0412546	0.0193556	0.0272393
60	2222	2020	Tieling	0	0.0393345	0.00656695	0.0481636	0.0228997	0.0334094
60	2222	2021	Tieling	0	0.0382776	0.00656695	0.0542443	0.0253725	0.0379113
61	2222	2010	Chaoyang	0	0.030514	0.00158055	0.0351004	0.028239	0.00780886
61	2222	2011	Chaoyang	0	0.0304994	0.00255579	0.046758	0.024329	0.0107051
61	2222	2012	Chaoyang	0	0.0288014	0.0015544	0.0550574	0.0412663	0.0132117
61	2222	2013	Chaoyang	0	0.0308698	0.00259876	0.0523132	0.0317341	0.0156619
61	2222	2014	Chaoyang	0	0.0330379	0.00152824	0.0607099	0.0510081	0.0171252
61	2222	2015	Chaoyang	0	0.0346272	0.00264733	0.0509207	0.0370902	0.0193344
61	2222	2016	Chaoyang	0	0.0350304	0.00150022	0.0410449	0.0650168	0.0226776
61	2222	2017	Chaoyang	0	0.0363944	0.00269964	0.044455	0.0452357	0.0253731
61	2222	2018	Chaoyang	0	0.0291676	0.0014012	0.0496535	0.0805583	0.027937
61	2222	2019	Chaoyang	0	0.0337544	0.00311813	0.0507239	0.0472456	0.0307066
61	2222	2020	Chaoyang	0	0.0336611	0.0013601	0.0542054	0.101402	0.0358673
61	2222	2021	Chaoyang	0	0.0347063	0.00303219	0.0600763	0.0609293	0.040638
62	2222	2010	Huludao	0	0.0344454	0.00496585	0.032432	0.0132336	0.0127149
62	2222	2011	Huludao	0	0.035518	0.00496585	0.0421347	0.0151091	0.015179
62	2222	2012	Huludao	0	0.0396261	0.00496585	0.048449	0.0171821	0.0179689
62	2222	2013	Huludao	0	0.0393489	0.00496585	0.0483906	0.01947	0.0209652
62	2222	2014	Huludao	0	0.039874	0.00496398	0.0491237	0.021049	0.0229478
62	2222	2015	Huludao	0	0.0426554	0.00496211	0.0494589	0.0227286	0.0251829
62	2222	2016	Huludao	0	0.0432157	0.00494156	0.0433414	0.025495	0.0286783
62	2222	2017	Huludao	0	0.0494141	0.00474539	0.0494199	0.0283384	0.0313993
62	2222	2018	Huludao	0	0.0420295	0.00391962	0.0577539	0.0392342	0.0375328
62	2222	2019	Huludao	0	0.0404169	0.00384115	0.0572998	0.0465811	0.0445161
62	2222	2020	Huludao	0	0.0397215	0.00384115	0.056677	0.0478806	0.0462886
62	2222	2021	Huludao	0	0.0444826	0.00384115	0.0638325	0.0510464	0.0500854
63	2222	2010	Changchun	0	0.0580542	0.11913	0.0835386	0.00366565	0.0343213
63	2222	2011	Changchun	0	0.0581183	0.11913	0.10238	0.0040936	0.0386866
63	2222	2012	Changchun	0	0.0577417	0.11913	0.115445	0.00483654	0.0468455
63	2222	2013	Changchun	0	0.0530864	0.11913	0.132208	0.00574125	0.0567805
63	2222	2014	Changchun	0	0.0633326	0.11913	0.141827	0.0064139	0.0637865
63	2222	2015	Changchun	0	0.0649416	0.11913	0.147088	0.00724132	0.0726699
63	2222	2016	Changchun	0	0.0660843	0.11913	0.1603	0.00811332	0.0820534
63	2222	2017	Changchun	0	0.0672343	0.11913	0.177846	0.0084323	0.0859298
63	2222	2018	Changchun	0	0.0669686	0.11913	0.195394	0.00843798	0.0857527
63	2222	2019	Changchun	0	0.0685395	0.11913	0.158185	0.00926256	0.09418
63	2222	2020	Changchun	0	0.0695625	0.11913	0.156408	0.0104002	0.0996165
63	2222	2021	Changchun	0	0.0707232	0.11913	0.157751	0.011769	0.106625
64	2222	2010	Jilin	0	0.0434274	0.016168	0.0782255	0.00696825	0.0136893
64	2222	2011	Jilin	0	0.0434262	0.016168	0.0986279	0.00776757	0.0158049
64	2222	2012	Jilin	0	0.043496	0.016168	0.110154	0.00895152	0.0190246
64	2222	2013	Jilin	0	0.0485451	0.016168	0.120464	0.0103164	0.0227094
64	2222	2014	Jilin	0	0.0495339	0.016168	0.108649	0.0113688	0.0255755
64	2222	2015	Jilin	0	0.0456525	0.016168	0.10979	0.012898	0.0297282
64	2222	2016	Jilin	0	0.0438018	0.016168	0.113557	0.0139994	0.0330042
64	2222	2017	Jilin	0	0.0425416	0.016168	0.108837	0.0139069	0.0333553
64	2222	2018	Jilin	0	0.0444212	0.0135879	0.104116	0.016539	0.0337515
64	2222	2019	Jilin	0	0.0514207	0.0135879	0.0627772	0.0178305	0.0369254
64	2222	2020	Jilin	0	0.0501686	0.0135879	0.0654867	0.0204178	0.0434835
64	2222	2021	Jilin	0	0.0430831	0.0135879	0.0822346	0.0221909	0.0482617
65	2222	2010	Siping	0	0.0673827	0.168702	0.0381408	0.000284552	0.00495529
65	2222	2011	Siping	0	0.0588075	0.103476	0.0509682	0.000542403	0.00655839
65	2222	2012	Siping	0	0.0533678	0.0623608	0.0602147	0.00103687	0.00846705
65	2222	2013	Siping	0	0.048751	0.0369038	0.068326	0.0019724	0.0105408
65	2222	2014	Siping	0	0.0452119	0.0214309	0.0683238	0.00372249	0.0121909
65	2222	2015	Siping	0	0.0401928	0.0122035	0.070084	0.00736253	0.0147837
65	2222	2016	Siping	0	0.0402574	0.00680983	0.0679605	0.0148439	0.0181616
65	2222	2017	Siping	0	0.0359985	0.00372158	0.0602018	0.027035	0.0198407
65	2222	2018	Siping	0	0.0304415	0.00188882	0.052443	0.0508748	0.0219296
65	2222	2019	Siping	0	0.0426651	0.000823905	0.0425456	1	0.292607
65	2222	2020	Siping	0	0.0381637	0.000356839	0.0416958	0.187126	0.0357025
65	2222	2021	Siping	0	0.0411944	0.000158803	0.055572	0.218778	0.0338342
66	2222	2010	Liaoyuan	0	0.0476747	0.00214103	0.0601866	0.00968386	0.00789608
66	2222	2011	Liaoyuan	0	0.0486768	0.00214103	0.0768524	0.0110974	0.0098319
66	2222	2012	Liaoyuan	0	0.0484866	0.00214103	0.0955249	0.0123132	0.0114576
66	2222	2013	Liaoyuan	0	0.0489931	0.00214103	0.112658	0.0139062	0.0135318
66	2222	2014	Liaoyuan	0	0.0470746	0.00214103	0.110636	0.0150468	0.0150228
66	2222	2015	Liaoyuan	0	0.0472367	0.00214103	0.117962	0.0171569	0.0179229
66	2222	2016	Liaoyuan	0	0.0498335	0.00214103	0.125801	0.0186268	0.0199881
66	2222	2017	Liaoyuan	0	0.0464316	0.00214103	0.114318	0.0193724	0.0213574
66	2222	2018	Liaoyuan	0	0.0460289	0.00214103	0.102838	0.0209502	0.0236776
66	2222	2019	Liaoyuan	0	0.0505618	0.00214103	0.0644487	0.0234817	0.0270789
66	2222	2020	Liaoyuan	0	0.0529449	0.00214103	0.0689098	0.02722	0.0325327
66	2222	2021	Liaoyuan	0	0.0507565	0.00214103	0.0901794	0.0300377	0.0368514
67	2222	2010	Tonghua	0	0.0426381	0.0049509	0.0484079	0.00926101	0.0101903
67	2222	2011	Tonghua	0	0.0428586	0.0049509	0.0631664	0.010517	0.0121869
67	2222	2012	Tonghua	0	0.0435427	0.0049509	0.0731049	0.0121241	0.0148427
67	2222	2013	Tonghua	0	0.044079	0.0049509	0.0862719	0.0134762	0.0172015
67	2222	2014	Tonghua	0	0.0446324	0.0049509	0.0866568	0.0150456	0.0197354
67	2222	2015	Tonghua	0	0.0442862	0.0049509	0.0862092	0.0171891	0.023311
67	2222	2016	Tonghua	0	0.0452593	0.0049509	0.0814691	0.0211473	0.0298663
67	2222	2017	Tonghua	0	0.0439593	0.0049509	0.0764069	0.0198823	0.0282244
67	2222	2018	Tonghua	0	0.0462836	0.00435119	0.0713447	0.0236575	0.030223
67	2222	2019	Tonghua	0	0.0455443	0.00435119	0.0614084	0.0253103	0.0328049
67	2222	2020	Tonghua	0	0.053443	0.00435119	0.0644596	0.0296656	0.0396898
67	2222	2021	Tonghua	0	0.0511501	0.00435119	0.084343	0.0318969	0.0435294
68	2222	2010	Songyuan	0	0.0381642	0.00264733	0.0709966	0.0133939	0.00534021
68	2222	2011	Songyuan	0	0.0384601	0.00264733	0.0896215	0.0153582	0.00671364
68	2222	2012	Songyuan	0	0.0385564	0.00264733	0.107846	0.0182291	0.00889177
68	2222	2013	Songyuan	0	0.037907	0.00264733	0.114645	0.0208115	0.0110892
68	2222	2014	Songyuan	0	0.0387515	0.00264733	0.111503	0.0232498	0.0131463
68	2222	2015	Songyuan	0	0.0397673	0.00264733	0.115769	0.0261828	0.0153945
68	2222	2016	Songyuan	0	0.0388704	0.00264733	0.117006	0.0310394	0.0190843
68	2222	2017	Songyuan	0	0.0362405	0.00264733	0.106735	0.0318301	0.0199046
68	2222	2018	Songyuan	0	0.034909	0.00264733	0.0964612	0.0343719	0.0218512
68	2222	2019	Songyuan	0	0.0350707	0.00264733	0.0459622	0.0388788	0.0253026
68	2222	2020	Songyuan	0	0.0375032	0.00264733	0.0479689	0.0449919	0.0301424
68	2222	2021	Songyuan	0	0.0375985	0.00264733	0.0682741	0.0487055	0.0331726
2	2015	2010	White City	0	0.0333161	0.00119382	0.0360454	0.0172473	0.00444486
2	2015	2011	White City	0	0.0328865	0.00119382	0.0477246	0.0201795	0.0059662
2	2015	2012	White City	0	0.0360742	0.00119382	0.0546487	0.024088	0.00810601
2	2015	2013	White City	0	0.0371364	0.00119382	0.0637633	0.0285072	0.0104647
2	2015	2014	White City	0	0.0394139	0.00119382	0.06332	0.0325648	0.0126761
2	2015	2015	White City	1	0.0339111	0.00119382	0.0654499	0.0368906	0.0150392
2	2015	2016	White City	1	0.0412067	0.00119382	0.0661441	0.0420325	0.0180819
2	2015	2017	White City	1	0.0389672	0.00119382	0.0617717	0.0456392	0.020214
2	2015	2018	White City	1	0.0391656	0.00119382	0.0574014	0.0475083	0.0213291
2	2015	2019	White City	1	0.0406668	0.00119382	0.0447102	0.0518895	0.0238233
2	2015	2020	White City	1	0.0452412	0.00119382	0.0474132	0.0584771	0.0276786
2	2015	2021	White City	1	0.0447318	0.00119382	0.066369	0.0627334	0.0303071
69	2222	2010	Qiqihar	0	0.0362911	0.00590559	0.0237974	0.0111559	0.00464324
69	2222	2011	Qiqihar	0	0.0361214	0.00590559	0.0313789	0.0124876	0.00574206
69	2222	2012	Qiqihar	0	0.0360009	0.00590559	0.0364043	0.0147673	0.00775861
69	2222	2013	Qiqihar	0	0.0365496	0.00590559	0.0362984	0.0165014	0.00923846
69	2222	2014	Qiqihar	0	0.0375472	0.00590559	0.0384803	0.0183247	0.0108423
69	2222	2015	Qiqihar	0	0.0395455	0.00590559	0.0413584	0.02033	0.0126183
69	2222	2016	Qiqihar	0	0.0398352	0.00590559	0.0440831	0.0219485	0.0141346
69	2222	2017	Qiqihar	0	0.0399192	0.00590559	0.0452356	0.0238926	0.0161062
69	2222	2018	Qiqihar	0	0.0399438	0.00590559	0.0453394	0.0253791	0.0175276
69	2222	2019	Qiqihar	0	0.0369743	0.00590559	0.0375461	0.0292053	0.0209676
69	2222	2020	Qiqihar	0	0.0379841	0.00590559	0.0410189	0.0333278	0.0247968
69	2222	2021	Qiqihar	0	0.0391218	0.00590559	0.0546119	0.037057	0.0283418
70	2222	2010	Jixi	0	0.0682224	0.000173749	0.0362832	0.0935857	0.0129028
70	2222	2011	Jixi	0	0.064329	0.000173749	0.0466218	0.106976	0.015399
70	2222	2012	Jixi	0	0.0597141	0.000173749	0.0557299	0.125423	0.0189496
70	2222	2013	Jixi	0	0.0549139	0.000173749	0.0545492	0.135276	0.0207578
70	2222	2014	Jixi	0	0.0511705	0.000173749	0.0488209	0.146757	0.0230479
70	2222	2015	Jixi	0	0.0457339	0.000173749	0.0495583	0.161621	0.0259416
70	2222	2016	Jixi	0	0.0405302	0.000173749	0.0504774	0.178806	0.0292194
70	2222	2017	Jixi	0	0.0361333	0.000173749	0.0520386	0.191723	0.0320735
70	2222	2018	Jixi	0	0.0450685	0.000173749	0.0550984	0.199169	0.0336452
70	2222	2019	Jixi	0	0.055212	0.000173749	0.0583291	0.215821	0.0371739
70	2222	2020	Jixi	0	0.0544034	0.000173749	0.0621198	0.245594	0.0431203
70	2222	2021	Jixi	0	0.0393668	0.000173749	0.0767745	0.268707	0.0478249
71	2222	2010	Hegang	0	0.0553581	5.41797e-05	0.0383613	0.111946	0.0131661
71	2222	2011	Hegang	0	0.0568038	5.41797e-05	0.050752	0.131883	0.0163192
71	2222	2012	Hegang	0	0.0586986	5.41797e-05	0.0598212	0.146725	0.0186725
71	2222	2013	Hegang	0	0.0607971	5.41797e-05	0.0526052	0.163631	0.0213744
71	2222	2014	Hegang	0	0.0626681	5.41797e-05	0.0407616	0.169917	0.0224099
71	2222	2015	Hegang	0	0.0630437	5.41797e-05	0.0425499	0.198913	0.0270853
71	2222	2016	Hegang	0	0.0602181	5.41797e-05	0.0431186	0.211555	0.0292028
71	2222	2017	Hegang	0	0.0537644	5.41797e-05	0.0483387	0.237282	0.0335425
71	2222	2018	Hegang	0	0.0481458	4.85749e-05	0.051005	0.258972	0.036143
71	2222	2019	Hegang	0	0.0470918	4.85749e-05	0.0620117	0.289643	0.0411444
71	2222	2020	Hegang	0	0.0638649	4.85749e-05	0.0638022	0.330107	0.0476295
71	2222	2021	Hegang	0	0.0875907	4.85749e-05	0.0757582	0.374719	0.0548008
72	2222	2010	Shuangyashan	0	0.041829	0.00127602	0.0452184	0.0240608	0.0120176
72	2222	2011	Shuangyashan	0	0.0420345	0.00127602	0.0603553	0.0272055	0.0142111
72	2222	2012	Shuangyashan	0	0.0401873	0.00127602	0.0695996	0.0303763	0.0164793
72	2222	2013	Shuangyashan	0	0.0428138	0.00127602	0.0685552	0.0320871	0.0177319
72	2222	2014	Shuangyashan	0	0.0445395	0.00127602	0.0511628	0.0355047	0.020205
72	2222	2015	Shuangyashan	0	0.0468663	0.00127602	0.0517532	0.0417294	0.0247847
72	2222	2016	Shuangyashan	0	0.0504698	0.00127602	0.0533144	0.0445071	0.0271622
72	2222	2017	Shuangyashan	0	0.0461249	0.00127602	0.0583269	0.0516417	0.0486598
72	2222	2018	Shuangyashan	0	0.0340019	0.00127602	0.0653548	0.0504242	0.0322065
72	2222	2019	Shuangyashan	0	0.0436327	0.00127602	0.0617436	0.0543927	0.0350931
72	2222	2020	Shuangyashan	0	0.0597313	0.00127602	0.0650607	0.0623679	0.0414351
72	2222	2021	Shuangyashan	0	0.0441824	0.00127602	0.0820984	0.0696409	0.0474103
73	2222	2010	Yichun	0	0.0792007	0.000407282	0.0229649	0.0463002	0.0111876
73	2222	2011	Yichun	0	0.0802788	0.000459593	0.0277611	0.0489268	0.0134798
73	2222	2012	Yichun	0	0.0799478	0.000519378	0.0332623	0.0533029	0.0168947
73	2222	2013	Yichun	0	0.081728	0.000590372	0.0385451	0.0524586	0.0188056
73	2222	2014	Yichun	0	0.0821858	0.000668839	0.0336927	0.0515618	0.0207789
73	2222	2015	Yichun	0	0.0809149	0.000762252	0.0326742	0.0534406	0.0245738
73	2222	2016	Yichun	0	0.0805164	0.000868743	0.0340343	0.0506879	0.0266994
73	2222	2017	Yichun	0	0.0586241	0.000992049	0.0363395	0.0478686	0.0287604
73	2222	2018	Yichun	0	0.0745124	0.00112656	0.0400761	0.0472499	0.0325176
73	2222	2019	Yichun	0	0.108585	0.00126108	0.0455838	0.0477145	0.0372601
73	2222	2020	Yichun	0	0.0840936	0.00139933	0.0458476	0.0503306	0.0444489
73	2222	2021	Yichun	0	0.0702913	0.00155253	0.0685011	0.049964	0.0495985
74	2222	2010	Jiamusi	0	0.0420582	0.000700599	0.0323282	0.0476098	0.010211
74	2222	2011	Jiamusi	0	0.0406052	0.000700599	0.0422731	0.0532223	0.01207
74	2222	2012	Jiamusi	0	0.0443247	0.000700599	0.0485896	0.0622307	0.0154125
74	2222	2013	Jiamusi	0	0.0423218	0.000700599	0.059313	0.0709005	0.0180227
74	2222	2014	Jiamusi	0	0.0423576	0.000696863	0.0595963	0.0789803	0.0205488
74	2222	2015	Jiamusi	0	0.0396493	0.000713677	0.0643644	0.0893646	0.0245384
74	2222	2016	Jiamusi	0	0.0414865	0.000640815	0.0682762	0.103841	0.0270804
74	2222	2017	Jiamusi	0	0.0418324	0.00106678	0.0780958	0.0795716	0.0294976
74	2222	2018	Jiamusi	0	0.0421768	0.000295186	0.0736088	0.167396	0.0304927
74	2222	2019	Jiamusi	0	0.0421675	0.000381126	0.0594319	0.161011	0.0331157
74	2222	2020	Jiamusi	0	0.0537374	0.000379258	0.0644833	0.184735	0.0387723
74	2222	2021	Jiamusi	0	0.0547984	0.000379258	0.0712366	0.205538	0.0438891
75	2222	2010	Qitaihe	0	0.0481549	0.00100326	0.0596525	0.0194132	0.0119183
75	2222	2011	Qitaihe	0	0.0488975	0.00100326	0.0603423	0.0222431	0.0143351
75	2222	2012	Qitaihe	0	0.0492924	0.00100326	0.058394	0.0255397	0.0171821
75	2222	2013	Qitaihe	0	0.0496831	0.00100326	0.0451729	0.0261514	0.017783
75	2222	2014	Qitaihe	0	0.0482085	0.00100326	0.042857	0.0268007	0.0191744
75	2222	2015	Qitaihe	0	0.0481313	0.00100326	0.0422083	0.0285312	0.0220254
75	2222	2016	Qitaihe	0	0.0532221	0.00100326	0.0458346	0.0315699	0.0258344
75	2222	2017	Qitaihe	0	0.0499853	0.00100326	0.0508861	0.0344127	0.0289273
75	2222	2018	Qitaihe	0	0.0517284	0.00100326	0.0577885	0.0345427	0.0294281
75	2222	2019	Qitaihe	0	0.0519686	0.00100326	0.0532128	0.0391626	0.0343978
75	2222	2020	Qitaihe	0	0.0612215	0.00100326	0.0468704	0.0466816	0.0423937
75	2222	2021	Qitaihe	0	0.0526809	0.00100326	0.0621717	0.0520334	0.0483766
76	2222	2010	Black River	0	0.078808	2.61557e-05	0.0209538	0.0965354	0.00850983
76	2222	2011	Black River	0	0.0788818	2.61557e-05	0.0276768	0.111816	0.0105622
76	2222	2012	Black River	0	0.0802576	2.61557e-05	0.029383	0.127188	0.012642
76	2222	2013	Black River	0	0.0807046	2.61557e-05	0.037518	0.139922	0.0143662
76	2222	2014	Black River	0	0.0811998	2.61557e-05	0.0420093	0.153273	0.0161727
76	2222	2015	Black River	0	0.0846241	2.61557e-05	0.0459968	0.175852	0.0192406
76	2222	2016	Black River	0	0.0715139	2.61557e-05	0.0488382	0.19103	0.0213479
76	2222	2017	Black River	0	0.0724608	2.61557e-05	0.0539134	0.203655	0.0230813
76	2222	2018	Black River	0	0.0731656	2.61557e-05	0.0568457	0.221955	0.0255874
76	2222	2019	Black River	0	0.0735575	2.61557e-05	0.0674113	0.247164	0.0290185
76	2222	2020	Black River	0	0.0743172	2.61557e-05	0.0732628	0.291285	0.0350379
76	2222	2021	Black River	0	0.0751785	2.61557e-05	0.097097	0.336787	0.0412586
77	2222	2010	Xianghua	0	0.0389437	0.00131152	0.0157251	0.0204118	0.00111175
77	2222	2011	Xianghua	0	0.039079	0.00131152	0.022301	0.0238018	0.00206525
77	2222	2012	Xianghua	0	0.0393977	0.00131152	0.0284791	0.027584	0.0032891
77	2222	2013	Xianghua	0	0.0394878	0.00131152	0.0345749	0.0310981	0.00428477
77	2222	2014	Xianghua	0	0.0395973	0.00131152	0.0349512	0.0394532	0.00667086
77	2222	2015	Xianghua	0	0.0392106	0.00131152	0.0384716	0.0417851	0.00738596
77	2222	2016	Xianghua	0	0.0383947	0.00131152	0.0406643	0.0485275	0.00937755
77	2222	2017	Xianghua	0	0.0357653	0.00131152	0.0425153	0.0543685	0.011293
77	2222	2018	Xianghua	0	0.0375454	0.00131152	0.0444096	0.0584127	0.0125394
77	2222	2019	Xianghua	0	0.0393375	0.00131152	0.0340386	0.0699241	0.0159364
77	2222	2020	Xianghua	0	0.0412485	0.00131152	0.0363676	0.0814968	0.0194326
77	2222	2021	Xianghua	0	0.0374602	0.00131152	0.0575441	0.0916643	0.0225505
78	2222	2010	Xuzhou	0	0.0602434	0.0631417	0.0622344	0.00359122	0.0115036
78	2222	2011	Xuzhou	0	0.0617041	0.0631417	0.0780698	0.00406666	0.0135499
78	2222	2012	Xuzhou	0	0.0619443	0.0631417	0.0898983	0.00458799	0.0155848
78	2222	2013	Xuzhou	0	0.0634257	0.0631417	0.0837851	0.00529458	0.0183074
78	2222	2014	Xuzhou	0	0.0627891	0.0631417	0.113205	0.00583972	0.0202571
78	2222	2015	Xuzhou	0	0.0630532	0.0631417	0.121543	0.00646619	0.0227755
78	2222	2016	Xuzhou	0	0.0640501	0.0631417	0.133077	0.00748285	0.0266979
78	2222	2017	Xuzhou	0	0.0648315	0.0631417	0.143965	0.00871032	0.0318786
78	2222	2018	Xuzhou	0	0.0657604	0.0631417	0.154853	0.00967688	0.0356873
78	2222	2019	Xuzhou	0	0.0665627	0.0631417	0.163985	0.0110611	0.0415598
78	2222	2020	Xuzhou	0	0.0677768	0.0631417	0.162979	0.0124494	0.0475065
78	2222	2021	Xuzhou	0	0.0693192	0.0631417	0.182357	0.0135031	0.0520911
79	2222	2010	Changzhou	0	0.086419	0.0109499	0.13412	0.0346952	0.0699975
79	2222	2011	Changzhou	0	0.0928919	0.010864	0.156086	0.0376421	0.0752884
79	2222	2012	Changzhou	0	0.0965108	0.0109499	0.172421	0.0427072	0.0862474
79	2222	2013	Changzhou	0	0.0982442	0.0106771	0.246185	0.0495227	0.0979677
79	2222	2014	Changzhou	0	0.104168	0.0106603	0.214337	0.0527795	0.103793
79	2222	2015	Changzhou	0	0.119063	0.0106827	0.231199	0.0579547	0.113964
79	2222	2016	Changzhou	0	0.122527	0.0108004	0.253905	0.0658157	0.130007
79	2222	2017	Changzhou	0	0.118279	0.0113777	0.282617	0.072403	0.149348
79	2222	2018	Changzhou	0	0.118274	0.0121923	0.31133	0.067288	0.146983
79	2222	2019	Changzhou	0	0.119394	0.0125192	0.326711	0.0748256	0.166943
79	2222	2020	Changzhou	0	0.123373	0.0123119	0.308437	0.0830487	0.182114
79	2222	2021	Changzhou	0	0.125642	0.0123119	0.346895	0.0916546	0.200696
80	2222	2010	Lianyungang	0	0.0505486	0.0109499	0.0468877	0.00927921	0.0102839
80	2222	2011	Lianyungang	0	0.0529027	0.010864	0.0579853	0.0102668	0.0115155
80	2222	2012	Lianyungang	0	0.0545427	0.0109499	0.067394	0.0111945	0.0129033
80	2222	2013	Lianyungang	0	0.0567263	0.0106771	0.0627772	0.0127182	0.0145028
80	2222	2014	Lianyungang	0	0.0581772	0.0106603	0.084276	0.0141014	0.0163057
80	2222	2015	Lianyungang	0	0.0666733	0.0106827	0.0932262	0.0161572	0.0192133
80	2222	2016	Lianyungang	0	0.0685068	0.0108004	0.103111	0.0187938	0.0231919
80	2222	2017	Lianyungang	0	0.0709966	0.0113777	0.112134	0.0208969	0.0278483
80	2222	2018	Lianyungang	0	0.0698983	0.0121923	0.121156	0.021628	0.0311193
80	2222	2019	Lianyungang	0	0.0716832	0.0125192	0.138868	0.0237457	0.0355728
80	2222	2020	Lianyungang	0	0.0745401	0.0123119	0.142718	0.0280518	0.0421491
80	2222	2021	Lianyungang	0	0.0757143	0.0123119	0.163719	0.0315185	0.0479559
81	2222	2010	Huaiyin	0	0.0455469	0.0109499	0.0509401	0.00882679	0.00857965
81	2222	2011	Huaiyin	0	0.0471489	0.010864	0.0646066	0.00977385	0.00976824
81	2222	2012	Huaiyin	0	0.0504934	0.0109499	0.07501	0.0111255	0.0117563
81	2222	2013	Huaiyin	0	0.0515844	0.0106771	0.0728324	0.0130273	0.0139074
81	2222	2014	Huaiyin	0	0.0538169	0.0106603	0.098243	0.0151841	0.0166653
81	2222	2015	Huaiyin	0	0.0545419	0.0106827	0.110621	0.0175833	0.0198877
81	2222	2016	Huaiyin	0	0.0561954	0.0108004	0.123565	0.0229084	0.0274006
81	2222	2017	Huaiyin	0	0.0589533	0.0113777	0.135197	0.0244835	0.0316575
81	2222	2018	Huaiyin	0	0.0600946	0.0121923	0.146828	0.0243517	0.0338186
81	2222	2019	Huaiyin	0	0.0592472	0.0125192	0.158373	0.0270314	0.0391535
81	2222	2020	Huaiyin	0	0.0638661	0.0123119	0.177757	0.0322029	0.0469165
81	2222	2021	Huaiyin	0	0.065537	0.0123119	0.204271	0.0356723	0.0526892
82	2222	2010	Yancheng	0	0.0380315	0.0641413	0.0569495	0.00269391	0.00996934
82	2222	2011	Yancheng	0	0.0370681	0.0641413	0.0711825	0.00313104	0.0122211
82	2222	2012	Yancheng	0	0.0396696	0.0641413	0.0818865	0.00364254	0.0149088
82	2222	2013	Yancheng	0	0.0376394	0.0641413	0.079737	0.00431266	0.0184361
82	2222	2014	Yancheng	0	0.043404	0.0641413	0.103387	0.00498222	0.021846
82	2222	2015	Yancheng	0	0.0452318	0.0641413	0.114597	0.00588794	0.0266475
82	2222	2016	Yancheng	0	0.0472994	0.0641413	0.125364	0.00708958	0.0328676
82	2222	2017	Yancheng	0	0.0453794	0.0641413	0.139104	0.00806973	0.0382809
82	2222	2018	Yancheng	0	0.0480972	0.0641413	0.152846	0.00833516	0.0397394
82	2222	2019	Yancheng	0	0.0470035	0.0641413	0.159684	0.0094979	0.0461464
82	2222	2020	Yancheng	0	0.0505995	0.0641413	0.180404	0.011298	0.0563548
82	2222	2021	Yancheng	0	0.0512809	0.0641413	0.20173	0.012276	0.0623027
83	2222	2010	Suqian	0	0.0396995	0.0248965	0.037239	0.00277193	0.00429005
83	2222	2011	Suqian	0	0.0403062	0.0248965	0.0487301	0.00340999	0.00614227
83	2222	2012	Suqian	0	0.041089	0.0248965	0.0571268	0.00419123	0.00845765
83	2222	2013	Suqian	0	0.043696	0.0248965	0.0530355	0.00503658	0.0107578
83	2222	2014	Suqian	0	0.0449358	0.0248965	0.0749473	0.00545433	0.0117868
83	2222	2015	Suqian	0	0.0462952	0.0248965	0.0833591	0.00620521	0.0138563
83	2222	2016	Suqian	0	0.0459095	0.0248965	0.0929992	0.00752382	0.0175453
83	2222	2017	Suqian	0	0.0455507	0.0248965	0.101212	0.00857261	0.0206549
83	2222	2018	Suqian	0	0.0438876	0.0248965	0.109423	0.00936252	0.0229701
83	2222	2019	Suqian	0	0.0465819	0.0248965	0.124417	0.0105775	0.0264812
83	2222	2020	Suqian	0	0.0506838	0.0248965	0.130175	0.0123794	0.0317833
83	2222	2021	Suqian	0	0.0543301	0.0248965	0.149579	0.0149811	0.039438
19	2016	2010	Ningbo	0	0.0706001	0.0269217	0.138533	0.0308851	0.0958659
19	2016	2011	Ningbo	0	0.0720492	0.0331187	0.160495	0.0276264	0.10472
19	2016	2012	Ningbo	0	0.0734038	0.0412737	0.174992	0.0242788	0.114113
19	2016	2013	Ningbo	0	0.0735156	0.0521545	0.254318	0.0212094	0.125185
19	2016	2014	Ningbo	0	0.0765612	0.0668745	0.20123	0.0173529	0.130119
19	2016	2015	Ningbo	0	0.0774319	0.0871004	0.209906	0.0154755	0.15055
19	2016	2016	Ningbo	1	0.0828039	0.115335	0.227815	0.0123275	0.157338
19	2016	2017	Ningbo	1	0.0823112	0.15544	0.256573	0.00984606	0.167546
19	2016	2018	Ningbo	1	0.0829527	0.20604	0.275274	0.00792833	0.176997
19	2016	2019	Ningbo	1	0.0894565	0.256638	0.298096	0.00697635	0.192581
19	2016	2020	Ningbo	1	0.090742	0.30707	0.275298	0.00666157	0.218674
19	2016	2021	Ningbo	1	0.100072	0.363456	0.321374	0.00636552	0.245731
84	2222	2010	Wenzhou	0	0.0512013	0.0481022	0.0693164	0.0116167	0.0442896
84	2222	2011	Wenzhou	0	0.0524613	0.0523264	0.0818	0.0124261	0.0513317
84	2222	2012	Wenzhou	0	0.0610484	0.0573427	0.07525	0.0111852	0.0503208
84	2222	2013	Wenzhou	0	0.0632632	0.0633435	0.0958168	0.0106202	0.0523733
84	2222	2014	Wenzhou	0	0.0641507	0.0705887	0.0904194	0.00975535	0.0531237
84	2222	2015	Wenzhou	0	0.0661072	0.0794106	0.0983598	0.00999555	0.0619611
84	2222	2016	Wenzhou	0	0.0625191	0.0902615	0.109148	0.00986141	0.0692507
84	2222	2017	Wenzhou	0	0.0629785	0.103752	0.115798	0.00915406	0.0733644
84	2222	2018	Wenzhou	0	0.0660601	0.124135	0.129207	0.00827622	0.0791225
84	2222	2019	Wenzhou	0	0.0678014	0.15773	0.142549	0.00732034	0.0888969
84	2222	2020	Wenzhou	0	0.0637318	0.203428	0.143719	0.00649926	0.102143
84	2222	2021	Wenzhou	0	0.0706221	0.257045	0.1591	0.00555679	0.110457
85	2222	2010	Huzhou	0	0.0685559	0.0115664	0.0865379	0.0132778	0.0365368
85	2222	2011	Huzhou	0	0.0671488	0.0137803	0.102008	0.013057	0.0430644
85	2222	2012	Huzhou	0	0.0717418	0.0165173	0.112545	0.0116393	0.0459755
85	2222	2013	Huzhou	0	0.0696111	0.0199232	0.137355	0.0111923	0.0535151
85	2222	2014	Huzhou	0	0.0748662	0.0241922	0.133233	0.00989512	0.0572162
85	2222	2015	Huzhou	0	0.072936	0.0295746	0.141833	0.00894498	0.0634748
85	2222	2016	Huzhou	0	0.0772131	0.0364106	0.155275	0.00834936	0.0729959
85	2222	2017	Huzhou	0	0.0696653	0.0451522	0.167908	0.00769419	0.0834981
85	2222	2018	Huzhou	0	0.0749192	0.0553473	0.183806	0.00716378	0.0953543
85	2222	2019	Huzhou	0	0.0752563	0.0655425	0.21038	0.00692953	0.109295
85	2222	2020	Huzhou	0	0.0773113	0.075973	0.195212	0.00678738	0.124322
85	2222	2021	Huzhou	0	0.0762804	0.0876198	0.221064	0.00676151	0.143097
86	2222	2010	Shaoxing	0	0.0531884	0.0563992	0.126428	0.00766449	0.0620969
86	2222	2011	Shaoxing	0	0.0555356	0.0585477	0.152485	0.00822553	0.0694711
86	2222	2012	Shaoxing	0	0.0565068	0.0611595	0.167938	0.00835889	0.0738351
86	2222	2013	Shaoxing	0	0.0692569	0.0643561	0.182625	0.00865512	0.0806202
86	2222	2014	Shaoxing	0	0.071346	0.0683019	0.174793	0.0084028	0.0828864
86	2222	2015	Shaoxing	0	0.0718762	0.0732154	0.183155	0.00816444	0.0864191
86	2222	2016	Shaoxing	0	0.0740637	0.0794031	0.196564	0.00802307	0.0919025
86	2222	2017	Shaoxing	0	0.0731905	0.0872928	0.208206	0.0077011	0.0969058
86	2222	2018	Shaoxing	0	0.0762457	0.100634	0.221754	0.00718576	0.1042
86	2222	2019	Shaoxing	0	0.08227	0.124228	0.236259	0.00666706	0.119525
86	2222	2020	Shaoxing	0	0.082987	0.154872	0.234497	0.00610481	0.137045
86	2222	2021	Shaoxing	0	0.086703	0.187058	0.26505	0.0056821	0.15465
87	2222	2010	Quzhou	0	0.0636373	0.0152077	0.053734	0.00538827	0.0179284
87	2222	2011	Quzhou	0	0.0635845	0.0152077	0.0674761	0.0065411	0.0225789
87	2222	2012	Quzhou	0	0.0638359	0.0152114	0.0717318	0.00728527	0.0256404
87	2222	2013	Quzhou	0	0.0640532	0.0152189	0.0784807	0.00836621	0.0299398
87	2222	2014	Quzhou	0	0.0647259	0.0152376	0.0831147	0.00916025	0.033036
87	2222	2015	Quzhou	0	0.0650854	0.0152768	0.10497	0.00968711	0.0351901
87	2222	2016	Quzhou	0	0.0671313	0.015374	0.114558	0.0106025	0.0391034
87	2222	2017	Quzhou	0	0.0633742	0.0155981	0.120979	0.0116423	0.0438708
87	2222	2018	Quzhou	0	0.0607335	0.01733	0.133274	0.0119846	0.0506519
87	2222	2019	Quzhou	0	0.0733154	0.023017	0.14225	0.0104287	0.0588105
87	2222	2020	Quzhou	0	0.0711461	0.0282594	0.14464	0.00958512	0.066939
87	2222	2021	Quzhou	0	0.0719759	0.0308675	0.166225	0.00987672	0.0760978
88	2222	2010	Zhoushan	0	0.080447	0.00888547	0.132507	0.0111759	0.0652854
88	2222	2011	Zhoushan	0	0.0815709	0.00888547	0.161016	0.0128538	0.0755723
88	2222	2012	Zhoushan	0	0.0813172	0.00888547	0.17857	0.0131967	0.0775419
88	2222	2013	Zhoushan	0	0.0844292	0.00888547	0.196045	0.0143708	0.0847484
88	2222	2014	Zhoushan	0	0.0861437	0.00888547	0.180437	0.0156649	0.092587
88	2222	2015	Zhoushan	0	0.0865363	0.00888734	0.194205	0.0165568	0.098279
88	2222	2016	Zhoushan	0	0.0909215	0.00888173	0.220911	0.0176789	0.105574
88	2222	2017	Zhoushan	0	0.0929723	0.00890415	0.215329	0.0189604	0.113843
88	2222	2018	Zhoushan	0	0.0928596	0.00788408	0.231781	0.0218331	0.116472
88	2222	2019	Zhoushan	0	0.0994354	0.0145799	0.24106	0.0133369	0.130743
88	2222	2020	Zhoushan	0	0.102493	0.0114356	0.269926	0.0189166	0.147229
88	2222	2021	Zhoushan	0	0.108464	0.0120279	0.305565	0.0197092	0.162497
89	2222	2010	Taizhou	0	0.056657	0.05928	0.0775617	0.00526816	0.0318634
89	2222	2011	Taizhou	0	0.055753	0.0596985	0.0880256	0.00582963	0.0357665
89	2222	2012	Taizhou	0	0.0561595	0.0603076	0.0934187	0.00643269	0.0400609
89	2222	2013	Taizhou	0	0.057093	0.0611988	0.103325	0.00733116	0.0467618
89	2222	2014	Taizhou	0	0.0590663	0.0625084	0.110076	0.00781331	0.0509946
89	2222	2015	Taizhou	0	0.0602731	0.0644477	0.115934	0.00836561	0.0566862
89	2222	2016	Taizhou	0	0.0605104	0.0673547	0.127546	0.00896063	0.0636591
89	2222	2017	Taizhou	0	0.0567559	0.0717862	0.144117	0.00903021	0.0681548
89	2222	2018	Taizhou	0	0.0581515	0.0832461	0.160532	0.0088082	0.0773696
89	2222	2019	Taizhou	0	0.0651587	0.109501	0.169211	0.00748643	0.0864353
89	2222	2020	Taizhou	0	0.0577743	0.14227	0.161284	0.00645968	0.0972839
89	2222	2021	Taizhou	0	0.0657134	0.170552	0.176853	0.00611027	0.110857
90	2222	2010	Lishui	0	0.0708446	0.00790089	0.0562056	0.0119236	0.0211849
90	2222	2011	Lishui	0	0.0722594	0.00818487	0.0700667	0.013247	0.025922
90	2222	2012	Lishui	0	0.0713875	0.00855852	0.0798798	0.0133075	0.0260798
90	2222	2013	Lishui	0	0.0707563	0.00905548	0.0690547	0.0147128	0.0309943
90	2222	2014	Lishui	0	0.0732638	0.00972619	0.0954816	0.015101	0.034236
90	2222	2015	Lishui	0	0.0672815	0.0106454	0.100276	0.01462	0.0362729
90	2222	2016	Lishui	0	0.0838187	0.0119345	0.110141	0.0145242	0.0404265
90	2222	2017	Lishui	0	0.0676507	0.0137897	0.11287	0.0137257	0.0441134
90	2222	2018	Lishui	0	0.0623104	0.0178382	0.126084	0.0120225	0.0499426
90	2222	2019	Lishui	0	0.0825713	0.0270824	0.133274	0.00949268	0.0599112
90	2222	2020	Lishui	0	0.0683149	0.041425	0.122192	0.00734329	0.0713637
90	2222	2021	Lishui	0	0.0803257	0.0580003	0.135793	0.00589038	0.0805618
91	2222	2010	Bengbu	0	0.0538622	0.0239512	0.0266345	0.00254658	0.00706372
91	2222	2011	Bengbu	0	0.0546805	0.0239493	0.0416698	0.00300825	0.00903531
91	2222	2012	Bengbu	0	0.0563173	0.0239512	0.0490761	0.0035103	0.0111948
91	2222	2013	Bengbu	0	0.0586447	0.0239456	0.0479149	0.00452872	0.0157996
91	2222	2014	Bengbu	0	0.0597914	0.0239736	0.0653872	0.00515035	0.0183362
91	2222	2015	Bengbu	0	0.0622934	0.0238409	0.0712798	0.00583722	0.0208904
91	2222	2016	Bengbu	0	0.0650358	0.0244743	0.0790386	0.00652851	0.0243542
91	2222	2017	Bengbu	0	0.0662901	0.0216252	0.0885057	0.0077488	0.0257944
91	2222	2018	Bengbu	0	0.0684943	0.0293785	0.098083	0.0062242	0.0280282
91	2222	2019	Bengbu	0	0.0667944	0.027613	0.11929	0.00708101	0.0301573
91	2222	2020	Bengbu	0	0.0694504	0.0276466	0.125215	0.00768121	0.0330897
91	2222	2021	Bengbu	0	0.0710417	0.0276391	0.118529	0.00837683	0.0364288
92	2222	2010	Huainan	0	0.0764331	0.0106771	0.0448594	0.00687402	0.0164249
92	2222	2011	Huainan	0	0.0793536	0.0106771	0.0542681	0.00763611	0.0185956
92	2222	2012	Huainan	0	0.0821743	0.0106771	0.0609478	0.00887107	0.0225158
92	2222	2013	Huainan	0	0.0844248	0.0106771	0.0614473	0.00963254	0.0248901
92	2222	2014	Huainan	0	0.0854226	0.0106771	0.060671	0.00978273	0.0253362
92	2222	2015	Huainan	0	0.0861716	0.0106771	0.0456141	0.0111541	0.0291438
92	2222	2016	Huainan	0	0.0565369	0.0106771	0.0490566	0.0137698	0.0224223
92	2222	2017	Huainan	0	0.0585897	0.0106771	0.0545708	0.0159516	0.0266087
92	2222	2018	Huainan	0	0.0598611	0.0131395	0.058781	0.0132535	0.0269266
92	2222	2019	Huainan	0	0.0573846	0.0131395	0.0688428	0.0137577	0.0280421
92	2222	2020	Huainan	0	0.061484	0.0131395	0.082719	0.0150958	0.0312478
92	2222	2021	Huainan	0	0.0609562	0.0131395	0.092344	0.0166844	0.0350546
93	2222	2010	Huaibei	0	0.0636739	0.0142567	0.0367719	0.00343559	0.0108186
93	2222	2011	Huaibei	0	0.0720966	0.0142567	0.0452702	0.00420962	0.0140795
93	2222	2012	Huaibei	0	0.0738584	0.0142567	0.0518418	0.00476061	0.0168344
93	2222	2013	Huaibei	0	0.0744325	0.0142567	0.0593043	0.00522367	0.0193094
93	2222	2014	Huaibei	0	0.0747902	0.0142567	0.0649158	0.00573256	0.0215318
93	2222	2015	Huaibei	0	0.0776097	0.0142567	0.0643385	0.0062615	0.023778
93	2222	2016	Huaibei	0	0.0782781	0.0142567	0.067301	0.00798987	0.0314949
93	2222	2017	Huaibei	0	0.0789407	0.0142567	0.0786169	0.00846594	0.0336379
93	2222	2018	Huaibei	0	0.082754	0.0142717	0.0835948	0.00890801	0.0354897
93	2222	2019	Huaibei	0	0.0806282	0.0189535	0.0915785	0.00719036	0.0378822
93	2222	2020	Huaibei	0	0.0818751	0.0189928	0.111055	0.00763806	0.0406105
93	2222	2021	Huaibei	0	0.0839085	0.0189928	0.122642	0.00819914	0.0439221
94	2222	2010	Chuzhou	0	0.0420768	0.0140662	0.0261566	0.00461577	0.0056984
94	2222	2011	Chuzhou	0	0.0427786	0.0140662	0.0353123	0.00543467	0.00745026
94	2222	2012	Chuzhou	0	0.0435672	0.0140662	0.0418363	0.00660702	0.0100461
94	2222	2013	Chuzhou	0	0.0454012	0.014068	0.0408395	0.00763754	0.0124041
94	2222	2014	Chuzhou	0	0.0458856	0.0140774	0.0546184	0.00844738	0.0142013
94	2222	2015	Chuzhou	0	0.0450938	0.014139	0.0590989	0.00985938	0.0174374
94	2222	2016	Chuzhou	0	0.044983	0.0145146	0.0648661	0.0113951	0.0212178
94	2222	2017	Chuzhou	0	0.047443	0.017018	0.0739829	0.0112717	0.0250806
94	2222	2018	Chuzhou	0	0.0469034	0.0279941	0.0836748	0.00785633	0.0287802
94	2222	2019	Chuzhou	0	0.0431306	0.0303145	0.140828	0.00794857	0.0317994
94	2222	2020	Chuzhou	0	0.0500623	0.0303369	0.153063	0.00889494	0.0361905
94	2222	2021	Chuzhou	0	0.0477491	0.0303406	0.170742	0.0101443	0.0419571
95	2222	2010	Fuyang	0	0.0382391	0.00360201	0.00813935	0.0168248	0.00161309
95	2222	2011	Fuyang	0	0.0391318	0.00400369	0.0127539	0.0187252	0.00272841
95	2222	2012	Fuyang	0	0.0405333	0.00448757	0.0158116	0.0205305	0.00398718
95	2222	2013	Fuyang	0	0.0413965	0.00507421	0.0103493	0.0220142	0.00533482
95	2222	2014	Fuyang	0	0.0433325	0.00578788	0.021622	0.0234084	0.00702733
95	2222	2015	Fuyang	0	0.0442308	0.00667157	0.0233909	0.0252194	0.00941854
95	2222	2016	Fuyang	0	0.0442667	0.00777011	0.0266799	0.0272491	0.0122026
95	2222	2017	Fuyang	0	0.0466135	0.0091545	0.0307756	0.0278215	0.0148496
95	2222	2018	Fuyang	0	0.0489262	0.011247	0.035215	0.027118	0.0178763
95	2222	2019	Fuyang	0	0.0489728	0.0147238	0.0595768	0.022995	0.0193346
95	2222	2020	Fuyang	0	0.0510029	0.0196056	0.0629156	0.0189035	0.0208393
95	2222	2021	Fuyang	0	0.0531182	0.0255878	0.0696732	0.0158508	0.0226608
96	2222	2010	Lu'an	0	0.038618	0.0100438	0.0145812	0.00658026	0.00259486
96	2222	2011	Lu'an	0	0.0386796	0.0100457	0.0200716	0.00822174	0.00430641
96	2222	2012	Lu'an	0	0.0408179	0.0100475	0.0236655	0.00987741	0.00606659
96	2222	2013	Lu'an	0	0.0408911	0.0100513	0.0189969	0.0118522	0.00807782
96	2222	2014	Lu'an	0	0.0412586	0.0100606	0.0300728	0.0133296	0.00958789
96	2222	2015	Lu'an	0	0.0406992	0.0100812	0.0350744	0.0152048	0.0116494
96	2222	2016	Lu'an	0	0.0430605	0.0101297	0.0389106	0.0163732	0.0163906
96	2222	2017	Lu'an	0	0.046817	0.0102418	0.0413065	0.0189802	0.0199163
96	2222	2018	Lu'an	0	0.0498485	0.0111124	0.0463342	0.0194539	0.0224022
96	2222	2019	Lu'an	0	0.0439651	0.0137803	0.0606905	0.0175306	0.0249432
96	2222	2020	Lu'an	0	0.056866	0.0161568	0.0704841	0.0163625	0.027544
96	2222	2021	Lu'an	0	0.0498335	0.0173188	0.0830066	0.0165641	0.0303163
97	2222	2010	Bozhou	0	0.0373269	0.00700973	0.0108424	0.00593691	0.000882728
97	2222	2011	Bozhou	0	0.0378264	0.00669026	0.0163565	0.00764984	0.00212415
97	2222	2012	Bozhou	0	0.0388351	0.00708072	0.0201927	0.00876114	0.00336569
97	2222	2013	Bozhou	0	0.039705	0.00660805	0.0155564	0.0105524	0.00418233
97	2222	2014	Bozhou	0	0.0401739	0.00718908	0.0269546	0.0112267	0.00540181
97	2222	2015	Bozhou	0	0.0405288	0.00648662	0.0291213	0.0145551	0.00724661
97	2222	2016	Bozhou	0	0.0412023	0.00735349	0.0331002	0.0164568	0.010038
97	2222	2017	Bozhou	0	0.0419038	0.006311	0.0369363	0.0217041	0.0122478
97	2222	2018	Bozhou	0	0.0429832	0.00731799	0.0416114	0.0219116	0.0145159
97	2222	2019	Bozhou	0	0.0422732	0.00665476	0.0605694	0.0256913	0.0159064
97	2222	2020	Bozhou	0	0.0445365	0.00705083	0.066715	0.026729	0.017708
97	2222	2021	Bozhou	0	0.0461934	0.00672389	0.0739656	0.03165	0.0206608
3	2015	2010	Chizhou	0	0.0626459	0.00468561	0.0348863	0.00650064	0.00898439
3	2015	2011	Chizhou	0	0.0654509	0.00468561	0.0454995	0.00774133	0.0114648
3	2015	2012	Chizhou	0	0.063144	0.00468561	0.0522592	0.00920644	0.0144258
3	2015	2013	Chizhou	0	0.0663285	0.00468374	0.050233	0.0105938	0.0172653
3	2015	2014	Chizhou	0	0.0648727	0.00468748	0.066955	0.0118805	0.0201092
3	2015	2015	Chizhou	1	0.0675308	0.00467253	0.0707327	0.0133315	0.0228672
3	2015	2016	Chizhou	1	0.0774593	0.00477529	0.0770146	0.0152804	0.0274385
3	2015	2017	Chizhou	1	0.0684154	0.00412326	0.0818995	0.0190254	0.0301577
3	2015	2018	Chizhou	1	0.0603454	0.00683598	0.0898723	0.0125208	0.0322866
3	2015	2019	Chizhou	1	0.0565137	0.0063521	0.110095	0.014509	0.0352363
3	2015	2020	Chizhou	1	0.0785848	0.00635584	0.128748	0.0163646	0.0404721
3	2015	2021	Chizhou	1	0.0676045	0.00635584	0.151125	0.0180018	0.0451151
98	2222	2010	Xuancheng	0	0.0545999	0.0131096	0.0334094	0.00375267	0.00777023
98	2222	2011	Xuancheng	0	0.0554522	0.0131208	0.0455319	0.00439385	0.00982227
98	2222	2012	Xuancheng	0	0.0541629	0.013147	0.052616	0.00524404	0.0126089
98	2222	2013	Xuancheng	0	0.0570439	0.0132086	0.0536193	0.00591535	0.0148425
98	2222	2014	Xuancheng	0	0.0580063	0.0133544	0.0657851	0.0066209	0.0174056
98	2222	2015	Xuancheng	0	0.0575046	0.0137	0.0698591	0.00753352	0.0210279
98	2222	2016	Xuancheng	0	0.0701117	0.0145482	0.0766275	0.00851624	0.0260679
98	2222	2017	Xuancheng	0	0.0543262	0.016749	0.0868492	0.00859667	0.030858
98	2222	2018	Xuancheng	0	0.0572886	0.0203641	0.0967921	0.0076434	0.0336477
98	2222	2019	Xuancheng	0	0.0565514	0.0218886	0.115722	0.00768121	0.0366324
98	2222	2020	Xuancheng	0	0.0667395	0.0220978	0.127576	0.00853391	0.0418652
98	2222	2021	Xuancheng	0	0.0618082	0.0221875	0.147572	0.00970638	0.0487213
99	2222	2010	Sanming	0	0.106227	0.0106566	0.070523	0.00605483	0.0120441
99	2222	2011	Sanming	0	0.106427	0.0106566	0.0931397	0.0072386	0.0152268
99	2222	2012	Sanming	0	0.10684	0.0106566	0.104051	0.00847998	0.0185407
99	2222	2013	Sanming	0	0.106374	0.0106566	0.103465	0.009393	0.0206428
99	2222	2014	Sanming	0	0.106254	0.0106603	0.128201	0.00954887	0.0205965
99	2222	2015	Sanming	0	0.106693	0.0106827	0.135527	0.0105414	0.0232464
99	2222	2016	Sanming	0	0.106319	0.0108266	0.146952	0.0116224	0.0261847
99	2222	2017	Sanming	0	0.0703741	0.0117888	0.166571	0.0119618	0.0296379
99	2222	2018	Sanming	0	0.0610656	0.0155739	0.186189	0.00955725	0.0310305
99	2222	2019	Sanming	0	0.085897	0.016252	0.206159	0.00997844	0.034155
99	2222	2020	Sanming	0	0.0602221	0.0162576	0.222729	0.0109867	0.0382151
99	2222	2021	Sanming	0	0.0573307	0.0162595	0.245538	0.0115471	0.0405487
100	2222	2010	Zhangzhou	0	0.0709328	0.0124781	0.0529036	0.00734141	0.00925431
100	2222	2011	Zhangzhou	0	0.0599932	0.0139429	0.0677637	0.00763069	0.0112701
100	2222	2012	Zhangzhou	0	0.0721948	0.0157476	0.078126	0.0079877	0.0138912
100	2222	2013	Zhangzhou	0	0.0578415	0.017997	0.0874093	0.00857459	0.0175988
100	2222	2014	Zhangzhou	0	0.0753378	0.0208386	0.0981328	0.0084144	0.0200617
100	2222	2015	Zhangzhou	0	0.05743	0.0244761	0.108696	0.00806045	0.0227106
100	2222	2016	Zhangzhou	0	0.0788769	0.029201	0.123024	0.00740729	0.0248175
100	2222	2017	Zhangzhou	0	0.0554186	0.0354429	0.139141	0.00684715	0.0278362
100	2222	2018	Zhangzhou	0	0.0502137	0.0425423	0.155257	0.00599897	0.0289099
100	2222	2019	Zhangzhou	0	0.0572965	0.0486758	0.187635	0.00561811	0.0311299
100	2222	2020	Zhangzhou	0	0.0493122	0.0539368	0.180997	0.00558458	0.0345206
100	2222	2021	Zhangzhou	0	0.0509563	0.059224	0.203081	0.0056265	0.0384343
101	2222	2010	Nanping	0	0.0759357	0.0130274	0.0453567	0.00492752	0.00976628
101	2222	2011	Nanping	0	0.0765929	0.0130274	0.0615662	0.00566585	0.0119246
101	2222	2012	Nanping	0	0.0765954	0.0130293	0.0701748	0.00645458	0.0141811
101	2222	2013	Nanping	0	0.0752804	0.0130199	0.0642022	0.00741651	0.01681
101	2222	2014	Nanping	0	0.0729285	0.0130517	0.0902594	0.00816571	0.0187892
101	2222	2015	Nanping	0	0.0665496	0.0129377	0.0986669	0.00923755	0.0215712
101	2222	2016	Nanping	0	0.109628	0.0133618	0.107483	0.00995784	0.024383
101	2222	2017	Nanping	0	0.0769867	0.0118803	0.120187	0.0124537	0.0279784
101	2222	2018	Nanping	0	0.0609805	0.0149648	0.132894	0.0105166	0.0296028
101	2222	2019	Nanping	0	0.0988831	0.0141073	0.148627	0.012194	0.033086
101	2222	2020	Nanping	0	0.0752655	0.0141409	0.150502	0.0136273	0.0377879
101	2222	2021	Nanping	0	0.0738665	0.0141316	0.159712	0.0143531	0.0402137
102	2222	2010	Longyan	0	0.0918803	0.0102213	0.0722118	0.0064348	0.0102681
102	2222	2011	Longyan	0	0.0958507	0.0104399	0.0935246	0.00732506	0.013705
102	2222	2012	Longyan	0	0.0943846	0.0107593	0.104415	0.00856827	0.017226
102	2222	2013	Longyan	0	0.0940963	0.0112301	0.0941474	0.00821963	0.0168747
102	2222	2014	Longyan	0	0.0958295	0.0119326	0.124149	0.00975555	0.0219966
102	2222	2015	Longyan	0	0.0959394	0.0130087	0.133116	0.0101946	0.0253556
102	2222	2016	Longyan	0	0.0936488	0.0147051	0.14499	0.0101644	0.0285067
102	2222	2017	Longyan	0	0.0664396	0.0175019	0.164776	0.00903525	0.0299925
102	2222	2018	Longyan	0	0.0552246	0.0209451	0.184565	0.00779689	0.0306051
102	2222	2019	Longyan	0	0.0541485	0.0231254	0.207964	0.00783136	0.0344451
102	2222	2020	Longyan	0	0.0561941	0.0241567	0.21677	0.00838143	0.0390562
102	2222	2021	Longyan	0	0.0498092	0.0249096	0.232637	0.00884042	0.0429095
103	2222	2010	Ningde	0	0.126969	0.0168275	0.0430235	0.00339899	0.00718003
103	2222	2011	Ningde	0	0.122174	0.0168275	0.059752	0.00399375	0.00919436
103	2222	2012	Ningde	0	0.115252	0.0168293	0.0707349	0.00461956	0.011235
103	2222	2013	Ningde	0	0.106355	0.0168256	0.0657246	0.00516046	0.0128318
103	2222	2014	Ningde	0	0.0948608	0.0168349	0.0931246	0.0054574	0.013587
103	2222	2015	Ningde	0	0.0800186	0.0168013	0.100989	0.00612428	0.0159377
103	2222	2016	Ningde	0	0.064908	0.0169209	0.1104	0.00679357	0.0181311
103	2222	2017	Ningde	0	0.0498375	0.0165005	0.121774	0.00777279	0.0208398
103	2222	2018	Ningde	0	0.0475823	0.0173169	0.133149	0.00891291	0.0256853
103	2222	2019	Ningde	0	0.0525349	0.0171002	0.170717	0.0101534	0.0292849
103	2222	2020	Ningde	0	0.0420369	0.0171077	0.169181	0.011929	0.0352046
103	2222	2021	Ningde	0	0.0492121	0.0171058	0.204846	0.0131771	0.0393512
104	2222	2010	Jingdezhen	0	0.0726474	0.00855479	0.0515759	0.00401061	0.0100374
104	2222	2011	Jingdezhen	0	0.0736775	0.00855479	0.0651256	0.00496092	0.0133236
104	2222	2012	Jingdezhen	0	0.0731851	0.00855479	0.0731914	0.00582086	0.0161544
104	2222	2013	Jingdezhen	0	0.0736755	0.00855479	0.0771486	0.00669885	0.0193205
104	2222	2014	Jingdezhen	0	0.0739804	0.00855479	0.0867865	0.00743778	0.0217171
104	2222	2015	Jingdezhen	0	0.0741103	0.00855479	0.0906313	0.00810597	0.0242464
104	2222	2016	Jingdezhen	0	0.0741371	0.00855479	0.0987901	0.0093964	0.0283867
104	2222	2017	Jingdezhen	0	0.0760971	0.00855479	0.0985025	0.0107496	0.0331186
104	2222	2018	Jingdezhen	0	0.0753387	0.00875095	0.0982149	0.0111476	0.0351463
104	2222	2019	Jingdezhen	0	0.080337	0.00875095	0.107957	0.0125279	0.0398006
104	2222	2020	Jingdezhen	0	0.0892225	0.00875095	0.116403	0.0143993	0.0464137
104	2222	2021	Jingdezhen	0	0.0834152	0.00875095	0.116202	0.0161415	0.0525703
4	2015	2010	Pingxiang	0	0.0565919	0.0046389	0.0493075	0.00692882	0.00777593
4	2015	2011	Pingxiang	0	0.057371	0.0046389	0.0649721	0.0082953	0.010033
4	2015	2012	Pingxiang	0	0.0595338	0.0046389	0.0732671	0.00959383	0.0121334
4	2015	2013	Pingxiang	0	0.059435	0.0046389	0.0775162	0.0110188	0.01449
4	2015	2014	Pingxiang	0	0.0598226	0.0046389	0.0877142	0.0120591	0.0158334
4	2015	2015	Pingxiang	1	0.0596043	0.0046389	0.0926143	0.0139826	0.0190567
4	2015	2016	Pingxiang	1	0.0576217	0.0046389	0.10169	0.0166481	0.0233265
4	2015	2017	Pingxiang	1	0.0519495	0.00464264	0.101664	0.0197427	0.0285183
4	2015	2018	Pingxiang	1	0.0587203	0.00801859	0.10164	0.0127119	0.0310652
4	2015	2019	Pingxiang	1	0.0704825	0.00801859	0.0923418	0.0140561	0.0348231
4	2015	2020	Pingxiang	1	0.06126	0.00801859	0.103792	0.0152127	0.0381582
4	2015	2021	Pingxiang	1	0.0613618	0.00801859	0.121273	0.0167646	0.0426198
105	2222	2010	Jiujiang	0	0.0510618	0.0124763	0.0358053	0.00718207	0.00841214
105	2222	2011	Jiujiang	0	0.0503539	0.0124763	0.0457568	0.00824892	0.0102028
105	2222	2012	Jiujiang	0	0.0510827	0.0124763	0.0529382	0.00986632	0.012881
105	2222	2013	Jiujiang	0	0.0501989	0.0124763	0.0567116	0.0116121	0.0159701
105	2222	2014	Jiujiang	0	0.0521957	0.0124763	0.0687498	0.0123926	0.0171465
105	2222	2015	Jiujiang	0	0.0527201	0.0124763	0.0739569	0.0143301	0.0203695
105	2222	2016	Jiujiang	0	0.0570904	0.0124763	0.0822455	0.0170944	0.024981
105	2222	2017	Jiujiang	0	0.057281	0.0124763	0.0951508	0.019219	0.0286415
105	2222	2018	Jiujiang	0	0.0472471	0.0124763	0.108056	0.0222097	0.0335905
105	2222	2019	Jiujiang	0	0.0578674	0.0124763	0.126026	0.0250857	0.0383675
105	2222	2020	Jiujiang	0	0.0621926	0.0124763	0.140635	0.0273831	0.0424148
105	2222	2021	Jiujiang	0	0.0589683	0.0124763	0.164878	0.0296527	0.0464363
106	2222	2010	Yingtan	0	0.0590295	0.00839972	0.055066	0.00374647	0.0131911
106	2222	2011	Yingtan	0	0.0590698	0.00839972	0.0703435	0.00368613	0.0128955
106	2222	2012	Yingtan	0	0.0600568	0.00839972	0.0803231	0.00436835	0.0157866
106	2222	2013	Yingtan	0	0.0608042	0.00839972	0.0842781	0.00493856	0.0183057
106	2222	2014	Yingtan	0	0.060202	0.00839972	0.103163	0.00564517	0.0211255
106	2222	2015	Yingtan	0	0.060733	0.00839972	0.108692	0.00604719	0.0228729
106	2222	2016	Yingtan	0	0.0666787	0.00839972	0.11857	0.00698898	0.0269539
106	2222	2017	Yingtan	0	0.0647806	0.00839972	0.129153	0.00743391	0.0289544
106	2222	2018	Yingtan	0	0.0589731	0.00839972	0.139733	0.0079595	0.031048
106	2222	2019	Yingtan	0	0.0711052	0.00839972	0.161271	0.00916669	0.036435
106	2222	2020	Yingtan	0	0.0701532	0.00839972	0.170474	0.0104177	0.0420176
106	2222	2021	Yingtan	0	0.0712433	0.00839972	0.202759	0.0119261	0.0487491
107	2222	2010	Yichun	0	0.0538542	0.0156579	0.0232914	0.00524921	0.00599651
107	2222	2011	Yichun	0	0.0540714	0.0156579	0.0313962	0.00640444	0.00811077
107	2222	2012	Yichun	0	0.0545382	0.0156579	0.0379526	0.00768692	0.0104773
107	2222	2013	Yichun	0	0.0556179	0.0156579	0.0404243	0.00904964	0.0129849
107	2222	2014	Yichun	0	0.0540668	0.0156579	0.0485679	0.0101248	0.014522
107	2222	2015	Yichun	0	0.0533467	0.0156579	0.0522289	0.0113105	0.0167001
107	2222	2016	Yichun	0	0.0499209	0.0156579	0.0583096	0.0128355	0.019368
107	2222	2017	Yichun	0	0.0568181	0.0156579	0.0658024	0.0152039	0.0237668
107	2222	2018	Yichun	0	0.0518857	0.0188396	0.0732952	0.014473	0.0273558
107	2222	2019	Yichun	0	0.0605105	0.0188396	0.0927202	0.0160092	0.0307889
107	2222	2020	Yichun	0	0.0588593	0.0188396	0.108441	0.0180706	0.0354539
107	2222	2021	Yichun	0	0.0554885	0.0188396	0.126832	0.0195983	0.0389655
108	2222	2010	Fuzhou	0	0.0630247	0.00606252	0.0233087	0.0085292	0.00511818
108	2222	2011	Fuzhou	0	0.0623212	0.00606252	0.0294154	0.0102085	0.00680709
108	2222	2012	Fuzhou	0	0.0641286	0.00606252	0.0337727	0.0121434	0.0087795
108	2222	2013	Fuzhou	0	0.0627855	0.00606252	0.0369601	0.014385	0.0111659
108	2222	2014	Fuzhou	0	0.0634606	0.00606252	0.0450108	0.016332	0.0129918
108	2222	2015	Fuzhou	0	0.0597328	0.00606252	0.0485052	0.0186407	0.0167051
108	2222	2016	Fuzhou	0	0.0706044	0.00606252	0.0539632	0.0214114	0.0197599
108	2222	2017	Fuzhou	0	0.0736419	0.00615406	0.0582534	0.024259	0.021625
108	2222	2018	Fuzhou	0	0.0563692	0.0135935	0.0625415	0.0127228	0.0237838
108	2222	2019	Fuzhou	0	0.0767957	0.0135935	0.0691282	0.0138206	0.0261549
108	2222	2020	Fuzhou	0	0.0636096	0.0135935	0.0821741	0.0157397	0.0304838
108	2222	2021	Fuzhou	0	0.0619133	0.0135935	0.0964028	0.0171675	0.0337381
5	2015	2010	Jinan	0	0.0820101	0.159731	0.113877	0.00413795	0.0689387
5	2015	2011	Jinan	0	0.0834215	0.159552	0.127598	0.00456459	0.0760835
5	2015	2012	Jinan	0	0.0858791	0.159824	0.138698	0.00539512	0.0904981
5	2015	2013	Jinan	0	0.0882403	0.159412	0.17303	0.00596602	0.0995828
5	2015	2014	Jinan	0	0.0926009	0.160037	0.165961	0.00645707	0.107087
5	2015	2015	Jinan	1	0.0945482	0.15909	0.174323	0.00749512	0.123417
5	2015	2016	Jinan	1	0.10406	0.160525	0.185309	0.00823902	0.135752
5	2015	2017	Jinan	1	0.105235	0.158358	0.201042	0.00886363	0.141837
5	2015	2018	Jinan	1	0.109754	0.164168	0.2184	0.00888012	0.144688
5	2015	2019	Jinan	1	0.122726	0.153243	0.218647	0.0104837	0.131127
5	2015	2020	Jinan	1	0.132229	0.163527	0.226827	0.0111244	0.147092
5	2015	2021	Jinan	1	0.135501	0.156663	0.25467	0.0129023	0.161962
109	2222	2010	Weifang	0	0.0418601	0.139238	0.0626431	0.00206436	0.0177016
109	2222	2011	Weifang	0	0.0436493	0.13101	0.0725038	0.00247671	0.020469
109	2222	2012	Weifang	0	0.0431039	0.122229	0.0829872	0.00317515	0.0253422
109	2222	2013	Weifang	0	0.0473262	0.11294	0.0967921	0.00384697	0.0287924
109	2222	2014	Weifang	0	0.0470406	0.103216	0.1006	0.00467847	0.0323277
109	2222	2015	Weifang	0	0.0478749	0.0931554	0.109245	0.00567393	0.0356365
109	2222	2016	Weifang	0	0.0477153	0.0828856	0.116708	0.00731174	0.0412505
109	2222	2017	Weifang	0	0.047752	0.0725578	0.123796	0.0089592	0.0443401
109	2222	2018	Weifang	0	0.0497334	0.0639526	0.130647	0.0105875	0.0462005
109	2222	2019	Weifang	0	0.0482957	0.0585589	0.119919	0.0127334	0.051228
109	2222	2020	Weifang	0	0.0489246	0.0550484	0.123734	0.0155734	0.0596157
109	2222	2021	Weifang	0	0.0503102	0.0521377	0.14986	0.018215	0.0665675
110	2222	2010	Tai'an	0	0.0507888	0.0786857	0.0693834	0.00155578	0.0103643
110	2222	2011	Tai'an	0	0.0518031	0.0740431	0.0790278	0.00184548	0.0120293
110	2222	2012	Tai'an	0	0.0526616	0.0695574	0.0790278	0.00242808	0.015963
110	2222	2013	Tai'an	0	0.0538598	0.0652305	0.096485	0.00302396	0.0194224
110	2222	2014	Tai'an	0	0.0548582	0.0610661	0.104983	0.0035076	0.0213434
110	2222	2015	Tai'an	0	0.0561844	0.0570624	0.110686	0.00412483	0.0237612
110	2222	2016	Tai'an	0	0.0609766	0.0532213	0.116172	0.00498969	0.0272428
110	2222	2017	Tai'an	0	0.0604762	0.0495445	0.125699	0.00582293	0.0299138
110	2222	2018	Tai'an	0	0.0606026	0.0462937	0.128469	0.00682548	0.0331165
110	2222	2019	Tai'an	0	0.0598954	0.0437025	0.0907005	0.00810364	0.0377138
110	2222	2020	Tai'an	0	0.0613807	0.0415128	0.0978516	0.00949064	0.0426784
110	2222	2021	Tai'an	0	0.0623307	0.0394876	0.107284	0.0107165	0.04641
111	2222	2010	Rizhao	0	0.0556285	0.0198765	0.068287	0.00435514	0.0161011
111	2222	2011	Rizhao	0	0.0570153	0.0198765	0.0819579	0.00498191	0.0189761
111	2222	2012	Rizhao	0	0.0588306	0.0198765	0.0920045	0.00626231	0.0250919
111	2222	2013	Rizhao	0	0.0596151	0.0198765	0.100392	0.00754184	0.0308934
111	2222	2014	Rizhao	0	0.0605448	0.0198765	0.110381	0.00816008	0.0333108
111	2222	2015	Rizhao	0	0.0620451	0.0198727	0.114189	0.00795702	0.0321156
111	2222	2016	Rizhao	0	0.0609532	0.019912	0.123373	0.00890972	0.0360357
111	2222	2017	Rizhao	0	0.0598559	0.0194823	0.137872	0.0101008	0.0399121
111	2222	2018	Rizhao	0	0.0634586	0.0220904	0.151423	0.00982027	0.0438276
111	2222	2019	Rizhao	0	0.0630838	0.0218512	0.131927	0.0107776	0.0478106
111	2222	2020	Rizhao	0	0.0691533	0.0218512	0.134695	0.0122786	0.0549046
111	2222	2021	Rizhao	0	0.0686827	0.0218512	0.149488	0.0129783	0.0580906
112	2222	2010	Liaocheng	0	0.0403411	0.0301912	0.0500816	0.00348882	0.00770696
112	2222	2011	Liaocheng	0	0.0404829	0.0301912	0.0598212	0.00384305	0.00880062
112	2222	2012	Liaocheng	0	0.041988	0.0301912	0.0676167	0.00473893	0.012152
112	2222	2013	Liaocheng	0	0.0437047	0.0301912	0.0740823	0.00546623	0.0146103
112	2222	2014	Liaocheng	0	0.0464809	0.0301912	0.0803944	0.00642168	0.01743
112	2222	2015	Liaocheng	0	0.04747	0.0301912	0.0852837	0.00727003	0.0199317
112	2222	2016	Liaocheng	0	0.0457242	0.0301912	0.0915136	0.00851821	0.023656
112	2222	2017	Liaocheng	0	0.0432204	0.0301912	0.096232	0.00916745	0.0254813
112	2222	2018	Liaocheng	0	0.0430853	0.0298736	0.100836	0.00994991	0.0274689
112	2222	2019	Liaocheng	0	0.0434447	0.0222809	0.068819	0.0145747	0.0307812
112	2222	2020	Liaocheng	0	0.0491642	0.0218139	0.0727027	0.0167091	0.0351112
112	2222	2021	Liaocheng	0	0.0520952	0.021797	0.0847258	0.0187553	0.0398936
113	2222	2010	Binzhou	0	0.0409507	0.0361939	0.0786191	0.00254836	0.0121057
113	2222	2011	Binzhou	0	0.0445451	0.0361939	0.0930316	0.0031452	0.0158415
113	2222	2012	Binzhou	0	0.0475129	0.0361939	0.102254	0.00407686	0.0218449
113	2222	2013	Binzhou	0	0.0472133	0.0361958	0.110562	0.00456437	0.0249403
113	2222	2014	Binzhou	0	0.0486311	0.0361902	0.117318	0.00499433	0.0272898
113	2222	2015	Binzhou	0	0.05123	0.0362219	0.120847	0.00562451	0.0311143
113	2222	2016	Binzhou	0	0.0472041	0.0360201	0.126374	0.00645553	0.0358515
113	2222	2017	Binzhou	0	0.0502623	0.0373504	0.132695	0.00638068	0.0366209
113	2222	2018	Binzhou	0	0.051204	0.0330758	0.134288	0.00747563	0.0379531
113	2222	2019	Binzhou	0	0.0529776	0.0336811	0.123982	0.00756144	0.0391008
113	2222	2020	Binzhou	0	0.0509922	0.0336773	0.126742	0.00875067	0.0460102
113	2222	2021	Binzhou	0	0.0550427	0.0336773	0.146556	0.00954078	0.050636
114	2222	2010	Heze	0	0.0387073	0.059125	0.020623	0.00158551	0.00223977
114	2222	2011	Heze	0	0.0394575	0.0555996	0.0290672	0.00204781	0.00363189
114	2222	2012	Heze	0	0.0401551	0.0513997	0.0349382	0.00267902	0.00544526
114	2222	2013	Heze	0	0.0416906	0.0464918	0.0348517	0.00350372	0.00729883
114	2222	2014	Heze	0	0.0422897	0.0408945	0.0457179	0.00462007	0.00881044
114	2222	2015	Heze	0	0.0430415	0.0347105	0.0498351	0.0061786	0.010542
114	2222	2016	Heze	0	0.0449786	0.0281491	0.0531955	0.00892221	0.0131242
114	2222	2017	Heze	0	0.0471569	0.0215355	0.0589346	0.013164	0.0157019
114	2222	2018	Heze	0	0.0495524	0.0165173	0.0646131	0.0187777	0.0180252
114	2222	2019	Heze	0	0.0507197	0.0140606	0.0725773	0.024075	0.0205058
114	2222	2020	Heze	0	0.0543052	0.0128574	0.0741602	0.0300474	0.0243423
114	2222	2021	Heze	0	0.0529252	0.0119868	0.0866308	0.0356743	0.0277089
115	2222	2010	Kaifeng	0	0.0435059	0.0165099	0.0312383	0.00345162	0.00305856
115	2222	2011	Kaifeng	0	0.0448201	0.0165715	0.0382056	0.00396895	0.00408644
115	2222	2012	Kaifeng	0	0.0466352	0.01648	0.0445848	0.00486889	0.00595413
115	2222	2013	Kaifeng	0	0.0477398	0.0166163	0.0418493	0.00569569	0.00763738
115	2222	2014	Kaifeng	0	0.050318	0.0164164	0.0587097	0.00647055	0.00911272
115	2222	2015	Kaifeng	0	0.0520377	0.0167135	0.0649202	0.00725158	0.0110105
115	2222	2016	Kaifeng	0	0.0519294	0.0162763	0.072041	0.00838853	0.0128451
115	2222	2017	Kaifeng	0	0.0546676	0.0169265	0.0782774	0.00937213	0.0156017
115	2222	2018	Kaifeng	0	0.0566709	0.0153441	0.0835386	0.0111362	0.0172434
115	2222	2019	Kaifeng	0	0.0590436	0.0184435	0.100399	0.0102071	0.0191555
115	2222	2020	Kaifeng	0	0.0612269	0.0154767	0.094848	0.0132243	0.0213939
115	2222	2021	Kaifeng	0	0.063569	0.0174253	0.103513	0.012597	0.0229797
116	2222	2010	Pingdingshan	0	0.0405392	0.0238279	0.046332	0.00406043	0.00797975
116	2222	2011	Pingdingshan	0	0.0407808	0.0238316	0.053894	0.00437196	0.00871888
116	2222	2012	Pingdingshan	0	0.0415027	0.0238222	0.0542248	0.00519949	0.0113006
116	2222	2013	Pingdingshan	0	0.0425008	0.0238409	0.0511066	0.00594376	0.0138325
116	2222	2014	Pingdingshan	0	0.0422532	0.0238017	0.0599206	0.00647627	0.0147687
116	2222	2015	Pingdingshan	0	0.0439085	0.0238858	0.0620182	0.00714554	0.0166404
116	2222	2016	Pingdingshan	0	0.0444149	0.0237083	0.0679086	0.00814927	0.0192045
116	2222	2017	Pingdingshan	0	0.0435654	0.0240913	0.074943	0.0089581	0.0220014
116	2222	2018	Pingdingshan	0	0.0421291	0.0219091	0.0806215	0.0107875	0.0244957
116	2222	2019	Pingdingshan	0	0.0407425	0.0278726	0.0905989	0.00935894	0.0271829
116	2222	2020	Pingdingshan	0	0.0414701	0.0231982	0.0953086	0.0122098	0.0301544
116	2222	2021	Pingdingshan	0	0.043178	0.0252683	0.105565	0.0123425	0.033517
6	2015	2010	Hebi	0	0.060377	0.00589998	0.0502265	0.00407794	0.00592771
6	2015	2011	Hebi	0	0.0645889	0.00589998	0.0572155	0.00436163	0.00651899
6	2015	2012	Hebi	0	0.066525	0.00589998	0.0630388	0.00523723	0.0088022
6	2015	2013	Hebi	0	0.0671024	0.00589998	0.0695715	0.00607987	0.0106905
6	2015	2014	Hebi	0	0.0671719	0.00589998	0.0805415	0.00681557	0.0124284
6	2015	2015	Hebi	1	0.0686707	0.00589998	0.0853593	0.00765423	0.0143114
6	2015	2016	Hebi	1	0.068497	0.00589998	0.0921969	0.00847296	0.0161742
6	2015	2017	Hebi	1	0.0692983	0.00589998	0.0991772	0.00915951	0.0178471
6	2015	2018	Hebi	1	0.0694283	0.00567018	0.103275	0.00990948	0.0186533
6	2015	2019	Hebi	1	0.0696565	0.00850434	0.119729	0.00764656	0.0218159
6	2015	2020	Hebi	1	0.0725578	0.00785419	0.124192	0.00930045	0.0251457
6	2015	2021	Hebi	1	0.0796833	0.00791771	0.135149	0.0109838	0.0307781
117	2222	2010	Puyang	0	0.0413428	0.00967948	0.0356432	0.00499698	0.00401341
117	2222	2011	Puyang	0	0.0419542	0.010864	0.0427337	0.00518373	0.00517985
117	2222	2012	Puyang	0	0.0419687	0.00952068	0.0483301	0.00719569	0.00725777
117	2222	2013	Puyang	0	0.0443477	0.0110713	0.0471537	0.00726523	0.00927457
117	2222	2014	Puyang	0	0.0459891	0.00931704	0.0639881	0.0092846	0.0102606
117	2222	2015	Puyang	0	0.0467931	0.0113497	0.0681984	0.00849943	0.011567
117	2222	2016	Puyang	0	0.0481474	0.00905548	0.0751549	0.0120228	0.0137764
117	2222	2017	Puyang	0	0.049474	0.0117234	0.0828942	0.0106956	0.0161971
117	2222	2018	Puyang	0	0.0500115	0.00917318	0.087232	0.0149606	0.0184091
117	2222	2019	Puyang	0	0.0492107	0.0108752	0.0832661	0.0142402	0.0210738
117	2222	2020	Puyang	0	0.049478	0.00965893	0.083478	0.017425	0.0235041
117	2222	2021	Puyang	0	0.0513495	0.0107145	0.0904475	0.0172931	0.0260585
118	2222	2010	Xuchang	0	0.0509107	0.0283808	0.0545622	0.00251213	0.00554219
118	2222	2011	Xuchang	0	0.051367	0.0283808	0.0683757	0.00293956	0.00714347
118	2222	2012	Xuchang	0	0.0512668	0.0283808	0.0749127	0.00359365	0.00972512
118	2222	2013	Xuchang	0	0.0521924	0.0283808	0.0698937	0.00426465	0.0122189
118	2222	2014	Xuchang	0	0.052661	0.0283789	0.0933452	0.00463584	0.0136423
118	2222	2015	Xuchang	0	0.053304	0.0284032	0.0970018	0.00523403	0.0158015
118	2222	2016	Xuchang	0	0.054364	0.028179	0.10643	0.00607675	0.018654
118	2222	2017	Xuchang	0	0.0567631	0.0302696	0.118083	0.00616868	0.0207845
118	2222	2018	Xuchang	0	0.0588019	0.0218083	0.126917	0.00903665	0.022448
118	2222	2019	Xuchang	0	0.0602025	0.0226023	0.126917	0.00946898	0.0246103
118	2222	2020	Xuchang	0	0.0618591	0.0226004	0.159091	0.0104392	0.0275274
118	2222	2021	Xuchang	0	0.0637364	0.0226004	0.168909	0.0110405	0.0293073
119	2222	2010	Luohe	0	0.0570903	0.00832312	0.0468596	0.00422772	0.00447336
119	2222	2011	Luohe	0	0.0580756	0.00832312	0.0522938	0.0047302	0.005607
119	2222	2012	Luohe	0	0.057943	0.00832312	0.0560218	0.00595486	0.00827712
119	2222	2013	Luohe	0	0.0647793	0.00832312	0.0565235	0.00689492	0.0103302
119	2222	2014	Luohe	0	0.0590431	0.00832312	0.0678286	0.00757172	0.0122137
119	2222	2015	Luohe	0	0.0592416	0.00832312	0.0706744	0.00849835	0.0141673
119	2222	2016	Luohe	0	0.0607302	0.00832312	0.0774881	0.0103637	0.0181819
119	2222	2017	Luohe	0	0.0603208	0.00832312	0.0838629	0.0110581	0.0198704
119	2222	2018	Luohe	0	0.0642032	0.00813443	0.0891479	0.0121558	0.0217145
119	2222	2019	Luohe	0	0.0657182	0.0100064	0.116524	0.0106592	0.02337
119	2222	2020	Luohe	0	0.067354	0.00955804	0.131767	0.0129427	0.028007
119	2222	2021	Luohe	0	0.0688299	0.00960662	0.145436	0.0137719	0.0303788
120	2222	2010	Sanmenxia	0	0.0284079	0.0110172	0.0732455	0.00484281	0.0115659
120	2222	2011	Sanmenxia	0	0.02788	0.00988686	0.0881078	0.0059126	0.0135276
120	2222	2012	Sanmenxia	0	0.029129	0.0110209	0.0975338	0.00639007	0.0170751
120	2222	2013	Sanmenxia	0	0.0299721	0.00988312	0.10209	0.0080488	0.0198973
120	2222	2014	Sanmenxia	0	0.0293959	0.0110228	0.108024	0.00729498	0.0199535
120	2222	2015	Sanmenxia	0	0.0299167	0.00988125	0.108936	0.00892136	0.0223674
120	2222	2016	Sanmenxia	0	0.0322913	0.0110246	0.115884	0.00884709	0.0250056
120	2222	2017	Sanmenxia	0	0.0323944	0.00987938	0.126876	0.0106714	0.0276628
120	2222	2018	Sanmenxia	0	0.0327431	0.0110583	0.134048	0.00985371	0.0287351
120	2222	2019	Sanmenxia	0	0.0345331	0.00982334	0.125786	0.0126892	0.0336915
120	2222	2020	Sanmenxia	0	0.035435	0.0110863	0.143232	0.0115974	0.0347898
120	2222	2021	Sanmenxia	0	0.039426	0.00982707	0.156553	0.0140366	0.0379385
121	2222	2010	Xinyang	0	0.0398528	0.00141241	0.0251533	0.0307684	0.00268537
121	2222	2011	Xinyang	0	0.0407894	0.00173375	0.0330829	0.0332971	0.00406052
121	2222	2012	Xinyang	0	0.0388791	0.00215785	0.0368541	0.0315384	0.00475585
121	2222	2013	Xinyang	0	0.0431279	0.00272206	0.0282888	0.0374718	0.00809629
121	2222	2014	Xinyang	0	0.0432225	0.00348431	0.0479754	0.0360677	0.00942101
121	2222	2015	Xinyang	0	0.0428563	0.00453241	0.0537426	0.0339002	0.0111478
121	2222	2016	Xinyang	0	0.0424716	0.00599339	0.0571506	0.03103	0.0130363
121	2222	2017	Xinyang	0	0.043655	0.00806717	0.0621068	0.0276248	0.0152645
121	2222	2018	Xinyang	0	0.0392354	0.0106697	0.0684125	0.0229143	0.0162408
121	2222	2019	Xinyang	0	0.0387011	0.0132703	0.0807382	0.0206125	0.018076
121	2222	2020	Xinyang	0	0.0420009	0.0158616	0.0856707	0.0196822	0.0208091
121	2222	2021	Xinyang	0	0.0434618	0.0187592	0.0952351	0.0188975	0.0238343
122	2222	2010	Zhoukou	0	0.0350272	0.0102344	0.0165209	0.00658798	1.75017e-05
122	2222	2011	Zhoukou	0	0.0355493	0.0100643	0.022554	0.00806238	0.000897072
122	2222	2012	Zhoukou	0	0.0361861	0.0102474	0.0268789	0.00991622	0.00227047
122	2222	2013	Zhoukou	0	0.036964	0.0100513	0.022766	0.012063	0.00417361
122	2222	2014	Zhoukou	0	0.0369062	0.0102642	0.0375115	0.0132585	0.00450896
122	2222	2015	Zhoukou	0	0.0374164	0.0100345	0.0398404	0.0151301	0.00554041
122	2222	2016	Zhoukou	0	0.0381573	0.0102829	0.0440658	0.0168116	0.00676901
122	2222	2017	Zhoukou	0	0.0385926	0.0100139	0.0490307	0.01926	0.00813998
122	2222	2018	Zhoukou	0	0.0388297	0.0103558	0.0551698	0.0211988	0.00978406
122	2222	2019	Zhoukou	0	0.0383994	0.00990741	0.0683043	0.0246605	0.0115474
122	2222	2020	Zhoukou	0	0.039677	0.0103857	0.0668404	0.0269158	0.0136888
122	2222	2021	Zhoukou	0	0.0425925	0.00994104	0.0731373	0.0314994	0.0160326
123	2222	2010	Zhumadian	0	0.0350765	0.00923857	0.0190574	0.00788578	0.00198775
123	2222	2011	Zhumadian	0	0.0353801	0.00929275	0.026148	0.00949124	0.0032968
123	2222	2012	Zhumadian	0	0.0362934	0.0091956	0.0308966	0.0116493	0.00491539
123	2222	2013	Zhumadian	0	0.0373985	0.00937122	0.0257458	0.0137214	0.00679758
123	2222	2014	Zhumadian	0	0.0383028	0.00905361	0.0414255	0.016312	0.0082465
123	2222	2015	Zhumadian	0	0.038795	0.00964398	0.046918	0.017405	0.00970817
123	2222	2016	Zhumadian	0	0.0406641	0.00859402	0.0497378	0.0215971	0.0112468
123	2222	2017	Zhumadian	0	0.0418688	0.0106024	0.0557861	0.0201511	0.0128483
123	2222	2018	Zhumadian	0	0.0411019	0.00828389	0.0615554	0.0272963	0.0145533
123	2222	2019	Zhumadian	0	0.0389285	0.00925725	0.0727416	0.0275037	0.016548
123	2222	2020	Zhumadian	0	0.0415148	0.00900691	0.0765626	0.0316192	0.0191156
123	2222	2021	Zhumadian	0	0.042153	0.00914329	0.0842522	0.034458	0.0215238
124	2222	2010	Jingmen	0	0.0416093	0.0237214	0.0436917	0.00250085	0.00899664
124	2222	2011	Jingmen	0	0.0413867	0.0237214	0.0593822	0.00286975	0.0109083
124	2222	2012	Jingmen	0	0.0439062	0.0237214	0.0699435	0.00362396	0.0149251
124	2222	2013	Jingmen	0	0.0441996	0.0237214	0.0749278	0.00409225	0.0175382
124	2222	2014	Jingmen	0	0.0442	0.0237214	0.0866568	0.00458788	0.020244
124	2222	2015	Jingmen	0	0.0445805	0.0237214	0.0923267	0.00522182	0.0237702
124	2222	2016	Jingmen	0	0.0472898	0.0237214	0.101993	0.00605973	0.0282049
124	2222	2017	Jingmen	0	0.0385346	0.0237214	0.11418	0.00688128	0.0333748
124	2222	2018	Jingmen	0	0.0363915	0.0260044	0.126367	0.00672175	0.03611
124	2222	2019	Jingmen	0	0.0327057	0.0260044	0.140339	0.00720983	0.0393497
124	2222	2020	Jingmen	0	0.0451653	0.0260044	0.14025	0.00817853	0.0456593
124	2222	2021	Jingmen	0	0.0377514	0.0260044	0.168965	0.00879543	0.0499023
125	2222	2010	Hsiao-gan	0	0.0420825	0.0291617	0.0244916	0.00230779	0.00425887
125	2222	2011	Hsiao-gan	0	0.0431798	0.0291617	0.0315194	0.00283223	0.00628487
125	2222	2012	Hsiao-gan	0	0.04523	0.0291617	0.0337986	0.00346943	0.0087532
125	2222	2013	Hsiao-gan	0	0.040636	0.0291617	0.0393668	0.00412787	0.0112485
125	2222	2014	Hsiao-gan	0	0.0380577	0.0291617	0.0488426	0.00474404	0.0136516
125	2222	2015	Hsiao-gan	0	0.04008	0.0291617	0.0532388	0.00545841	0.0163507
125	2222	2016	Hsiao-gan	0	0.0403361	0.0291599	0.0582383	0.00611394	0.019
125	2222	2017	Hsiao-gan	0	0.0374615	0.0291711	0.0654435	0.00672756	0.0215579
125	2222	2018	Hsiao-gan	0	0.0368663	0.0288329	0.0726486	0.00726823	0.0233862
125	2222	2019	Hsiao-gan	0	0.0379648	0.0302864	0.0896712	0.00735799	0.0252727
125	2222	2020	Hsiao-gan	0	0.0447771	0.0295896	0.0996075	0.00830003	0.0286756
125	2222	2021	Hsiao-gan	0	0.0434952	0.0297633	0.119478	0.00898112	0.0319811
126	2222	2010	Jingsha	0	0.0438658	0.0118261	0.0203332	0.00703366	0.00482399
126	2222	2011	Jingsha	0	0.0439065	0.0118261	0.0280769	0.00829426	0.00642205
126	2222	2012	Jingsha	0	0.0442477	0.0118261	0.033751	0.00989654	0.00851578
126	2222	2013	Jingsha	0	0.0331065	0.0118261	0.0322027	0.0117996	0.0110619
126	2222	2014	Jingsha	0	0.0358469	0.0118261	0.0442647	0.0133522	0.0131662
126	2222	2015	Jingsha	0	0.0348713	0.0118261	0.048808	0.0151983	0.0160376
126	2222	2016	Jingsha	0	0.0396909	0.0118261	0.0540626	0.0172969	0.0187773
126	2222	2017	Jingsha	0	0.0349381	0.0118261	0.0615684	0.0197162	0.022179
126	2222	2018	Jingsha	0	0.0349467	0.0118261	0.0690742	0.0214312	0.0245382
126	2222	2019	Jingsha	0	0.033671	0.0118261	0.0860492	0.0231184	0.0270004
126	2222	2020	Jingsha	0	0.042202	0.0118261	0.0839862	0.0252201	0.0300834
126	2222	2021	Jingsha	0	0.0379983	0.0118261	0.102566	0.0272057	0.0330468
127	2222	2010	Huanggang	0	0.0385321	0.0123305	0.0175524	0.00620346	0.00316504
127	2222	2011	Huanggang	0	0.0397558	0.0127266	0.0250927	0.0073223	0.00475897
127	2222	2012	Huanggang	0	0.038453	0.0123249	0.0300922	0.00925401	0.00683634
127	2222	2013	Huanggang	0	0.0389155	0.0127322	0.0269502	0.0107818	0.00906163
127	2222	2014	Huanggang	0	0.0427892	0.0123212	0.038543	0.0128938	0.0114093
127	2222	2015	Huanggang	0	0.0412982	0.0127378	0.0431576	0.0145774	0.0139609
127	2222	2016	Huanggang	0	0.041618	0.0123156	0.0477224	0.0173296	0.0167201
127	2222	2017	Huanggang	0	0.0393158	0.0127434	0.0528603	0.0190803	0.0197942
127	2222	2018	Huanggang	0	0.0379452	0.0122838	0.0579961	0.0215457	0.0220059
127	2222	2019	Huanggang	0	0.037956	0.0127995	0.0678589	0.0225401	0.0243783
127	2222	2020	Huanggang	0	0.0490423	0.0122614	0.0659105	0.0259808	0.0277758
127	2222	2021	Huanggang	0	0.0413217	0.012792	0.0827039	0.0273731	0.0311125
128	2222	2010	Xianning	0	0.0490944	0.0184771	0.0342203	0.00201534	0.004306
128	2222	2011	Xianning	0	0.0491151	0.0184771	0.0457222	0.00249774	0.00625162
128	2222	2012	Xianning	0	0.0510177	0.0184771	0.0551136	0.00299638	0.0082833
128	2222	2013	Xianning	0	0.0529312	0.0184771	0.0511845	0.00361525	0.0107884
128	2222	2014	Xianning	0	0.0535096	0.0184771	0.0723675	0.00415273	0.0132865
128	2222	2015	Xianning	0	0.0443059	0.0184771	0.0776957	0.00482016	0.0158801
128	2222	2016	Xianning	0	0.0591665	0.0184771	0.0837354	0.00561682	0.018972
128	2222	2017	Xianning	0	0.0617047	0.0184771	0.0941452	0.00646785	0.0225239
128	2222	2018	Xianning	0	0.0549926	0.0308264	0.104555	0.00423175	0.0245499
128	2222	2019	Xianning	0	0.0509813	0.0308264	0.124006	0.00450162	0.0264006
128	2222	2020	Xianning	0	0.0556566	0.0308264	0.114641	0.00507317	0.0303764
128	2222	2021	Xianning	0	0.0525049	0.0308264	0.13167	0.00536673	0.0324524
129	2222	2010	Shaoyang	0	0.0370283	0.011516	0.0111667	0.00646405	0.00257951
129	2222	2011	Shaoyang	0	0.0379642	0.011516	0.016203	0.0076061	0.0037927
129	2222	2012	Shaoyang	0	0.0370401	0.0115179	0.0196823	0.0089718	0.00523699
129	2222	2013	Shaoyang	0	0.0394449	0.011516	0.0187741	0.0102623	0.00654678
129	2222	2014	Shaoyang	0	0.0394764	0.0115197	0.0263685	0.011791	0.00804539
129	2222	2015	Shaoyang	0	0.0417703	0.0115085	0.0299538	0.0139872	0.0103262
129	2222	2016	Shaoyang	0	0.0409254	0.0115365	0.0339132	0.016572	0.0129372
129	2222	2017	Shaoyang	0	0.0417748	0.0114637	0.0364238	0.0190451	0.0155086
129	2222	2018	Shaoyang	0	0.0409802	0.0121923	0.0408135	0.0184085	0.0158789
129	2222	2019	Shaoyang	0	0.0481803	0.0102026	0.0519737	0.0226944	0.0170287
129	2222	2020	Shaoyang	0	0.0451425	0.011516	0.0626864	0.0223979	0.0192345
129	2222	2021	Shaoyang	0	0.0453784	0.0109817	0.0702332	0.0233347	0.0193293
7	2015	2010	Changde	0	0.0474232	0.0173039	0.0459449	0.00462178	0.00465473
7	2015	2011	Changde	0	0.0478126	0.0173039	0.0569581	0.00553679	0.00641908
7	2015	2012	Changde	0	0.0493515	0.0173039	0.0652424	0.00667722	0.00859766
7	2015	2013	Changde	0	0.0509222	0.0173039	0.069219	0.00784113	0.0113917
7	2015	2014	Changde	0	0.0507759	0.0173039	0.0819795	0.00924503	0.0141886
7	2015	2015	Changde	1	0.0512825	0.0173039	0.0888841	0.0108009	0.0173127
7	2015	2016	Changde	1	0.0539907	0.0173001	0.0978257	0.013042	0.0217541
7	2015	2017	Changde	1	0.0533925	0.0173506	0.103221	0.0144619	0.0249144
7	2015	2018	Changde	1	0.0512033	0.0220324	0.114297	0.011786	0.0255907
7	2015	2019	Changde	1	0.0519857	0.000371785	0.123667	0.194685	0.0277443
7	2015	2020	Changde	1	0.0586382	0.000599713	0.140972	0.186348	0.0311733
7	2015	2021	Changde	1	0.0541306	0.000584767	0.155292	0.207025	0.0349205
130	2222	2010	Zhangjiajie	0	0.0638407	0.00153385	0.0236439	0.0112987	0.00394319
130	2222	2011	Zhangjiajie	0	0.0636288	0.00153385	0.0319562	0.0140151	0.0057777
130	2222	2012	Zhangjiajie	0	0.0655446	0.00153385	0.0375266	0.0164543	0.00746169
130	2222	2013	Zhangjiajie	0	0.065934	0.00153385	0.0347695	0.0191454	0.00935949
130	2222	2014	Zhangjiajie	0	0.0671095	0.00153385	0.0470261	0.0220639	0.0113758
130	2222	2015	Zhangjiajie	0	0.0648539	0.00153385	0.0521597	0.0258739	0.0143049
130	2222	2016	Zhangjiajie	0	0.0736653	0.00153385	0.0583767	0.0326671	0.0191162
130	2222	2017	Zhangjiajie	0	0.0657748	0.00153385	0.0645828	0.038016	0.0231121
130	2222	2018	Zhangjiajie	0	0.0661199	0.00161605	0.0700948	0.0391534	0.0251986
130	2222	2019	Zhangjiajie	0	0.0608559	0.00274448	0.0658738	0.0251692	0.0258922
130	2222	2020	Zhangjiajie	0	0.0844481	0.00304714	0.0679086	0.0247539	0.028433
130	2222	2021	Zhangjiajie	0	0.0657226	0.0030789	0.0714225	0.0254172	0.0297259
131	2222	2010	Chenzhou	0	0.0450981	0.0149349	0.040461	0.00527385	0.00663674
131	2222	2011	Chenzhou	0	0.0454614	0.0149349	0.0519002	0.00623567	0.00855449
131	2222	2012	Chenzhou	0	0.0469902	0.0149349	0.0595617	0.00730696	0.0106994
131	2222	2013	Chenzhou	0	0.0479831	0.0149349	0.0597174	0.00842956	0.0129563
131	2222	2014	Chenzhou	0	0.0488341	0.0149349	0.0750251	0.00936397	0.0146531
131	2222	2015	Chenzhou	0	0.048154	0.0149349	0.0808269	0.0107933	0.0172012
131	2222	2016	Chenzhou	0	0.0582372	0.0149349	0.089496	0.0133072	0.0219338
131	2222	2017	Chenzhou	0	0.0512843	0.0149349	0.0882916	0.0138589	0.0230767
131	2222	2018	Chenzhou	0	0.0493565	0.0151068	0.0976938	0.0132355	0.0220748
131	2222	2019	Chenzhou	0	0.0557338	0.0112656	0.0982949	0.0180072	0.0230792
131	2222	2020	Chenzhou	0	0.0456895	0.0115272	0.104395	0.0193445	0.0259399
131	2222	2021	Chenzhou	0	0.0453963	0.011516	0.116853	0.0209517	0.0286384
132	2222	2010	Yongzhou	0	0.0787579	0.00523114	0.0206944	0.0100967	0.0025478
132	2222	2011	Yongzhou	0	0.0752282	0.00523114	0.0278174	0.0116825	0.00343312
132	2222	2012	Yongzhou	0	0.0725534	0.00523114	0.0322957	0.0138728	0.00504967
132	2222	2013	Yongzhou	0	0.0699926	0.00523114	0.0293311	0.0162156	0.0066239
132	2222	2014	Yongzhou	0	0.0651812	0.00523301	0.0410665	0.018475	0.00803748
132	2222	2015	Yongzhou	0	0.0601009	0.00523675	0.0452335	0.0217042	0.0101496
132	2222	2016	Yongzhou	0	0.0539295	0.00529466	0.0506871	0.026078	0.0130362
132	2222	2017	Yongzhou	0	0.0520108	0.00610362	0.0538334	0.027255	0.0161841
132	2222	2018	Yongzhou	0	0.0479814	0.0152619	0.0599661	0.0121944	0.0162697
132	2222	2019	Yongzhou	0	0.270781	0.0163847	0.0685682	0.0116407	0.0167086
132	2222	2020	Yongzhou	0	0.183209	0.0163866	0.0707306	0.0125176	0.0184557
132	2222	2021	Yongzhou	0	0.180519	0.0163866	0.0817784	0.0136195	0.0206388
133	2222	2010	Huaihua	0	0.0291637	0.000321342	0.0196067	0.0469953	0.00335191
133	2222	2011	Huaihua	0	0.0294529	0.000448384	0.0270562	0.0512392	0.00488709
133	2222	2012	Huaihua	0	0.0292378	0.000644551	0.0339803	0.0539483	0.00672872
133	2222	2013	Huaihua	0	0.0307905	0.000954683	0.0354594	0.0521719	0.00846568
133	2222	2014	Huaihua	0	0.0376036	0.00146846	0.0412244	0.0450814	0.0095326
133	2222	2015	Huaihua	0	0.0373824	0.0023428	0.0448832	0.0395769	0.0123793
133	2222	2016	Huaihua	0	0.0284269	0.00389533	0.0501919	0.0319514	0.01536
133	2222	2017	Huaihua	0	0.0601991	0.00677807	0.0498697	0.0222288	0.017525
133	2222	2018	Huaihua	0	0.0507467	0.0114786	0.054374	0.0142379	0.0180797
133	2222	2019	Huaihua	0	0.0505328	0.0169695	0.0587075	0.0103713	0.0191959
133	2222	2020	Huaihua	0	0.0637819	0.0230749	0.0671669	0.00846049	0.0215219
133	2222	2021	Huaihua	0	0.0610914	0.0306003	0.0745235	0.00690331	0.0235044
134	2222	2010	Loudi	0	0.0361124	0.00035497	0.0265221	0.0499328	0.00447093
134	2222	2011	Loudi	0	0.0356415	0.000399809	0.0368865	0.0563657	0.00598946
134	2222	2012	Loudi	0	0.0387917	0.000470803	0.045547	0.0621119	0.00770956
134	2222	2013	Loudi	0	0.0396653	0.000582899	0.0436095	0.0643032	0.00922579
134	2222	2014	Loudi	0	0.0383576	0.000779066	0.0566662	0.0619798	0.0104739
134	2222	2015	Loudi	0	0.0375073	0.00114898	0.0608505	0.0572358	0.0124388
134	2222	2016	Loudi	0	0.0405351	0.00194113	0.066503	0.0478756	0.0151551
134	2222	2017	Loudi	0	0.0468902	0.00392149	0.0666912	0.0318891	0.0178486
134	2222	2018	Loudi	0	0.0434741	0.00796815	0.0734033	0.0191675	0.0202774
134	2222	2019	Loudi	0	0.0501974	0.0120148	0.0786494	0.0135405	0.0210349
134	2222	2020	Loudi	0	0.0507499	0.0154449	0.0834888	0.0119903	0.024347
134	2222	2021	Loudi	0	0.0487043	0.0187985	0.0920953	0.0106817	0.0267191
135	2222	2010	Shaoguan	0	0.0772708	0.0125024	0.0382554	0.00610655	0.0117913
135	2222	2011	Shaoguan	0	0.0771005	0.0125024	0.0507217	0.00679211	0.0135333
135	2222	2012	Shaoguan	0	0.0766033	0.0125024	0.0570835	0.0074834	0.0155511
135	2222	2013	Shaoguan	0	0.076356	0.0125024	0.0551222	0.00848589	0.0181343
135	2222	2014	Shaoguan	0	0.079008	0.0125024	0.0715372	0.00941994	0.0205426
135	2222	2015	Shaoguan	0	0.0790613	0.0125024	0.0736866	0.0103555	0.0229388
135	2222	2016	Shaoguan	0	0.077381	0.0125024	0.0780287	0.0112735	0.025046
135	2222	2017	Shaoguan	0	0.0643334	0.0125024	0.0792678	0.0117797	0.0262838
135	2222	2018	Shaoguan	0	0.0637962	0.0130162	0.0857767	0.0120138	0.0279379
135	2222	2019	Shaoguan	0	0.0712948	0.0130162	0.0831212	0.012627	0.0295921
135	2222	2020	Shaoguan	0	0.0680323	0.0130162	0.0911179	0.0135741	0.0321468
135	2222	2021	Shaoguan	0	0.0612547	0.0130162	0.106116	0.0144103	0.0344028
20	2016	2010	Zhuhai	0	0.155422	0.0518612	0.163031	0.00467967	0.150481
20	2016	2011	Zhuhai	0	0.159021	0.0518612	0.182703	0.00507326	0.161524
20	2016	2012	Zhuhai	0	0.16384	0.0518612	0.194979	0.00530383	0.168095
20	2016	2013	Zhuhai	0	0.178101	0.0518612	0.318325	0.00662546	0.207141
20	2016	2014	Zhuhai	0	0.173424	0.0518612	0.240532	0.00778007	0.240425
20	2016	2015	Zhuhai	0	0.175143	0.0518612	0.258197	0.00875855	0.26573
20	2016	2016	Zhuhai	1	0.169664	0.0518612	0.279475	0.00968213	0.287626
20	2016	2017	Zhuhai	1	0.168907	0.0518612	0.324791	0.0110701	0.318321
20	2016	2018	Zhuhai	1	0.173742	0.0518612	0.333281	0.0121072	0.326418
20	2016	2019	Zhuhai	1	0.174969	0.0518612	0.368106	0.0148151	0.38224
20	2016	2020	Zhuhai	1	0.168915	0.0518612	0.303476	0.0159545	0.389859
20	2016	2021	Zhuhai	1	0.169277	0.0518612	0.330007	0.017278	0.401038
136	2222	2010	Foshan	0	0.0846195	0.159301	0.191761	0.00468762	0.130248
136	2222	2011	Foshan	0	0.0855077	0.161605	0.185747	0.00497827	0.139153
136	2222	2012	Foshan	0	0.0865318	0.164077	0.185871	0.0052624	0.148484
136	2222	2013	Foshan	0	0.0894588	0.166728	0.38536	0.00602726	0.171722
136	2222	2014	Foshan	0	0.0904789	0.169577	0.208269	0.00586813	0.168187
136	2222	2015	Foshan	0	0.0890884	0.172641	0.222718	0.00606687	0.175678
136	2222	2016	Foshan	0	0.0902645	0.175936	0.239135	0.00641545	0.18432
136	2222	2017	Foshan	0	0.0897673	0.179488	0.257371	0.00669207	0.186892
136	2222	2018	Foshan	0	0.0936904	0.183224	0.264652	0.00721764	0.198038
136	2222	2019	Foshan	0	0.0956904	0.186961	0.27797	0.00785933	0.208857
136	2222	2020	Foshan	0	0.0965875	0.19049	0.235386	0.00869833	0.230239
136	2222	2021	Foshan	0	0.0964595	0.193775	0.263342	0.00916742	0.24119
137	2222	2010	Jiangmen	0	0.0689519	0.0456996	0.0692169	0.00422778	0.0288679
137	2222	2011	Jiangmen	0	0.0699972	0.0456996	0.077326	0.00475422	0.0328862
137	2222	2012	Jiangmen	0	0.0737534	0.0456996	0.0794127	0.00535144	0.0377798
137	2222	2013	Jiangmen	0	0.0749438	0.0456996	0.0985869	0.00612175	0.0437163
137	2222	2014	Jiangmen	0	0.0748598	0.0456996	0.0885143	0.00660624	0.0474779
137	2222	2015	Jiangmen	0	0.0739834	0.0456996	0.0958038	0.00719008	0.0523519
137	2222	2016	Jiangmen	0	0.0733338	0.0456996	0.103947	0.00738638	0.0535257
137	2222	2017	Jiangmen	0	0.0747863	0.0456996	0.116306	0.00786937	0.0570109
137	2222	2018	Jiangmen	0	0.0771889	0.0456996	0.125472	0.00839843	0.0606588
137	2222	2019	Jiangmen	0	0.0746048	0.0456996	0.135995	0.00921852	0.0668428
137	2222	2020	Jiangmen	0	0.0699544	0.0456996	0.133378	0.0102253	0.0743402
137	2222	2021	Jiangmen	0	0.0687535	0.0456996	0.150111	0.0109481	0.0796026
138	2222	2010	Zhanjiang	0	0.0434184	0.0109499	0.0319541	0.0111186	0.00734124
138	2222	2011	Zhanjiang	0	0.0449433	0.010864	0.0407811	0.0123343	0.0083343
138	2222	2012	Zhanjiang	0	0.0449439	0.0109499	0.0415768	0.0134765	0.0097267
138	2222	2013	Zhanjiang	0	0.0467951	0.0106771	0.043936	0.0158151	0.011486
138	2222	2014	Zhanjiang	0	0.0469884	0.0106603	0.0564737	0.0176067	0.0129882
138	2222	2015	Zhanjiang	0	0.0472156	0.0106827	0.0597455	0.0194008	0.0147215
138	2222	2016	Zhanjiang	0	0.0477427	0.0108004	0.0655386	0.020324	0.0155722
138	2222	2017	Zhanjiang	0	0.0476287	0.0113777	0.071801	0.0208565	0.0169678
138	2222	2018	Zhanjiang	0	0.0485131	0.0121923	0.0774211	0.0215099	0.0188097
138	2222	2019	Zhanjiang	0	0.0482991	0.0125192	0.0787467	0.0228387	0.0206768
138	2222	2020	Zhanjiang	0	0.0481156	0.0123119	0.0845592	0.0249912	0.0224751
138	2222	2021	Zhanjiang	0	0.0484811	0.0123119	0.0984117	0.026568	0.0239997
139	2222	2010	Maoming	0	0.0519068	0.0146136	0.0403443	0.0056765	0.00363189
139	2222	2011	Maoming	0	0.0512355	0.0146136	0.0529944	0.00654838	0.00471812
139	2222	2012	Maoming	0	0.0505713	0.0146136	0.0591941	0.00735196	0.00600147
139	2222	2013	Maoming	0	0.050821	0.0146136	0.0501552	0.00866421	0.00773994
139	2222	2014	Maoming	0	0.0532053	0.0146136	0.0727589	0.00974933	0.00903089
139	2222	2015	Maoming	0	0.0516091	0.0146136	0.0757279	0.0108829	0.0103663
139	2222	2016	Maoming	0	0.0514007	0.0146136	0.0819708	0.012199	0.0119115
139	2222	2017	Maoming	0	0.0506509	0.0146136	0.0904151	0.0134868	0.0135389
139	2222	2018	Maoming	0	0.0534139	0.0146136	0.095367	0.0149437	0.0153282
139	2222	2019	Maoming	0	0.0542269	0.0146136	0.0990712	0.0165204	0.0172475
139	2222	2020	Maoming	0	0.0536818	0.0146136	0.103811	0.0177854	0.0187693
139	2222	2021	Maoming	0	0.0550033	0.0146136	0.117515	0.0188245	0.0199794
140	2222	2010	Zhaoqing	0	0.0546365	0.0265032	0.0487236	0.00343366	0.010309
140	2222	2011	Zhaoqing	0	0.0555981	0.0265032	0.0612786	0.00388629	0.0120864
140	2222	2012	Zhaoqing	0	0.0606488	0.0265032	0.068246	0.00430001	0.01382
140	2222	2013	Zhaoqing	0	0.0523728	0.0265032	0.0720129	0.00517501	0.0174327
140	2222	2014	Zhaoqing	0	0.0556328	0.0265032	0.0875585	0.00544888	0.0183906
140	2222	2015	Zhaoqing	0	0.0583598	0.0265032	0.0937755	0.00579021	0.0195769
140	2222	2016	Zhaoqing	0	0.0535242	0.0265032	0.0991988	0.00655994	0.0224327
140	2222	2017	Zhaoqing	0	0.0545968	0.0265032	0.0998173	0.00724912	0.02513
140	2222	2018	Zhaoqing	0	0.0617752	0.0265032	0.103716	0.0080114	0.0279607
140	2222	2019	Zhaoqing	0	0.0629744	0.0265032	0.105163	0.00849022	0.0296056
140	2222	2020	Zhaoqing	0	0.0559058	0.0265032	0.110314	0.00924983	0.0324966
140	2222	2021	Zhaoqing	0	0.0530386	0.0265032	0.127507	0.00976368	0.0343852
141	2222	2010	Huizhou	0	0.0727129	0.0857851	0.082373	0.00209343	0.0312623
141	2222	2011	Huizhou	0	0.074416	0.0857851	0.0865552	0.00238529	0.0355701
141	2222	2012	Huizhou	0	0.0771002	0.0857851	0.0985393	0.00257148	0.0388334
141	2222	2013	Huizhou	0	0.0772948	0.0857851	0.157385	0.00306093	0.0468525
141	2222	2014	Huizhou	0	0.0807506	0.0857851	0.126184	0.00322938	0.0488904
141	2222	2015	Huizhou	0	0.0763176	0.0857851	0.13175	0.00370341	0.0552654
141	2222	2016	Huizhou	0	0.0906102	0.0857851	0.143371	0.00465837	0.0692496
141	2222	2017	Huizhou	0	0.0821911	0.0857851	0.161967	0.00520236	0.0767518
141	2222	2018	Huizhou	0	0.0824233	0.0857851	0.17324	0.00598347	0.0860282
141	2222	2019	Huizhou	0	0.0851014	0.0857851	0.174592	0.00630004	0.0886354
141	2222	2020	Huizhou	0	0.0797477	0.0857851	0.140313	0.00697859	0.096608
141	2222	2021	Huizhou	0	0.0833908	0.0857851	0.166093	0.00739194	0.100503
142	2222	2010	Shanwei	0	0.0660522	0.0384078	0.0226686	0.000742009	0.00112473
142	2222	2011	Shanwei	0	0.0640252	0.0289749	0.0289288	0.00110202	0.00179288
142	2222	2012	Shanwei	0	0.0632272	0.0218568	0.0330937	0.0016393	0.00260791
142	2222	2013	Shanwei	0	0.0600024	0.0164856	0.0296814	0.00248217	0.00357148
142	2222	2014	Shanwei	0	0.0559908	0.0124333	0.0402729	0.00369099	0.00450207
142	2222	2015	Shanwei	0	0.0526548	0.00937495	0.043203	0.00556726	0.00590848
142	2222	2016	Shanwei	0	0.0479442	0.00706951	0.0476749	0.00846196	0.00759149
142	2222	2017	Shanwei	0	0.0451939	0.00533016	0.0504363	0.012344	0.00914069
142	2222	2018	Shanwei	0	0.047453	0.00402611	0.0551871	0.0177673	0.0111269
142	2222	2019	Shanwei	0	0.0480806	0.00305274	0.0662868	0.023811	0.0120573
142	2222	2020	Shanwei	0	0.047969	0.00232039	0.079244	0.0317361	0.0132405
142	2222	2021	Shanwei	0	0.045963	0.00176364	0.0925321	0.0383749	0.0129707
143	2222	2010	Heyuan	0	0.0601766	5.23114e-05	0.0237801	0.0613888	0.00376657
143	2222	2011	Heyuan	0	0.0590236	5.23114e-05	0.0307085	0.0674522	0.0045652
143	2222	2012	Heyuan	0	0.059085	5.23114e-05	0.032938	0.0785828	0.00608095
143	2222	2013	Heyuan	0	0.0571784	5.23114e-05	0.0292835	0.0919788	0.00786504
143	2222	2014	Heyuan	0	0.0572375	5.23114e-05	0.0430408	0.10565	0.00968663
143	2222	2015	Heyuan	0	0.0669738	5.23114e-05	0.0456206	0.118941	0.0114643
143	2222	2016	Heyuan	0	0.065114	5.23114e-05	0.051684	0.134774	0.0135629
143	2222	2017	Heyuan	0	0.0495834	5.23114e-05	0.0548281	0.147638	0.0152843
143	2222	2018	Heyuan	0	0.0507109	5.23114e-05	0.058874	0.162803	0.0173135
143	2222	2019	Heyuan	0	0.0595735	5.23114e-05	0.0638735	0.171309	0.0184517
143	2222	2020	Heyuan	0	0.0506016	5.23114e-05	0.0724367	0.181266	0.0197863
143	2222	2021	Heyuan	0	0.0414737	5.23114e-05	0.0855929	0.183967	0.0201501
144	2222	2010	Yangjiang	0	0.0587091	0.00401864	0.0462541	0.0109968	0.00730787
144	2222	2011	Yangjiang	0	0.0589534	0.00401864	0.0566251	0.0124365	0.00877599
144	2222	2012	Yangjiang	0	0.0623836	0.00401864	0.0665852	0.0141384	0.0106877
144	2222	2013	Yangjiang	0	0.0624204	0.00401864	0.0674264	0.0158322	0.0123669
144	2222	2014	Yangjiang	0	0.061539	0.00401864	0.0900302	0.017633	0.014036
144	2222	2015	Yangjiang	0	0.0636843	0.00401864	0.0964223	0.0196372	0.0159705
144	2222	2016	Yangjiang	0	0.0634938	0.00401864	0.0975835	0.021758	0.0179167
144	2222	2017	Yangjiang	0	0.0622797	0.00401864	0.100371	0.0237779	0.0199228
144	2222	2018	Yangjiang	0	0.0695192	0.00401864	0.103072	0.0267702	0.0227513
144	2222	2019	Yangjiang	0	0.0695617	0.00401864	0.0975424	0.0286907	0.0246192
144	2222	2020	Yangjiang	0	0.0708105	0.00401864	0.101748	0.031618	0.0274942
144	2222	2021	Yangjiang	0	0.0671751	0.00401864	0.113962	0.0335814	0.0293808
145	2222	2010	Qingyuan	0	0.0625527	0.00955991	0.0497832	0.00853778	0.00974279
145	2222	2011	Qingyuan	0	0.0627616	0.00955991	0.0468229	0.00944885	0.0111537
145	2222	2012	Qingyuan	0	0.0670354	0.00955991	0.0476078	0.0103024	0.0129846
145	2222	2013	Qingyuan	0	0.065944	0.00955991	0.0461806	0.0119105	0.0155221
145	2222	2014	Qingyuan	0	0.0702462	0.00955991	0.056597	0.0130636	0.0173347
145	2222	2015	Qingyuan	0	0.0635924	0.00955991	0.060738	0.0145671	0.0195104
145	2222	2016	Qingyuan	0	0.0744228	0.00955991	0.0666717	0.0162949	0.0215805
145	2222	2017	Qingyuan	0	0.0626136	0.00955991	0.0709944	0.018332	0.0245282
145	2222	2018	Qingyuan	0	0.064896	0.00955991	0.0760566	0.0197769	0.0264235
145	2222	2019	Qingyuan	0	0.0653316	0.00955991	0.0831796	0.0217182	0.0292461
145	2222	2020	Qingyuan	0	0.0670062	0.00955991	0.0854675	0.0229228	0.0308976
145	2222	2021	Qingyuan	0	0.0578954	0.00955991	0.097644	0.0238396	0.0320876
146	2222	2010	Chaozhou	0	0.0570517	0.0129134	0.035375	0.00429753	0.0102353
146	2222	2011	Chaozhou	0	0.0568453	0.0120279	0.040794	0.00512144	0.0117823
146	2222	2012	Chaozhou	0	0.0579041	0.0111965	0.0452984	0.00629118	0.0140338
146	2222	2013	Chaozhou	0	0.056384	0.0104193	0.0517294	0.00741632	0.0157186
146	2222	2014	Chaozhou	0	0.0691886	0.00969069	0.0562186	0.00873236	0.0175893
146	2222	2015	Chaozhou	0	0.0684895	0.00900877	0.0619533	0.0100205	0.0188218
146	2222	2016	Chaozhou	0	0.0718589	0.00836983	0.0684449	0.0120099	0.0214648
146	2222	2017	Chaozhou	0	0.0694659	0.00777385	0.0712236	0.0134364	0.0224144
146	2222	2018	Chaozhou	0	0.0698074	0.00719469	0.0755009	0.0157444	0.0248314
146	2222	2019	Chaozhou	0	0.0735655	0.00661366	0.0764631	0.0184098	0.0272102
146	2222	2020	Chaozhou	0	0.0856721	0.00606252	0.0806604	0.0218519	0.0302846
146	2222	2021	Chaozhou	0	0.0849192	0.00556182	0.09325	0.025314	0.032788
147	2222	2010	Jieyang	0	0.0486805	0.0113777	0.0260982	0.00676613	0.00412072
147	2222	2011	Jieyang	0	0.0483304	0.0113777	0.0334656	0.00793596	0.00550424
147	2222	2012	Jieyang	0	0.050789	0.0113777	0.0394166	0.00910694	0.00690577
147	2222	2013	Jieyang	0	0.0502248	0.0113777	0.039356	0.0107145	0.00875867
147	2222	2014	Jieyang	0	0.0534799	0.0113777	0.0525381	0.0119016	0.0100056
147	2222	2015	Jieyang	0	0.055582	0.0113777	0.0561169	0.012807	0.0109578
147	2222	2016	Jieyang	0	0.0600044	0.0113777	0.0599488	0.0140998	0.0126176
147	2222	2017	Jieyang	0	0.0620554	0.0113777	0.0591162	0.014674	0.0131773
147	2222	2018	Jieyang	0	0.0617353	0.0129191	0.0649894	0.0140982	0.0144952
147	2222	2019	Jieyang	0	0.0672013	0.0129191	0.0630713	0.0150801	0.015764
147	2222	2020	Jieyang	0	0.066971	0.0129191	0.0696104	0.0161227	0.0170801
147	2222	2021	Jieyang	0	0.0657515	0.0129191	0.0760436	0.0171989	0.0184309
148	2222	2010	Yunfu	0	0.0431642	0.00312748	0.0239747	0.0118048	0.00569664
148	2222	2011	Yunfu	0	0.0432857	0.00312748	0.032432	0.0140772	0.00753289
148	2222	2012	Yunfu	0	0.0431339	0.00312748	0.0372693	0.01594	0.009085
148	2222	2013	Yunfu	0	0.0436329	0.00312561	0.0334418	0.0179986	0.0106795
148	2222	2014	Yunfu	0	0.0436064	0.00312	0.0474608	0.0199562	0.0121122
148	2222	2015	Yunfu	0	0.0434051	0.00310132	0.0514094	0.0221793	0.0136193
148	2222	2016	Yunfu	0	0.0435638	0.00304714	0.0566511	0.0250975	0.0155793
148	2222	2017	Yunfu	0	0.0448207	0.002879	0.0582296	0.0288819	0.0175891
148	2222	2018	Yunfu	0	0.0481664	0.00151516	0.0615057	0.0511708	0.0190584
148	2222	2019	Yunfu	0	0.0476669	0.000149461	0.0671431	0.164995	0.0215234
148	2222	2020	Yunfu	0	0.0475351	4.11018e-05	0.0794538	0.202414	0.022561
148	2222	2021	Yunfu	0	0.0472318	2.8024e-05	0.0916455	0.224375	0.0248432
8	2015	2010	Nanning	0	0.052179	0.0479191	0.043936	0.00723812	0.0290963
8	2015	2011	Nanning	0	0.0529197	0.0479191	0.0559375	0.00850873	0.034766
8	2015	2012	Nanning	0	0.0516009	0.0479191	0.0645028	0.0101259	0.042096
8	2015	2013	Nanning	0	0.0545146	0.0479191	0.0722659	0.011662	0.0483753
8	2015	2014	Nanning	0	0.0574972	0.0479191	0.0821698	0.0127044	0.0526924
8	2015	2015	Nanning	1	0.0565604	0.0479191	0.0946318	0.0148445	0.0613976
8	2015	2016	Nanning	1	0.0574114	0.0479191	0.10254	0.0159949	0.0654228
8	2015	2017	Nanning	1	0.058348	0.0479135	0.113838	0.0168306	0.0685944
8	2015	2018	Nanning	1	0.0603551	0.0489952	0.109412	0.017736	0.0728244
8	2015	2019	Nanning	1	0.0603896	0.041808	0.122034	0.0219541	0.0764576
8	2015	2020	Nanning	1	0.058549	0.0437155	0.106748	0.0225484	0.0813045
8	2015	2021	Nanning	1	0.054891	0.0434372	0.114472	0.0236619	0.0839599
149	2222	2010	Liuzhou	0	0.0647178	0.0397529	0.0647126	0.00324373	0.0189831
149	2222	2011	Liuzhou	0	0.0667291	0.0397642	0.0789889	0.00349155	0.0206423
149	2222	2012	Liuzhou	0	0.0675348	0.0397249	0.0918834	0.0042012	0.0259165
149	2222	2013	Liuzhou	0	0.0680094	0.0398557	0.105375	0.005122	0.0326868
149	2222	2014	Liuzhou	0	0.0685031	0.0394241	0.111894	0.00563975	0.0354285
149	2222	2015	Liuzhou	0	0.0692653	0.0408776	0.11583	0.0059818	0.0389611
149	2222	2016	Liuzhou	0	0.071498	0.0362406	0.124449	0.00792509	0.0460864
149	2222	2017	Liuzhou	0	0.0773012	0.0540937	0.138276	0.00598301	0.0519885
149	2222	2018	Liuzhou	0	0.0649435	0.0258325	0.152755	0.0126284	0.0528275
149	2222	2019	Liuzhou	0	0.0789983	0.0316166	0.155158	0.0106584	0.053836
149	2222	2020	Liuzhou	0	0.0833053	0.0312393	0.155357	0.012113	0.060778
149	2222	2021	Liuzhou	0	0.0686454	0.0313532	0.147096	0.0118588	0.0593998
150	2222	2010	Guilin	0	0.0701833	0.025612	0.0379245	0.00459002	0.0111919
150	2222	2011	Guilin	0	0.0700162	0.025612	0.0399658	0.00518324	0.0131234
150	2222	2012	Guilin	0	0.0705095	0.025612	0.055239	0.00605912	0.0160852
150	2222	2013	Guilin	0	0.0709466	0.025612	0.0572111	0.00689037	0.0189183
150	2222	2014	Guilin	0	0.0699633	0.0256102	0.0691628	0.00756424	0.0209832
150	2222	2015	Guilin	0	0.0715483	0.0256008	0.0735763	0.00862967	0.0244278
150	2222	2016	Guilin	0	0.0763307	0.0255709	0.0776568	0.00987736	0.0282692
150	2222	2017	Guilin	0	0.0747166	0.0254682	0.0763939	0.0109347	0.0316337
150	2222	2018	Guilin	0	0.0627503	0.0231478	0.0739612	0.0127333	0.033613
150	2222	2019	Guilin	0	0.0723179	0.0161138	0.0778255	0.0186497	0.0348574
150	2222	2020	Guilin	0	0.0798456	0.0133263	0.080269	0.0246975	0.0390959
150	2222	2021	Guilin	0	0.073914	0.0126276	0.0896604	0.0289159	0.0440102
151	2222	2010	Wuzhou	0	0.05177	0.00499948	0.0286802	0.00775942	0.00441504
151	2222	2011	Wuzhou	0	0.0562567	0.00499948	0.043443	0.00893739	0.00572788
151	2222	2012	Wuzhou	0	0.0523717	0.00499948	0.0502092	0.0104963	0.00744532
151	2222	2013	Wuzhou	0	0.0521152	0.00500135	0.0523543	0.0119881	0.00890195
151	2222	2014	Wuzhou	0	0.0560404	0.00499574	0.0561991	0.0134659	0.0103749
151	2222	2015	Wuzhou	0	0.0536833	0.00501255	0.0666025	0.0143906	0.0112931
151	2222	2016	Wuzhou	0	0.0553199	0.00496211	0.0730206	0.0165063	0.0133087
151	2222	2017	Wuzhou	0	0.0513326	0.0051097	0.0840943	0.0174352	0.0147054
151	2222	2018	Wuzhou	0	0.0515123	0.003744	0.0615641	0.0245287	0.0159632
151	2222	2019	Wuzhou	0	0.0568591	0.0103091	0.0583832	0.0109983	0.0182965
151	2222	2020	Wuzhou	0	0.0498616	0.00558424	0.0711652	0.0212957	0.0205598
151	2222	2021	Wuzhou	0	0.0484767	0.00692005	0.0933279	0.0186873	0.0221233
152	2222	2010	Beihai	0	0.0713439	0.00153571	0.0434819	0.0216902	0.0115296
152	2222	2011	Beihai	0	0.0726144	0.000648288	0.0579507	0.0466535	0.0133366
152	2222	2012	Beihai	0	0.0691834	0.00164034	0.0759312	0.0267142	0.0162208
152	2222	2013	Beihai	0	0.0729848	0.00060345	0.0825763	0.0632241	0.0184027
152	2222	2014	Beihai	0	0.0715943	0.00177112	0.104443	0.0304657	0.020554
152	2222	2015	Beihai	0	0.0708522	0.000554875	0.108	0.0757143	0.0212292
152	2222	2016	Beihai	0	0.0706646	0.00193552	0.121692	0.031977	0.0232064
152	2222	2017	Beihai	0	0.0671039	0.000504432	0.149367	0.100083	0.0272052
152	2222	2018	Beihai	0	0.0657775	0.0026492	0.145481	0.0324596	0.031754
152	2222	2019	Beihai	0	0.0672659	0.000293318	0.15494	0.174385	0.0361658
152	2222	2020	Beihai	0	0.0652607	0.00293691	0.158998	0.0351325	0.0377756
152	2222	2021	Beihai	0	0.0654389	0.000345629	0.163059	0.179596	0.0404808
153	2222	2010	Fangchenggang	0	0.116881	0.00220082	0.0691109	0.0116289	0.0156637
153	2222	2011	Fangchenggang	0	0.115359	0.00220082	0.0910638	0.0132522	0.0184371
153	2222	2012	Fangchenggang	0	0.113735	0.00220082	0.0973045	0.0144138	0.0203946
153	2222	2013	Fangchenggang	0	0.110123	0.00220082	0.110636	0.0161844	0.0230593
153	2222	2014	Fangchenggang	0	0.106314	0.00220082	0.129486	0.0175345	0.0250036
153	2222	2015	Fangchenggang	0	0.102441	0.00220082	0.135514	0.0189316	0.0269176
153	2222	2016	Fangchenggang	0	0.0959417	0.00220082	0.146794	0.0209215	0.0297572
153	2222	2017	Fangchenggang	0	0.0834675	0.00220082	0.160121	0.0230082	0.0328162
153	2222	2018	Fangchenggang	0	0.0849235	0.00212422	0.147687	0.0268833	0.0373042
153	2222	2019	Fangchenggang	0	0.0799564	0.00157682	0.14674	0.0389723	0.0413201
153	2222	2020	Fangchenggang	0	0.077084	0.00146846	0.141407	0.0470907	0.0470034
153	2222	2021	Fangchenggang	0	0.0803585	0.00145725	0.156222	0.05178	0.0512583
154	2222	2010	Qinzhou	0	0.0443016	0.014494	0.0265221	0.00275966	0.00274639
154	2222	2011	Qinzhou	0	0.0469646	0.0127883	0.0381062	0.00348603	0.00355471
154	2222	2012	Qinzhou	0	0.0487184	0.0111236	0.0364216	0.00460804	0.00482048
154	2222	2013	Qinzhou	0	0.049452	0.00952255	0.0295862	0.00598911	0.00585689
154	2222	2014	Qinzhou	0	0.0498986	0.00800738	0.0468531	0.00777245	0.00681042
154	2222	2015	Qinzhou	0	0.0513059	0.00660245	0.0524516	0.0098584	0.00748675
154	2222	2016	Qinzhou	0	0.0525655	0.00532269	0.0623988	0.0131979	0.00861417
154	2222	2017	Qinzhou	0	0.0556233	0.00418865	0.0753733	0.0174616	0.00955795
154	2222	2018	Qinzhou	0	0.0513309	0.00302472	0.0733903	0.0248738	0.0107027
154	2222	2019	Qinzhou	0	0.0507128	0.00192431	0.0770211	0.0387285	0.0122272
154	2222	2020	Qinzhou	0	0.0499593	0.00119195	0.0794689	0.0586578	0.01396
154	2222	2021	Qinzhou	0	0.0512337	0.00077533	0.0962277	0.0812856	0.0156669
155	2222	2010	Guigang	0	0.0382313	0.00108733	0.0156278	0.0220228	0.00131548
155	2222	2011	Guigang	0	0.0383288	0.00108733	0.0214966	0.0257119	0.0022586
155	2222	2012	Guigang	0	0.0399466	0.00108733	0.0237369	0.0300297	0.00337164
155	2222	2013	Guigang	0	0.039332	0.00108733	0.0183546	0.0346202	0.00449757
155	2222	2014	Guigang	0	0.0417661	0.00108733	0.0296251	0.0381862	0.00537408
155	2222	2015	Guigang	0	0.0422576	0.00109107	0.0322979	0.0407391	0.00599395
155	2222	2016	Guigang	0	0.0427023	0.00107986	0.0366011	0.0456346	0.00712413
155	2222	2017	Guigang	0	0.04476	0.00110975	0.0422818	0.0520698	0.00893364
155	2222	2018	Guigang	0	0.0482959	0.000820168	0.0461266	0.0650405	0.00995905
155	2222	2019	Guigang	0	0.0498451	0.00222137	0.0500535	0.040508	0.011181
155	2222	2020	Guigang	0	0.0490312	0.00122371	0.0563505	0.0648832	0.0129503
155	2222	2021	Guigang	0	0.0460843	0.00150208	0.0634194	0.0631996	0.0145493
156	2222	2010	Baise	0	0.0571043	0.00354597	0.0227227	0.010536	0.00297642
156	2222	2011	Baise	0	0.0558678	0.00354597	0.0293289	0.011992	0.00437396
156	2222	2012	Baise	0	0.0535142	0.00354597	0.0351069	0.0139036	0.00529789
156	2222	2013	Baise	0	0.0520859	0.00354597	0.0307215	0.0158331	0.00658468
156	2222	2014	Baise	0	0.0503923	0.00354597	0.0443339	0.0180831	0.00814825
156	2222	2015	Baise	0	0.0541687	0.00354597	0.0477008	0.0194604	0.00907725
156	2222	2016	Baise	0	0.0401568	0.00354597	0.0553082	0.0227817	0.0112706
156	2222	2017	Baise	0	0.0550845	0.00354597	0.0695758	0.0253129	0.0129853
156	2222	2018	Baise	0	0.0535308	0.0035441	0.0580956	0.0260571	0.0133859
156	2222	2019	Baise	0	0.0478555	0.00250721	0.0624723	0.0365773	0.0145251
156	2222	2020	Baise	0	0.0499692	0.00250534	0.069258	0.0403598	0.0164777
156	2222	2021	Baise	0	0.0459508	0.00250534	0.0834434	0.0444149	0.0185825
157	2222	2010	Hezhou	0	0.0534665	0.000937869	0.0200586	0.0162375	0.00189718
157	2222	2011	Hezhou	0	0.0555278	0.000936001	0.0278065	0.0193099	0.00309344
157	2222	2012	Hezhou	0	0.054672	0.000943474	0.0315713	0.0226201	0.00462427
157	2222	2013	Hezhou	0	0.0567203	0.000922923	0.0276984	0.0263951	0.0057616
157	2222	2014	Hezhou	0	0.0547089	0.000973366	0.0368498	0.028737	0.00693216
157	2222	2015	Hezhou	0	0.0561503	0.000855665	0.0386511	0.0363932	0.00871035
157	2222	2016	Hezhou	0	0.0715391	0.00116767	0.0436701	0.0336151	0.010474
157	2222	2017	Hezhou	0	0.0572786	0.00054927	0.0464877	0.0639097	0.0130681
157	2222	2018	Hezhou	0	0.0536663	0.00168704	0.0516472	0.0318497	0.0140446
157	2222	2019	Hezhou	0	0.06682	0.00114525	0.0613522	0.0436764	0.0144023
157	2222	2020	Hezhou	0	0.0621407	0.00121437	0.0697056	0.0443748	0.015499
157	2222	2021	Hezhou	0	0.05149	0.00118448	0.0859345	0.0492824	0.0172812
158	2222	2010	Hechi	0	0.0551875	0.00193179	0.0186141	0.0154259	0.00242204
158	2222	2011	Hechi	0	0.0538445	0.00193179	0.0212717	0.0173607	0.00300429
158	2222	2012	Hechi	0	0.0551628	0.00193179	0.0198251	0.0205759	0.00452342
158	2222	2013	Hechi	0	0.0602141	0.00193365	0.0161425	0.0237574	0.00588366
158	2222	2014	Hechi	0	0.0590348	0.00192992	0.0263166	0.0265903	0.00698039
158	2222	2015	Hechi	0	0.066847	0.00194113	0.0271103	0.0286269	0.00781205
158	2222	2016	Hechi	0	0.0621314	0.00189816	0.0292748	0.0328742	0.00931099
158	2222	2017	Hechi	0	0.0713184	0.00208498	0.0337705	0.0345719	0.0109998
158	2222	2018	Hechi	0	0.0557882	0.00169638	0.0367568	0.0413906	0.0114838
158	2222	2019	Hechi	0	0.0637895	0.00177859	0.0419488	0.0415077	0.0120277
158	2222	2020	Hechi	0	0.0724198	0.00177672	0.0471732	0.0444153	0.0131847
158	2222	2021	Hechi	0	0.0497698	0.00177672	0.0544	0.0491512	0.0150828
159	2222	2010	Laibin	0	0.0537035	0.0010892	0.028252	0.0167367	0.00228119
159	2222	2011	Laibin	0	0.0537378	0.0010892	0.0383851	0.019815	0.00348937
159	2222	2012	Laibin	0	0.055027	0.0010892	0.0408243	0.0228985	0.0047623
159	2222	2013	Laibin	0	0.0559658	0.0010892	0.0320795	0.0253485	0.00588019
159	2222	2014	Laibin	0	0.0556492	0.0010892	0.0438085	0.0276362	0.00649633
159	2222	2015	Laibin	0	0.0541756	0.0010892	0.0440333	0.0295125	0.00725789
159	2222	2016	Laibin	0	0.0542557	0.00109107	0.0466672	0.0337393	0.00884518
159	2222	2017	Laibin	0	0.0580594	0.00109667	0.0534831	0.0389756	0.0110054
159	2222	2018	Laibin	0	0.0540554	0.00119756	0.0557861	0.0377523	0.0114247
159	2222	2019	Laibin	0	0.0568851	0.00164407	0.0517056	0.0309647	0.0119443
159	2222	2020	Laibin	0	0.0553219	0.00195794	0.0619209	0.0298082	0.0136664
159	2222	2021	Laibin	0	0.0503939	0.00206443	0.0752241	0.031458	0.0155283
160	2222	2010	Chongzuo	0	0.0438998	0.00200091	0.0287148	0.0112723	0.00310658
160	2222	2011	Chongzuo	0	0.044446	0.00200652	0.0416331	0.0132921	0.00438859
160	2222	2012	Chongzuo	0	0.0426665	0.00201399	0.0453762	0.0156793	0.00605317
160	2222	2013	Chongzuo	0	0.0416565	0.00202707	0.0397128	0.0178535	0.0075321
160	2222	2014	Chongzuo	0	0.0442367	0.00204575	0.0576069	0.0198323	0.00888755
160	2222	2015	Chongzuo	0	0.0441488	0.00207751	0.060658	0.0211527	0.00992878
160	2222	2016	Chongzuo	0	0.0398678	0.00212609	0.0688882	0.0238891	0.0119832
160	2222	2017	Chongzuo	0	0.0485811	0.00220455	0.0829807	0.0260351	0.0140645
160	2222	2018	Chongzuo	0	0.0515129	0.00243995	0.0935463	0.0251323	0.0148686
160	2222	2019	Chongzuo	0	0.0526263	0.00297615	0.0666566	0.0235354	0.016976
160	2222	2020	Chongzuo	0	0.045124	0.0035796	0.0722854	0.0227619	0.0199453
160	2222	2021	Chongzuo	0	0.0464167	0.00402985	0.0908908	0.0224017	0.0222785
21	2016	2010	Sanya	0	0.0719019	0.00303406	0.0892906	0.0173955	0.0593714
21	2016	2011	Sanya	0	0.0744262	0.00303406	0.0867498	0.0167426	0.0558617
21	2016	2012	Sanya	0	0.0748991	0.00303406	0.0887933	0.01893	0.0646635
21	2016	2013	Sanya	0	0.0948618	0.00303406	0.12778	0.0262589	0.0907875
21	2016	2014	Sanya	0	0.0776321	0.00303593	0.106564	0.0275501	0.0940477
21	2016	2015	Sanya	0	0.077749	0.00303593	0.115002	0.0340941	0.119119
21	2016	2016	Sanya	1	0.0901811	0.00304154	0.125353	0.041685	0.146351
21	2016	2017	Sanya	1	0.0866817	0.00310692	0.139424	0.0461892	0.163323
21	2016	2018	Sanya	1	0.0836077	0.00349366	0.155964	0.0374414	0.143052
21	2016	2019	Sanya	1	0.0840782	0.00353102	0.176888	0.0369909	0.138258
21	2016	2020	Sanya	1	0.0862247	0.00353102	0.136994	0.0395366	0.139267
21	2016	2021	Sanya	1	0.0837646	0.00353102	0.161111	0.0421476	0.140422
9	2015	2010	Chongqing	0	0.0521736	0.246568	0.0482047	0.0047182	0.0195778
9	2015	2011	Chongqing	0	0.0547164	0.246568	0.063134	0.00555094	0.023604
9	2015	2012	Chongqing	0	0.0566005	0.246568	0.0726789	0.00663783	0.028968
9	2015	2013	Chongqing	0	0.0576845	0.246568	0.0700343	0.00778235	0.0345629
9	2015	2014	Chongqing	0	0.0589845	0.246568	0.0920023	0.00858729	0.0383912
9	2015	2015	Chongqing	1	0.0606137	0.246568	0.10167	0.00984675	0.0447254
9	2015	2016	Chongqing	1	0.0601551	0.246568	0.113739	0.0109394	0.0498677
9	2015	2017	Chongqing	1	0.0606599	0.246568	0.125719	0.0118165	0.0542585
9	2015	2018	Chongqing	1	0.0583474	0.282327	0.131105	0.0109451	0.0573692
9	2015	2019	Chongqing	1	0.0614865	0.282327	0.152502	0.0116508	0.0611302
9	2015	2020	Chongqing	1	0.0672692	0.282327	0.157573	0.0126691	0.0668742
9	2015	2021	Chongqing	1	0.0683826	0.282327	0.176399	0.0135901	0.0720716
161	2222	2010	Zigong	0	0.053355	0.0106697	0.0383808	0.00439515	0.00566044
161	2222	2011	Zigong	0	0.0562919	0.0106715	0.0514591	0.00531638	0.00774568
161	2222	2012	Zigong	0	0.0609373	0.0106697	0.0594298	0.00645271	0.0102947
161	2222	2013	Zigong	0	0.0613181	0.0106753	0.0541643	0.00765274	0.0129892
161	2222	2014	Zigong	0	0.0620623	0.0106547	0.0731784	0.00845443	0.0147667
161	2222	2015	Zigong	0	0.0640728	0.0107164	0.0781563	0.0103402	0.01936
161	2222	2016	Zigong	0	0.0662759	0.0105314	0.0847171	0.0121225	0.0230479
161	2222	2017	Zigong	0	0.0625538	0.011105	0.0883954	0.0130453	0.0269406
161	2222	2018	Zigong	0	0.0690184	0.0101578	0.0930381	0.014073	0.0267652
161	2222	2019	Zigong	0	0.0723687	0.0104343	0.0942815	0.0166173	0.0336955
161	2222	2020	Zigong	0	0.0747879	0.0104156	0.114078	0.0191185	0.0395612
161	2222	2021	Zigong	0	0.0764784	0.0104212	0.128212	0.0201214	0.0421021
162	2222	2010	Deyang	0	0.0420013	0.027116	0.0433154	0.00441824	0.0165891
162	2222	2011	Deyang	0	0.0433471	0.027116	0.0567808	0.00480582	0.0183594
162	2222	2012	Deyang	0	0.046982	0.027116	0.0662587	0.0052936	0.0206142
162	2222	2013	Deyang	0	0.0477292	0.027116	0.0655364	0.0057073	0.022541
162	2222	2014	Deyang	0	0.0494457	0.027116	0.0817113	0.00610554	0.02439
162	2222	2015	Deyang	0	0.0493659	0.0271179	0.0873553	0.00657641	0.0268128
162	2222	2016	Deyang	0	0.0433275	0.0271235	0.0962947	0.00734231	0.0302887
162	2222	2017	Deyang	0	0.0446039	0.0271496	0.108776	0.00780676	0.0328936
162	2222	2018	Deyang	0	0.0472134	0.0280333	0.123831	0.00830407	0.0366372
162	2222	2019	Deyang	0	0.0537335	0.0320874	0.130699	0.00786663	0.0403014
162	2222	2020	Deyang	0	0.0568254	0.0342042	0.138695	0.00834647	0.0462918
162	2222	2021	Deyang	0	0.0556246	0.0347572	0.154656	0.00900062	0.0513518
163	2222	2010	Guangyuan	0	0.0436609	0.00401864	0.013939	0.0138188	0.00914903
163	2222	2011	Guangyuan	0	0.0440138	0.00401864	0.0236158	0.01445	0.00975482
163	2222	2012	Guangyuan	0	0.0431225	0.00401864	0.0288099	0.0160519	0.0113142
163	2222	2013	Guangyuan	0	0.0443289	0.00401864	0.0247165	0.0180016	0.0133062
163	2222	2014	Guangyuan	0	0.0451942	0.00401677	0.0363568	0.0194112	0.0146959
163	2222	2015	Guangyuan	0	0.0459195	0.00401864	0.0388349	0.0219272	0.0174861
163	2222	2016	Guangyuan	0	0.0453383	0.0040149	0.0427467	0.0252018	0.0207671
163	2222	2017	Guangyuan	0	0.0502656	0.00402985	0.0483279	0.0273548	0.0231715
163	2222	2018	Guangyuan	0	0.0557316	0.00375521	0.0536302	0.0303813	0.024562
163	2222	2019	Guangyuan	0	0.0529017	0.00482199	0.0647818	0.0257025	0.0263431
163	2222	2020	Guangyuan	0	0.0585629	0.00419239	0.0822433	0.0314704	0.0290412
163	2222	2021	Guangyuan	0	0.0669554	0.00437734	0.0937063	0.0327958	0.0320316
10	2015	2010	Suining	0	0.0433538	0.00496958	0.0198813	0.00815989	0.00362718
10	2015	2011	Suining	0	0.0486516	0.00496958	0.0285958	0.00975778	0.00518494
10	2015	2012	Suining	0	0.0476853	0.00496958	0.0337424	0.0116353	0.00721951
10	2015	2013	Suining	0	0.0475382	0.00496958	0.0305593	0.0139423	0.00943079
10	2015	2014	Suining	0	0.0480338	0.00496958	0.0419228	0.0154378	0.0108866
10	2015	2015	Suining	1	0.0486594	0.00496958	0.0487928	0.0185323	0.0140353
10	2015	2016	Suining	1	0.0522416	0.00496958	0.054733	0.0214981	0.0170343
10	2015	2017	Suining	1	0.0500703	0.00496958	0.0638584	0.0243425	0.0203408
10	2015	2018	Suining	1	0.0508593	0.0103633	0.0696061	0.0126136	0.0209582
10	2015	2019	Suining	1	0.0515571	0.0103633	0.0795965	0.0132505	0.0224499
10	2015	2020	Suining	1	0.0535015	0.0103633	0.0955595	0.0150475	0.0262603
10	2015	2021	Suining	1	0.0554325	0.0103633	0.10595	0.0169461	0.0303194
164	2222	2010	Leshan	0	0.0496477	0.00955244	0.0382445	0.00752754	0.0100231
164	2222	2011	Leshan	0	0.0499805	0.00955244	0.0498113	0.00896464	0.0127425
164	2222	2012	Leshan	0	0.0517429	0.00955244	0.0542378	0.0109708	0.0165558
164	2222	2013	Leshan	0	0.0523985	0.00955431	0.0574598	0.0132216	0.0208146
164	2222	2014	Leshan	0	0.0527775	0.00955057	0.0688103	0.0148662	0.0239719
164	2222	2015	Leshan	0	0.0527718	0.00955804	0.0749689	0.0149832	0.0243614
164	2222	2016	Leshan	0	0.0520963	0.00953936	0.0817524	0.0161992	0.0265452
164	2222	2017	Leshan	0	0.0515871	0.0095898	0.0882829	0.0180441	0.0305252
164	2222	2018	Leshan	0	0.0583659	0.00907229	0.0953476	0.0202029	0.0328322
164	2222	2019	Leshan	0	0.0563305	0.0107369	0.111786	0.0192792	0.0373304
164	2222	2020	Leshan	0	0.0587961	0.00962717	0.125323	0.0235492	0.0417998
164	2222	2021	Leshan	0	0.0531136	0.0100307	0.139576	0.0247793	0.0463338
165	2222	2010	Meishan	0	0.0437138	0.000911713	0.0287213	0.0348664	0.0059352
165	2222	2011	Meishan	0	0.0437897	0.0011303	0.0378186	0.0378148	0.00835274
165	2222	2012	Meishan	0	0.0460706	0.00142922	0.0451167	0.0395986	0.011218
165	2222	2013	Meishan	0	0.0431566	0.00185145	0.0413649	0.0394146	0.0142383
165	2222	2014	Meishan	0	0.0451665	0.0024605	0.0570014	0.035656	0.0165244
165	2222	2015	Meishan	0	0.0454926	0.00336101	0.0628723	0.0316249	0.0197461
165	2222	2016	Meishan	0	0.0467104	0.00473045	0.0690309	0.0274943	0.0237077
165	2222	2017	Meishan	0	0.0486351	0.00688642	0.0741731	0.0230794	0.0290927
165	2222	2018	Meishan	0	0.0528863	0.009814	0.0796873	0.0176875	0.0312508
165	2222	2019	Meishan	0	0.0544045	0.0127397	0.0883651	0.0153885	0.0356337
165	2222	2020	Meishan	0	0.0545177	0.0155458	0.0926121	0.0144863	0.0412655
165	2222	2021	Meishan	0	0.0573501	0.0186378	0.101705	0.0129999	0.0444834
166	2222	2010	Guang'an	0	0.0361466	0.000519378	0.0222383	0.040725	0.00362056
166	2222	2011	Guang'an	0	0.036851	0.000627737	0.0330158	0.0453858	0.00522916
166	2222	2012	Guang'an	0	0.0416419	0.00076412	0.0391528	0.0506715	0.00734163
166	2222	2013	Guang'an	0	0.0373156	0.000937869	0.0269546	0.0543791	0.00952025
166	2222	2014	Guang'an	0	0.0343253	0.00116393	0.0501357	0.0548263	0.0113657
166	2222	2015	Guang'an	0	0.0421066	0.00145725	0.055665	0.0542051	0.0135348
166	2222	2016	Guang'an	0	0.0427467	0.00184211	0.0601715	0.0543139	0.0165624
166	2222	2017	Guang'an	0	0.0460763	0.00235401	0.0664511	0.0503213	0.0187638
166	2222	2018	Guang'an	0	0.0432268	0.0029668	0.0718269	0.0432334	0.0194061
166	2222	2019	Guang'an	0	0.0445242	0.00357773	0.0718312	0.037333	0.0195622
166	2222	2020	Guang'an	0	0.0458189	0.00419799	0.0751852	0.0385616	0.0239794
166	2222	2021	Guang'an	0	0.0429307	0.00489485	0.0827212	0.0361362	0.0260401
167	2222	2010	Bazhong	0	0.0403963	0.0010537	0.00716626	0.017689	0.000930742
167	2222	2011	Bazhong	0	0.0402286	0.0010537	0.011091	0.0232944	0.00262752
167	2222	2012	Bazhong	0	0.0404394	0.0010537	0.0140968	0.0282743	0.00413729
167	2222	2013	Bazhong	0	0.0417393	0.0010537	0.0115927	0.0337372	0.00579746
167	2222	2014	Bazhong	0	0.0425142	0.0010537	0.0182768	0.0389317	0.00750833
167	2222	2015	Bazhong	0	0.0411612	0.0010537	0.0211312	0.0463428	0.00986888
167	2222	2016	Bazhong	0	0.0427272	0.00105557	0.0240266	0.0578241	0.0135697
167	2222	2017	Bazhong	0	0.041308	0.00103502	0.0277741	0.0636419	0.0151214
167	2222	2018	Bazhong	0	0.0444896	0.00136197	0.0306069	0.0539502	0.0155461
167	2222	2019	Bazhong	0	0.0522238	0.00134889	0.037652	0.056601	0.0164712
167	2222	2020	Bazhong	0	0.0461605	0.00134889	0.0489723	0.0625746	0.0187658
167	2222	2021	Bazhong	0	0.06011	0.00134889	0.0480187	0.0698383	0.0215585
168	2222	2010	Ziyang	0	0.0367313	0.0019131	0.0245218	0.020995	0.00348167
168	2222	2011	Ziyang	0	0.0373041	0.0019131	0.038117	0.0244513	0.00475671
168	2222	2012	Ziyang	0	0.0383099	0.0019131	0.0475278	0.0287046	0.00633323
168	2222	2013	Ziyang	0	0.0385074	0.00191123	0.035122	0.0335993	0.00814403
168	2222	2014	Ziyang	0	0.0398172	0.0019131	0.0611705	0.0385949	0.0100292
168	2222	2015	Ziyang	0	0.0394248	0.00190937	0.0657332	0.0428417	0.0116809
168	2222	2016	Ziyang	0	0.0438861	0.00191871	0.0692061	0.0385006	0.014184
168	2222	2017	Ziyang	0	0.0433103	0.00190189	0.0753236	0.0470554	0.0184695
168	2222	2018	Ziyang	0	0.0448564	0.00199157	0.0796051	0.047665	0.0197398
168	2222	2019	Ziyang	0	0.0465211	0.00178046	0.0556066	0.0538272	0.0208976
168	2222	2020	Ziyang	0	0.0466197	0.00194486	0.0637957	0.0549344	0.023332
168	2222	2021	Ziyang	0	0.0494127	0.00186266	0.0722529	0.0598244	0.0250041
169	2222	2010	Liupanshui	0	0.0332518	0.000661366	0.0273935	0.0352902	0.00479256
169	2222	2011	Liupanshui	0	0.0333895	0.0008183	0.0350701	0.0360451	0.00612922
169	2222	2012	Liupanshui	0	0.033766	0.00103689	0.0444875	0.0365564	0.00790917
169	2222	2013	Liupanshui	0	0.0327909	0.00134328	0.0472229	0.0342668	0.00921794
169	2222	2014	Liupanshui	0	0.0351497	0.0017898	0.0668707	0.030134	0.0102242
169	2222	2015	Liupanshui	0	0.0425258	0.00245677	0.0785261	0.0281106	0.0128278
169	2222	2016	Liupanshui	0	0.0414208	0.00348058	0.0865422	0.026007	0.0165027
169	2222	2017	Liupanshui	0	0.0428816	0.0051097	0.0969456	0.0208329	0.0188583
169	2222	2018	Liupanshui	0	0.0398443	0.00734041	0.101104	0.0143616	0.0174404
169	2222	2019	Liupanshui	0	0.0414815	0.00956925	0.081521	0.0113711	0.0174804
169	2222	2020	Liupanshui	0	0.0430599	0.0116897	0.0841614	0.00993717	0.0184738
169	2222	2021	Liupanshui	0	0.0455836	0.0140157	0.0938728	0.00843844	0.0184663
11	2015	2010	Anshun	0	0.0420811	0.00318352	0.0102607	0.00866092	0.00317205
11	2015	2011	Anshun	0	0.0427235	0.00318539	0.0154916	0.0102159	0.00448
11	2015	2012	Anshun	0	0.0424344	0.00318539	0.0219486	0.0115208	0.00555938
11	2015	2013	Anshun	0	0.0422643	0.00318913	0.0209798	0.014517	0.00813517
11	2015	2014	Anshun	0	0.0459702	0.00319847	0.0373342	0.0156455	0.00897221
11	2015	2015	Anshun	1	0.0512685	0.00322649	0.0470564	0.0199927	0.0125119
11	2015	2016	Anshun	1	0.0522075	0.00331804	0.0538702	0.0249267	0.0169984
11	2015	2017	Anshun	1	0.0508181	0.00362257	0.0627988	0.0248444	0.0185413
11	2015	2018	Anshun	1	0.0497891	0.00421294	0.0667323	0.0205779	0.0170889
11	2015	2019	Anshun	1	0.0490169	0.0044035	0.0732476	0.0193879	0.016469
11	2015	2020	Anshun	1	0.0494917	0.00441471	0.073213	0.0195123	0.0166508
11	2015	2021	Anshun	1	0.0491664	0.00441845	0.0831645	0.0202989	0.0175187
170	2222	2010	Tongren	0	0.045963	0.00397567	0.0124426	0.00772146	0.00159323
170	2222	2011	Tongren	0	0.0440231	0.00397567	0.0135778	0.0083335	0.00173278
170	2222	2012	Tongren	0	0.0461335	0.00397567	0.019624	0.0099577	0.00295209
170	2222	2013	Tongren	0	0.0430264	0.00397567	0.0155089	0.0122491	0.00461244
170	2222	2014	Tongren	0	0.049255	0.00397567	0.0335651	0.0139731	0.00582908
170	2222	2015	Tongren	0	0.0492572	0.00397567	0.0419682	0.0181315	0.00877928
170	2222	2016	Tongren	0	0.0453611	0.00397567	0.0477073	0.0236388	0.0126685
170	2222	2017	Tongren	0	0.045179	0.00397567	0.0551352	0.0261621	0.0145339
170	2222	2018	Tongren	0	0.0448074	0.00397567	0.0614473	0.0254768	0.0138978
170	2222	2019	Tongren	0	0.046242	0.00397567	0.0735093	0.0252703	0.0136813
170	2222	2020	Tongren	0	0.0501761	0.00397567	0.075609	0.0265598	0.0145548
170	2222	2021	Tongren	0	0.0492588	0.00397567	0.0846284	0.028359	0.0157876
171	2222	2010	Kunming	0	0.0485338	0.00236709	0.0610797	0.170161	0.0626584
171	2222	2011	Kunming	0	0.0500745	0.00256139	0.0724994	0.187149	0.0775286
171	2222	2012	Kunming	0	0.0515729	0.00287526	0.0885554	0.201358	0.0915594
171	2222	2013	Kunming	0	0.0528117	0.00341332	0.123546	0.201547	0.104433
171	2222	2014	Kunming	0	0.0532751	0.00439416	0.110136	0.172955	0.109031
171	2222	2015	Kunming	0	0.0572051	0.00637639	0.117532	0.142003	0.121784
171	2222	2016	Kunming	0	0.0561554	0.0110377	0.127263	0.0929713	0.129184
171	2222	2017	Kunming	0	0.0574954	0.02479	0.144021	0.0461849	0.13676
171	2222	2018	Kunming	0	0.0566551	0.0582674	0.153711	0.0203416	0.136109
171	2222	2019	Kunming	0	0.0550594	0.0917449	0.19148	0.014235	0.147833
171	2222	2020	Kunming	0	0.0572204	0.110515	0.162787	0.0129636	0.16072
171	2222	2021	Kunming	0	0.0576342	0.12539	0.172652	0.0113234	0.157537
172	2222	2010	Qujing	0	0.0435972	0.0130629	0.025802	0.00633525	0.00511899
172	2222	2011	Qujing	0	0.0435191	0.0130629	0.0330504	0.00735428	0.00656627
172	2222	2012	Qujing	0	0.0428368	0.0130629	0.0396955	0.00873913	0.00854844
172	2222	2013	Qujing	0	0.0426065	0.0130629	0.0418817	0.00872607	0.00844546
172	2222	2014	Qujing	0	0.0434503	0.0130629	0.0480598	0.0105722	0.0110763
172	2222	2015	Qujing	0	0.0479899	0.0130629	0.0470132	0.0113837	0.0122377
172	2222	2016	Qujing	0	0.0458027	0.0130629	0.0518159	0.0124612	0.0136872
172	2222	2017	Qujing	0	0.0412219	0.0130629	0.0573084	0.0133692	0.0147946
172	2222	2018	Qujing	0	0.0422992	0.0130629	0.0594557	0.0139275	0.0155164
172	2222	2019	Qujing	0	0.0438527	0.0153011	0.0810259	0.0133096	0.0175266
172	2222	2020	Qujing	0	0.0423316	0.0153011	0.0993437	0.0148084	0.0199193
172	2222	2021	Qujing	0	0.0405953	0.0153011	0.116533	0.0158962	0.021621
173	2222	2010	Baoshan	0	0.0528561	0.000517509	0.0111689	0.0310714	0.00363535
173	2222	2011	Baoshan	0	0.0562774	0.000573557	0.0160041	0.0351498	0.00518747
173	2222	2012	Baoshan	0	0.0525102	0.000652024	0.0218253	0.0379128	0.00669088
173	2222	2013	Baoshan	0	0.0560429	0.000765989	0.0263729	0.0395315	0.0083018
173	2222	2014	Baoshan	0	0.0583558	0.000939737	0.0308404	0.0397435	0.0100899
173	2222	2015	Baoshan	0	0.0588885	0.00121064	0.0349014	0.0405312	0.0131904
173	2222	2016	Baoshan	0	0.060322	0.00166649	0.0397626	0.0405711	0.0178367
173	2222	2017	Baoshan	0	0.0608376	0.00248479	0.0448789	0.0331012	0.0204838
173	2222	2018	Baoshan	0	0.0620045	0.00368422	0.0494416	0.0225681	0.0193201
173	2222	2019	Baoshan	0	0.0591369	0.00470055	0.0675626	0.0180941	0.0192443
173	2222	2020	Baoshan	0	0.0574623	0.00540863	0.081947	0.0163113	0.0197801
173	2222	2021	Baoshan	0	0.0583586	0.00604571	0.0924867	0.0154557	0.0209437
174	2222	2010	Zhaotong	0	0.0349953	0.000349366	0.00408481	0.0324268	0.000879126
174	2222	2011	Zhaotong	0	0.0336149	0.000349366	0.00772632	0.0383631	0.00184503
174	2222	2012	Zhaotong	0	0.0338877	0.000349366	0.0112965	0.0473224	0.00330711
174	2222	2013	Zhaotong	0	0.0326862	0.000349366	0.0119128	0.0526569	0.00417248
174	2222	2014	Zhaotong	0	0.0349497	0.000349366	0.0155175	0.0633371	0.00589226
174	2222	2015	Zhaotong	0	0.0434778	0.000349366	0.0168517	0.0729418	0.00744048
174	2222	2016	Zhaotong	0	0.0389201	0.000349366	0.0188909	0.0833364	0.00908642
174	2222	2017	Zhaotong	0	0.0385006	0.000349366	0.0212241	0.0881059	0.00980796
174	2222	2018	Zhaotong	0	0.0396637	0.000345629	0.0231011	0.091385	0.01027
174	2222	2019	Zhaotong	0	0.0376214	0.00037739	0.0344928	0.101184	0.0121673
174	2222	2020	Zhaotong	0	0.0396217	0.000369916	0.0431424	0.107304	0.0130789
174	2222	2021	Zhaotong	0	0.0384158	0.000369916	0.0510936	0.110303	0.0135591
175	2222	2010	Lijiang	0	0.0694824	0.000543665	0.0137876	0.0343147	0.0101192
175	2222	2011	Lijiang	0	0.069311	0.00208125	0.0194077	0.0133959	0.0125214
175	2222	2012	Lijiang	0	0.0704063	0.000530587	0.0250105	0.0491811	0.0162593
175	2222	2013	Lijiang	0	0.0730373	0.00213356	0.0333661	0.0181776	0.019305
175	2222	2014	Lijiang	0	0.0716783	0.000517509	0.0332126	0.0617621	0.0207854
175	2222	2015	Lijiang	0	0.0707576	0.00218961	0.0333445	0.0202866	0.0225393
175	2222	2016	Lijiang	0	0.0676483	0.000504432	0.0406794	0.0730536	0.0247449
175	2222	2017	Lijiang	0	0.0622169	0.00224939	0.0455492	0.0234625	0.0270349
175	2222	2018	Lijiang	0	0.0578137	0.000539929	0.0471926	0.0840842	0.0305847
175	2222	2019	Lijiang	0	0.0601602	0.00187947	0.0671756	0.0322855	0.0324139
175	2222	2020	Lijiang	0	0.0597137	0.000599713	0.0768805	0.0859923	0.0340517
175	2222	2021	Lijiang	0	0.0573745	0.00184211	0.0868665	0.0362072	0.0358702
176	2222	2010	Puer	0	0.0805039	0.00318539	0.00925515	0.00880949	0.00396818
176	2222	2011	Puer	0	0.0801154	0.00317979	0.00966385	0.0102657	0.0052981
176	2222	2012	Puer	0	0.0809179	0.00316858	0.0194229	0.012004	0.00709038
176	2222	2013	Puer	0	0.0815971	0.00314989	0.0241845	0.0146565	0.00925578
176	2222	2014	Puer	0	0.0837241	0.00310879	0.0283666	0.016499	0.0110464
176	2222	2015	Puer	0	0.0837194	0.00303219	0.0313226	0.019263	0.0134935
176	2222	2016	Puer	0	0.0850324	0.00288647	0.0354226	0.0232203	0.016209
176	2222	2017	Puer	0	0.0856883	0.00261744	0.0400415	0.0262188	0.0168633
176	2222	2018	Puer	0	0.0957678	0.00153011	0.0429586	0.0397383	0.0164231
176	2222	2019	Puer	0	0.0592369	0.000442779	0.0601001	0.0896632	0.0171021
176	2222	2020	Puer	0	0.0803235	0.000156934	0.0732368	0.142165	0.0190754
176	2222	2021	Puer	0	0.0778338	9.34132e-05	0.0815297	0.165474	0.0201792
177	2222	2010	Lincang	0	0.0629679	0.0026847	0.00796635	0.00677774	0.00135737
177	2222	2011	Lincang	0	0.0633245	0.00256886	0.0126761	0.00884778	0.00305438
177	2222	2012	Lincang	0	0.0648807	0.00245677	0.0196175	0.0106122	0.00419712
177	2222	2013	Lincang	0	0.0639827	0.00234841	0.0266561	0.0128577	0.00563866
177	2222	2014	Lincang	0	0.0655123	0.00224379	0.0289894	0.0146873	0.0065895
177	2222	2015	Lincang	0	0.0638509	0.00214477	0.0319454	0.0175087	0.00833987
177	2222	2016	Lincang	0	0.0672653	0.00204762	0.0359005	0.020523	0.00989612
177	2222	2017	Lincang	0	0.0654412	0.00195607	0.0403032	0.0223185	0.0104761
177	2222	2018	Lincang	0	0.0647888	0.0018664	0.0423575	0.0238826	0.0108235
177	2222	2019	Lincang	0	0.0509011	0.00177485	0.0532431	0.0275494	0.0124745
177	2222	2020	Lincang	0	0.0613724	0.00168704	0.0668382	0.0330822	0.0150428
177	2222	2021	Lincang	0	0.0526911	0.00160484	0.0760177	0.0351239	0.0154185
12	2015	2010	Xi'an	0	0.069531	0.201537	0.0714398	0.00394857	0.0637531
12	2015	2011	Xi'an	0	0.0714629	0.201537	0.0869098	0.00455335	0.073308
12	2015	2012	Xi'an	0	0.0781895	0.201537	0.0991729	0.00529321	0.0854726
12	2015	2013	Xi'an	0	0.0846906	0.201537	0.119404	0.0060075	0.0962412
12	2015	2014	Xi'an	0	0.0866726	0.201537	0.12648	0.00657483	0.104625
12	2015	2015	Xi'an	1	0.0946253	0.201537	0.133279	0.00776733	0.124356
12	2015	2016	Xi'an	1	0.0974928	0.201537	0.142834	0.00832422	0.132041
12	2015	2017	Xi'an	1	0.110852	0.201537	0.157995	0.00874263	0.126181
12	2015	2018	Xi'an	1	0.106031	0.201081	0.172583	0.00914907	0.120847
12	2015	2019	Xi'an	1	0.11386	0.200624	0.188027	0.0101	0.137847
12	2015	2020	Xi'an	1	0.115435	0.200624	0.159753	0.0112641	0.150872
12	2015	2021	Xi'an	1	0.134135	0.200624	0.169501	0.0122811	0.161369
178	2222	2010	Tongchuan	0	0.0452342	0.00161792	0.0372023	0.0125106	0.012869
178	2222	2011	Tongchuan	0	0.0465382	0.000779066	0.0491518	0.027986	0.016001
178	2222	2012	Tongchuan	0	0.0480071	0.00167023	0.0589303	0.0169964	0.019816
178	2222	2013	Tongchuan	0	0.0491155	0.000754779	0.0694893	0.0380613	0.0226248
178	2222	2014	Tongchuan	0	0.048915	0.00172815	0.0718961	0.0193613	0.024444
178	2222	2015	Tongchuan	0	0.0492099	0.000728623	0.0715199	0.0452491	0.027422
178	2222	2016	Tongchuan	0	0.0494018	0.00179353	0.068114	0.0210831	0.0281432
178	2222	2017	Tongchuan	0	0.0486489	0.000700599	0.0781952	0.051782	0.0310937
178	2222	2018	Tongchuan	0	0.0439392	0.00170012	0.0751679	0.0259652	0.0355225
178	2222	2019	Tongchuan	0	0.0495219	0.000825773	0.0853939	0.0516571	0.0379317
178	2222	2020	Tongchuan	0	0.0475736	0.00153385	0.103184	0.0332831	0.0429978
178	2222	2021	Tongchuan	0	0.0509209	0.000846324	0.122834	0.0612733	0.0474478
179	2222	2010	Baoji	0	0.0308731	0.0230338	0.0450216	0.00401886	0.0122119
179	2222	2011	Baoji	0	0.0307716	0.0221445	0.0568176	0.00473296	0.0143396
179	2222	2012	Baoji	0	0.0344623	0.023357	0.0681638	0.00534113	0.0178431
179	2222	2013	Baoji	0	0.0314395	0.0217317	0.0751333	0.00650181	0.0207502
179	2222	2014	Baoji	0	0.0327254	0.0239568	0.0832964	0.00662439	0.023901
179	2222	2015	Baoji	0	0.0299935	0.0209993	0.091386	0.00853758	0.0276524
179	2222	2016	Baoji	0	0.033238	0.0250945	0.0993805	0.00811836	0.0318846
179	2222	2017	Baoji	0	0.0386336	0.0197214	0.113972	0.0114225	0.0363409
179	2222	2018	Baoji	0	0.0517922	0.0319548	0.11825	0.00790584	0.0410383
179	2222	2019	Baoji	0	0.0325492	0.0137299	0.116221	0.0194953	0.0452564
179	2222	2020	Baoji	0	0.035439	0.0314111	0.134853	0.0092637	0.0483774
179	2222	2021	Baoji	0	0.0447697	0.017033	0.155491	0.0181016	0.0528519
13	2015	2010	Xianyang	0	0.0372477	0.00421854	0.0371352	0.0195085	0.00849892
13	2015	2011	Xianyang	0	0.0375152	0.00473045	0.0485398	0.0207057	0.0105187
13	2015	2012	Xianyang	0	0.0388482	0.00531148	0.057689	0.0221011	0.0130943
13	2015	2013	Xianyang	0	0.0392685	0.00597097	0.0640076	0.0230458	0.0155906
13	2015	2014	Xianyang	0	0.03997	0.00672389	0.0792894	0.0225976	0.0175606
13	2015	2015	Xianyang	1	0.0425414	0.00758329	0.0824357	0.0232898	0.0207295
13	2015	2016	Xianyang	1	0.038172	0.00856413	0.0923613	0.0233423	0.0235627
13	2015	2017	Xianyang	1	0.0374203	0.00968695	0.101939	0.0235592	0.0309488
13	2015	2018	Xianyang	1	0.0326266	0.0109013	0.106097	0.0236175	0.0357567
13	2015	2019	Xianyang	1	0.0398432	0.0121157	0.0973824	0.0233236	0.0395368
13	2015	2020	Xianyang	1	0.0341254	0.0133693	0.107872	0.024149	0.0456522
13	2015	2021	Xianyang	1	0.039664	0.0147331	0.120442	0.0250418	0.0526671
180	2222	2010	Yan'an	0	0.0303248	0.000300791	0.0763702	0.0883407	0.0142138
180	2222	2011	Yan'an	0	0.0306281	0.00036618	0.0983966	0.0914401	0.0164881
180	2222	2012	Yan'an	0	0.030525	0.000448384	0.113683	0.0985097	0.0202908
180	2222	2013	Yan'an	0	0.0338738	0.000554875	0.111564	0.0979694	0.0229524
180	2222	2014	Yan'an	0	0.0352202	0.000694995	0.124144	0.0964189	0.0265838
180	2222	2015	Yan'an	0	0.0353386	0.000876216	0.105137	0.0916406	0.0296507
180	2222	2016	Yan'an	0	0.0349066	0.00112096	0.0929754	0.0822677	0.0316915
180	2222	2017	Yan'an	0	0.0299701	0.00144791	0.114236	0.0733737	0.0343999
180	2222	2018	Yan'an	0	0.0283846	0.00184585	0.137608	0.0624674	0.0361323
180	2222	2019	Yan'an	0	0.0306282	0.00224192	0.147907	0.0554069	0.037791
180	2222	2020	Yan'an	0	0.031242	0.00264359	0.139757	0.0525139	0.0416745
180	2222	2021	Yan'an	0	0.0320796	0.00309385	0.179098	0.0490258	0.0450003
181	2222	2010	Hanzhong	0	0.0435907	0.00809519	0.0203116	0.00803071	0.0078802
181	2222	2011	Hanzhong	0	0.0449603	0.00809519	0.0295127	0.00938462	0.00993584
181	2222	2012	Hanzhong	0	0.0414798	0.00809519	0.0362854	0.010789	0.0120125
181	2222	2013	Hanzhong	0	0.0447246	0.00809519	0.0379267	0.0125333	0.0145911
181	2222	2014	Hanzhong	0	0.0431773	0.00809519	0.0510417	0.0139854	0.0169065
181	2222	2015	Hanzhong	0	0.0473522	0.00809519	0.0555677	0.0160056	0.0199297
181	2222	2016	Hanzhong	0	0.0450316	0.00809519	0.0611813	0.0176256	0.0224771
181	2222	2017	Hanzhong	0	0.0433063	0.00809519	0.0721534	0.0192863	0.0251582
181	2222	2018	Hanzhong	0	0.049289	0.00809519	0.0809826	0.0212266	0.0282177
181	2222	2019	Hanzhong	0	0.0586811	0.00631474	0.0859108	0.0289768	0.0311316
181	2222	2020	Hanzhong	0	0.0475688	0.00631474	0.0948761	0.0316293	0.0344364
181	2222	2021	Hanzhong	0	0.0483654	0.00631474	0.108067	0.034245	0.0377039
182	2222	2010	Yulin	0	0.0376519	0.00504432	0.102014	0.022488	0.0190612
182	2222	2011	Yulin	0	0.0381337	0.00458472	0.136349	0.0309768	0.024908
182	2222	2012	Yulin	0	0.03758	0.00416249	0.160631	0.0410627	0.0310381
182	2222	2013	Yulin	0	0.0379758	0.0037739	0.151817	0.0480577	0.0335603
182	2222	2014	Yulin	0	0.0377732	0.00341706	0.175541	0.0563849	0.0368862
182	2222	2015	Yulin	0	0.0379314	0.00309011	0.155614	0.0652418	0.0392325
182	2222	2016	Yulin	0	0.0371356	0.00278932	0.165339	0.0766612	0.0423635
182	2222	2017	Yulin	0	0.0283124	0.00251468	0.202774	0.093344	0.0477657
182	2222	2018	Yulin	0	0.028006	0.00224939	0.232549	0.115004	0.054724
182	2222	2019	Yulin	0	0.0281368	0.00198223	0.249984	0.136991	0.0595695
182	2222	2020	Yulin	0	0.0280517	0.00173749	0.232828	0.167246	0.0665648
182	2222	2021	Yulin	0	0.0281756	0.00152637	0.312675	0.218638	0.0803413
183	2222	2010	Ankang	0	0.0461046	0.000637078	0.0154051	0.0349558	0.00475436
183	2222	2011	Ankang	0	0.0473536	0.000779066	0.0219983	0.0372736	0.00650897
183	2222	2012	Ankang	0	0.0463244	0.000954683	0.0293527	0.0390825	0.00851659
183	2222	2013	Ankang	0	0.0489013	0.00117327	0.0309745	0.0400435	0.0106653
183	2222	2014	Ankang	0	0.0501995	0.00144604	0.0450064	0.0388443	0.0125849
183	2222	2015	Ankang	0	0.0482468	0.00178606	0.051658	0.0388562	0.0155341
183	2222	2016	Ankang	0	0.0443957	0.00221016	0.0572306	0.0374017	0.0182998
[truncated: 1,457 more rows]
