# Supplementary material for: Can "sponge city" pilots enhance ecological livability: Evidence from China
Source: PLoS One. 2024 Jun 6;19(6):e0297251. doi: 10.1371/journal.pone.0297251 (PMC11156270; doi:10.1371/journal.pone.0297251)
Supplement: S1 Data — (ZIP) [file pone.0297251.s001.zip › Table 1.Evaluation Indicator System for Ecological Livability..xlsx]

## Sheet: Sheet1
idcode	time	year	city	Land	Green	Population	PM2.5	Water	Sewage	Solid	Effluent	SO2	Smoke
1	2015	2010	Tangshan	0.695368	0.79899	314.774	94.63	73.16	129	546	0.000240821	0.0031552	0.00130775
1	2015	2011	Tangshan	0.648456	0.695814	313.873	94.61	73.16	118	547	0.000180787	0.00346641	0.000934939
1	2015	2012	Tangshan	0.701455	0.74473	311.868	94.81	73.17	107	551	0.000194683	0.00314219	0.000815309
1	2015	2013	Tangshan	0.699898	0.745525	313.095	95.5	73.32	97	538	0.000120694	0.00271134	0.000706996
1	2015	2014	Tangshan	0.714371	0.760894	306.693	95	70	88	559	0.000135169	0.00242575	0.000647867
1	2015	2015	Tangshan	0.714606	0.760894	304.229	95	72.5	80	560	0.000127746	0.00230233	0.000652433
1	2015	2016	Tangshan	0.660397	0.702022	294.211	98	70.79	73	562	0.00013312	0.00125839	0.000554833
1	2015	2017	Tangshan	0.658193	0.715309	265.444	97.74	79.64	66	561	9.28382e-05	0.00118478	0.00049727
1	2015	2018	Tangshan	0.670404	0.727948	284.301	98.6	74.41	60	562	7.68781e-05	0.000862651	0.000446395
1	2015	2019	Tangshan	0.684434	0.742016	218.915	99	72.01	54	561	9.33081e-05	0.000742135	0.000401333
1	2015	2020	Tangshan	0.704509	0.763742	226.277	99	73.12	49	562	9.27568e-05	0.000399221	0.000361336
1	2015	2021	Tangshan	0.721522	0.782284	625.832	99.2	73.17	43	561	9.14346e-05	0.000416399	0.000325748
33	2222	2010	Qinhuangdao	0.558687	0.594311	529.143	92.43	25.12	44	383	0.000495605	0.00395362	0.00100438
33	2222	2011	Qinhuangdao	0.549346	0.582543	417.133	92.53	29.8	49	371	0.000451821	0.00535068	0.000817669
33	2222	2012	Qinhuangdao	0.562548	0.596386	558.99	92.54	37.04	44	373	0.000403449	0.00477923	0.00076852
33	2222	2013	Qinhuangdao	0.574084	0.607537	380.116	95.59	49.32	49	375	0.000408091	0.0048062	0.000764673
33	2222	2014	Qinhuangdao	0.579595	0.613048	613.351	98.38	65	43	378	0.000402506	0.00420357	0.000740142
33	2222	2015	Qinhuangdao	0.648295	0.674442	328.579	96.17	68.55	50	379	0.000515483	0.00331324	0.000818571
33	2222	2016	Qinhuangdao	0.651056	0.677804	722.483	96.6	81.89	43	380	0.000271182	0.00167678	0.00080166
33	2222	2017	Qinhuangdao	0.669362	0.69611	327.285	96.7	85.39	51	380	0.000160181	0.00131216	0.000799863
33	2222	2018	Qinhuangdao	0.693695	0.732509	485.333	97.01	77.46	38	380	0.000139993	0.00131211	0.00079823
33	2222	2019	Qinhuangdao	0.70105	0.758044	451.047	96.9	71	44	381	0.000156725	0.000985591	0.000796748
33	2222	2020	Qinhuangdao	0.707516	0.765734	312.479	97	66.43	34	381	0.000165562	0.000386426	0.000795401
33	2222	2021	Qinhuangdao	0.716036	0.774706	1000	97.1	63.05	34	381	0.000166478	0.00038535	0.000794177
34	2222	2010	Handan	0.397115	0.432598	258.377	97.48	50.03	126	799	0.000187129	0.00393943	0.000844759
34	2222	2011	Handan	0.460371	0.475046	255.128	97.48	56.3	123	812	0.000141407	0.004324	0.000798765
34	2222	2012	Handan	0.462578	0.478077	249.003	97.51	50.02	119	823	0.000109497	0.00375976	0.000746864
34	2222	2013	Handan	0.428562	0.465562	255.863	97.52	95.4	114	824	0.000139747	0.00362812	0.000790624
34	2222	2014	Handan	0.440613	0.478077	229.978	97.56	95	107	853	0.000122994	0.00281003	0.000776088
34	2222	2015	Handan	0.452549	0.490924	270.683	97.62	97	98	870	0.000128034	0.00231248	0.000845912
34	2222	2016	Handan	0.586937	0.638165	169.194	97.2	85.7	88	870	9.50728e-05	0.00141412	0.000797397
34	2222	2017	Handan	0.599868	0.650792	64.7088	97.75	93.52	76	870	5.34158e-05	0.00114726	0.000784957
34	2222	2018	Handan	0.618918	0.668274	74.1966	98.41	80	68	870	4.9745e-05	0.0008693	0.000773899
34	2222	2019	Handan	0.628926	0.684535	72.8558	98.8	89.89	65	870	3.60712e-05	0.000836709	0.000764054
34	2222	2020	Handan	0.666174	0.724081	115.834	98.47	80.03	57	870	3.01857e-05	0.000340024	0.000755279
34	2222	2021	Handan	0.678011	0.738208	348.728	99.64	89.86	45	870	2.55522e-05	0.000548537	0.000747447
35	2222	2010	Xingtai	0.200144	0.227615	225.739	82.59	45.88	273	586	0.000526636	0.00544821	0.00206036
35	2222	2011	Xingtai	0.2014	0.226414	223.356	83.93	45.87	231	593	0.000660651	0.0047243	0.00151218
35	2222	2012	Xingtai	0.202365	0.22762	218.669	84.01	48.25	196	601	0.000595688	0.00401404	0.00128673
35	2222	2013	Xingtai	0.207834	0.237754	211.937	91.18	94.47	166	614	0.000531135	0.00340579	0.00111287
35	2222	2014	Xingtai	0.267031	0.309258	205.331	93.28	95.29	140	622	0.000526512	0.00334236	0.00103461
35	2222	2015	Xingtai	0.238559	0.261803	197.113	96.35	95.31	119	627	0.000443185	0.00281305	0.000976938
35	2222	2016	Xingtai	0.240315	0.271	185.279	96.35	96.03	100	636	0.000316636	0.00207922	0.000844613
35	2222	2017	Xingtai	0.331743	0.358475	184.81	96.98	97	85	644	0.000190214	0.000770329	0.00075695
35	2222	2018	Xingtai	0.346675	0.373408	156.336	97	95.6	71	653	0.000129107	0.000425177	0.00068102
35	2222	2019	Xingtai	0.37964	0.406373	75.4057	98.14	95.49	64	661	0.000120416	0.000327294	0.00061493
35	2222	2020	Xingtai	0.503672	0.543671	164.397	98.17	95.49	53	670	0.000120757	0.000102301	0.000557051
35	2222	2021	Xingtai	0.501611	0.539849	462.5	98.22	95.49	43	678	0.000116485	0.000105717	0.000506181
36	2222	2010	Baoding	0.247522	0.286582	214.416	92.57	72.99	278	564	0.000621456	0.00187779	0.000509659
36	2222	2011	Baoding	0.233356	0.269101	213.975	91.97	74.69	235	523	0.00045192	0.00210667	0.000503328
36	2222	2012	Baoding	0.229975	0.234798	212.925	92	48.16	198	528	0.000383464	0.00183083	0.000468136
36	2222	2013	Baoding	0.260813	0.278517	212.266	92	89.64	167	557	0.000345263	0.0019174	0.000471916
36	2222	2014	Baoding	0.252468	0.266495	210.871	91.39	86.2	141	539	0.000310142	0.00141259	0.000427363
36	2222	2015	Baoding	0.300169	0.324462	200.844	81.76	93	119	542	0.000264863	0.00120988	0.000475264
36	2222	2016	Baoding	0.30494	0.329579	219.304	90.08	98.84	100	548	0.000157132	0.000593011	0.000414804
36	2222	2017	Baoding	0.343648	0.367282	182.235	96.59	42	84	553	0.000129593	0.000167373	0.000389655
36	2222	2018	Baoding	0.350706	0.37599	210.513	97.81	76	68	558	0.000122837	9.92048e-05	0.000367927
36	2222	2019	Baoding	0.357197	0.384768	138.765	91.34	72.92	59	563	0.000130623	8.31968e-05	0.000349077
36	2222	2020	Baoding	0.378974	0.407604	216.921	96.62	73.08	50	568	0.000130199	0.000131235	0.000332648
36	2222	2021	Baoding	0.383248	0.412966	380.795	99.85	73.07	43	572	0.000125985	7.20516e-05	0.000318269
37	2222	2010	Zhangjiakou	0.077672	0.0877607	381.14	92.23	14	61	126	0.000781548	0.0104084	0.00315484
37	2222	2011	Zhangjiakou	0.0836113	0.093917	379.974	88.7	17.44	59	127	0.000501885	0.0085887	0.00199064
37	2222	2012	Zhangjiakou	0.0862962	0.0966832	379.163	91.31	23.27	57	127	0.000522115	0.0069188	0.00188939
37	2222	2013	Zhangjiakou	0.0899845	0.0966832	380.381	100	38.93	54	127	0.000452236	0.00582456	0.00169536
37	2222	2014	Zhangjiakou	0.0903642	0.101185	379.001	91.6	44.1	51	127	0.000442541	0.00541363	0.00161338
37	2222	2015	Zhangjiakou	0.0922901	0.103025	378.67	94.42	57.16	47	127	0.000339664	0.00459456	0.0016799
37	2222	2016	Zhangjiakou	0.107897	0.116586	377.872	94.2	57.16	42	128	0.000277419	0.00160523	0.00179988
37	2222	2017	Zhangjiakou	0.0944229	0.104592	298.28	96.04	57.93	37	128	0.000157777	0.00116789	0.00180498
37	2222	2018	Zhangjiakou	0.0984357	0.109665	320.645	96.92	48.09	31	129	0.000146184	0.00103969	0.00180966
37	2222	2019	Zhangjiakou	0.0998182	0.110066	318.065	97.86	43.9	27	129	0.00011485	0.00098064	0.00181395
37	2222	2020	Zhangjiakou	0.101078	0.112413	329.794	97.31	40.95	23	129	0.000101194	0.000703215	0.00181788
37	2222	2021	Zhangjiakou	0.102193	0.113615	414.847	96.51	38.83	23	129	9.06836e-05	0.000710247	0.00182148
38	2222	2010	Chengde	0.0964145	0.105568	641.007	79.03	4.56	46	94	0.000522633	0.00592379	0.0017767
38	2222	2011	Chengde	0.0955295	0.105669	638.87	79.12	4.6	46	95	0.000106446	0.00542223	0.00127499
38	2222	2012	Chengde	0.102281	0.113583	633.77	81.45	4.74	46	95	8.32666e-05	0.00488741	0.00118495
38	2222	2013	Chengde	0.104781	0.11768	634.784	88.11	5.49	46	95	8.85741e-05	0.0039163	0.00108674
38	2222	2014	Chengde	0.109661	0.122053	617.434	92.34	6	46	96	8.68832e-05	0.00400654	0.00111662
38	2222	2015	Chengde	0.113451	0.127071	673.388	91.56	24	46	97	8.09647e-05	0.00326648	0.00118115
38	2222	2016	Chengde	0.11699	0.130584	451.697	92.83	27.5	45	97	7.93631e-05	0.00274554	0.00114813
38	2222	2017	Chengde	0.123968	0.136563	580.416	95.19	28	44	97	7.76111e-05	0.00199568	0.00113991
38	2222	2018	Chengde	0.0764206	0.0838243	830.89	96.81	23.12	40	97	5.56797e-05	0.00162111	0.00113272
38	2222	2019	Chengde	0.0728959	0.0809557	414.621	96.62	22.55	32	97	5.21613e-05	0.00145241	0.00112639
38	2222	2020	Chengde	0.0794534	0.0875664	419.16	97.8	22.37	27	97	5.53724e-05	0.000799457	0.00112077
38	2222	2021	Chengde	0.080604	0.0877517	1846.97	97.3	22.32	30	97	5.84702e-05	0.000625671	0.00111578
39	2222	2010	Cangzhou	0.115776	0.13812	97.3525	97.82	83.09	83	520	0.000243878	0.000916877	0.000217719
39	2222	2011	Cangzhou	0.132498	0.154842	96.7896	100	93.24	81	523	0.00030658	0.00117647	0.000194883
39	2222	2012	Cangzhou	0.138618	0.161033	95.4285	95.88	49.95	78	530	0.000258852	0.000986861	0.00014822
39	2222	2013	Cangzhou	0.145947	0.167936	93.8897	97.99	99.58	75	537	0.000168026	0.000766028	0.00013058
39	2222	2014	Cangzhou	0.157451	0.179979	91.442	99.04	99.88	72	547	0.000167063	0.000700697	0.000119919
39	2222	2015	Cangzhou	0.163216	0.185744	88.9031	100	100	70	551	0.000154184	0.000565054	0.000118687
39	2222	2016	Cangzhou	0.170038	0.192566	83.7179	99.91	59.73	67	551	7.92846e-05	0.000383631	0.000120245
39	2222	2017	Cangzhou	0.193866	0.220935	80.8368	99.91	99.28	64	551	5.48546e-05	0.000220577	0.000120385
39	2222	2018	Cangzhou	0.194806	0.221525	111.111	99.91	99.41	60	551	5.90664e-05	0.000201872	0.000120204
39	2222	2019	Cangzhou	0.210415	0.237134	53.6213	99.91	82.11	54	551	5.58597e-05	0.000162195	0.00012019
39	2222	2020	Cangzhou	0.239885	0.270254	105.102	99.92	85.08	47	551	5.80946e-05	0.000115137	0.000120098
39	2222	2021	Cangzhou	0.247831	0.27815	268.886	99.97	84.52	40	551	5.64237e-05	9.05232e-05	0.000120067
40	2222	2010	Langfang	0.396174	0.432727	152.348	87.94	61.79	146	652	0.000307092	0.001489	0.000454277
40	2222	2011	Langfang	0.401151	0.438171	150.24	87.09	56.47	129	661	0.000261047	0.00175079	0.000360509
40	2222	2012	Langfang	0.423861	0.46088	147.361	87.31	49.61	114	674	0.000177255	0.00161278	0.000318119
40	2222	2013	Langfang	0.414447	0.449702	151.129	91.12	98.9	100	662	0.000147115	0.00141153	0.000292807
40	2222	2014	Langfang	0.424318	0.459417	141.772	93.5	100	89	706	0.000141407	0.00127208	0.000276909
40	2222	2015	Langfang	0.435757	0.470856	137.727	92.01	97	78	722	0.000123169	0.00103945	0.000273008
40	2222	2016	Langfang	0.452836	0.488092	150.638	84.08	94.29	69	732	0.000118279	0.000623808	0.000265911
40	2222	2017	Langfang	0.459413	0.494803	122.996	95.49	90	61	742	5.17867e-05	0.000290267	0.000258754
40	2222	2018	Langfang	0.477215	0.512734	167.85	96.67	90.37	53	752	2.59016e-05	0.000213114	0.000252091
40	2222	2019	Langfang	0.491108	0.525435	71.0145	99.9	76.49	48	762	2.48246e-05	0.000112686	0.00024588
40	2222	2020	Langfang	0.507389	0.548861	105.015	98.09	77.16	42	772	2.38823e-05	0.000107078	0.000240085
40	2222	2021	Langfang	0.552348	0.59398	242.915	98.78	76.68	37	782	2.34137e-05	7.13814e-05	0.000234672
41	2222	2010	Hengshui	0.177085	0.204084	169.428	88.26	46.19	127	499	0.000663078	0.00398265	0.00292593
41	2222	2011	Hengshui	0.186375	0.213987	169.5	87.56	46.37	126	500	0.000381272	0.00273396	0.00219016
41	2222	2012	Hengshui	0.184904	0.202671	167.837	80.35	49.94	124	501	0.000342453	0.00249814	0.00207702
41	2222	2013	Hengshui	0.197167	0.216544	168.936	88	99.77	120	507	0.000345689	0.00201561	0.00169289
41	2222	2014	Hengshui	0.203857	0.223823	160.453	81.2	99.6	115	513	0.000285462	0.00199099	0.00162362
41	2222	2015	Hengshui	0.214107	0.235281	175.66	80	99.3	106	513	0.000254762	0.00167374	0.00155727
41	2222	2016	Hengshui	0.310126	0.334482	142.857	90	98.97	93	513	0.000123572	0.000533266	0.00156969
41	2222	2017	Hengshui	0.315771	0.344141	111.894	100	93.32	74	512	3.2881e-05	0.000109069	0.00149216
41	2222	2018	Hengshui	0.316643	0.345012	107.237	98.13	78.29	61	512	3.80812e-05	0.000217798	0.00144374
41	2222	2019	Hengshui	0.31691	0.345279	74.2358	99.62	76.86	58	512	4.00587e-05	6.53616e-05	0.00138408
41	2222	2020	Hengshui	0.334987	0.362471	129.117	99.61	76.78	52	512	3.91617e-05	7.94232e-05	0.00134173
41	2222	2021	Hengshui	0.349813	0.377298	283.224	99.2	76.78	42	512	3.80358e-05	6.02465e-05	0.00129456
42	2222	2010	Datong	0.286402	0.286402	176.668	83.28	78.69	47	225	0.000655106	0.0132073	0.0104645
42	2222	2011	Datong	0.29433	0.29433	186.943	82.53	78.69	46	226	0.000604661	0.0147236	0.0078998
42	2222	2012	Datong	0.318751	0.318822	199.249	83.98	78.69	44	226	0.000556459	0.0125607	0.00715512
42	2222	2013	Datong	0.299639	0.331351	202.249	83.21	90.86	43	239	0.000512115	0.0121708	0.00731591
42	2222	2014	Datong	0.306998	0.341795	216.949	85	91.34	41	239	0.000453899	0.0107164	0.00711855
42	2222	2015	Datong	0.321882	0.353485	252.258	78.54	91.61	39	223	0.000353435	0.00910365	0.00729986
42	2222	2016	Datong	0.33012	0.361716	273.513	83.85	92	38	226	0.000239951	0.0026245	0.00959768
42	2222	2017	Datong	0.337381	0.368972	300.101	92.03	19	36	228	0.00025102	0.00259001	0.0106083
42	2222	2018	Datong	0.342174	0.378556	333.333	89.83	19	34	231	0.000313487	0.00252431	0.0115874
42	2222	2019	Datong	0.355776	0.389592	351.443	87.64	19	33	233	0.000338866	0.00239908	0.0125255
42	2222	2020	Datong	0.425067	0.462483	370.719	85.44	19	31	235	0.000362944	0.00221671	0.0134155
42	2222	2021	Datong	0.429379	0.466625	389.842	91	19	28	237	0.000385592	0.00115381	0.0142526
43	2222	2010	Changzhi	0.190343	0.204879	462.662	89.14	66.64	38	239	0.000365664	0.00844927	0.00449109
43	2222	2011	Changzhi	0.17156	0.191638	459.124	89.6	66.76	38	241	0.000374875	0.00754576	0.00330432
43	2222	2012	Changzhi	0.17192	0.19207	455.846	90.53	67.34	38	242	0.000417778	0.00660731	0.00310234
43	2222	2013	Changzhi	0.173287	0.193437	454.879	90.59	67.05	38	244	0.000399834	0.00654404	0.00318608
43	2222	2014	Changzhi	0.175591	0.195691	447.043	92.73	66.41	38	244	0.000423272	0.00639364	0.00342211
43	2222	2015	Changzhi	0.177047	0.197293	471.379	92.32	67.66	38	243	0.000407229	0.00605627	0.00450039
43	2222	2016	Changzhi	0.179124	0.199413	408.864	92.31	75.4	38	242	0.000301401	0.00266623	0.00416365
43	2222	2017	Changzhi	0.180302	0.200502	402.012	94.09	46.68	38	241	0.000256477	0.00166559	0.0040326
43	2222	2018	Changzhi	0.180831	0.201034	410.035	95.17	49.49	38	241	0.000283338	0.000834835	0.00393436
43	2222	2019	Changzhi	0.181003	0.201206	246.144	95.63	52.49	38	240	0.000304471	0.000716498	0.00386006
43	2222	2020	Changzhi	0.258979	0.287114	333.938	95.65	53.13	38	240	0.000310435	0.000604951	0.00380362
43	2222	2021	Changzhi	0.25981	0.287953	796.46	95.67	53.27	38	240	0.00031096	0.000498179	0.00376059
44	2222	2010	Jincheng	0.157029	0.16817	775.831	95	82.63	103	229	0.000609547	0.0115289	0.00566333
44	2222	2011	Jincheng	0.149178	0.169761	769.922	95	84.71	99	231	0.000515855	0.00870064	0.00462178
44	2222	2012	Jincheng	0.167321	0.177401	765.33	95	80.75	94	232	0.000509023	0.00738875	0.0046169
44	2222	2013	Jincheng	0.173263	0.248912	758.24	95	78.34	89	233	0.000560086	0.00808014	0.005168
44	2222	2014	Jincheng	0.180584	0.25269	754.623	94.7	78	84	232	0.000620511	0.00842872	0.00576207
44	2222	2015	Jincheng	0.191618	0.253793	745.11	95	78.19	79	232	0.000649822	0.00851962	0.00616317
44	2222	2016	Jincheng	0.261263	0.276923	731.568	95.3	78	73	232	0.000714366	0.00788986	0.00643214
44	2222	2017	Jincheng	0.198147	0.209973	600.294	100	54.29	66	232	0.000398963	0.00221797	0.00663597
44	2222	2018	Jincheng	0.201722	0.21386	472.335	100	47.41	60	232	0.000392479	0.00150957	0.00674621
44	2222	2019	Jincheng	0.219258	0.231875	342.82	100	53	54	232	0.000326407	0.00110172	0.00680613
44	2222	2020	Jincheng	0.221519	0.234136	418.198	99.8	52.09	46	232	0.000319388	0.000584067	0.00683906
44	2222	2021	Jincheng	0.230256	0.243455	1666.67	99.4	52.56	35	232	0.000318676	0.000541887	0.00685748
45	2222	2010	Shuozhou	0.124797	0.141695	520.601	97.4	81.96	72	144	0.000185272	0.0165405	0.00299899
45	2222	2011	Shuozhou	0.143995	0.160764	479.791	97.53	82.31	69	162	0.000127277	0.0118761	0.00204788
45	2222	2012	Shuozhou	0.147742	0.166667	477.303	100	83.64	66	163	8.82241e-05	0.00867726	0.0018016
45	2222	2013	Shuozhou	0.148004	0.166948	474.839	97.24	86.67	62	163	0.000122798	0.00822442	0.00179831
45	2222	2014	Shuozhou	0.148765	0.166948	472.132	97.3	86.86	59	164	0.000153545	0.00857935	0.00205379
45	2222	2015	Shuozhou	0.14964	0.167942	512.736	97.5	88.7	55	152	0.000244625	0.00844394	0.00312293
45	2222	2016	Shuozhou	0.172097	0.20096	508.049	97.36	51.52	52	154	0.000180728	0.00276089	0.00320638
45	2222	2017	Shuozhou	0.172163	0.191548	504.951	97.21	38	48	155	0.000158366	0.00273527	0.00336055
45	2222	2018	Shuozhou	0.17412	0.193514	508.049	95.14	38	44	157	0.000163932	0.0022218	0.00348799
45	2222	2019	Shuozhou	0.170092	0.19391	504.951	96.13	38	41	158	0.00016884	0.00165264	0.00359242
45	2222	2020	Shuozhou	0.184105	0.203394	508.049	97.11	38	37	160	0.000172835	0.00104102	0.00367741
45	2222	2021	Shuozhou	0.186242	0.205234	432.099	97.85	38	31	161	0.000176067	0.000661314	0.00374619
46	2222	2010	Yuncheng	0.0657217	0.0877935	528.459	95.38	82.74	57	355	0.000946334	0.00969222	0.00391155
46	2222	2011	Yuncheng	0.0782737	0.0989352	476.48	92.8	72.45	57	364	0.000296881	0.00732197	0.00318627
46	2222	2012	Yuncheng	0.0842677	0.104929	438.177	98.8	63.44	57	366	0.000386207	0.00862635	0.0038403
46	2222	2013	Yuncheng	0.114308	0.12411	402.737	98.8	64.1	57	368	0.000288689	0.00768053	0.00325355
46	2222	2014	Yuncheng	0.118329	0.128122	370.105	98.8	44.6	57	370	0.000508247	0.00823758	0.00335372
46	2222	2015	Yuncheng	0.121788	0.13163	351.86	98.8	41.23	58	360	0.000462851	0.00902941	0.00413023
46	2222	2016	Yuncheng	0.147521	0.170609	312.111	98	31.54	58	357	0.000197854	0.00468324	0.00415804
46	2222	2017	Yuncheng	0.149282	0.172372	259.844	98.67	27.62	59	356	0.000324823	0.00404055	0.00417468
46	2222	2018	Yuncheng	0.150054	0.173144	257.867	99.33	24.18	60	356	0.000400716	0.00339176	0.00419005
46	2222	2019	Yuncheng	0.165842	0.184456	230.165	100	21.18	61	355	0.000438445	0.00273738	0.00420432
46	2222	2020	Yuncheng	0.183209	0.201823	213.017	95.07	18.55	57	355	0.000456104	0.00207807	0.00421761
46	2222	2021	Yuncheng	0.188881	0.207495	197.216	96	16.25	48	355	0.000464483	0.00141425	0.00423
47	2222	2010	Xinzhou	0.019668	0.0207031	548.48	29.29	78.19	46	122	0.000369434	0.020057	0.00385794
47	2222	2011	Xinzhou	0.0207827	0.0235299	545.337	34.76	77.44	43	123	0.000394242	0.0123348	0.00213388
47	2222	2012	Xinzhou	0.0268344	0.0313732	547.977	45.66	85.44	46	123	0.000323549	0.00906767	0.00191417
47	2222	2013	Xinzhou	0.0345185	0.0396544	549.952	68.11	85.55	42	124	0.000296778	0.00793827	0.00170008
47	2222	2014	Xinzhou	0.0399841	0.0459522	556.064	95.01	70.92	48	124	0.000352768	0.00839958	0.0017953
47	2222	2015	Xinzhou	0.0429497	0.049579	581.975	95.06	70.93	40	122	0.000369596	0.0113036	0.0019572
47	2222	2016	Xinzhou	0.0461152	0.0534244	607.143	95.24	70	50	121	0.000238412	0.0112579	0.0020308
47	2222	2017	Xinzhou	0.0479155	0.0538725	660.877	95.32	70.8	38	120	9.28853e-05	0.0025717	0.00201985
47	2222	2018	Xinzhou	0.0493046	0.0552763	714.61	95.69	63.7	53	119	0.000120804	0.00261905	0.00201032
47	2222	2019	Xinzhou	0.0504236	0.0563893	587.55	96.65	38	41	119	0.000113838	0.00233559	0.00200139
47	2222	2020	Xinzhou	0.0571751	0.063149	592.036	95.51	28.82	44	119	0.000114113	0.00254823	0.00199355
47	2222	2021	Xinzhou	0.0586985	0.064668	655.738	96.58	29.61	40	118	0.000113843	0.00122163	0.00198615
48	2222	2010	Linfen	0.067275	0.0780764	308.163	80.17	74.83	70	216	0.000222302	0.00482768	0.00420243
48	2222	2011	Linfen	0.067275	0.08291	305.926	80.69	75.44	70	217	0.000221769	0.00546004	0.00296272
48	2222	2012	Linfen	0.0687546	0.0995808	317.272	81.12	73.34	70	210	0.000382559	0.00482669	0.00273183
48	2222	2013	Linfen	0.0891739	0.100962	314.494	82.15	80.85	70	211	0.000334369	0.00472783	0.00263774
48	2222	2014	Linfen	0.0904271	0.0995275	315.853	82.65	71.68	70	212	0.0003506	0.00520671	0.00293911
48	2222	2015	Linfen	0.0973771	0.106477	309.173	86.7	73.65	70	213	0.000393898	0.00530553	0.00380763
48	2222	2016	Linfen	0.0924858	0.101586	318.203	90.62	75.32	70	213	0.000350293	0.0045049	0.00380549
48	2222	2017	Linfen	0.0930846	0.102184	298.845	93.25	74.84	70	214	0.000392788	0.00388808	0.00402079
48	2222	2018	Linfen	0.0957386	0.104838	234.54	97.27	74.98	69	214	0.000405749	0.00315044	0.0042252
48	2222	2019	Linfen	0.0965514	0.105651	230.988	97	74.94	61	214	0.00042945	0.00230306	0.00441713
48	2222	2020	Linfen	0.107621	0.116719	242.07	98.8	74.95	52	214	0.000446197	0.00135744	0.00459571
48	2222	2021	Linfen	0.107715	0.116814	237.503	99.46	74.95	53	214	0.000463628	0.00104865	0.00476047
49	2222	2010	Lvliang	0.0269774	0.030791	469.877	66.46	83.71	206	181	0.000768981	0.00941862	0.00773835
49	2222	2011	Lvliang	0.0288149	0.0400207	479.25	67	83.71	174	183	0.000110594	0.00466125	0.00289653
49	2222	2012	Lvliang	0.0288149	0.0414332	452.377	69	83.71	147	185	7.94832e-05	0.000748741	0.00318231
49	2222	2013	Lvliang	0.0385254	0.0440948	480.99	75.32	81.42	123	185	0.000150513	0.0054113	0.00262518
49	2222	2014	Lvliang	0.039734	0.045052	446.414	82.28	81.83	104	184	0.000249712	0.00628145	0.00362115
49	2222	2015	Lvliang	0.0407062	0.04661	502.841	81.11	73.34	87	182	0.000269698	0.00736616	0.00396124
49	2222	2016	Lvliang	0.0407062	0.04661	429.668	82.72	74.24	73	181	0.00022436	0.00518784	0.00435738
49	2222	2017	Lvliang	0.0580051	0.0635623	522.602	85.54	42.6	61	180	0.000187344	0.00444305	0.00377927
49	2222	2018	Lvliang	0.0581016	0.0636588	476.287	89.11	42.6	52	179	0.000158814	0.0036958	0.00438493
49	2222	2019	Lvliang	0.0583841	0.0637506	452.888	94	42.6	42	179	0.000174343	0.00294311	0.00380139
49	2222	2020	Lvliang	0.0610707	0.0645252	430.583	97.04	42.6	33	178	0.00016652	0.00218568	0.00440734
49	2222	2021	Lvliang	0.0629615	0.0675644	408.163	100	42.6	27	178	0.000171244	0.00142416	0.00381962
50	2222	2010	Chifeng	0.0276047	0.0308039	807.718	102.53	18.5	61	51	0.000215114	0.00375434	0.000856032
50	2222	2011	Chifeng	0.0294265	0.0323147	803.57	97.12	21.27	56	51	0.000185377	0.00814283	0.000694466
50	2222	2012	Chifeng	0.0345142	0.0374135	802.285	90	18.07	52	51	0.000120585	0.00675113	0.000583873
50	2222	2013	Chifeng	0.0410015	0.0446674	794.236	86.81	25.64	48	52	0.000129054	0.00593376	0.000526727
50	2222	2014	Chifeng	0.0416952	0.0452783	799.141	88.33	24.1	44	52	0.000214104	0.00583847	0.000530837
50	2222	2015	Chifeng	0.0419729	0.045556	783.959	89.35	33.13	40	51	0.000178885	0.00507357	0.000526199
50	2222	2016	Chifeng	0.0413322	0.0451849	841.901	93.1	29.95	37	51	8.8394e-05	0.00269568	0.000517337
50	2222	2017	Chifeng	0.0421092	0.0460039	847.391	94.53	34.34	34	51	5.80277e-05	0.00130502	0.000509422
50	2222	2018	Chifeng	0.0469297	0.0501737	849.237	95.65	38.16	31	51	6.15228e-05	0.00102039	0.000502536
50	2222	2019	Chifeng	0.0471399	0.050351	847.391	95.61	38.99	28	51	6.51074e-05	0.000834529	0.000496535
50	2222	2020	Chifeng	0.0476769	0.0508886	583.807	95.61	38.28	25	51	6.38358e-05	0.000653923	0.000491297
50	2222	2021	Chifeng	0.0510556	0.0542952	969.163	95.58	38.88	22	51	6.33302e-05	0.000477583	0.00048672
51	2222	2010	Hulunbuir	0.00348916	0.00391149	11654.6	73.53	152.72	21	11	0.000858262	0.0134321	0.00189771
51	2222	2011	Hulunbuir	0.00372598	0.00414437	11693.4	77.4	136.98	21	11	0.000574848	0.00780965	0.00132311
51	2222	2012	Hulunbuir	0.00424699	0.00431409	11869	84.5	76.6	21	11	0.000468069	0.00777557	0.00126444
51	2222	2013	Hulunbuir	0.00512309	0.00520221	12487.8	86.52	43	21	10	0.000422664	0.00571038	0.00102529
51	2222	2014	Hulunbuir	0.00774109	0.00823991	11891.3	90.23	49	21	11	0.000462624	0.00616716	0.00106664
51	2222	2015	Hulunbuir	0.00775878	0.00823952	12194	91.05	51.45	20	10	0.000442421	0.0062331	0.00105797
51	2222	2016	Hulunbuir	0.00795278	0.00827504	12208.1	95.01	40.21	20	10	0.000330918	0.00218219	0.00107718
51	2222	2017	Hulunbuir	0.0079548	0.00830147	12161.1	96.46	28.46	20	10	0.000323993	0.00170436	0.00108366
51	2222	2018	Hulunbuir	0.00772543	0.00819425	12351.3	97.07	16.07	31	10	0.000314757	0.00134278	0.0010897
51	2222	2019	Hulunbuir	0.00666586	0.00715365	12399.6	97.45	11.24	25	10	0.000339505	0.00115089	0.00109525
51	2222	2020	Hulunbuir	0.00422407	0.0044798	12522.4	97.47	10.53	18	10	0.000356455	0.000956521	0.00110035
51	2222	2021	Hulunbuir	0.00422457	0.00449528	12640	97.49	10.41	17	10	0.000367889	0.000877335	0.00110503
52	2222	2010	Bayannur	0.0163632	0.0193129	2815.6	73.78	34.49	33	29	0.000606845	0.00930847	0.00172227
52	2222	2011	Bayannur	0.0181175	0.0198718	2791.28	87.34	29.06	33	29	0.000638682	0.00847633	0.00142964
52	2222	2012	Bayannur	0.0188782	0.0200581	2816.15	62	13	33	29	0.000337191	0.00890418	0.00178214
52	2222	2013	Bayannur	0.0235822	0.0249329	2838.02	93.45	62.32	33	28	0.000237793	0.0089758	0.00165702
52	2222	2014	Bayannur	0.0285903	0.030089	2955.17	96.48	61.8	34	27	0.000276413	0.0080297	0.00150736
52	2222	2015	Bayannur	0.0283169	0.0298505	2960.84	97.84	51.27	34	26	0.00032905	0.00693546	0.00163678
52	2222	2016	Bayannur	0.0283169	0.0297615	3036.86	97.82	33.14	34	27	0.000226621	0.00296497	0.00154338
52	2222	2017	Bayannur	0.0289377	0.0282048	2955.52	98.5	32.82	34	27	0.00021433	0.00197417	0.00150631
52	2222	2018	Bayannur	0.0253585	0.0283991	3225.29	98.64	37.52	35	28	0.000209635	0.00127573	0.00147188
52	2222	2019	Bayannur	0.0254411	0.0285021	3026.38	98.2	36.42	34	28	0.000210109	0.00101579	0.00143984
52	2222	2020	Bayannur	0.0256477	0.0287226	3265.84	98.9	36.19	33	28	0.000207136	0.000767391	0.00141001
52	2222	2021	Bayannur	0.0259163	0.0289889	3255.81	99.1	36.14	25	28	0.000203437	0.000731949	0.00138219
53	2222	2010	Ulanqab	0.0251597	0.0283344	456.602	50.23	60.53	32	53	0.000214047	0.00928755	0.00300093
53	2222	2011	Ulanqab	0.0332709	0.0355832	453.691	50.2	59.6	31	53	0.000304337	0.0102122	0.00246489
53	2222	2012	Ulanqab	0.0312542	0.0326336	456.749	52	57	31	48	0.00017168	0.00639649	0.00201718
53	2222	2013	Ulanqab	0.0413945	0.0429174	462.248	98.48	73.4	31	52	0.00012594	0.00544135	0.00177103
53	2222	2014	Ulanqab	0.039644	0.0430459	473.794	93.98	71.52	30	51	0.000168208	0.0057262	0.00189103
53	2222	2015	Ulanqab	0.0402635	0.0437284	476.96	94.4	69.74	30	50	0.000148857	0.0055654	0.0019152
53	2222	2016	Ulanqab	0.0402635	0.0438165	481.595	94.85	68.69	30	51	5.30103e-05	0.00264984	0.00184599
53	2222	2017	Ulanqab	0.0472917	0.0515046	474.632	95.45	43	29	50	7.57741e-05	0.00218272	0.00177087
53	2222	2018	Ulanqab	0.0472917	0.0515046	341.284	95.16	55.8	28	51	5.7073e-05	0.00195696	0.00170213
53	2222	2019	Ulanqab	0.0500703	0.0535471	321.19	96.14	59.15	26	51	5.77864e-05	0.00161279	0.00163902
53	2222	2020	Ulanqab	0.049879	0.0533355	479.073	96.84	60.37	23	51	5.56576e-05	0.00129369	0.00158099
53	2222	2021	Ulanqab	0.0503708	0.0538274	492.424	97.64	60.8	21	51	5.37755e-05	0.000996805	0.00152753
54	2222	2010	Fushun	0.408623	0.456707	2210.01	67.62	21.31	57	196	0.000183106	0.00305396	0.00108359
54	2222	2011	Fushun	0.426189	0.474184	2218.14	67.79	21.31	56	195	0.000153396	0.00281825	0.000980204
54	2222	2012	Fushun	0.43923	0.487225	2226.22	70.19	23.36	54	195	0.000116565	0.00229803	0.00087993
54	2222	2013	Fushun	0.447658	0.495653	2239.69	75	40.41	53	193	7.69776e-05	0.00189515	0.000797044
54	2222	2014	Fushun	0.45511	0.503105	2243.17	85	49.25	51	193	7.83588e-05	0.00194226	0.000776217
54	2222	2015	Fushun	0.457949	0.549592	2297.99	85	60.14	50	192	0.000208315	0.00542689	0.00252396
54	2222	2016	Fushun	0.461143	0.55039	1834.88	75	42.56	48	192	0.000271121	0.0030878	0.00271709
54	2222	2017	Fushun	0.46436	0.555363	867.299	78.69	26.37	47	192	0.000254557	0.00312419	0.00300134
54	2222	2018	Fushun	0.467022	0.557848	844.976	82.39	14.28	44	192	0.000283016	0.00100644	0.00317994
54	2222	2019	Fushun	0.475622	0.566448	1202.9	86.08	27	45	192	0.000363377	0.00096295	0.00328841
54	2222	2020	Fushun	0.49263	0.578476	2124.02	89.77	30.71	43	192	0.000375775	0.00107437	0.0033531
54	2222	2021	Fushun	0.424048	0.478414	1741.29	92.51	30.72	40	192	0.000384578	0.000885638	0.00339125
55	2222	2010	Dandong	0.127665	0.131982	3089.93	85.89	33.12	32	158	0.000470473	0.00323147	0.00015929
55	2222	2011	Dandong	0.127665	0.131982	1982.49	85.26	38.43	33	158	0.000531538	0.00337961	0.000419007
55	2222	2012	Dandong	0.128319	0.132636	3129.45	80.28	26.98	32	157	0.000428473	0.00260857	0.000334361
55	2222	2013	Dandong	0.131131	0.135448	1975.56	62.99	96.2	33	157	0.000405531	0.00251207	0.00031636
55	2222	2014	Dandong	0.131131	0.135448	3172.57	65.65	89.81	31	157	0.000329071	0.00232289	0.00032755
55	2222	2015	Dandong	0.18378	0.19019	1969.2	57.62	90.21	34	156	0.000845986	0.00763627	0.00100515
55	2222	2016	Dandong	0.188227	0.194775	3224.37	46.07	92.1	31	156	0.000386811	0.00229086	0.00100969
55	2222	2017	Dandong	0.19507	0.201479	1974.04	44.74	83.61	35	156	0.000302095	0.00201513	0.00115553
55	2222	2018	Dandong	0.195139	0.201548	3282.05	64.77	93.36	29	155	0.000210885	0.00196659	0.00127389
55	2222	2019	Dandong	0.208608	0.215018	1977.25	71.34	7	32	155	0.000238029	0.00229714	0.00136692
55	2222	2020	Dandong	0.190279	0.196641	4826.84	86.87	14.39	29	155	0.0002301	0.00166013	0.00143838
55	2222	2021	Dandong	0.1904	0.19676	5502.18	78.35	10.63	28	155	0.000224873	0.000736295	0.00149234
56	2222	2010	Jinzhou	0.267617	0.281872	358.349	67.47	63.7	47	312	0.000230795	0.00369242	0.00246154
56	2222	2011	Jinzhou	0.267819	0.281974	352.313	66.53	62.86	47	312	0.00026082	0.00238866	0.0020934
56	2222	2012	Jinzhou	0.269841	0.283996	362.491	69.2	72.58	47	311	0.0002668	0.00193301	0.00168067
56	2222	2013	Jinzhou	0.303474	0.320096	349.474	74.96	93.32	47	304	0.000175029	0.00129621	0.00156314
56	2222	2014	Jinzhou	0.306095	0.322518	374.907	61.82	93.13	47	304	0.000115693	0.00132962	0.00142023
56	2222	2015	Jinzhou	0.311249	0.323127	339.496	91	89.72	47	302	0.0001645	0.00181279	0.00188447
56	2222	2016	Jinzhou	0.363465	0.371125	403.778	89.8	88.97	47	304	0.000339689	0.00249785	0.0066584
56	2222	2017	Jinzhou	0.292132	0.292563	254.807	96.09	86.9	48	302	0.00229725	0.0148936	0.0507477
56	2222	2018	Jinzhou	0.297301	0.295839	208.288	96.9	83.69	46	304	0.01253	0.0551815	0.230989
56	2222	2019	Jinzhou	0.29818	0.298252	448.13	97.07	82	47	303	0.0375447	0.151148	0.890434
56	2222	2020	Jinzhou	0.300926	0.300833	346.162	97.18	82.29	47	303	0.106279	0.484615	2.33712
56	2222	2021	Jinzhou	0.303607	0.304044	972.222	98.01	82.26	42	303	0.243487	0.778243	5.77445
57	2222	2010	Yingkou	0.717474	0.785387	319.305	64.09	86.04	56	449	0.000143153	0.00345108	0.00202488
57	2222	2011	Yingkou	0.744754	0.812667	319.21	64.04	85.41	54	449	0.000157009	0.00239996	0.00193804
57	2222	2012	Yingkou	0.758489	0.826402	319.541	67.74	84.33	53	448	0.000110977	0.00191661	0.00174926
57	2222	2013	Yingkou	0.758489	0.826402	322.783	79	86.01	51	444	9.47498e-05	0.00176829	0.00157862
57	2222	2014	Yingkou	0.7591	0.827013	321.157	98.2	86.37	49	445	0.000100444	0.00201579	0.0016682
57	2222	2015	Yingkou	0.768667	0.83677	321.288	98.2	90.49	47	444	0.000136788	0.00207148	0.00208902
57	2222	2016	Yingkou	0.769659	0.837762	319.506	85.77	93.7	45	444	0.000163653	0.00305073	0.00401854
57	2222	2017	Yingkou	1.10452	1.21564	237.759	88.88	95	43	444	0.000446676	0.00620549	0.0101281
57	2222	2018	Yingkou	1.11456	1.24812	343.723	92	95.83	40	444	0.000988768	0.0162796	0.0229114
57	2222	2019	Yingkou	1.18731	1.25945	305.411	95.11	96.02	39	444	0.00178881	0.0243392	0.0471158
57	2222	2020	Yingkou	1.26181	1.32944	602.614	96.54	96.06	38	444	0.00381297	0.0292283	0.089064
57	2222	2021	Yingkou	1.27115	1.36248	921.053	97.23	96.07	37	444	0.00730023	0.0529763	0.15629
58	2222	2010	Fuxin	0.254273	0.283148	532.14	79.84	88.61	53	186	0.000121491	0.0118168	0.00633538
58	2222	2011	Fuxin	0.263198	0.295894	531.707	81	87.09	51	185	0.000639746	0.0164459	0.00447581
58	2222	2012	Fuxin	0.271946	0.30478	530.47	55.49	89.45	49	185	0.000540773	0.0132063	0.00363674
58	2222	2013	Fuxin	0.277644	0.310478	526.175	51.12	85.63	47	185	0.00040304	0.0114739	0.00311629
58	2222	2014	Fuxin	0.283898	0.316732	514.304	87.5	85.84	46	184	0.000482185	0.0124799	0.00320778
58	2222	2015	Fuxin	0.287048	0.319881	492.796	90.2	89.87	44	183	0.00048594	0.0189073	0.00567065
58	2222	2016	Fuxin	0.289397	0.322231	442.402	88.5	81.6	43	183	0.000264297	0.0156516	0.0105677
58	2222	2017	Fuxin	0.2711	0.303899	317.091	100	88.8	41	183	0.000410488	0.0233548	0.0174732
58	2222	2018	Fuxin	0.274921	0.30772	279.903	99.83	31.77	37	183	0.000572662	0.018411	0.0261335
58	2222	2019	Fuxin	0.277791	0.310679	402.533	100	63	37	184	0.000609519	0.00993234	0.0360234
58	2222	2020	Fuxin	0.289015	0.321915	446.071	100	40.54	36	184	0.000962224	0.0114353	0.0465623
58	2222	2021	Fuxin	0.289015	0.321915	833.333	100	53.91	34	184	0.0013686	0.00859096	0.0571425
59	2222	2010	Liaoyang	0.74641	0.804265	930.302	83.24	73.57	39	387	0.000182447	0.00189225	0.000843336
59	2222	2011	Liaoyang	0.801424	0.858819	935.488	83.4	73.42	39	382	0.000389077	0.00221972	0.00102548
59	2222	2012	Liaoyang	0.826225	0.884502	944.559	85.5	72.59	39	381	0.000349459	0.00236511	0.000960302
59	2222	2013	Liaoyang	0.841216	0.899704	952.772	100	74	39	380	0.000324646	0.00212615	0.000968119
59	2222	2014	Liaoyang	0.862908	0.923372	929.466	100	16	39	380	0.000349937	0.00241036	0.00107236
59	2222	2015	Liaoyang	0.870741	0.921151	1024.11	100	11.47	39	374	0.000439912	0.00311612	0.00145087
59	2222	2016	Liaoyang	0.873246	0.933053	734.413	100	6	39	371	0.000664042	0.00185148	0.0029683
59	2222	2017	Liaoyang	0.889451	0.949259	329.141	99.35	17.51	40	369	0.000687607	0.003608	0.00542576
59	2222	2018	Liaoyang	0.889626	0.950781	363.44	99.86	26.87	39	367	0.00111369	0.00393748	0.0092366
59	2222	2019	Liaoyang	0.891543	0.951351	501.701	99.46	28.29	40	366	0.00214207	0.00453507	0.0147675
59	2222	2020	Liaoyang	0.900421	0.960366	575.716	98.26	28.56	41	365	0.00369144	0.00419757	0.022339
59	2222	2021	Liaoyang	0.901721	0.961742	1111.11	98.46	28.61	37	363	0.00583314	0.00618028	0.0321821
60	2222	2010	Tieling	0.118798	0.132974	1251.23	90.01	73.05	74	235	7.14186e-05	0.002242	0.00134693
60	2222	2011	Tieling	0.119492	0.133667	1252.25	89.87	71.08	69	235	6.46142e-05	0.00184731	0.00111118
60	2222	2012	Tieling	0.122372	0.136542	1263.44	100	69.14	65	233	5.08496e-05	0.00104948	0.000914889
60	2222	2013	Tieling	0.158491	0.172661	1264.7	100	67.7	61	232	6.02992e-05	0.00119589	0.00113534
60	2222	2014	Tieling	0.159248	0.172671	1264.28	100	65.91	58	233	0.000132113	0.00276409	0.00345308
60	2222	2015	Tieling	0.159467	0.172967	1271.1	100	65.08	54	231	0.00030711	0.00809973	0.00692905
60	2222	2016	Tieling	0.148325	0.161879	1272.71	100	64.28	51	240	0.000223962	0.00372029	0.00738137
60	2222	2017	Tieling	0.162235	0.16368	539.796	99.86	58.8	48	240	0.000232382	0.00242067	0.00737597
60	2222	2018	Tieling	0.162235	0.16368	443.836	99.73	60.76	40	240	0.000302273	0.00175896	0.00739771
60	2222	2019	Tieling	0.184034	0.184034	1126.64	99.59	50	41	240	0.000350265	0.00155929	0.00738797
60	2222	2020	Tieling	0.204794	0.213327	1116.08	99.45	54.51	39	240	0.000323077	0.00152194	0.00739837
60	2222	2021	Tieling	0.205221	0.218911	989.399	100	50.82	34	240	0.000350333	0.00099347	0.0073915
61	2222	2010	Chaoyang	0.0562494	0.0603615	400.483	78.19	66.73	57	172	0.000403858	0.00438719	0.00483299
61	2222	2011	Chaoyang	0.059803	0.0654381	398.416	77.9	65.86	55	173	0.000127417	0.004042	0.0041131
61	2222	2012	Chaoyang	0.0603619	0.0660889	398.884	76.45	55.53	54	173	7.72978e-05	0.0047225	0.00387382
61	2222	2013	Chaoyang	0.0657935	0.0715301	400.177	93	57.96	52	172	5.60019e-05	0.00349438	0.00338024
61	2222	2014	Chaoyang	0.0686653	0.0761499	398.884	94.9	70.03	50	173	5.76344e-05	0.00362241	0.00388386
61	2222	2015	Chaoyang	0.0708833	0.0784948	398.533	99	77.36	48	173	0.000112634	0.0110289	0.00852179
61	2222	2016	Chaoyang	0.0710823	0.0786882	398.416	99.2	79.66	45	173	0.000128865	0.00574693	0.0130031
61	2222	2017	Chaoyang	0.0726003	0.0832958	457	90.43	90.75	42	173	0.000113884	0.00534599	0.0123298
61	2222	2018	Chaoyang	0.0752975	0.0768794	324.327	95	46.18	39	174	0.000119555	0.00254591	0.0120901
61	2222	2019	Chaoyang	0.0888293	0.0907087	355.991	99.6	69	37	174	9.54425e-05	0.00252727	0.012003
61	2222	2020	Chaoyang	0.101247	0.107504	306.495	99.35	66.97	35	174	8.95739e-05	0.00216344	0.0119709
61	2222	2021	Chaoyang	0.102004	0.108262	487.805	99.95	66.81	31	174	8.53404e-05	0.00256826	0.0119591
62	2222	2010	Huludao	0.269515	0.276332	733.281	32.55	61.82	46	271	0.000374006	0.00729614	0.00123712
62	2222	2011	Huludao	0.279693	0.286894	734.454	42.53	60.65	46	270	0.000283208	0.00801652	0.00112657
62	2222	2012	Huludao	0.284013	0.291407	737.864	89.5	58.88	46	269	0.000261667	0.00774253	0.00108302
62	2222	2013	Huludao	0.289418	0.298156	738.128	92.48	54.03	46	269	0.000260029	0.00731532	0.00110292
62	2222	2014	Huludao	0.299309	0.307183	736.024	91.7	55.9	46	270	0.00024432	0.00561937	0.00106168
62	2222	2015	Huludao	0.299318	0.30724	737.601	89.39	75.14	46	269	0.000303585	0.00678516	0.00138778
62	2222	2016	Huludao	0.301515	0.309577	737.857	94.2	75.47	46	269	0.000375206	0.0059488	0.0019204
62	2222	2017	Huludao	0.53906	0.549805	297.112	99	75.8	47	268	0.000412822	0.0031347	0.00240009
62	2222	2018	Huludao	0.304167	0.312389	293.841	98.6	79.7	43	268	0.000437656	0.00175742	0.00276846
62	2222	2019	Huludao	0.335161	0.343834	476.087	92.42	60	47	268	0.000487838	0.00170026	0.00303354
62	2222	2020	Huludao	0.350902	0.359697	311.009	96	55.4	42	268	0.000521937	0.00107518	0.00321647
62	2222	2021	Huludao	0.365216	0.377215	1033.21	96	57.78	38	268	0.000542183	0.00104852	0.00333936
63	2222	2010	Changchun	0.63808	0.737235	576.763	86.13	99.76	31	368	9.88246e-05	0.00102866	0.00160045
63	2222	2011	Changchun	0.636721	0.737478	574.56	87.26	99.76	31	370	8.9884e-05	0.000978693	0.00132973
63	2222	2012	Changchun	0.629926	0.738692	578.28	83.78	99.79	31	367	6.40088e-05	0.000832464	0.0011299
63	2222	2013	Changchun	0.520627	0.596341	581.507	78.76	99.79	31	365	5.94059e-05	0.000620348	0.00101556
63	2222	2014	Changchun	0.779159	0.885889	580.042	90	99.92	31	366	5.70278e-05	0.000576121	0.000960536
63	2222	2015	Changchun	0.838932	0.952906	580.635	90	96.5	31	366	4.3844e-05	0.000609198	0.00109018
63	2222	2016	Changchun	0.854859	0.971005	581.275	92.52	98.7	31	366	2.78395e-05	0.000239204	0.00102394
63	2222	2017	Changchun	0.920433	1.04553	482.911	88.98	96.31	31	366	2.66837e-05	0.00015257	0.000999875
63	2222	2018	Changchun	0.96141	1.09364	456.724	93.05	83.44	31	366	2.76962e-05	0.000159036	0.000978355
63	2222	2019	Changchun	0.940827	1.07595	747.393	94.46	87	31	366	2.88186e-05	0.000157561	0.000959077
63	2222	2020	Changchun	0.984454	1.11852	640.838	96	86.97	31	366	2.87309e-05	0.000166476	0.000941777
63	2222	2021	Changchun	1.01511	1.15166	645.54	96.68	86.97	31	366	2.83256e-05	0.000142834	0.000926227
64	2222	2010	Jilin	0.239844	0.279142	1833.87	94.03	48.78	75	160	0.00074063	0.00315794	0.00159242
64	2222	2011	Jilin	0.240028	0.279326	1836.96	93.9	48.46	70	160	0.000418897	0.00311392	0.000941452
64	2222	2012	Jilin	0.240139	0.281354	1847.62	94	48	65	159	0.000349999	0.00269742	0.000853813
64	2222	2013	Jilin	0.239331	0.278515	1854.94	91.65	81.88	60	158	0.000330113	0.00222678	0.000823435
64	2222	2014	Jilin	0.245679	0.290065	1861.08	91.92	85.7	56	154	0.000331967	0.00215188	0.000818257
64	2222	2015	Jilin	0.26383	0.29187	1870.92	91.84	57.9	52	154	0.000273396	0.00203777	0.000833894
64	2222	2016	Jilin	0.225795	0.2464	2086.49	92.96	46.77	48	153	0.000274111	0.00110016	0.000802108
64	2222	2017	Jilin	0.226047	0.246653	2252.05	94.97	31.52	44	152	0.00034959	0.000901131	0.000784591
64	2222	2018	Jilin	0.243008	0.266392	2335.51	97.15	35.39	41	151	0.000259906	0.000690664	0.000769424
64	2222	2019	Jilin	0.269075	0.303975	3140.18	97.18	46	38	151	0.00025078	0.000559057	0.00075626
64	2222	2020	Jilin	0.2694	0.304372	2852.79	98.01	47.03	35	150	0.000251246	0.000429362	0.00074481
64	2222	2021	Jilin	0.270672	0.305783	1467.66	98.84	47.77	32	150	0.000246772	0.000304004	0.000734831
65	2222	2010	Siping	0.113494	0.114702	6456.55	70.73	90.26	40	242	0.000133626	0.00546507	0.00118141
65	2222	2011	Siping	0.117827	0.122514	4821.72	70.38	89.73	40	242	0.000285136	0.00376586	0.000833936
65	2222	2012	Siping	0.118679	0.129616	3573.4	75.02	93.74	40	239	0.000208499	0.00264736	0.000684126
65	2222	2013	Siping	0.127912	0.129759	2606.94	81.56	92.05	40	233	0.000182695	0.00229491	0.000601527
65	2222	2014	Siping	0.127912	0.129759	1808.7	87.21	93.2	39	233	0.000157838	0.00210353	0.00057233
65	2222	2015	Siping	0.125226	0.127034	1223.49	82.53	83.99	39	227	9.65785e-05	0.00154417	0.000530184
65	2222	2016	Siping	0.126178	0.12852	803.395	90.79	93.67	39	223	7.55499e-05	0.000859691	0.000594885
65	2222	2017	Siping	0.144684	0.151853	512.188	84.69	75	38	220	6.97981e-05	0.000756913	0.000648252
65	2222	2018	Siping	0.144702	0.157722	508.15	85.91	37.8	37	218	8.4092e-05	0.0006007	0.000701346
65	2222	2019	Siping	0.147285	0.163628	1210.46	95.88	85.95	36	215	3.98403e-05	0.00045262	0.000753808
65	2222	2020	Siping	0.151228	0.16974	904.008	95.88	66.08	33	213	3.82238e-05	0.000192359	0.000805317
65	2222	2021	Siping	0.172092	0.18106	1244.02	98.87	68.47	28	211	3.81959e-05	0.000219882	0.000855602
66	2222	2010	Liaoyuan	0.316342	0.316342	870.149	89.95	98.81	36	241	0.000181337	0.00188645	0.00182481
66	2222	2011	Liaoyuan	0.337743	0.344942	879.167	91.64	98.51	36	238	8.6653e-05	0.00153254	0.00139645
66	2222	2012	Liaoyuan	0.343191	0.35	883.385	84.86	99.9	36	237	0.000118677	0.00131981	0.0011938
66	2222	2013	Liaoyuan	0.346348	0.353698	886.784	96.13	95.78	36	237	0.000117405	0.00166923	0.00103624
66	2222	2014	Liaoyuan	0.352037	0.360471	899.236	89.74	85.3	36	237	0.000134968	0.00154428	0.000924469
66	2222	2015	Liaoyuan	0.353366	0.360755	960	81.8	88.65	36	235	0.000110902	0.00133812	0.000843158
66	2222	2016	Liaoyuan	0.299224	0.335187	1239.17	89.82	100	36	235	3.28886e-05	0.000366152	0.000788298
66	2222	2017	Liaoyuan	0.29937	0.335333	444.068	99.05	99.87	36	235	3.64307e-05	0.000354701	0.000739972
66	2222	2018	Liaoyuan	0.299798	0.335761	611.111	86.85	98.55	37	234	3.70179e-05	0.00025867	0.000697532
66	2222	2019	Liaoyuan	0.299897	0.335975	1284.05	94.98	100	36	234	3.43312e-05	0.000235144	0.000660107
66	2222	2020	Liaoyuan	0.332842	0.371839	1496.85	96.23	100.04	39	234	3.32738e-05	0.000156899	0.000626981
66	2222	2021	Liaoyuan	0.36292	0.4025	877.193	96.47	100.03	32	234	3.22001e-05	6.40099e-05	0.000597556
67	2222	2010	Tonghua	0.0826499	0.0950794	1899.56	88.37	81.25	69	145	0.000782428	0.00438433	0.00229303
67	2222	2011	Tonghua	0.0954639	0.110777	1696.73	88.02	86.44	63	145	0.000749543	0.0042599	0.00259111
67	2222	2012	Tonghua	0.096553	0.111866	1930.69	89.85	81.24	57	144	0.00100569	0.00333239	0.00167475
67	2222	2013	Tonghua	0.0980907	0.113403	1707.28	92.41	90.26	52	142	0.000720314	0.00225098	0.00171764
67	2222	2014	Tonghua	0.100179	0.115488	1973.47	89.94	85.5	48	142	0.000529593	0.00199157	0.0012716
67	2222	2015	Tonghua	0.119844	0.129836	1695.88	89.8	88.89	43	142	0.000563054	0.0018741	0.00126391
67	2222	2016	Tonghua	0.118242	0.132462	2019.55	95.09	80.71	39	141	5.47354e-05	0.000657547	0.00106896
67	2222	2017	Tonghua	0.119073	0.133036	1847.93	93.71	78.66	35	142	3.40663e-05	0.000474139	0.000985877
67	2222	2018	Tonghua	0.119857	0.135396	2426.85	95.12	72.53	32	141	4.94141e-05	0.000320539	0.000834034
67	2222	2019	Tonghua	0.128237	0.144099	1883.83	99.21	82	29	142	3.82863e-05	0.000239512	0.000753032
67	2222	2020	Tonghua	0.139463	0.157197	3445.36	98.72	77.05	26	142	3.97896e-05	0.000152468	0.000652626
67	2222	2021	Tonghua	0.155864	0.175625	2761.9	98.22	82	23	142	3.10093e-05	8.27812e-05	0.000584693
68	2222	2010	Songyuan	0.0730678	0.0810811	605.92	91.38	97.32	69	138	6.15836e-05	0.00138141	0.000510299
68	2222	2011	Songyuan	0.0780939	0.0865339	599.904	91.64	97.88	63	139	0.000132215	0.00199422	0.000213854
68	2222	2012	Songyuan	0.0823613	0.0910384	601.808	93.01	96.36	57	137	0.000126879	0.00161685	0.000136325
68	2222	2013	Songyuan	0.0861072	0.0958274	611.58	95.79	88.99	52	134	0.000129508	0.00157444	0.000120449
68	2222	2014	Songyuan	0.0974394	0.0997677	613.846	95.88	92.4	48	132	0.000103854	0.00165359	0.00010801
68	2222	2015	Songyuan	0.0921808	0.102565	602.694	95.9	99.39	43	132	0.000102337	0.00144621	0.000106179
68	2222	2016	Songyuan	0.0933662	0.105458	583.813	96.17	93.43	39	131	2.43826e-05	0.000347066	0.000102444
68	2222	2017	Songyuan	0.0939182	0.106106	602.545	96.25	75.4	35	130	2.50871e-05	0.000273807	9.97534e-05
68	2222	2018	Songyuan	0.0769852	0.0892902	410.182	96.75	76.63	32	130	3.16287e-05	0.000120413	9.75779e-05
68	2222	2019	Songyuan	0.0816382	0.091025	502.909	96.11	74	29	129	3.14882e-05	0.000161404	9.56976e-05
68	2222	2020	Songyuan	0.0910879	0.103652	857.481	100	72.78	26	129	3.58933e-05	0.000136689	9.40412e-05
68	2222	2021	Songyuan	0.0929334	0.105752	845.588	100	73.23	23	129	3.89187e-05	8.74286e-05	9.25865e-05
2	2015	2010	White City	0.0403574	0.0465721	1195.04	26.2	88.51	43	79	0.000791527	0.00524908	0.00362899
2	2015	2011	White City	0.0403962	0.046611	848.43	39.35	89.88	41	79	0.00074618	0.00425427	0.0022999
2	2015	2012	White City	0.040435	0.0466498	1210.88	60.21	85.85	39	78	0.000409269	0.00418042	0.00179976
2	2015	2013	White City	0.0404739	0.0466887	862.873	76.45	95.1	37	77	0.000310961	0.00329647	0.00147495
2	2015	2014	White City	0.0458153	0.0519898	1224.41	79.93	94.16	35	77	0.000299555	0.00247447	0.00133314
2	2015	2015	White City	0.0459839	0.0521759	873.489	80.03	70.4	33	76	0.000205411	0.00235791	0.00127082
2	2015	2016	White City	0.0462906	0.0523452	1254.92	87.74	99.87	31	76	3.59268e-05	0.000954163	0.00113678
2	2015	2017	White City	0.0489879	0.0552642	838.743	88.25	98.65	29	76	3.25867e-05	0.000879475	0.00102325
2	2015	2018	White City	0.0539229	0.0602896	1347.37	94.17	77.94	28	76	4.71801e-05	0.000378991	0.00092865
2	2015	2019	White City	0.0566404	0.0655693	1125.05	94.69	94	26	76	7.44144e-05	0.000321349	0.000848932
2	2015	2020	White City	0.0598065	0.0687444	2142.95	95.99	87.2	25	76	7.50143e-05	0.000211251	0.00078136
2	2015	2021	White City	0.0748883	0.077135	1891.89	96.72	89.41	23	76	6.89616e-05	0.000117295	0.000723708
69	2222	2010	Qiqihar	0.124797	0.126916	960.979	69.52	73.03	28	134	0.000731802	0.00660292	0.00041776
69	2222	2011	Qiqihar	0.12482	0.12694	962.182	67.46	73.07	28	134	0.000617308	0.000494231	0.00046037
69	2222	2012	Qiqihar	0.12482	0.12694	976.475	68	71.45	28	132	0.000792224	0.000546574	0.000471007
69	2222	2013	Qiqihar	0.12482	0.12694	980.221	74.64	71	28	131	0.00072973	0.000507249	0.000447566
69	2222	2014	Qiqihar	0.12482	0.12694	987.457	64.6	83	28	130	0.000576247	0.000441327	0.000432413
69	2222	2015	Qiqihar	0.12482	0.12694	998.249	65	95.3	28	129	0.000497786	0.00316153	0.000411486
69	2222	2016	Qiqihar	0.124741	0.126859	1039.63	75.04	89.95	28	129	0.00030278	0.00247846	0.000395957
69	2222	2017	Qiqihar	0.12482	0.12694	1121.59	80.33	84.6	28	129	0.000268727	0.00184597	0.000382045
69	2222	2018	Qiqihar	0.12482	0.12694	1193.02	85.61	79.25	28	129	0.000237503	0.00125878	0.000369747
69	2222	2019	Qiqihar	0.10414	0.113103	809.867	90.9	73.9	28	129	0.000208508	0.00070938	0.000358845
69	2222	2020	Qiqihar	0.107509	0.116516	1012.78	90.35	73.2	31	129	0.000202713	0.00163543	0.000349153
69	2222	2021	Qiqihar	0.126373	0.135563	1050.33	92.76	73.21	20	129	0.000197699	0.000919993	0.000340517
70	2222	2010	Jixi	0.102392	0.137588	6753.26	50	93.9	53	84	0.00105801	0.00683952	0.0082007
70	2222	2011	Jixi	0.13963	0.154365	5882.9	50	92.6	53	84	0.00114508	0.00649958	0.00661133
70	2222	2012	Jixi	0.127469	0.14935	5110.64	50	91.1	53	83	0.000751474	0.00550913	0.00543085
70	2222	2013	Jixi	0.124406	0.141094	4269.72	50	90.1	53	83	0.000661506	0.00536125	0.00594954
70	2222	2014	Jixi	0.124406	0.141094	3561.14	50	90.1	52	81	0.000801767	0.00873599	0.00947347
70	2222	2015	Jixi	0.124649	0.141316	2882.01	59	72.86	50	81	0.000595406	0.00744363	0.0099976
70	2222	2016	Jixi	0.124649	0.139186	2254.76	68	55.62	48	81	0.000202313	0.0042404	0.0107867
70	2222	2017	Jixi	0.124648	0.141312	1762.57	77	38.38	43	81	0.000484255	0.00322118	0.0113644
70	2222	2018	Jixi	0.124647	0.141312	3608.53	86	27.39	37	81	0.000665258	0.004705	0.0117878
70	2222	2019	Jixi	0.124432	0.140893	5562.72	95	20.57	31	81	0.00078245	0.00622647	0.0120941
70	2222	2020	Jixi	0.124305	0.140681	5405.99	102.71	16.14	28	81	0.000851141	0.00776407	0.0123135
70	2222	2021	Jixi	0.124775	0.14159	2545.45	109.2	13.13	30	81	0.000890846	0.0038041	0.0124697
71	2222	2010	Hegang	0.121427	0.12436	5332.8	41.03	62.25	23	74	0.00095106	0.0114982	0.00518214
71	2222	2011	Hegang	0.133161	0.136299	5347.43	43.88	66.85	23	74	0.00104616	0.00428995	0.00401371
71	2222	2012	Hegang	0.134748	0.149076	5361.71	49	74.11	23	74	0.00103523	0.00428172	0.00378697
71	2222	2013	Hegang	0.137409	0.151805	5393.36	45.42	88.08	23	74	0.0011141	0.0049372	0.00498929
71	2222	2014	Hegang	0.138705	0.153101	5413.73	61.26	90	23	73	0.00166193	0.00725162	0.00772789
71	2222	2015	Hegang	0.139247	0.153485	5360.31	68.04	90.21	23	72	0.00205214	0.00752707	0.00802668
71	2222	2016	Hegang	0.139451	0.153689	4714.42	75.55	89.67	23	72	0.00218087	0.0028621	0.0077918
71	2222	2017	Hegang	0.137435	0.149891	3997.03	78.19	71.63	23	72	0.00194993	0.00313295	0.00869723
71	2222	2018	Hegang	0.137448	0.149891	3154	80.56	62.82	23	72	0.00200235	0.00300621	0.00871354
71	2222	2019	Hegang	0.14131	0.154107	3218.37	78.7	54	23	72	0.00205059	0.00287368	0.00871382
71	2222	2020	Hegang	0.148509	0.161227	6189.69	96.15	48.94	23	72	0.00203334	0.00174669	0.00871382
71	2222	2021	Hegang	0.151118	0.165319	10684.8	99.32	45.73	23	72	0.00203156	0.00214039	0.00871382
72	2222	2010	Shuangyashan	0.0879831	0.108277	2386.8	80.33	59.77	55	65	0.000305904	0.0150573	0.00729167
72	2222	2011	Shuangyashan	0.0913439	0.108708	2392.8	82.45	59.23	55	65	0.000953528	0.00643326	0.00495823
72	2222	2012	Shuangyashan	0.0913439	0.108708	2405.53	79	48.8	54	65	0.000489312	0.004691	0.00392224
72	2222	2013	Shuangyashan	0.0915593	0.108708	2415.15	79	65.42	54	65	0.000451183	0.00258513	0.00363775
72	2222	2014	Shuangyashan	0.0940669	0.111663	2428.39	55.02	89.41	53	66	0.000990087	0.0071669	0.00832611
72	2222	2015	Shuangyashan	0.094456	0.112052	2438.71	80	89.42	51	65	0.00138208	0.00719113	0.00980302
72	2222	2016	Shuangyashan	0.0941978	0.111746	3563.45	81	73.53	48	66	0.00118557	0.00531792	0.00971348
72	2222	2017	Shuangyashan	0.0941978	0.111746	2741.49	96	64.6	42	65	0.000614511	0.00427754	0.00987545
72	2222	2018	Shuangyashan	0.0941936	0.111741	1827.66	95.82	17	28	66	0.000842934	0.00349435	0.0099756
72	2222	2019	Shuangyashan	0.0968446	0.111741	1827.66	95.63	79	27	65	0.000808265	0.004023	0.0100376
72	2222	2020	Shuangyashan	0.0970056	0.111902	5393.53	96.01	60.58	26	65	0.000814599	0.0016668	0.0100756
72	2222	2021	Shuangyashan	0.0970056	0.111902	2481.75	96.02	59.83	26	65	0.000816484	0.00174194	0.0100989
73	2222	2010	Yichun	0.1265	0.131414	8595.27	84.52	77.37	23	39	0.000389055	0.00540411	0.0131307
73	2222	2011	Yichun	0.129308	0.134528	8638.82	85	81.93	23	39	0.000388513	0.00881443	0.0167305
73	2222	2012	Yichun	0.130743	0.135352	8712.54	85	77	23	38	0.000804171	0.00950801	0.0151959
73	2222	2013	Yichun	0.133246	0.136482	8846.95	85	83.5	23	38	0.000408442	0.00997703	0.0140309
73	2222	2014	Yichun	0.135227	0.136637	8911.48	85	84	23	37	0.000859671	0.0136481	0.0215696
73	2222	2015	Yichun	0.133982	0.142341	8899.57	71.44	83.6	23	37	0.00110497	0.0185498	0.0293741
73	2222	2016	Yichun	0.138896	0.1462	8911.02	87.9	70.12	23	37	0.000810791	0.0124996	0.0312104
73	2222	2017	Yichun	0.140942	0.147711	6538.79	88.53	9.13	23	37	0.000834505	0.0120485	0.0338228
73	2222	2018	Yichun	0.142004	0.148826	9435.09	91.94	10.38	23	37	0.000655153	0.00900167	0.035578
73	2222	2019	Yichun	0.0903125	0.0994668	16339.3	80.59	11.62	22	37	0.000445263	0.00549642	0.0370123
73	2222	2020	Yichun	0.104513	0.114185	11331.8	99.5	10.81	23	37	0.000492666	0.00459143	0.0379842
73	2222	2021	Yichun	0.105151	0.114871	8703.7	99.39	11.56	23	37	0.000495215	0.00697312	0.0387346
74	2222	2010	Jiamusi	0.110629	0.115215	1818.9	72.47	81.38	37	78	0.00101453	0.0118711	0.00506469
74	2222	2011	Jiamusi	0.114726	0.119282	1842.71	59	78.1	38	77	0.000335264	0.00366884	0.00344389
74	2222	2012	Jiamusi	0.11867	0.123257	1928.96	87.96	81.41	37	73	0.000250747	0.00257558	0.00243323
74	2222	2013	Jiamusi	0.118487	0.123257	1906.65	66.92	81.51	38	74	0.000312997	0.00207541	0.00187012
74	2222	2014	Jiamusi	0.118426	0.123257	1912.18	66.92	81.51	37	74	0.000169726	0.00176806	0.00170483
74	2222	2015	Jiamusi	0.118579	0.12341	1943.17	66.93	62.93	38	73	0.000113944	0.00169695	0.00187363
74	2222	2016	Jiamusi	0.118579	0.12341	1939.5	85	64.41	37	73	8.64281e-05	0.00192886	0.00203881
74	2222	2017	Jiamusi	0.118583	0.12341	2229.36	86.83	55.7	38	73	0.000123435	0.00100845	0.0021665
74	2222	2018	Jiamusi	0.114118	0.122935	2246.78	87.5	57.06	29	73	8.01352e-05	0.000744475	0.00228417
74	2222	2019	Jiamusi	0.114118	0.122935	2246.78	87.5	57	29	73	8.40716e-05	0.000781045	0.00239038
74	2222	2020	Jiamusi	0.114567	0.126325	4329.28	88.5	59.4	28	73	0.000101162	0.000824312	0.00248541
74	2222	2021	Jiamusi	0.117565	0.129555	4385.96	100	57.02	29	73	9.34301e-05	0.000765362	0.00256921
75	2222	2010	Qitaihe	0.357441	0.409193	995.046	83.96	85.16	42	149	0.000600522	0.00421939	0.00604681
75	2222	2011	Qitaihe	0.375342	0.427102	996.764	85.2	85.28	42	149	0.000661936	0.00462778	0.00804979
75	2222	2012	Qitaihe	0.385308	0.437068	1000	85.2	85.53	42	148	0.000797606	0.00476115	0.00813629
75	2222	2013	Qitaihe	0.392381	0.438193	1004.35	85.2	87	42	148	0.000964979	0.00699694	0.0129585
75	2222	2014	Qitaihe	0.393667	0.439479	1047.62	62.5	88.7	41	142	0.000825673	0.00879231	0.0161532
75	2222	2015	Qitaihe	0.427809	0.477036	1111.78	43.9	88.9	43	133	0.00101483	0.00921868	0.0197078
75	2222	2016	Qitaihe	0.42868	0.477905	1155	86.5	95.2	40	128	0.000631736	0.00853293	0.0210894
75	2222	2017	Qitaihe	0.43031	0.479537	900	90.52	80.6	47	125	0.000289426	0.00644997	0.0226913
75	2222	2018	Qitaihe	0.435775	0.485249	1135.63	94	79.8	32	123	0.000305443	0.00557039	0.0240032
75	2222	2019	Qitaihe	0.437265	0.486738	1150.65	94.67	80.2	34	122	0.000208924	0.00476413	0.0250824
75	2222	2020	Qitaihe	0.449158	0.50246	2730.07	95.29	82.49	33	122	0.000184684	0.0045686	0.025952
75	2222	2021	Qitaihe	0.450921	0.504223	1066.67	95.3	83.69	29	122	0.000203632	0.00231337	0.0266496
76	2222	2010	Black River	0.00517258	0.0058298	9206.7	61.85	93.21	15	21	0.000170063	0.0177351	0.00593319
76	2222	2011	Black River	0.00517258	0.00584197	9186.14	63.9	93.21	15	21	0.00110614	0.0195142	0.00618791
76	2222	2012	Black River	0.0080891	0.00889508	9281.83	72.6	93.21	15	25	0.00100414	0.0201247	0.00535843
76	2222	2013	Black River	0.00820633	0.00955451	9352.19	73.16	93.28	15	25	0.000939283	0.0192412	0.00512286
76	2222	2014	Black River	0.0103683	0.0118288	9407.04	74.18	93.52	15	25	0.00113064	0.014498	0.0050069
76	2222	2015	Black River	0.0103961	0.0118613	9547.02	92.9	100	15	25	0.00121299	0.0132829	0.0049545
76	2222	2016	Black River	0.0102492	0.0116934	9839.88	92.97	5.2	15	25	0.000565093	0.00683599	0.0048374
76	2222	2017	Black River	0.0102535	0.0116977	9962.11	93.54	6.8	15	25	0.000601316	0.00594506	0.00472577
76	2222	2018	Black River	0.0102766	0.0117208	10087.4	94.12	6.72	15	25	0.000578751	0.00511419	0.00463783
76	2222	2019	Black River	0.010294	0.0117383	10151.3	94.69	6.73	15	25	0.000572871	0.00432875	0.00456826
76	2222	2020	Black River	0.0111937	0.0123705	10281.4	95.26	6.73	16	25	0.000565256	0.00357557	0.00451305
76	2222	2021	Black River	0.0112055	0.012383	10414.9	96.88	6.73	15	25	0.000559753	0.00166144	0.00446912
77	2222	2010	Xianghua	0.0188398	0.0230838	886.536	98.23	100	36	168	9.97308e-05	0.000611233	0.000302863
77	2222	2011	Xianghua	0.0211338	0.0245175	892.597	98.65	100	36	167	0.000441163	0.00243581	0.000211859
77	2222	2012	Xianghua	0.0229158	0.0244607	931.131	99.32	100	36	159	0.000377403	0.00215134	0.000138687
77	2222	2013	Xianghua	0.025091	0.0264961	928.927	99.7	100	36	160	0.000923415	0.00168964	9.54806e-05
77	2222	2014	Xianghua	0.026152	0.0315723	924.778	100	100	36	159	0.00100817	0.00151392	8.6034e-05
77	2222	2015	Xianghua	0.0263384	0.031902	909.074	100	97.94	36	157	0.000480073	0.00091116	7.26973e-05
77	2222	2016	Xianghua	0.0265727	0.032175	859.122	90.2	100	36	157	0.000180302	0.000519759	6.47341e-05
77	2222	2017	Xianghua	0.0270109	0.0326777	710.225	92.11	86.78	34	156	8.93642e-05	0.000610687	5.76513e-05
77	2222	2018	Xianghua	0.0277851	0.033538	1011.34	94.02	86.78	36	156	7.34649e-05	0.000501813	5.15798e-05
77	2222	2019	Xianghua	0.029216	0.0350836	1312.04	95.92	86.78	39	156	6.87447e-05	0.000402835	4.64136e-05
77	2222	2020	Xianghua	0.034131	0.036415	1622.86	97.83	86.78	41	156	6.61772e-05	0.000311796	4.19122e-05
77	2222	2021	Xianghua	0.0351745	0.0375511	857.7	99.74	86.78	33	156	6.42904e-05	0.000232981	3.80461e-05
78	2222	2010	Xuzhou	0.846345	0.875744	440.633	78.83	97.46	93	864	0.000178409	0.00167908	0.000474421
78	2222	2011	Xuzhou	0.865263	0.925926	410.282	80.2	99.58	89	867	0.000154676	0.00205834	0.000349219
78	2222	2012	Xuzhou	0.885336	0.948486	438.812	84.3	93.2	85	880	0.000180697	0.00160632	0.000273308
78	2222	2013	Xuzhou	0.899813	0.963318	391.417	87.9	99.2	81	894	0.000146117	0.00127862	0.000230693
78	2222	2014	Xuzhou	0.877518	0.938292	433.25	86.5	99	78	870	9.45864e-05	0.000975626	0.000213122
78	2222	2015	Xuzhou	0.887888	0.948576	373.994	88.21	99.4	74	875	8.97846e-05	0.000836303	0.000198733
78	2222	2016	Xuzhou	0.909647	0.972036	438.521	91.2	96.9	70	881	6.37186e-05	0.000622931	0.000177927
78	2222	2017	Xuzhou	0.925083	0.987471	357.555	93.9	99.72	66	887	2.26916e-05	0.000395883	0.000159723
78	2222	2018	Xuzhou	0.941973	1.0044	488.421	93	98	62	893	1.81981e-05	0.000108291	0.000144283
78	2222	2019	Xuzhou	0.980443	1.04782	338.868	95.2	98	57	899	1.75408e-05	0.000130173	0.000131108
78	2222	2020	Xuzhou	1.0089	1.06113	457.294	93.2	98.13	50	905	1.54357e-05	3.92703e-05	0.0001198
78	2222	2021	Xuzhou	1.03791	1.06594	618.357	94	98.09	42	911	1.43235e-05	3.94349e-05	0.000110042
79	2222	2010	Changzhou	1.34081	1.47553	1819.58	77.75	97.96	44	825	0.000509932	0.000648992	0.000264762
79	2222	2011	Changzhou	1.52081	1.67017	1809.05	80.3	97.98	44	830	0.000233642	0.000528778	0.000184735
79	2222	2012	Changzhou	1.61757	1.76921	1799.62	84.5	98	44	834	0.000163094	0.000401146	0.000147297
79	2222	2013	Changzhou	1.65436	1.8206	1794.21	87.4	98.2	44	837	0.000119741	0.000357021	0.000120927
79	2222	2014	Changzhou	1.82001	2.00282	1781.07	89.1	98.2	44	843	0.000107896	0.000319892	0.000104616
79	2222	2015	Changzhou	2.23745	2.46636	1770.27	90.39	98.32	44	849	0.000116893	0.000310044	0.000101021
79	2222	2016	Changzhou	2.3346	2.57408	1750.67	92.3	98.1	45	853	0.000100671	0.000261912	9.11397e-05
79	2222	2017	Changzhou	2.3746	2.61814	629.815	93.1	99.6	47	857	0.000102901	0.00021768	8.43608e-05
79	2222	2018	Changzhou	2.39658	2.64125	536.126	89.8	100	50	861	8.99182e-05	0.000165878	7.86486e-05
79	2222	2019	Changzhou	2.45358	2.69894	371.429	90.1	100	44	865	8.04854e-05	0.00013399	7.37232e-05
79	2222	2020	Changzhou	2.49454	2.74399	828.461	90.94	100.03	39	868	7.55197e-05	5.6995e-05	6.94048e-05
79	2222	2021	Changzhou	2.54949	2.79943	747.423	100	100.05	35	871	7.12754e-05	3.30591e-05	6.55649e-05
80	2222	2010	Lianyungang	0.5564	0.6196	529.793	65.02	93.41	50	664	0.000182721	0.00177815	0.000379903
80	2222	2011	Lianyungang	0.629547	0.676034	513.385	66.4	94.19	50	663	0.000274508	0.00172551	0.000251509
80	2222	2012	Lianyungang	0.686014	0.733815	496.434	68	92.1	49	671	0.000187204	0.00119029	0.000174343
80	2222	2013	Lianyungang	0.734471	0.786474	473.414	69.6	95.3	49	683	0.000136988	0.00105972	0.000130551
80	2222	2014	Lianyungang	0.786868	0.840657	449.569	70.1	93.7	48	691	0.000127523	0.00097778	9.90339e-05
80	2222	2015	Lianyungang	1.01392	1.08588	423.085	78.4	93.4	48	697	0.000135078	0.000765285	7.98065e-05
80	2222	2016	Lianyungang	1.0567	1.13053	391.573	84	93.6	46	704	0.000113292	0.000614329	6.5341e-05
80	2222	2017	Lianyungang	1.07437	1.18227	454.034	88.8	97.4	45	711	7.30389e-05	0.000272919	5.28254e-05
80	2222	2018	Lianyungang	1.08357	1.20066	234.082	89.4	94.6	44	718	5.13308e-05	0.000129362	4.30933e-05
80	2222	2019	Lianyungang	1.1068	1.22388	337.079	92.1	96	42	724	4.333e-05	7.89492e-05	3.54575e-05
80	2222	2020	Lianyungang	1.12127	1.23835	762.324	94.48	95.26	37	731	3.97169e-05	0.00013553	2.94042e-05
80	2222	2021	Lianyungang	1.12935	1.24559	881.801	97	95.52	32	738	3.68469e-05	3.58817e-05	2.4554e-05
81	2222	2010	Huaiyin	0.434174	0.471803	719.223	42.53	94.46	50	535	0.000429829	0.00162342	0.000689719
81	2222	2011	Huaiyin	0.471009	0.514098	713.317	45.8	94.59	50	539	0.000344513	0.00162849	0.000589573
81	2222	2012	Huaiyin	0.496823	0.540707	708.623	72	95.5	49	543	0.000251758	0.00118749	0.000441076
81	2222	2013	Huaiyin	0.522041	0.566223	700.682	71.5	97.7	49	549	0.000179987	0.000969145	0.000376317
81	2222	2014	Huaiyin	0.564443	0.611962	691.687	77.6	99.5	49	559	0.000141554	0.000762877	0.000309315
81	2222	2015	Huaiyin	0.592637	0.638285	690.933	79.28	97.3	48	562	0.000106455	0.00104474	0.000266108
81	2222	2016	Huaiyin	0.693155	0.748355	841.901	79	80	47	562	9.52913e-05	0.000362722	0.000251147
81	2222	2017	Huaiyin	0.720263	0.778363	741.889	81.48	93.55	46	562	4.75336e-05	0.000235195	0.000224889
81	2222	2018	Huaiyin	0.738423	0.79893	683.209	82.3	98.2	45	562	3.71126e-05	0.000129865	0.00020203
81	2222	2019	Huaiyin	0.774847	0.837358	333.929	84.9	94.98	44	562	3.01393e-05	7.10202e-05	0.000182066
81	2222	2020	Huaiyin	0.814373	0.88343	874.619	89.03	94.51	42	562	2.51701e-05	2.25965e-05	0.000164576
81	2222	2021	Huaiyin	0.861797	0.930987	864.865	90	94.44	36	562	2.14778e-05	1.21876e-05	0.000149208
82	2222	2010	Yancheng	0.179885	0.204395	1040.69	55.8	84.15	75	481	0.000330799	0.000811662	0.000486119
82	2222	2011	Yancheng	0.197089	0.215826	705.79	59.3	84	69	484	0.000469005	0.000856292	0.000391163
82	2222	2012	Yancheng	0.201096	0.224016	1033.14	67.6	83.3	65	485	0.000362184	0.000726331	0.000344667
82	2222	2013	Yancheng	0.204337	0.227433	702.867	69.2	79.6	60	485	0.000275567	0.00070324	0.000267718
82	2222	2014	Yancheng	0.240978	0.26484	1025.92	75.6	93.9	56	489	0.000241392	0.000628887	0.000264478
82	2222	2015	Yancheng	0.321216	0.345599	699.01	81.75	95.56	51	489	0.000196193	0.000500847	0.000206649
82	2222	2016	Yancheng	0.337561	0.36272	1023.23	81	94.5	48	491	0.000154746	0.000323739	0.000208499
82	2222	2017	Yancheng	0.356474	0.382557	550.121	86.7	90.6	44	492	0.000107206	0.000186878	0.000166192
82	2222	2018	Yancheng	0.386389	0.413899	651.091	86.2	98.2	41	493	8.02405e-05	9.99289e-05	0.000167417
82	2222	2019	Yancheng	0.394645	0.425757	378.806	89.1	96.54	39	495	7.08756e-05	6.51873e-05	0.000134393
82	2222	2020	Yancheng	0.40705	0.435977	941.292	91.81	96.2	33	496	6.40046e-05	3.64703e-05	0.000136283
82	2222	2021	Yancheng	0.421322	0.450113	957.711	93	96.13	30	497	5.80241e-05	2.1588e-05	0.000110128
83	2222	2010	Suqian	0.280771	0.308241	560.943	70.8	83.65	79	639	0.00052859	0.00176478	0.000894963
83	2222	2011	Suqian	0.295266	0.325658	552.03	72.5	83.52	77	649	0.000365959	0.00170774	0.000668133
83	2222	2012	Suqian	0.312215	0.338165	546.905	76.3	83.3	74	655	0.000226529	0.00110965	0.000452347
83	2222	2013	Suqian	0.342328	0.36931	535.618	83.6	89.8	71	671	0.000162307	0.000824252	0.000340343
83	2222	2014	Suqian	0.362834	0.389958	527.656	83	94	68	681	0.000146344	0.000635633	0.000301891
83	2222	2015	Suqian	0.393588	0.423509	522.508	83.65	95.51	64	687	0.000113814	0.000551365	0.000263245
83	2222	2016	Suqian	0.403466	0.433279	516.892	84.48	90.5	61	690	0.000129909	0.000369248	0.000248249
83	2222	2017	Suqian	0.427358	0.452642	517.936	90.42	79.8	57	691	0.000130963	0.000315914	0.00023565
83	2222	2018	Suqian	0.454552	0.480922	462.267	87.9	66.2	53	692	0.00012156	0.000187557	0.000224776
83	2222	2019	Suqian	0.484329	0.515321	207.458	95.1	81	49	692	0.000141067	0.00042697	0.000215349
83	2222	2020	Suqian	0.519456	0.550448	701.944	96.12	82.13	45	692	0.00013899	0.000119212	0.00020714
83	2222	2021	Suqian	0.585481	0.62036	913.706	97	82.81	38	693	0.00013744	4.02488e-05	0.000199966
19	2016	2010	Ningbo	0.954768	1.05257	1555.99	74.3	91.85	80	585	0.000178646	0.0010344	0.00026732
19	2016	2011	Ningbo	1.0057	1.10666	1508.54	72.85	91.85	71	587	0.000164362	0.00126695	0.000215753
19	2016	2012	Ningbo	1.03026	1.12877	1570.48	75.36	91.59	63	589	0.000165569	0.00118762	0.00020723
19	2016	2013	Ningbo	1.05206	1.15016	1462.34	77	90.06	56	591	0.00015116	0.00103481	0.00019149
19	2016	2014	Ningbo	1.10137	1.20324	1615.39	81.11	90.76	50	595	0.000117949	0.000841899	0.000176903
19	2016	2015	Ningbo	1.14971	1.25638	1360.8	79.44	94.8	44	598	0.000116068	0.000735285	0.00017868
19	2016	2016	Ningbo	1.22995	1.34122	1756.99	84.42	94.86	39	599	0.000108688	0.000289154	0.000170825
19	2016	2017	Ningbo	1.28685	1.40271	1287.44	82.95	95.55	35	600	9.5973e-05	0.000169879	0.000164763
19	2016	2018	Ningbo	1.33046	1.45849	1104.48	82.99	95	32	600	9.69472e-05	0.000103463	0.000159147
19	2016	2019	Ningbo	1.3793	1.50675	2010.26	84.19	94.6	29	601	9.71049e-05	8.36483e-05	0.000153921
19	2016	2020	Ningbo	1.49768	1.62547	1316.08	94.76	94.45	23	602	9.48726e-05	5.00305e-05	0.000149056
19	2016	2021	Ningbo	1.58593	1.72054	2491.91	94.94	94.31	21	602	9.18728e-05	4.8688e-05	0.000144517
84	2222	2010	Wenzhou	0.296623	0.324283	2347.03	68.31	94.28	57	668	0.000378387	0.00137463	0.000126055
84	2222	2011	Wenzhou	0.331325	0.3589	2312.93	71.36	94.25	53	677	0.000183264	0.000911579	0.000126539
84	2222	2012	Wenzhou	0.547836	0.611925	2307.72	75.52	96.15	48	674	0.000186248	0.000863691	0.000132796
84	2222	2013	Wenzhou	0.580024	0.661999	2287.71	81.25	98.99	45	685	0.000164572	0.00076339	0.00012328
84	2222	2014	Wenzhou	0.589888	0.682884	2269.44	87.25	98.15	41	674	0.000124277	0.000704477	0.000116164
84	2222	2015	Wenzhou	0.639647	0.733665	2276.4	89.73	97.96	38	671	0.000126976	0.000754738	0.000112859
84	2222	2016	Wenzhou	0.652003	0.747154	2257.5	91.12	71.63	35	670	9.58395e-05	0.0002853	0.000107408
84	2222	2017	Wenzhou	0.692634	0.789441	1268.86	93.8	97.74	32	670	7.77411e-05	0.000217507	0.00010224
84	2222	2018	Wenzhou	0.727472	0.832718	1549.66	95.18	98.49	27	669	7.0491e-05	0.000123491	9.83404e-05
84	2222	2019	Wenzhou	0.740145	0.845945	1754.19	96.54	99.06	26	668	7.75499e-05	7.82894e-05	9.40045e-05
84	2222	2020	Wenzhou	0.755644	0.862187	1008.11	97.41	94.21	23	668	6.93996e-05	7.33205e-05	9.04889e-05
84	2222	2021	Wenzhou	0.77453	0.882018	2172.87	97.87	94.29	22	667	6.8774e-05	6.26952e-05	8.67777e-05
85	2222	2010	Huzhou	0.577174	0.666724	3233.89	85.81	95.8	97	447	0.000408321	0.0019117	0.00039932
85	2222	2011	Huzhou	0.642612	0.70378	2605.2	86.85	95.89	86	449	0.000414526	0.00139392	0.000395184
85	2222	2012	Huzhou	0.670103	0.731271	3216.74	90.51	96.03	76	449	0.00033202	0.00115405	0.000330611
85	2222	2013	Huzhou	0.698489	0.763221	2590.97	91.4	96.27	68	451	0.000281843	0.00096149	0.000293154
85	2222	2014	Huzhou	0.753318	0.823349	3187.89	91.98	96.59	60	453	0.000238492	0.000869259	0.000264674
85	2222	2015	Huzhou	0.78183	0.854495	2578.74	92.5	97.87	53	454	0.000195124	0.000911513	0.000253155
85	2222	2016	Huzhou	0.805928	0.880601	3173.86	92.71	99.25	47	454	0.000185235	0.000614366	0.000241986
85	2222	2017	Huzhou	0.857543	0.932216	1376.32	94.96	99.25	42	454	0.000175579	0.000458476	0.000231321
85	2222	2018	Huzhou	0.913727	0.9884	1957.22	96.91	99.64	36	454	0.00016433	0.000372263	0.00022133
85	2222	2019	Huzhou	0.922273	0.997378	1939.17	97.49	100	32	454	0.000148323	0.000291425	0.000212521
85	2222	2020	Huzhou	0.935897	1.00594	2228.9	98.29	100.17	26	454	0.000141483	0.000102185	0.000204443
85	2222	2021	Huzhou	0.938979	1.00947	2007.43	98.44	100.24	25	454	0.000135643	7.31064e-05	0.000197172
86	2222	2010	Shaoxing	0.415871	0.487619	1657.37	78.5	92.1	70	530	0.000444743	0.000807422	0.000263094
86	2222	2011	Shaoxing	0.475896	0.547844	1653.22	81.94	92.13	65	533	0.000417564	0.000761722	0.000201269
86	2222	2012	Shaoxing	0.49564	0.570494	1650.45	84.82	92	60	534	0.000355714	0.000693232	0.000197293
86	2222	2013	Shaoxing	0.837309	0.972315	1645.85	86.19	92.7	56	533	0.000291724	0.000638538	0.00017587
86	2222	2014	Shaoxing	0.870715	1.01065	1647.6	87.89	97.2	52	535	0.000270572	0.000667005	0.000170924
86	2222	2015	Shaoxing	0.88592	1.02463	1612.49	90.57	96.9	48	535	0.000267474	0.000615408	0.000169653
86	2222	2016	Shaoxing	0.919652	1.06561	1798.45	93.63	94.58	44	535	0.000248124	0.000279833	0.000168781
86	2222	2017	Shaoxing	0.965566	1.11867	1390.78	95.15	91.11	41	535	0.000252931	0.000162436	0.000167171
86	2222	2018	Shaoxing	1.04655	1.21059	1338.24	95.6	93.39	37	535	0.000248047	0.000110949	0.000166052
86	2222	2019	Shaoxing	1.09242	1.28003	2074.24	96.58	94	36	535	0.000267161	7.22525e-05	0.000164842
86	2222	2020	Shaoxing	1.15291	1.35514	1752.71	97.65	93.91	28	535	0.000269445	4.30211e-05	0.000163801
86	2222	2021	Shaoxing	1.1791	1.382	2281.88	97.72	93.93	27	535	0.000269919	4.37075e-05	0.000162812
87	2222	2010	Quzhou	0.243185	0.277684	4583.44	78.44	94.92	43	284	0.00112739	0.00242127	0.000821991
87	2222	2011	Quzhou	0.25065	0.285698	4558.76	76.47	94.92	43	286	0.000965975	0.00369171	0.000736665
87	2222	2012	Quzhou	0.263086	0.298926	4555.19	74.73	94.88	43	286	0.00109504	0.00281202	0.000683246
87	2222	2013	Quzhou	0.270774	0.310006	4530.47	78.19	93.11	43	287	0.0010256	0.00299332	0.00065294
87	2222	2014	Quzhou	0.282193	0.322909	4507.74	80.05	94.55	43	289	0.000787423	0.00303339	0.000579492
87	2222	2015	Quzhou	0.286252	0.32753	4536.55	83.68	92.79	42	289	0.00081528	0.00299392	0.000600679
87	2222	2016	Quzhou	0.289305	0.330735	4978.39	79.23	92.79	42	290	0.000656291	0.00138764	0.000566744
87	2222	2017	Quzhou	0.297479	0.33825	4000.67	83.2	97.98	41	292	0.000634237	0.00112585	0.000555879
87	2222	2018	Quzhou	0.318005	0.359802	3125.51	95.68	99	39	293	0.00054337	0.000710765	0.000534314
87	2222	2019	Quzhou	0.336358	0.379074	5323.62	96.8	100	33	294	0.000504356	0.000478235	0.000522853
87	2222	2020	Quzhou	0.347469	0.390741	4823.65	97.3	100.02	26	295	0.000490488	0.00031981	0.000506143
87	2222	2021	Quzhou	0.355893	0.399586	4921.88	97.37	100.02	24	296	0.000477982	0.000235004	0.000495205
88	2222	2010	Zhoushan	1.27639	1.46389	1095.4	63.13	98.06	43	672	0.000152495	0.00231183	0.00178826
88	2222	2011	Zhoushan	1.30903	1.50208	1073.71	63.09	98.28	40	674	0.000192278	0.00138232	0.00166888
88	2222	2012	Zhoushan	1.30722	1.4921	1101.13	59.57	98.74	37	668	0.000162606	0.00114758	0.0015683
88	2222	2013	Zhoushan	1.38351	1.58007	1054.54	64.1	99.83	34	669	0.000157024	0.00102635	0.00142199
88	2222	2014	Zhoushan	1.42164	1.62577	1123.38	63.26	99.8	31	670	0.000143548	0.000766544	0.00126983
88	2222	2015	Zhoushan	1.44944	1.64674	1016.92	64.8	99.6	29	667	0.000134813	0.000757882	0.00116569
88	2222	2016	Zhoushan	1.5653	1.76091	1193.32	71.62	92.7	26	666	7.68653e-05	0.000102825	0.00101752
88	2222	2017	Zhoushan	1.60041	1.81945	1021.07	83.05	95	24	666	5.94024e-05	7.91715e-05	0.000905387
88	2222	2018	Zhoushan	1.64063	1.86058	714.722	81.11	96.93	22	666	5.71644e-05	6.46225e-05	0.000807378
88	2222	2019	Zhoushan	1.69561	1.9251	1550.1	79.16	98.85	20	666	5.48375e-05	5.24138e-05	0.000721598
88	2222	2020	Zhoushan	1.82766	2.06783	1008.53	94.31	98.32	17	666	4.94221e-05	5.87842e-05	0.00064632
88	2222	2021	Zhoushan	1.86788	2.12176	1875	92.31	98.07	15	666	4.45752e-05	4.28701e-05	0.000580147
89	2222	2010	Taizhou	0.519817	0.546594	1718.62	79.41	95.32	61	620	0.000157238	0.000676215	0.000161287
89	2222	2011	Taizhou	0.481245	0.522899	1707.9	81.62	95.19	55	624	0.000182836	0.00142038	0.000158999
89	2222	2012	Taizhou	0.491127	0.533843	1695.76	84.47	94.2	51	628	0.000174238	0.00125209	0.000162144
89	2222	2013	Taizhou	0.498991	0.542132	1687.2	88.18	96.44	46	631	0.000815213	0.00113433	0.000146226
89	2222	2014	Taizhou	0.559249	0.606832	1678.44	88.92	95.32	42	634	0.00016834	0.000692976	0.000139888
89	2222	2015	Taizhou	0.576451	0.628369	1677.35	90.95	97.58	38	634	0.000162269	0.000827258	0.000145396
89	2222	2016	Taizhou	0.593728	0.637883	1670.33	92.51	95.36	35	634	0.00014018	0.000323479	0.000138246
89	2222	2017	Taizhou	0.585868	0.647656	1031	95.44	91	32	634	0.000121954	0.000260756	0.000133638
89	2222	2018	Taizhou	0.569514	0.625468	1288.81	95.75	95	28	634	0.000118411	0.000185327	0.000130474
89	2222	2019	Taizhou	0.575717	0.631879	2465.7	96.93	97.77	25	634	0.00011515	0.000136105	0.000126835
89	2222	2020	Taizhou	0.595736	0.657491	994.575	96.66	95.64	25	634	0.000123303	8.39253e-05	0.000123875
89	2222	2021	Taizhou	0.622248	0.674316	2343.23	97.39	95.38	21	634	0.000123606	6.69901e-05	0.000120836
90	2222	2010	Lishui	0.0678691	0.0761938	7198.48	69.29	95.25	36	150	0.000608038	0.00117394	0.000181551
90	2222	2011	Lishui	0.0704128	0.078853	7403	71.61	95.38	36	145	0.000594724	0.00218646	0.000152533
90	2222	2012	Lishui	0.0734189	0.0828419	7166.09	74.18	95.7	35	152	0.000475756	0.00179266	0.000127768
90	2222	2013	Lishui	0.0755142	0.0844696	6933.13	78.36	96.77	35	152	0.000348275	0.00149525	0.000111185
90	2222	2014	Lishui	0.0788357	0.088623	7377.8	81.09	95.34	34	154	0.000333128	0.00142712	0.000108469
90	2222	2015	Lishui	0.0814458	0.0904729	6213.62	82.61	95.14	33	154	0.000335023	0.00142153	0.000116994
90	2222	2016	Lishui	0.082021	0.0951434	9353.03	88.85	90.2	31	154	0.000209887	0.000648935	0.000111396
90	2222	2017	Lishui	0.0851531	0.0977742	6384.44	89.08	86.54	29	154	0.000164655	0.000519212	0.000108968
90	2222	2018	Lishui	0.0887433	0.101403	4935.49	92.42	98.75	25	154	0.000139258	0.00036957	0.000106677
90	2222	2019	Lishui	0.0916619	0.104412	8641.63	95.86	100	23	154	0.000137323	0.000220974	0.000104512
90	2222	2020	Lishui	0.0964058	0.108074	5984.26	97.05	97.14	20	154	0.000133195	4.91261e-05	0.000102466
90	2222	2021	Lishui	0.100382	0.110824	8259.26	97.33	95.98	21	154	0.000129772	4.28539e-05	0.00010053
91	2222	2010	Bengbu	0.567413	0.652752	570.988	87.77	97.31	110	610	0.000743124	0.00229525	0.00128901
91	2222	2011	Bengbu	0.58787	0.674731	565.871	88.35	97.46	101	614	0.000338576	0.00147238	0.00073038
91	2222	2012	Bengbu	0.621136	0.715726	562.379	89.51	99.11	93	618	0.000278814	0.00125816	0.000614347
91	2222	2013	Bengbu	0.680948	0.77621	563.985	92.12	99.05	85	616	0.000228902	0.000931079	0.000491821
91	2222	2014	Bengbu	0.728785	0.829777	558.345	93.1	94.87	78	624	0.000137077	0.000740543	0.000400264
91	2222	2015	Bengbu	0.792739	0.901603	544.432	93.53	96.36	72	632	9.52705e-05	0.00061329	0.000339377
91	2222	2016	Bengbu	0.852311	0.975113	571.579	93.67	98.42	66	637	6.44056e-05	0.000190227	0.000295016
91	2222	2017	Bengbu	0.891485	1.01429	619.948	94.53	95.64	60	642	4.93072e-05	0.000104451	0.000251941
91	2222	2018	Bengbu	0.923381	1.04618	822.768	94.83	95.64	54	648	4.16397e-05	8.34032e-05	0.000216665
91	2222	2019	Bengbu	0.953814	1.08423	275.648	95.13	95.64	49	653	3.53607e-05	6.65828e-05	0.000187547
91	2222	2020	Bengbu	1.00118	1.10698	543.376	95.24	95.64	43	657	3.02072e-05	5.30727e-05	0.000163309
91	2222	2021	Bengbu	1.0434	1.14921	568.475	95.29	95.64	37	662	2.59528e-05	3.08456e-05	0.000143019
92	2222	2010	Huainan	1.31528	1.50135	798.307	53.73	87.44	99	944	0.000710709	0.0125081	0.00486583
92	2222	2011	Huainan	1.42028	1.53715	792.736	58.83	87.83	93	951	0.00118961	0.00787724	0.0043646
92	2222	2012	Huainan	1.44776	1.56734	799.602	77.43	88.37	88	943	0.00108513	0.00683038	0.00390585
92	2222	2013	Huainan	1.50851	1.62926	798.233	78.23	88.82	82	942	0.000993557	0.00565024	0.00361394
92	2222	2014	Huainan	1.50851	1.62932	806.89	87.94	89.1	77	942	0.00111644	0.00623658	0.0040735
92	2222	2015	Huainan	1.54349	1.67397	771.617	88.55	86.1	72	952	0.00093804	0.00627289	0.00400057
92	2222	2016	Huainan	0.759071	0.811905	539.075	88.71	81.43	67	952	0.000405087	0.00350933	0.00385636
92	2222	2017	Huainan	0.792207	0.845042	542.308	93.39	84.41	62	952	0.000485656	0.00285206	0.00378057
92	2222	2018	Huainan	0.803727	0.856652	641.282	95.09	85.49	57	952	0.000537192	0.00224077	0.00371248
92	2222	2019	Huainan	0.804557	0.857536	198.499	94.25	84.76	53	952	0.000570139	0.0016532	0.00365122
92	2222	2020	Huainan	0.826171	0.883473	775.137	95.7	85.25	48	952	0.000589559	0.00108584	0.00359602
92	2222	2021	Huainan	0.843614	0.900915	564.103	95.8	84.92	42	952	0.000599827	0.00103685	0.00354622
93	2222	2010	Huaibei	0.95622	0.991609	385.138	86.66	93.77	147	801	0.00020626	0.00580886	0.00204002
93	2222	2011	Huaibei	1.20066	1.24444	381.42	87.3	93.17	131	809	0.000219575	0.00400249	0.00113221
93	2222	2012	Huaibei	1.22838	1.28092	386.986	89.59	95.14	117	796	0.000198112	0.00308473	0.00091595
93	2222	2013	Huaibei	1.26049	1.29588	395.636	89.54	92.52	104	783	0.000153894	0.00266144	0.000812033
93	2222	2014	Huaibei	1.26341	1.30646	388.477	90.18	92.77	93	785	0.000125354	0.00245649	0.000731921
93	2222	2015	Huaibei	1.3444	1.38453	404.725	90.26	92.7	83	792	0.000301142	0.0025377	0.000744455
93	2222	2016	Huaibei	1.36009	1.39803	347.926	90.18	95.39	74	792	0.000172678	0.0014708	0.000728118
93	2222	2017	Huaibei	1.37832	1.41648	367.742	93.06	92.96	66	793	9.16022e-05	0.000629494	0.000705183
93	2222	2018	Huaibei	1.44092	1.48055	603.317	94.39	94.55	57	794	7.64529e-05	0.000577261	0.000684934
93	2222	2019	Huaibei	1.44163	1.48147	219.178	94.94	93.35	54	795	9.09074e-05	0.000421124	0.000667006
93	2222	2020	Huaibei	1.44391	1.48402	387.219	96.87	93.72	48	795	9.84352e-05	0.000273415	0.000651093
93	2222	2021	Huaibei	1.45229	1.55107	547.945	95.82	93.61	41	796	0.000101565	0.000274992	0.000636937
94	2222	2010	Chuzhou	0.144051	0.161059	1073.21	91.11	96.16	111	333	0.000725852	0.00127743	0.00170252
94	2222	2011	Chuzhou	0.167714	0.18768	1067.87	89.2	96.07	101	335	0.000257275	0.00111622	0.00112989
94	2222	2012	Chuzhou	0.209273	0.228056	1071.2	81.02	96.36	91	334	0.000317134	0.00110314	0.00109324
94	2222	2013	Chuzhou	0.219296	0.24016	1071.64	95.81	96.77	82	333	0.000322526	0.000924742	0.000874865
94	2222	2014	Chuzhou	0.228113	0.248972	1094.57	96.24	96.56	74	333	0.000252498	0.000900525	0.000768989
94	2222	2015	Chuzhou	0.238264	0.259122	1006.15	88.55	96.36	67	332	0.000231735	0.000732218	0.000693069
94	2222	2016	Chuzhou	0.241073	0.261931	1399.78	95.39	77.31	61	333	0.000132804	0.000391874	0.000612666
94	2222	2017	Chuzhou	0.245696	0.266554	1384.58	95.78	92.21	55	333	7.33704e-05	0.000201955	0.000544868
94	2222	2018	Chuzhou	0.253824	0.274682	1377.53	96.49	86.54	50	333	6.46233e-05	0.000193953	0.000487554
94	2222	2019	Chuzhou	0.292737	0.313595	377.582	95.89	88.18	48	333	5.86133e-05	0.000186456	0.000438811
94	2222	2020	Chuzhou	0.306735	0.327777	1575.8	97.2	87.69	39	334	5.28409e-05	0.000179528	0.000397123
94	2222	2021	Chuzhou	0.333452	0.359054	947.137	97.09	87.84	35	334	4.81536e-05	8.94429e-05	0.000361276
95	2222	2010	Fuyang	0.225473	0.25821	350.604	76.87	99.83	135	1035	0.000365922	0.00147861	0.000552934
95	2222	2011	Fuyang	0.245601	0.28079	345.833	78.59	99.77	122	1049	0.000329365	0.00221242	0.00038745
95	2222	2012	Fuyang	0.267799	0.306567	341.177	84.74	99.97	111	1064	0.000275788	0.00183996	0.00037286
95	2222	2013	Fuyang	0.289382	0.331935	336.819	85.34	99.97	100	1077	0.000215836	0.00139811	0.000274158
95	2222	2014	Fuyang	0.337766	0.388196	337.617	86.78	99.79	91	1076	0.000156983	0.00301224	0.000231372
95	2222	2015	Fuyang	0.355209	0.408183	337.706	88.41	99.26	82	1031	0.000148063	0.000845709	0.000180028
95	2222	2016	Fuyang	0.411364	0.471635	366.29	87.55	85.16	74	1008	0.000109026	0.000646783	0.000169687
95	2222	2017	Fuyang	0.414823	0.472129	446.916	90.24	95.35	67	1014	8.28779e-05	0.000764224	0.000138465
95	2222	2018	Fuyang	0.500833	0.553818	343.497	96.3	91.61	59	1012	7.71434e-05	0.000609681	0.00013576
95	2222	2019	Fuyang	0.525167	0.579703	158.774	95.81	92.69	51	1013	7.22775e-05	0.00048541	0.000114557
95	2222	2020	Fuyang	0.541672	0.596416	432.363	96.4	92.38	49	1013	6.81921e-05	0.0003826	0.000115564
95	2222	2021	Fuyang	0.617956	0.666774	344.507	97	92.47	44	1013	6.4762e-05	0.000290146	9.99042e-05
96	2222	2010	Lu'an	0.127781	0.137962	1537.99	75.61	70.32	70	392	0.000412634	0.00189852	0.000575237
96	2222	2011	Lu'an	0.13518	0.145917	1515.22	80.37	66.98	67	395	0.000277674	0.0013782	0.000405617
96	2222	2012	Lu'an	0.133456	0.145194	1541.83	89.82	74.49	63	395	0.000199897	0.00100448	0.000324627
96	2222	2013	Lu'an	0.133474	0.145356	1465.96	90.61	77	60	398	0.000176326	0.000894747	0.000297965
96	2222	2014	Lu'an	0.137399	0.153215	1601.3	90.1	73.5	57	392	0.00015648	0.000815466	0.000259563
96	2222	2015	Lu'an	0.151639	0.166857	1301.5	91.9	75.84	53	390	0.00015842	0.000926659	0.000294728
96	2222	2016	Lu'an	0.18549	0.204453	2562.35	91.78	40.07	50	391	4.97797e-05	0.000270347	0.000279319
96	2222	2017	Lu'an	0.195275	0.215374	1474.66	93.37	98.3	47	391	4.12523e-05	0.000156831	0.000273312
96	2222	2018	Lu'an	0.194097	0.215844	2034.8	93.96	98.3	44	391	4.16462e-05	0.0001657	0.000268105
96	2222	2019	Lu'an	0.196557	0.219144	892.047	94.57	98.3	41	391	4.09435e-05	0.000174619	0.000263581
96	2222	2020	Lu'an	0.197931	0.22043	3297.53	95.42	98.3	37	391	4.03318e-05	0.000183492	0.000259643
96	2222	2021	Lu'an	0.204239	0.228726	1917.81	95.4	98.3	32	391	3.97982e-05	0.000162293	0.000256208
97	2222	2010	Bozhou	0.120731	0.169931	433.651	84.28	99.85	97	717	0.000470811	0.00449506	0.00153052
97	2222	2011	Bozhou	0.133389	0.182708	431.182	85.13	99.85	94	722	0.000625571	0.00308897	0.000461649
97	2222	2012	Bozhou	0.15166	0.207786	425.269	88.58	99.85	90	731	0.000395536	0.00200935	0.000449664
97	2222	2013	Bozhou	0.176379	0.23358	411.631	90.12	99.84	86	756	0.000276341	0.00162053	0.000364286
97	2222	2014	Bozhou	0.183664	0.230137	410.659	94.48	99.45	81	744	0.000326262	0.00145035	0.000322472
97	2222	2015	Bozhou	0.204201	0.239925	410.492	95.67	97.5	76	745	0.000365025	0.00131959	0.000283515
97	2222	2016	Bozhou	0.227003	0.268748	417.311	93.34	97.15	70	749	0.000177541	0.00084424	0.000257099
97	2222	2017	Bozhou	0.233833	0.275578	462.366	95.04	97.39	63	752	0.000168225	0.00138703	0.00023668
97	2222	2018	Bozhou	0.267392	0.309137	410.616	95.98	98	56	755	0.000108161	0.00112048	0.000220785
97	2222	2019	Bozhou	0.272885	0.315351	221.6	96.41	98.21	52	757	0.000117332	0.000618806	0.000208258
97	2222	2020	Bozhou	0.299854	0.346378	453.853	96.67	98.24	47	760	0.000111057	0.000171979	0.000198286
97	2222	2021	Bozhou	0.352947	0.380099	478.326	96.59	98.24	38	762	0.000106572	0.00014832	0.000190277
3	2015	2010	Chizhou	0.134792	0.165619	5418.53	85.49	83.02	146	194	0.0004995	0.00734854	0.00541748
3	2015	2011	Chizhou	0.138661	0.170455	5387.11	87.36	99.35	128	195	0.000423038	0.00445671	0.00675704
3	2015	2012	Chizhou	0.143617	0.180488	5371.33	89.72	81.29	113	196	0.000297191	0.00326259	0.00548714
3	2015	2013	Chizhou	0.144342	0.182302	5377.03	91.07	100	100	196	0.000393193	0.00287262	0.00492649
3	2015	2014	Chizhou	0.149625	0.18883	5458.55	92.24	85.22	88	194	0.00040377	0.00303148	0.00416075
3	2015	2015	Chizhou	0.147434	0.18657	5680.11	93.58	93.97	77	193	0.000192052	0.00234257	0.00368639
3	2015	2016	Chizhou	0.151534	0.189588	7677.16	93.84	88.34	68	192	0.000117357	0.000689983	0.00338981
3	2015	2017	Chizhou	0.157684	0.194309	5693.21	94.74	95.74	60	191	5.45913e-05	0.000832798	0.0030661
3	2015	2018	Chizhou	0.163381	0.201214	4124.07	95.24	94.91	44	191	5.39642e-05	0.000841862	0.00278989
3	2015	2019	Chizhou	0.190393	0.216573	3299.38	95.93	93.37	45	190	4.97497e-05	0.000829566	0.00255266
3	2015	2020	Chizhou	0.199582	0.227601	7335.6	96.4	94.75	34	190	4.57589e-05	0.000817468	0.0023479
3	2015	2021	Chizhou	0.210044	0.238555	5217.39	96.97	93.52	31	189	4.22966e-05	0.000552559	0.00217025
98	2222	2010	Xuancheng	0.105818	0.122535	4158.44	82.22	83.02	115	226	0.000644618	0.000940751	0.000559019
98	2222	2011	Xuancheng	0.120767	0.139527	4142.79	84.47	83.68	102	227	0.000329181	0.00119916	0.000430549
98	2222	2012	Xuancheng	0.131454	0.150727	4140.97	71.89	79.75	91	225	0.000336462	0.00158611	0.000473901
98	2222	2013	Xuancheng	0.140769	0.161327	4124.53	93.06	83.97	80	225	0.000383093	0.00131874	0.00040555
98	2222	2014	Xuancheng	0.147943	0.167628	4180.99	95.15	85.18	71	227	0.000228259	0.00113496	0.000356783
98	2222	2015	Xuancheng	0.154987	0.175099	3854.75	96.34	90.46	63	227	0.000204022	0.00106854	0.000338737
98	2222	2016	Xuancheng	0.164022	0.185373	6582.86	94.43	77.15	56	227	9.43172e-05	0.000450025	0.000316908
98	2222	2017	Xuancheng	0.174243	0.196803	3086.07	94.94	91.98	50	227	7.93884e-05	0.000538714	0.000298196
98	2222	2018	Xuancheng	0.18314	0.206091	3504.3	94.82	94.6	44	227	7.25357e-05	0.000463783	0.000282212
98	2222	2019	Xuancheng	0.191738	0.213258	3474.55	95.28	88.72	41	227	6.92274e-05	0.000509521	0.000268482
98	2222	2020	Xuancheng	0.199837	0.221839	5302.7	95.4	89.67	33	227	6.62135e-05	0.000552314	0.00025663
98	2222	2021	Xuancheng	0.227875	0.250678	4166.67	96.89	89.51	30	227	6.35618e-05	9.178e-05	0.000246353
99	2222	2010	Sanming	0.0441673	0.0488006	14331	80.52	77.3	21	118	0.0011902	0.00474576	0.00171773
99	2222	2011	Sanming	0.0471551	0.0519182	14295.8	80.37	79.21	21	118	0.000759882	0.00236985	0.00101656
99	2222	2012	Sanming	0.0537369	0.0588898	14254.1	80.6	81.72	21	119	0.000670358	0.00214209	0.000819159
99	2222	2013	Sanming	0.055737	0.061093	14034.1	82	85.02	21	121	0.000517993	0.00180158	0.000688107
99	2222	2014	Sanming	0.0632702	0.0686262	13762.3	85	90.23	21	124	0.00040081	0.00144485	0.000575441
99	2222	2015	Sanming	0.0661006	0.0718049	13756.4	85.19	92.5	21	124	0.000305002	0.00114741	0.000524514
99	2222	2016	Sanming	0.0679758	0.0738255	13607.7	85.92	94.33	21	124	0.000182086	0.000579785	0.000473545
99	2222	2017	Sanming	0.0685783	0.0745047	6818.75	87.83	93.36	21	125	0.000127516	0.000375335	0.000427946
99	2222	2018	Sanming	0.0701633	0.0762813	5000	90.11	93.74	19	126	0.000105912	0.00031444	0.000389254
99	2222	2019	Sanming	0.0711892	0.0770651	9663.32	91.63	93.3	17	126	9.966e-05	0.000258332	0.000356042
99	2222	2020	Sanming	0.0718647	0.0778223	4936.46	84.81	93.01	15	127	9.2344e-05	0.000180485	0.000327291
99	2222	2021	Sanming	0.125452	0.135157	4041.81	85.15	92.79	17	127	8.57361e-05	0.000133919	0.000302222
100	2222	2010	Zhangzhou	0.159326	0.164763	6432.9	88.29	95.48	31	370	0.00324123	0.000980801	0.00028851
100	2222	2011	Zhangzhou	0.163264	0.171105	4343.13	88.3	95.48	35	372	0.00344007	0.00116133	0.000252683
100	2222	2012	Zhangzhou	0.167317	0.175191	6717.82	81.78	95.48	31	362	0.000846283	0.00101485	0.000246182
100	2222	2013	Zhangzhou	0.187351	0.195953	3986.99	77.98	94.76	35	390	0.000779729	0.00110935	0.000209591
100	2222	2014	Zhangzhou	0.192547	0.205745	7014.44	85	98.17	31	386	0.00059283	0.000931438	0.000170232
100	2222	2015	Zhangzhou	0.203106	0.217003	3572.83	88.06	96.45	35	390	0.000467231	0.000783304	0.000152085
100	2222	2016	Zhangzhou	0.213478	0.228134	7564.17	89.33	95.02	31	388	0.000305258	0.000373741	0.000137026
100	2222	2017	Zhangzhou	0.216281	0.237909	3124.71	92.63	92.44	35	389	0.000341828	0.000235571	0.000123985
100	2222	2018	Zhangzhou	0.216281	0.237909	2000.58	93.04	96.6	25	389	0.00155795	0.000189667	0.00011477
100	2222	2019	Zhangzhou	0.220215	0.242221	3335.63	94.24	95	24	389	0.00150985	0.000186452	0.000108129
100	2222	2020	Zhangzhou	0.22123	0.243541	1776.53	95.81	95.45	20	389	0.00116916	0.000132357	0.000103276
100	2222	2021	Zhangzhou	0.397711	0.418043	950.57	97.27	95.45	24	389	0.000975945	0.000111501	9.96875e-05
101	2222	2010	Nanping	0.0347423	0.0394937	8462.45	71.97	90.16	33	119	0.00120896	0.00449331	0.00265215
101	2222	2011	Nanping	0.0378212	0.0433708	8474.05	75.04	91.47	33	119	0.000888005	0.0024455	0.00110255
101	2222	2012	Nanping	0.0412422	0.0480462	8469.96	78.52	88.68	32	119	0.000655538	0.00183748	0.00117524
101	2222	2013	Nanping	0.0448516	0.0507991	8367.47	82.7	80.59	32	120	0.000523804	0.0014517	0.000917719
101	2222	2014	Nanping	0.0448516	0.0500381	8512.69	85	59.13	31	121	0.000469299	0.00119237	0.00081503
101	2222	2015	Nanping	0.0637671	0.0707991	7421.08	86.53	50.11	31	122	0.000361099	0.00116296	0.00071796
101	2222	2016	Nanping	0.060997	0.0703809	14446.4	88.38	87.05	29	122	0.000176473	0.00045748	0.000665158
101	2222	2017	Nanping	0.0631979	0.0726998	7906.58	89.79	98.74	27	123	0.000151891	0.000318687	0.000598304
101	2222	2018	Nanping	0.0711701	0.0796804	4794.06	90.6	99.69	24	124	0.000131672	0.000235981	0.000540849
101	2222	2019	Nanping	0.0727713	0.0816172	11895.3	93.81	99	21	124	0.000113065	0.000190743	0.000489581
101	2222	2020	Nanping	0.0732378	0.0819311	7563.98	95.2	93.7	18	124	0.000104396	0.000126342	0.000444328
101	2222	2021	Nanping	0.0734661	0.0822116	7365.08	96.97	90.41	18	125	9.43642e-05	0.000120511	0.000404092
102	2222	2010	Longyan	0.0783717	0.0839847	10976.6	81.48	92.48	25	165	0.000337795	0.00347657	0.000494674
102	2222	2011	Longyan	0.082616	0.0884946	11693.3	82.23	92	25	155	0.00036884	0.00186306	0.000278858
102	2222	2012	Longyan	0.0869245	0.0930734	11591.2	75.75	88.83	25	156	0.00029443	0.00228327	0.000387441
102	2222	2013	Longyan	0.0929549	0.100509	11403.5	85.5	86.34	25	159	0.000241798	0.00192995	0.000322822
102	2222	2014	Longyan	0.101443	0.10885	11236.4	89.51	99.1	24	161	0.00019705	0.00172417	0.000287402
102	2222	2015	Longyan	0.118507	0.126975	11153.6	88.67	99.32	24	162	0.000205018	0.00150659	0.000259894
102	2222	2016	Longyan	0.124934	0.131885	10989.5	89.23	88.55	24	161	0.00021326	0.000459	0.000232315
102	2222	2017	Longyan	0.135918	0.150113	5706.65	91.66	89.1	24	161	0.000140407	0.000411277	0.000210589
102	2222	2018	Longyan	0.148552	0.164436	3245.14	92.3	97.59	23	161	0.000139996	0.000339741	0.0001918
102	2222	2019	Longyan	0.155587	0.172722	3089.17	93.88	93.3	21	161	0.000140692	0.000256415	0.000175475
102	2222	2020	Longyan	0.166974	0.18392	3390.55	95.45	92.68	18	161	0.000131942	0.000185573	0.000161228
102	2222	2021	Longyan	0.168944	0.186466	2145.11	97.09	92.59	17	161	0.00012228	0.000147358	0.000148744
103	2222	2010	Ningde	0.0515165	0.0572406	17529.7	79.44	103.4	23	252	0.000163605	0.00184282	0.00058804
103	2222	2011	Ningde	0.0575936	0.0635568	16706.3	80.17	98.94	23	257	0.000107216	0.00126726	0.000458563
103	2222	2012	Ningde	0.0657151	0.0718852	15464.7	80.6	94.63	23	254	8.67634e-05	0.00092903	0.000422008
103	2222	2013	Ningde	0.0730003	0.0791704	13693.6	82.5	95.19	23	258	6.2287e-05	0.000643317	0.000397354
103	2222	2014	Ningde	0.0780553	0.0842997	11460.8	83.4	95.84	23	262	5.49965e-05	0.000613742	0.000405512
103	2222	2015	Ningde	0.0836307	0.0900238	9014.42	84.31	81.9	23	259	5.14096e-05	0.000593999	0.000443399
103	2222	2016	Ningde	0.0897562	0.0963992	6109.66	85.01	82	23	260	4.12716e-05	0.000488767	0.000499599
103	2222	2017	Ningde	0.0944688	0.101169	3432.76	86.07	74.7	24	260	7.17919e-05	0.00030036	0.000566492
103	2222	2018	Ningde	0.110035	0.116809	3342.37	89.75	57.54	21	260	3.44799e-05	0.000278474	0.000645123
103	2222	2019	Ningde	0.125958	0.132882	4161.52	89.75	58	21	260	3.29922e-05	0.000266459	0.00073753
103	2222	2020	Ningde	0.133542	0.141804	2207.87	89.75	55.33	22	260	2.64493e-05	0.0001408	0.000846192
103	2222	2021	Ningde	0.138444	0.146706	3595.51	89.75	52.81	16	260	2.97501e-05	0.000151287	0.000974042
104	2222	2010	Jingdezhen	0.710426	0.74239	3538.68	76.12	93.23	127	310	0.000770698	0.00522462	0.00119767
104	2222	2011	Jingdezhen	0.75	0.770167	3507.07	76.5	92.95	117	313	0.00100649	0.00424923	0.00102591
104	2222	2012	Jingdezhen	0.749287	0.769435	3460.88	69.56	95.03	105	317	0.000878813	0.00285338	0.000854652
104	2222	2013	Jingdezhen	0.738612	0.770736	3462.99	71.34	97.51	92	316	0.000591987	0.00257322	0.000788702
104	2222	2014	Jingdezhen	0.74027	0.772429	3413.08	74	98.72	79	319	0.000632377	0.00270892	0.000767214
104	2222	2015	Jingdezhen	0.74579	0.777949	3376.7	74	98.94	66	317	0.000612236	0.00268901	0.000777594
104	2222	2016	Jingdezhen	0.798236	0.839787	3159.76	74	93.46	52	318	0.00033306	0.00127679	0.000707244
104	2222	2017	Jingdezhen	0.832923	0.841775	3488.17	74	90.2	40	318	0.000283212	0.00078629	0.00068237
104	2222	2018	Jingdezhen	0.846344	0.851944	2931.76	94.99	89.18	31	318	0.000207203	0.000378208	0.000637231
104	2222	2019	Jingdezhen	0.956446	0.960817	3285.96	95.48	85	27	318	0.000144777	0.000364053	0.000617814
104	2222	2020	Jingdezhen	0.979203	1.0346	4752.63	93.52	82.86	25	318	0.000136556	0.000240194	0.000584374
104	2222	2021	Jingdezhen	0.938487	0.99447	3918.13	95.33	81.68	25	318	0.000132138	0.000149653	0.000568884
4	2015	2010	Pingxiang	0.493724	0.514383	2275.58	77.63	80.59	59	492	0.000150926	0.00353591	0.00133713
4	2015	2011	Pingxiang	0.508891	0.530858	2246.88	77.3	83.48	59	498	0.00021199	0.0078426	0.00138221
4	2015	2012	Pingxiang	0.511616	0.534586	2228.64	79.1	96.37	58	502	0.000184936	0.00654466	0.00120103
4	2015	2013	Pingxiang	0.513965	0.537197	2197.4	80.6	95.45	58	505	0.000156919	0.0060054	0.00106622
4	2015	2014	Pingxiang	0.514732	0.537964	2194.42	82.3	97.09	57	517	0.00011588	0.005361	0.000973566
4	2015	2015	Pingxiang	0.522041	0.547361	2061.09	83.5	97.64	55	517	9.23464e-05	0.00495517	0.000953153
4	2015	2016	Pingxiang	0.527784	0.553772	2431.5	97.75	62.45	53	517	0.00010512	0.00210853	0.000917387
4	2015	2017	Pingxiang	0.542266	0.569037	2384.5	92.24	27.25	51	517	4.39319e-05	0.00113982	0.00087579
4	2015	2018	Pingxiang	0.600446	0.628034	1214.5	94.27	96.77	43	517	3.49346e-05	0.000595199	0.000838639
4	2015	2019	Pingxiang	0.618108	0.647956	3250	93.97	99	40	517	2.03003e-05	0.000502822	0.000805362
4	2015	2020	Pingxiang	0.506514	0.649123	2260.65	96.23	84.03	33	517	1.58121e-05	0.000342482	0.000775471
4	2015	2021	Pingxiang	0.626294	0.678574	1859.3	98.49	80.72	36	517	1.28754e-05	0.00024894	0.000748553
105	2222	2010	Jiujiang	0.255592	0.268023	3308.67	89.82	51.41	73	265	0.000586481	0.00446117	0.00154505
105	2222	2011	Jiujiang	0.258992	0.271423	3279.44	82.35	51.27	69	267	0.000428584	0.00415368	0.00108547
105	2222	2012	Jiujiang	0.262126	0.274558	3240.98	97.24	47.85	65	270	0.000361878	0.00331347	0.000834882
105	2222	2013	Jiujiang	0.260195	0.272565	3250.95	87.84	47.4	61	266	0.000314305	0.00266849	0.000660439
105	2222	2014	Jiujiang	0.262637	0.275247	3249.41	86.61	60.38	57	269	0.000235496	0.00174733	0.000508996
105	2222	2015	Jiujiang	0.255243	0.267528	3364.55	88.01	60.36	54	261	0.000344279	0.00164088	0.000476194
105	2222	2016	Jiujiang	0.257543	0.270407	4024.62	90.02	64.1	51	260	0.000160671	0.000449583	0.000435658
105	2222	2017	Jiujiang	0.281627	0.30826	4179.81	88.85	53.8	48	258	0.000135242	0.00027134	0.000397205
105	2222	2018	Jiujiang	0.335214	0.363204	1988.53	89.94	51.3	43	257	0.000142059	0.000245984	0.000364579
105	2222	2019	Jiujiang	0.36237	0.394224	2322.1	93.9	100	46	255	0.000127837	0.000181688	0.00033677
105	2222	2020	Jiujiang	0.363421	0.39514	3830.75	98.8	72.81	38	254	0.000121237	8.24063e-05	0.000312885
105	2222	2021	Jiujiang	0.382918	0.416439	3103.45	99.31	71.89	33	253	0.000113928	8.22637e-05	0.000292267
106	2222	2010	Yingtan	0.280056	0.314888	3518.97	86.62	89.92	43	342	0.000400355	0.00216073	0.000191577
106	2222	2011	Yingtan	0.282466	0.316164	3515.4	86.1	90.04	43	334	0.000292444	0.00128982	0.000133903
106	2222	2012	Yingtan	0.316573	0.349719	3463.29	86.1	91.1	43	348	0.000172704	0.00113407	0.000118918
106	2222	2013	Yingtan	0.336517	0.375	3427	86.1	92.3	43	350	0.000148426	0.00100276	0.000101404
106	2222	2014	Yingtan	0.342135	0.389045	3429.2	86.5	86.1	43	356	0.000106851	0.00107227	9.03602e-05
106	2222	2015	Yingtan	0.3885	0.428652	3197.81	86.7	87.97	43	357	0.000120999	0.00103091	8.82991e-05
106	2222	2016	Yingtan	0.393556	0.452444	4073.44	92.16	90.16	42	360	8.10947e-05	0.000360918	8.89661e-05
106	2222	2017	Yingtan	0.458149	0.517298	3414.06	89.1	88.27	43	364	7.02058e-05	0.000194247	8.68624e-05
106	2222	2018	Yingtan	0.484154	0.569713	2348.06	79.1	84.23	34	368	5.35986e-05	0.000197859	8.51658e-05
106	2222	2019	Yingtan	0.500292	0.585851	4140.31	97.99	87	37	372	4.39103e-05	0.00011501	8.37445e-05
106	2222	2020	Yingtan	0.60167	0.692903	3300.78	97.34	87.1	32	375	4.32747e-05	0.000122002	8.25695e-05
106	2222	2021	Yingtan	0.65461	0.746901	3178.29	96.25	87.11	26	379	4.2799e-05	0.000112064	8.15714e-05
107	2222	2010	Yichun	0.106647	0.113718	3631.02	97.22	89.23	102	299	0.00034565	0.00699373	0.00134663
107	2222	2011	Yichun	0.11736	0.125181	3573.25	98.49	89.27	96	304	0.000515135	0.00527256	0.000978463
107	2222	2012	Yichun	0.130805	0.138465	3535.87	98.51	90.41	90	307	0.00035586	0.00413561	0.000827132
107	2222	2013	Yichun	0.142054	0.150035	3500.2	93.15	99	84	310	0.000257161	0.00280108	0.000651378
107	2222	2014	Yichun	0.149511	0.158453	3417.28	93.18	89.86	76	319	0.000222369	0.0020543	0.000524385
107	2222	2015	Yichun	0.153392	0.162355	3329.97	81.49	93.76	68	320	0.000215247	0.00183205	0.000458803
107	2222	2016	Yichun	0.155473	0.164492	3630.9	85.7	58	60	319	0.000134003	0.000959487	0.000405879
107	2222	2017	Yichun	0.164134	0.173322	3737.87	92.36	92.7	51	318	7.54126e-05	0.000883346	0.000362855
107	2222	2018	Yichun	0.201126	0.212169	2330.58	93.47	99.6	40	318	6.91689e-05	0.000497261	0.000327987
107	2222	2019	Yichun	0.211175	0.227013	3867.05	94.88	99	36	318	6.12612e-05	0.000406242	0.00029943
107	2222	2020	Yichun	0.214465	0.229867	3787.38	95.82	89.6	31	318	5.53721e-05	0.000244759	0.000275819
107	2222	2021	Yichun	0.216977	0.232492	3116.67	97.53	89.24	31	318	5.08821e-05	0.000174348	0.00025613
108	2222	2010	Fuzhou	0.116153	0.128321	5372.73	79.77	92.05	47	215	0.000618313	0.00304406	0.00296771
108	2222	2011	Fuzhou	0.127046	0.138895	5258.38	73	93.08	47	219	0.000546838	0.00249069	0.00254106
108	2222	2012	Fuzhou	0.127896	0.139426	5211.53	92.45	95	47	222	0.000389949	0.00193594	0.00202141
108	2222	2013	Fuzhou	0.133358	0.145274	5116.94	91.32	89	47	223	0.000282919	0.00157872	0.00166098
108	2222	2014	Fuzhou	0.133757	0.14571	5222.49	92.19	89.23	47	227	0.000199713	0.00134608	0.00141916
108	2222	2015	Fuzhou	0.134156	0.146146	5014.65	83.77	76.75	47	212	0.000194643	0.00125279	0.00132296
108	2222	2016	Fuzhou	0.134424	0.146438	6764.05	88.35	84.33	47	210	0.000150609	0.000829351	0.00122623
108	2222	2017	Fuzhou	0.204487	0.222918	6572.39	92.93	91.9	47	209	0.000112861	0.000465014	0.00114615
108	2222	2018	Fuzhou	0.221045	0.241736	2914.12	95.07	100	37	208	9.73599e-05	0.00033092	0.0010789
108	2222	2019	Fuzhou	0.242238	0.264881	6771.59	95.63	94	22	208	9.47872e-05	0.000269359	0.00102205
108	2222	2020	Fuzhou	0.252324	0.27501	4274.54	95.26	92.55	27	207	9.29739e-05	0.000263363	0.000973695
108	2222	2021	Fuzhou	0.267662	0.291773	3874.71	95.21	91.77	26	207	8.99232e-05	0.000164814	0.000932348
5	2015	2010	Jinan	1.42681	1.57185	279.764	85.19	99.83	116	739	0.00012471	0.00156717	0.000439383
5	2015	2011	Jinan	1.46215	1.61	278.602	86.55	99.83	107	742	0.000158769	0.00271315	0.000476357
5	2015	2012	Jinan	1.51021	1.68803	277.413	89.83	99.83	98	745	0.000156604	0.0024289	0.000457572
5	2015	2013	Jinan	1.57246	1.77253	275.558	90.21	98.72	90	750	0.000179928	0.00169793	0.000404377
5	2015	2014	Jinan	1.66754	1.9046	271.879	95.33	99.56	82	777	0.000150099	0.00129226	0.000369096
5	2015	2015	Jinan	1.7198	1.96549	270.085	95.85	99.38	75	783	0.000138838	0.0013168	0.00036229
5	2015	2016	Jinan	1.99315	2.25631	266.983	96.33	99.13	69	792	0.000109231	0.000518685	0.000352899
5	2015	2017	Jinan	2.08752	2.36115	133.54	95.98	89.7	63	801	0.000105555	0.000293564	0.000343441
5	2015	2018	Jinan	2.18597	2.47271	296.494	96.59	89.7	51	809	9.85905e-05	0.000256609	0.000335315
5	2015	2019	Jinan	2.56364	2.89251	198.118	97.73	89.7	53	817	0.000100838	0.000221812	0.000328108
5	2015	2020	Jinan	2.82402	3.16447	286.369	98.17	89.7	47	824	9.46269e-05	0.000188788	0.000321818
5	2015	2021	Jinan	2.88921	3.23135	477.356	98.2	89.7	40	831	9.7192e-05	0.00015452	0.000316262
109	2222	2010	Weifang	0.333086	0.347831	257.677	74.46	94.05	82	541	0.000285501	0.00154228	0.000346397
109	2222	2011	Weifang	0.361829	0.371988	256.555	75	99.57	81	544	0.00030875	0.00143954	0.000275839
109	2222	2012	Weifang	0.38159	0.392244	256.174	75	91.6	79	544	0.000270333	0.00121709	0.000245401
109	2222	2013	Weifang	0.412736	0.423781	255.048	95.76	99.98	76	547	0.000242063	0.00110447	0.000218824
109	2222	2014	Weifang	0.432923	0.444797	252.962	92.79	95.4	74	550	0.000216513	0.000963223	0.000203642
109	2222	2015	Weifang	0.439625	0.45021	259.805	96.15	97.22	71	554	0.00021479	0.000835573	0.000199497
109	2222	2016	Weifang	0.443601	0.465597	155.161	98.85	95.98	67	556	0.00017837	0.00039371	0.000190838
109	2222	2017	Weifang	0.441261	0.465597	194.053	95.7	96.82	63	558	0.000158553	0.000303113	0.00017823
109	2222	2018	Weifang	0.442653	0.46703	545.356	97.22	96.25	59	560	0.000144092	0.000225025	0.000168248
109	2222	2019	Weifang	0.447378	0.470048	221.703	97.85	96.63	54	562	0.000133291	0.000156109	0.000160192
109	2222	2020	Weifang	0.447741	0.474513	313.98	98.46	96.37	47	564	0.000125075	9.39601e-05	0.000153667
109	2222	2021	Weifang	0.484936	0.513892	315.217	98.46	96.55	38	566	0.000118729	3.6856e-05	0.000148327
110	2222	2010	Tai'an	0.504509	0.602809	255.272	88.96	99.53	58	718	0.000121457	0.0017957	0.000484023
110	2222	2011	Tai'an	0.532981	0.626514	254.136	90.79	99.42	58	721	0.000175517	0.00169822	0.000398005
110	2222	2012	Tai'an	0.549729	0.645581	254.41	92.85	99.8	57	720	0.000153853	0.00129651	0.000331635
110	2222	2013	Tai'an	0.583612	0.686292	254.442	94.51	98.47	57	720	0.000132895	0.00097215	0.000293196
110	2222	2014	Tai'an	0.610526	0.717779	252.995	95.37	98.2	57	724	0.000143586	0.000740194	0.000280084
110	2222	2015	Tai'an	0.644572	0.757623	250.059	95.67	98.76	57	729	0.000157599	0.000700284	0.00029252
110	2222	2016	Tai'an	0.788735	0.896688	263.62	96.1	98.08	56	729	0.000124497	0.00032544	0.000322031
110	2222	2017	Tai'an	0.800821	0.910142	207.166	96.65	93.68	56	729	0.000124446	0.000231907	0.000354457
110	2222	2018	Tai'an	0.808682	0.919051	305.059	97.03	89.05	55	729	0.000136548	0.000234367	0.000385056
110	2222	2019	Tai'an	0.822628	0.93487	144.44	96.99	86.67	53	729	0.000146207	0.000232892	0.000413582
110	2222	2020	Tai'an	0.825693	0.938561	419.089	97.86	85.43	49	729	0.000155655	0.000227649	0.000439895
110	2222	2021	Tai'an	0.837972	0.950308	527.241	98.1	84.77	42	729	0.000164115	0.000218939	0.000463948
111	2222	2010	Rizhao	0.651645	0.690165	441.873	90.37	95.29	78	538	0.000459314	0.00228308	0.000341919
111	2222	2011	Rizhao	0.676702	0.733545	441.588	90.15	96.74	72	540	0.000384177	0.00275269	0.000331841
111	2222	2012	Rizhao	0.717651	0.757479	440.538	92.98	99.53	68	539	0.000321471	0.00230407	0.000293483
111	2222	2013	Rizhao	0.738571	0.778317	441.792	94.49	98.93	63	541	0.000579126	0.00193888	0.000267134
111	2222	2014	Rizhao	0.766188	0.8078	428.591	94.5	99.11	59	548	0.000292303	0.00159786	0.000278041
111	2222	2015	Rizhao	0.797619	0.845391	438.905	97.58	99.05	55	552	0.00026517	0.00165866	0.000282454
111	2222	2016	Rizhao	0.821047	0.879485	410	96.05	87.38	51	549	0.000265372	0.000961428	0.000291677
111	2222	2017	Rizhao	0.872946	0.909537	379.243	96.99	71.59	48	546	0.00029555	0.0007673	0.000299897
111	2222	2018	Rizhao	0.859953	0.890985	642.997	97.19	88.82	42	544	0.000355879	0.000599588	0.000307378
111	2222	2019	Rizhao	0.858393	0.906902	256.058	97.62	98	45	542	0.000364658	0.000654343	0.000314165
111	2222	2020	Rizhao	0.932559	1.00134	955.34	97.89	94.3	35	541	0.000360848	0.000432375	0.000320308
111	2222	2021	Rizhao	0.958423	1.03876	580.645	98.22	96.83	31	540	0.000365597	0.000325626	0.000325853
112	2222	2010	Liaocheng	0.255659	0.350454	221.191	90.42	90.42	143	687	0.000518344	0.00178464	0.000167004
112	2222	2011	Liaocheng	0.275767	0.315523	224.5	90.3	92.2	129	694	0.000283539	0.00141988	0.000180098
112	2222	2012	Liaocheng	0.286223	0.354361	220.072	91.17	95.5	117	683	0.000140094	0.00119275	0.000147207
112	2222	2013	Liaocheng	0.306322	0.38179	230.248	94.34	98.37	106	665	0.000113428	2.29788e-05	0.000130635
112	2222	2014	Liaocheng	0.378742	0.473063	209.585	95.17	98.59	96	681	0.000102417	0.000941695	0.00011314
112	2222	2015	Liaocheng	0.418868	0.489982	227.199	95.57	97.64	87	692	9.95777e-05	0.000793565	0.000109768
112	2222	2016	Liaocheng	0.433705	0.50482	195.103	100	81.2	78	691	9.18231e-05	0.000656951	0.000108912
112	2222	2017	Liaocheng	0.436792	0.511839	184.359	96.27	66.12	71	691	5.90262e-05	0.000515536	0.000108145
112	2222	2018	Liaocheng	0.454838	0.541854	202.016	96.98	58.5	60	691	5.94498e-05	0.000316825	0.000107435
112	2222	2019	Liaocheng	0.494293	0.588048	96.7543	97.44	54.75	58	691	7.11563e-05	0.000197521	0.000106778
112	2222	2020	Liaocheng	0.683082	0.716314	204.633	97.87	52.78	53	691	6.54328e-05	7.9687e-05	0.00010617
112	2222	2021	Liaocheng	0.722714	0.764556	493.827	98.23	51.72	46	691	6.7262e-05	7.00848e-05	0.000105607
113	2222	2010	Binzhou	0.291771	0.346979	287.844	92.35	78.57	81	394	0.00040753	0.00191829	0.000405875
113	2222	2011	Binzhou	0.389167	0.459271	285.742	92.35	79.12	81	397	0.000301683	0.00180106	0.000326848
113	2222	2012	Binzhou	0.472292	0.516979	285.595	93.86	82	81	397	0.000338438	0.00160607	0.000315776
113	2222	2013	Binzhou	0.443864	0.520497	285.055	92.82	83.46	81	395	0.00024446	0.00123343	0.000245381
113	2222	2014	Binzhou	0.446377	0.523177	281.422	93.29	92.01	81	400	0.000217379	0.00194845	0.00022552
113	2222	2015	Binzhou	0.558651	0.639457	278.585	95.66	82.59	79	403	0.000313303	0.00130637	0.000228001
113	2222	2016	Binzhou	0.56679	0.643648	286.617	95.7	54.76	75	405	0.000272093	0.00213349	0.000224044
113	2222	2017	Binzhou	0.574442	0.650123	146.954	97.01	76.5	64	406	0.000237049	0.000958338	0.000220318
113	2222	2018	Binzhou	0.579715	0.650813	210.547	97.5	79	54	407	0.000270944	0.000732702	0.000216752
113	2222	2019	Binzhou	0.609385	0.681363	274.555	97.81	81.5	53	408	0.000239669	0.000442847	0.000213356
113	2222	2020	Binzhou	0.574626	0.599966	328.777	98.04	79.02	49	409	0.00023812	0.000224887	0.000210148
113	2222	2021	Binzhou	0.641766	0.718746	503.778	98.26	78.54	40	409	0.000236703	0.000220899	0.000207124
114	2222	2010	Heze	0.225509	0.251246	253.713	79.49	100.03	126	783	0.000490989	0.00203848	0.000500625
114	2222	2011	Heze	0.242912	0.269548	253.444	80.57	100.03	116	790	0.000363362	0.00238169	0.000338951
114	2222	2012	Heze	0.261296	0.287932	252.575	80.52	100	107	782	0.000224263	0.00178041	0.000292713
114	2222	2013	Heze	0.274042	0.300678	258.747	91.82	100	99	782	0.000170071	0.00131972	0.000219792
114	2222	2014	Heze	0.292966	0.319786	238.951	92.97	100	91	815	0.000146446	0.00108675	0.000199791
114	2222	2015	Heze	0.313531	0.34013	257.025	93.63	99.12	84	818	0.000137625	0.000898316	0.000161285
114	2222	2016	Heze	0.375589	0.407981	216.454	94.29	98.05	77	812	0.00010722	0.000545275	0.00015974
114	2222	2017	Heze	0.439305	0.480582	204.042	96.49	96.12	71	810	8.03971e-05	0.000315815	0.000132314
114	2222	2018	Heze	0.504162	0.546324	213.073	96.81	96.25	58	810	7.33755e-05	0.000147581	0.00013147
114	2222	2019	Heze	0.541073	0.597078	119.981	97.54	97	57	810	6.52984e-05	0.000151829	0.000109828
114	2222	2020	Heze	0.626479	0.689994	215.002	97.56	97.3	53	810	5.65544e-05	8.58992e-05	0.000109984
114	2222	2021	Heze	0.552648	0.576267	535.54	97.75	97.37	48	810	5.2703e-05	7.29667e-05	9.25996e-05
115	2222	2010	Kaifeng	0.447083	0.507914	182.594	87.47	88.35	347	830	0.000557387	0.00289021	0.00369945
115	2222	2011	Kaifeng	0.494724	0.518467	182.589	86.25	88.95	297	843	0.000710244	0.00346307	0.00245351
115	2222	2012	Kaifeng	0.506673	0.544538	177.994	88	93.7	254	845	0.000574422	0.00272054	0.00188291
115	2222	2013	Kaifeng	0.53295	0.570919	181.383	76.72	100	217	858	0.000429321	0.00212958	0.00147445
115	2222	2014	Kaifeng	0.597318	0.645928	172.154	78.24	100	186	886	0.00043166	0.00208474	0.00142034
115	2222	2015	Kaifeng	0.597486	0.649286	185.51	94.11	99.28	159	860	0.000263136	0.0015111	0.00105342
115	2222	2016	Kaifeng	0.600203	0.649597	164.689	94	98.09	136	869	0.000106695	0.000233699	0.000944753
115	2222	2017	Kaifeng	0.650902	0.752487	193.483	100	93.98	116	879	6.48301e-05	7.64692e-05	0.000824547
115	2222	2018	Kaifeng	0.739071	0.827276	165.605	96.1	90.02	64	888	5.14364e-05	3.37077e-05	0.00072716
115	2222	2019	Kaifeng	0.799639	0.905865	140.583	96.36	91	61	898	3.72705e-05	2.48394e-05	0.000647085
115	2222	2020	Kaifeng	0.846024	0.951776	188.339	96	93.53	55	908	3.02567e-05	2.65904e-05	0.000580541
115	2222	2021	Kaifeng	0.879601	1.02141	283.186	96.35	93.87	47	917	2.56102e-05	2.62249e-05	0.000524684
116	2222	2010	Pingdingshan	0.294661	0.342105	65.509	92.8	88.4	66	683	0.000304868	0.00572466	0.00299936
116	2222	2011	Pingdingshan	0.296053	0.344256	71.9894	92.97	89.47	66	694	0.000261203	0.00422852	0.00223417
116	2222	2012	Pingdingshan	0.299216	0.357034	83.1067	93.16	91.86	66	690	0.000340835	0.00452422	0.00257667
116	2222	2013	Pingdingshan	0.307186	0.366903	99.9702	93.16	95.6	66	680	0.000368314	0.00465319	0.00237082
116	2222	2014	Pingdingshan	0.311403	0.371479	118.943	91.76	93.73	66	707	0.000233962	0.00405955	0.00228746
116	2222	2015	Pingdingshan	0.318774	0.378851	152.638	94.91	99.96	66	713	0.000207808	0.00447484	0.00229499
116	2222	2016	Pingdingshan	0.320402	0.379463	207.951	99.94	98.14	65	714	9.86524e-05	0.000708047	0.00218044
116	2222	2017	Pingdingshan	0.329661	0.379463	308.966	98.49	88.99	65	714	0.000101328	0.000695565	0.00210944
116	2222	2018	Pingdingshan	0.353481	0.379463	286.475	98.41	77.85	65	714	9.10618e-05	0.000502941	0.00205135
116	2222	2019	Pingdingshan	0.353545	0.387543	151.656	98.33	72.45	60	714	8.71845e-05	0.000333421	0.00199901
116	2222	2020	Pingdingshan	0.353545	0.387543	339.811	98.58	70.13	51	714	8.44786e-05	0.000172557	0.00195428
116	2222	2021	Pingdingshan	0.353545	0.397098	649.123	98.96	69.1	46	714	8.24113e-05	0.000173229	0.00191468
6	2015	2010	Hebi	0.840055	0.934922	239.29	84.39	92.64	63	743	0.000574261	0.00488698	0.0011832
6	2015	2011	Hebi	0.959212	1.07699	236.301	82.79	92.66	63	752	0.000417384	0.00322411	0.00102316
6	2015	2012	Hebi	1.00871	1.12649	237.75	85.61	92.6	63	747	0.000350136	0.00277135	0.000890361
6	2015	2013	Hebi	1.01146	1.13199	233.737	88.34	94.25	63	760	0.000248287	0.00259311	0.000765691
6	2015	2014	Hebi	1.03712	1.16315	232.337	80	93.5	63	765	0.000209913	0.00222606	0.000665958
6	2015	2015	Hebi	1.03987	1.16453	229.803	93.64	95.11	63	775	0.0001901	0.00195453	0.000622317
6	2015	2016	Hebi	1.03987	1.16453	228.1	91.69	95.31	63	782	0.000128779	0.000590358	0.000590209
6	2015	2017	Hebi	1.04789	1.17278	162.224	95.62	98.9	64	790	0.000131056	0.000182645	0.000557446
6	2015	2018	Hebi	1.0561	1.23263	156.596	96.05	92.15	55	798	0.000133412	0.000101086	0.000523004
6	2015	2019	Hebi	1.09582	1.26986	105.749	96.54	89	100	806	0.000102029	8.56995e-05	0.000496364
6	2015	2020	Hebi	1.16805	1.34499	121.433	96.74	89.14	57	814	9.40267e-05	6.70827e-05	0.000469618
6	2015	2021	Hebi	1.26127	1.41906	877.193	99.65	89.14	50	822	9.05719e-05	4.83402e-05	0.000447882
117	2222	2010	Puyang	0.304266	0.387014	139.365	85.16	95.19	68	961	0.000676403	0.00170869	0.00154382
117	2222	2011	Puyang	0.319503	0.410455	136.872	86	94.86	68	977	0.000285158	0.00111649	0.000880809
117	2222	2012	Puyang	0.319503	0.410455	134.809	86	95.24	68	988	0.000353339	0.00114595	0.000798522
117	2222	2013	Puyang	0.401426	0.473162	134.795	86	95.2	68	1009	0.000274396	0.00089268	0.000639836
117	2222	2014	Puyang	0.426289	0.497373	129.465	92.31	97.08	68	1014	0.000207896	0.000700773	0.000541813
117	2222	2015	Puyang	0.444222	0.508835	121.111	93.58	98.75	67	1024	0.000204851	0.000625548	0.000484625
117	2222	2016	Puyang	0.483978	0.550048	104.788	93.9	99.24	66	1036	0.000106439	0.000118146	0.000435104
117	2222	2017	Puyang	0.535339	0.601719	97.4491	95.7	95.93	64	1048	6.58235e-05	2.99357e-05	0.000362193
117	2222	2018	Puyang	0.543935	0.610554	130.733	96.53	96.07	63	1060	5.34125e-05	1.66483e-05	0.000301593
117	2222	2019	Puyang	0.55277	0.620344	65.1613	97.13	91	63	1072	3.76521e-05	1.51667e-05	0.000251196
117	2222	2020	Puyang	0.555158	0.622732	94.6812	97.7	90.86	58	1084	3.14941e-05	1.65659e-05	0.000209272
117	2222	2021	Puyang	0.56501	0.633329	367.816	98.41	90.86	51	1096	2.62653e-05	1.28912e-05	0.000174388
118	2222	2010	Xuchang	0.550641	0.623299	147.762	96.93	97.69	69	980	0.000135021	0.000912101	0.000253419
118	2222	2011	Xuchang	0.556045	0.63791	174.204	96.96	97.74	69	989	0.000209323	0.00131235	0.000180084
118	2222	2012	Xuchang	0.556445	0.638311	146.38	96.96	97.91	68	989	0.000161937	0.00102527	0.00014013
118	2222	2013	Xuchang	0.576661	0.658327	172.513	96.97	98.8	68	999	0.000125873	0.000862213	0.000112317
118	2222	2014	Xuchang	0.595903	0.676843	144.724	96.99	98.7	67	1004	9.472e-05	0.000674693	9.16151e-05
118	2222	2015	Xuchang	0.608165	0.690814	170.561	97	99.2	66	1011	0.000126241	0.000618184	8.35209e-05
118	2222	2016	Xuchang	0.674605	0.760456	141.814	90.53	96.01	65	1016	6.6723e-05	0.000220518	7.13229e-05
118	2222	2017	Xuchang	0.721565	0.824573	168.4	98	94.29	64	1022	3.58139e-05	0.000113348	6.24841e-05
118	2222	2018	Xuchang	0.771505	0.883866	108.784	98.02	97.67	63	1027	2.94699e-05	9.26002e-05	5.51805e-05
118	2222	2019	Xuchang	0.816486	0.931055	127.008	98.04	96	60	1032	3.04818e-05	6.70952e-05	4.90752e-05
118	2222	2020	Xuchang	0.858035	0.974275	145.371	98.1	96.55	53	1036	2.83057e-05	3.53301e-05	4.39001e-05
118	2222	2021	Xuchang	0.889792	1.0107	253.411	98.93	96.73	44	1040	2.53947e-05	2.75303e-05	3.9477e-05
119	2222	2010	Luohe	0.692194	0.846465	226.495	92.27	99.35	76	1025	0.0004828	0.00110148	0.000592474
119	2222	2011	Luohe	0.71838	0.878487	229.222	93.06	99.35	74	1056	0.000204302	0.00141474	0.0005459
119	2222	2012	Luohe	0.71838	0.886129	228.367	90	99.34	73	1051	0.000163485	0.00119199	0.00051287
119	2222	2013	Luohe	0.905972	1.10921	233.016	95	99.98	71	1269	0.000135367	0.000902726	0.000474793
119	2222	2014	Luohe	0.726932	0.890007	231.624	96.25	99.98	69	991	9.61004e-05	0.000678479	0.000387289
119	2222	2015	Luohe	0.728369	0.890007	246.18	97.5	99.88	67	996	6.02764e-05	0.000415929	0.000347273
119	2222	2016	Luohe	0.793298	0.926977	215.613	97.5	100	65	1034	6.69648e-05	6.36132e-05	0.000320422
119	2222	2017	Luohe	0.846426	0.955977	194.007	97.5	88.87	63	1029	4.77276e-05	7.34294e-05	0.000288577
119	2222	2018	Luohe	0.913789	1.03393	157.846	97.5	99.3	61	1029	4.48321e-05	4.72882e-05	0.000260625
119	2222	2019	Luohe	0.953566	1.07493	121.228	100	100	59	1029	3.14582e-05	3.884e-05	0.000236022
119	2222	2020	Luohe	0.983391	1.10742	274.91	100	98.33	55	1029	2.72546e-05	1.23844e-05	0.000214308
119	2222	2021	Luohe	0.996812	1.12344	451.128	99.99	98.35	49	1029	2.39828e-05	1.18398e-05	0.000195095
120	2222	2010	Sanmenxia	0.114043	0.124238	453.461	90.21	34.07	100	219	0.000176582	0.0056214	0.00219703
120	2222	2011	Sanmenxia	0.114043	0.124238	608.599	74.62	34.01	94	215	0.000222837	0.0041963	0.00157499
120	2222	2012	Sanmenxia	0.114043	0.124238	461.84	96.55	34.16	89	215	0.000215982	0.00348339	0.00138455
120	2222	2013	Sanmenxia	0.114043	0.124238	605.441	97	34.16	83	216	0.000214384	0.00328067	0.00133927
120	2222	2014	Sanmenxia	0.113758	0.124047	458.349	100	33.52	77	217	0.000202441	0.00298878	0.00124506
120	2222	2015	Sanmenxia	0.147466	0.159661	601.599	85	32.88	72	217	0.000216202	0.00207488	0.00126576
120	2222	2016	Sanmenxia	0.186405	0.212367	455.904	95.8	36.79	67	218	0.000105557	0.000650446	0.0011881
120	2222	2017	Sanmenxia	0.186687	0.212649	580.478	97	32.19	62	218	3.98372e-05	0.000246611	0.00112927
120	2222	2018	Sanmenxia	0.189024	0.212661	488.269	97	37.1	57	218	3.49823e-05	0.000182744	0.00107946
120	2222	2019	Sanmenxia	0.195274	0.214567	769.163	97.6	37.7	55	218	2.75108e-05	0.000109753	0.00103706
120	2222	2020	Sanmenxia	0.228982	0.254663	739.863	97.81	36.07	48	219	2.17854e-05	6.66639e-05	0.0010008
120	2222	2021	Sanmenxia	0.233886	0.260233	1415.93	98.77	36.72	42	219	2.08359e-05	6.49057e-05	0.000969648
121	2222	2010	Xinyang	0.133178	0.152916	1022.05	67.49	98.72	46	462	0.000401499	0.00437559	0.00141549
121	2222	2011	Xinyang	0.142039	0.16305	1014.53	74.84	98.76	46	465	0.000212014	0.00305226	0.00134548
121	2222	2012	Xinyang	0.151271	0.173715	1040.32	47.99	98.71	46	454	0.000157399	0.00244464	0.00116739
121	2222	2013	Xinyang	0.195821	0.224923	1032.78	80.69	98.8	46	543	0.000117896	0.00190225	0.00100119
121	2222	2014	Xinyang	0.174751	0.200678	1006.73	88.99	99.14	47	475	9.2905e-05	0.00141032	0.000784935
121	2222	2015	Xinyang	0.175223	0.201135	952.995	87.78	99.32	48	478	8.18236e-05	0.000939756	0.00069048
121	2222	2016	Xinyang	0.18508	0.212447	1184.39	87.78	87.02	49	497	2.37044e-05	0.000214967	0.000620948
121	2222	2017	Xinyang	0.193195	0.221762	1134.47	81.9	97.92	50	496	3.21956e-05	0.000347272	0.000552036
121	2222	2018	Xinyang	0.197586	0.233956	1252.3	93.4	56.96	52	496	2.05049e-05	0.000124376	0.000492679
121	2222	2019	Xinyang	0.208583	0.244993	307.629	97.09	81.62	58	496	1.40058e-05	0.000114364	0.000442568
121	2222	2020	Xinyang	0.210368	0.258484	1462.3	95.41	61.87	40	496	1.29857e-05	5.44672e-05	0.000399509
121	2222	2021	Xinyang	0.212089	0.260205	1230.77	99.18	76.59	38	496	1.16797e-05	3.43169e-05	0.000362526
122	2222	2010	Zhoukou	0.133874	0.162639	194.38	84.11	96.66	57	1024	0.000190043	0.000794689	0.000323779
122	2222	2011	Zhoukou	0.147086	0.178694	192.159	85	96.65	57	1036	0.000461701	0.00117481	0.000238621
122	2222	2012	Zhoukou	0.159769	0.195385	193.613	86	96.79	57	1028	0.000421296	0.000966405	0.000183214
122	2222	2013	Zhoukou	0.168014	0.205418	210.464	89	95.89	57	945	0.000316719	0.000687492	0.000136537
122	2222	2014	Zhoukou	0.176163	0.213611	192.349	90.34	95.32	57	1034	0.000316475	0.000544321	0.000115007
122	2222	2015	Zhoukou	0.18661	0.224112	192.29	90.5	96.36	57	1040	0.000215136	0.000460379	9.7614e-05
122	2222	2016	Zhoukou	0.195061	0.224279	171.705	93.22	99.35	57	1042	7.68405e-05	0.000125407	8.54856e-05
122	2222	2017	Zhoukou	0.201081	0.230215	213.089	95.1	98.42	58	1043	3.61982e-05	4.85902e-05	7.47658e-05
122	2222	2018	Zhoukou	0.212316	0.241935	203.582	92.99	99	58	1043	2.304e-05	3.20267e-05	6.59637e-05
122	2222	2019	Zhoukou	0.220326	0.252924	97.8504	96.79	95.5	56	1044	2.16695e-05	2.19208e-05	5.86525e-05
122	2222	2020	Zhoukou	0.231764	0.264863	242.624	96.71	96.01	50	1044	1.95605e-05	2.82614e-05	5.25365e-05
122	2222	2021	Zhoukou	0.297183	0.362485	262.321	97.14	95.97	44	1044	1.76863e-05	3.50861e-05	4.73626e-05
123	2222	2010	Zhumadian	0.119406	0.141285	139.824	79.07	97.73	70	587	0.000559429	0.0016412	0.00135467
123	2222	2011	Zhumadian	0.122257	0.147583	147.92	80.41	97.73	70	591	0.000438861	0.00235929	0.00108611
123	2222	2012	Zhumadian	0.147782	0.173705	160.706	80.14	97.82	70	596	0.000390321	0.00184544	0.000894225
123	2222	2013	Zhumadian	0.156998	0.184579	183.836	85.83	98.6	69	594	0.000310579	0.00152587	0.000753688
123	2222	2014	Zhumadian	0.162633	0.190943	216.072	92.07	98.73	69	610	0.000248522	0.00116438	0.000617882
123	2222	2015	Zhumadian	0.171584	0.201154	280.446	92.5	97.46	68	617	0.000210456	0.000871828	0.000552996
123	2222	2016	Zhumadian	0.183867	0.215285	407.041	96.66	99.9	66	621	0.000111289	0.000269461	0.000488465
123	2222	2017	Zhumadian	0.212324	0.244627	706.978	97.81	90.34	63	623	5.8473e-05	7.28069e-05	0.000446881
123	2222	2018	Zhumadian	0.23299	0.268702	588.898	98.36	84.07	59	624	5.19209e-05	5.23072e-05	0.00039788
123	2222	2019	Zhumadian	0.248258	0.284633	136.922	98	82	52	625	5.30653e-05	3.5643e-05	0.000368757
123	2222	2020	Zhumadian	0.262699	0.300319	528.651	98.76	81.24	45	625	4.87063e-05	2.16281e-05	0.000332952
123	2222	2021	Zhumadian	0.277341	0.315321	558.428	98.76	80.97	42	625	4.49484e-05	1.76533e-05	0.000312054
124	2222	2010	Jingmen	0.136811	0.162528	1514.97	68.23	87.17	49	242	0.000598029	0.00343036	0.00127913
124	2222	2011	Jingmen	0.140197	0.166398	1507.44	65.6	86.74	49	243	0.00027654	0.00235896	0.000890734
124	2222	2012	Jingmen	0.143341	0.169623	1505.46	85.35	90.97	49	244	0.00019822	0.00168514	0.000701814
124	2222	2013	Jingmen	0.145759	0.172847	1512.68	84.93	92.21	49	242	0.000146808	0.00132807	0.00059276
124	2222	2014	Jingmen	0.149797	0.17718	1519.55	84.87	91.1	49	242	0.000130764	0.00118292	0.000527977
124	2222	2015	Jingmen	0.158202	0.185601	1461.38	84.35	94	49	241	0.000115484	0.00111995	0.000499871
124	2222	2016	Jingmen	0.163371	0.188404	2780.27	96.49	58.41	49	241	6.1847e-05	0.000402714	0.000465254
124	2222	2017	Jingmen	0.186598	0.212025	1737.77	95.12	33.27	50	241	5.10819e-05	0.000261135	0.000431333
124	2222	2018	Jingmen	0.196042	0.222775	1238.23	95.12	34.67	57	241	5.16254e-05	0.000222852	0.000405959
124	2222	2019	Jingmen	0.198371	0.216005	575.385	94.47	34.34	56	241	5.72415e-05	0.000199619	0.000386718
124	2222	2020	Jingmen	0.206573	0.224262	2926.51	96.8	30.46	41	241	6.06941e-05	0.000103276	0.000371968
124	2222	2021	Jingmen	0.213946	0.230711	1468.53	97.29	30.84	44	241	5.54244e-05	9.39459e-05	0.000360562
125	2222	2010	Hsiao-gan	0.123793	0.147587	1501.1	41.62	116.72	62	596	0.0005909	0.00361587	0.0012441
125	2222	2011	Hsiao-gan	0.145342	0.165657	1507.2	56.72	110.48	62	594	0.000396774	0.00294837	0.000908721
125	2222	2012	Hsiao-gan	0.162963	0.188889	1512.92	90	99.75	62	591	0.000289641	0.00241646	0.000677709
125	2222	2013	Hsiao-gan	0.163973	0.190011	1511.49	91	69.31	62	592	0.000232467	0.00195539	0.00058765
125	2222	2014	Hsiao-gan	0.147811	0.173625	1516.37	80.9	61.79	61	590	0.000200926	0.00163201	0.000525401
125	2222	2015	Hsiao-gan	0.17511	0.202469	1514.13	85	66.35	59	590	0.000169948	0.00127577	0.000481882
125	2222	2016	Hsiao-gan	0.201637	0.235976	1524.2	89.7	58.19	56	586	0.000156823	0.000644274	0.000457083
125	2222	2017	Hsiao-gan	0.205248	0.242192	656.266	96.01	64.23	49	583	0.00012973	0.000309614	0.000427928
125	2222	2018	Hsiao-gan	0.207387	0.244933	462.83	96.03	66.17	44	580	0.000122689	0.000295012	0.000402295
125	2222	2019	Hsiao-gan	0.209875	0.248606	353.01	96.51	76	43	578	0.000114487	0.00014273	0.00038095
125	2222	2020	Hsiao-gan	0.215295	0.252634	1495.07	97.51	79.06	39	576	0.00010952	0.000124606	0.000362341
125	2222	2021	Hsiao-gan	0.268208	0.310802	833.333	98.02	80.75	33	575	0.000104486	9.2032e-05	0.000346454
126	2222	2010	Jingsha	0.165555	0.187482	1389.48	79.38	100	88	467	0.000680058	0.00335472	0.00527201
126	2222	2011	Jingsha	0.166052	0.187979	1379.98	80.07	100	85	470	0.00117503	0.0047736	0.00235217
126	2222	2012	Jingsha	0.172816	0.19528	1378.78	81.03	100	81	472	0.000696042	0.00319012	0.00159605
126	2222	2013	Jingsha	0.17639	0.198803	1383.05	67.52	34.64	77	469	0.000547646	0.00231907	0.0012348
126	2222	2014	Jingsha	0.182834	0.205247	1393.46	88.4	38.21	72	467	0.000454453	0.00214527	0.00106293
126	2222	2015	Jingsha	0.187415	0.209602	1375.94	88.53	30.9	67	451	0.000461162	0.00168197	0.000979922
126	2222	2016	Jingsha	0.19587	0.218039	1949.46	89.71	39.44	62	441	0.000209303	0.000364163	0.000937386
126	2222	2017	Jingsha	0.202245	0.224416	1289.71	91.81	28.27	56	433	0.000159882	0.000343113	0.000895942
126	2222	2018	Jingsha	0.206201	0.228371	1198.4	95.15	28.27	50	428	0.00016791	0.000262471	0.000861022
126	2222	2019	Jingsha	0.224933	0.247104	820.094	95.49	28.27	43	423	0.000173494	0.000188443	0.000831429
126	2222	2020	Jingsha	0.227512	0.249683	2405.26	95.36	28.27	37	420	0.000177117	0.000119728	0.00080621
126	2222	2021	Jingsha	0.237678	0.25985	1512.74	97.18	28.27	35	418	0.000179295	9.10889e-05	0.000784633
127	2222	2010	Huanggang	0.0529301	0.0567108	1770.73	65.18	85.96	80	425	0.000455557	0.00171228	0.000811
127	2222	2011	Huanggang	0.0540757	0.0578564	1761.51	76.8	87	75	427	0.000262707	0.00247537	0.000721411
127	2222	2012	Huanggang	0.0564816	0.0602624	1757.12	46.01	95.85	70	429	0.000274174	0.00170166	0.000558212
127	2222	2013	Huanggang	0.0570545	0.0608352	1753.26	56.87	92.33	65	430	0.000203629	0.00116633	0.000460957
127	2222	2014	Huanggang	0.0940597	0.100361	1782.42	85	91.44	61	425	0.000171327	0.000872794	0.000386467
127	2222	2015	Huanggang	0.0941743	0.100361	1859.58	65.29	90.35	56	426	0.000161313	0.000903763	0.000370011
127	2222	2016	Huanggang	0.0943747	0.100361	2934.45	67.4	54.17	52	427	8.62234e-05	0.00040438	0.000353133
127	2222	2017	Huanggang	0.0950163	0.10059	1562	68.08	85.63	48	427	8.05696e-05	0.00025117	0.000337111
127	2222	2018	Huanggang	0.0689317	0.0785822	1143.11	79.15	89.77	44	427	0.000101323	0.000198864	0.000322694
127	2222	2019	Huanggang	0.0694466	0.0798465	1000.73	79.9	93.9	40	427	0.000121099	0.000151442	0.000312344
127	2222	2020	Huanggang	0.0711737	0.0803615	3236.97	82.89	86.77	36	427	0.000115261	5.51869e-05	0.000303394
127	2222	2021	Huanggang	0.071919	0.0811205	1793.1	82.89	85.93	31	427	0.000111241	7.08171e-05	0.000296685
128	2222	2010	Xianning	0.207078	0.238718	3733.26	82.39	37.77	77	295	0.000388699	0.00211558	0.00191034
128	2222	2011	Xianning	0.223912	0.243586	3678.39	82	37.54	74	299	0.000311191	0.00207668	0.00126255
128	2222	2012	Xianning	0.225694	0.265201	3646.29	87	45.3	70	296	0.000175925	0.00179202	0.000982037
128	2222	2013	Xianning	0.226189	0.265782	3614.74	91	56.2	66	300	0.000133243	0.00158524	0.000784534
128	2222	2014	Xianning	0.243308	0.280176	3663.51	91	54.71	62	304	0.000112735	0.00138185	0.000696569
128	2222	2015	Xianning	0.225874	0.262742	3615.83	91	0.49	57	308	0.000108136	0.00129117	0.000681899
128	2222	2016	Xianning	0.235266	0.268845	3573.12	85	99.57	52	309	7.82528e-05	0.000693867	0.000650693
128	2222	2017	Xianning	0.249786	0.285256	4302.63	88.08	85.59	47	309	8.16723e-05	0.000224246	0.000617696
128	2222	2018	Xianning	0.257523	0.29679	2954.75	88.78	85.65	42	309	8.33126e-05	0.00019838	0.000590089
128	2222	2019	Xianning	0.258383	0.297651	2152.75	90.58	85.7	36	310	8.50967e-05	0.000175239	0.000566751
128	2222	2020	Xianning	0.259377	0.310603	4331.36	95.3	36.77	30	310	8.0942e-05	0.000110489	0.00054702
128	2222	2021	Xianning	0.274159	0.321632	3618.42	95.56	37.8	29	310	7.89096e-05	0.000119286	0.000530156
129	2222	2010	Shaoyang	0.0696111	0.0767643	2099.07	54.92	65.03	58	381	0.00097362	0.00222422	0.000602076
129	2222	2011	Shaoyang	0.0758521	0.0844935	2089.86	63.31	65.05	58	383	0.000618831	0.0018516	0.00034874
129	2222	2012	Shaoyang	0.081373	0.0907345	2079.63	52	64.74	58	385	0.000426372	0.00139619	0.000331895
129	2222	2013	Shaoyang	0.0847816	0.0968315	2062.84	79.42	63.95	57	388	0.000632604	0.00109374	0.000256781
129	2222	2014	Shaoyang	0.0888142	0.108017	2031.31	75.44	66	57	393	0.000397408	0.000893596	0.000231543
129	2222	2015	Shaoyang	0.101584	0.122324	2042.89	81.4	74	56	394	0.000244023	0.000805091	0.000194878
129	2222	2016	Shaoyang	0.114738	0.138502	1956.63	83	67.34	54	397	9.32978e-05	0.000638612	0.000183531
129	2222	2017	Shaoyang	0.118483	0.146423	2029.06	81.2	70	50	400	4.85948e-05	0.000439772	0.000164747
129	2222	2018	Shaoyang	0.132021	0.156601	1398.55	80.76	83.8	42	403	4.68041e-05	0.000200111	0.000153984
129	2222	2019	Shaoyang	0.132021	0.156601	2740.92	95	76.01	39	406	5.68793e-05	0.000217343	0.000141184
129	2222	2020	Shaoyang	0.136438	0.161162	2129.03	93.82	76.93	35	410	5.80878e-05	0.000107666	0.000132336
129	2222	2021	Shaoyang	0.13745	0.161594	2105.26	98	76.89	38	413	5.54052e-05	9.06952e-05	0.000123162
7	2015	2010	Changde	0.162947	0.181638	2367.07	62.14	96.11	49	343	0.000995908	0.00377994	0.000832841
7	2015	2011	Changde	0.163406	0.182126	2357.28	66.91	96	52	331	0.00057503	0.00267595	0.000604921
7	2015	2012	Changde	0.168747	0.187943	2344.91	81.68	96.49	49	333	0.000685166	0.00209808	0.000558153
7	2015	2013	Changde	0.184464	0.205424	2429.11	85.81	97.96	53	334	0.000537168	0.00172462	0.000484706
7	2015	2014	Changde	0.180962	0.201111	2423.45	86.09	97.42	48	322	0.000441594	0.0016753	0.000453064
7	2015	2015	Changde	0.188095	0.208814	2432.78	92.54	95.26	53	322	0.000386829	0.00131587	0.00041316
7	2015	2016	Changde	0.200274	0.22685	2834.7	91	96.37	48	322	0.000156384	0.000670944	0.000402735
7	2015	2017	Changde	0.215073	0.243056	2470.37	96.74	98.57	54	322	9.68796e-05	0.00030316	0.00037876
7	2015	2018	Changde	0.226709	0.25618	1952.15	96.86	98.93	44	322	0.000124129	0.000136587	0.0003572
7	2015	2019	Changde	0.227258	0.256747	2057.95	97.83	99.87	48	322	1.56197e-05	2.64308e-05	0.000337759
7	2015	2020	Changde	0.232382	0.261781	3242.47	98.32	100.56	41	322	1.21759e-05	0.00012179	0.000320184
7	2015	2021	Changde	0.238434	0.267781	2347.97	98.9	100.42	41	322	9.56431e-06	8.09623e-05	0.000304256
130	2222	2010	Zhangjiajie	0.101934	0.111812	6013.75	50.53	95.89	69	173	0.000393779	0.00585528	0.00322458
130	2222	2011	Zhangjiajie	0.0935267	0.100252	5867.1	60	96.12	65	177	0.00033028	0.0128102	0.00197624
130	2222	2012	Zhangjiajie	0.105401	0.105401	5848.88	78.37	96.46	61	179	0.000506549	0.0178806	0.00271909
130	2222	2013	Zhangjiajie	0.118327	0.135141	5721.57	80.74	97.24	58	180	0.000402022	0.0169548	0.00218709
130	2222	2014	Zhangjiajie	0.119723	0.136818	5932.7	80.4	97.3	54	181	0.000408552	0.019731	0.00219466
130	2222	2015	Zhangjiajie	0.119654	0.136717	5392.35	83.37	99.3	50	179	0.000423023	0.020058	0.00225665
130	2222	2016	Zhangjiajie	0.121188	0.138353	7018.13	83.37	100	46	179	6.21761e-05	0.011032	0.00201649
130	2222	2017	Zhangjiajie	0.122312	0.140646	5405.81	89.72	100	42	180	4.06457e-05	0.00145037	0.00191915
130	2222	2018	Zhangjiajie	0.123382	0.141903	5374.71	94.52	99.8	32	181	4.17137e-05	0.000885113	0.00183671
130	2222	2019	Zhangjiajie	0.124298	0.142798	4371.6	96.1	98.98	31	181	6.0394e-05	0.000327134	0.00176653
130	2222	2020	Zhangjiajie	0.131668	0.150665	8782.79	95.55	98.83	27	182	6.33365e-05	0.000308156	0.00170582
130	2222	2021	Zhangjiajie	0.141739	0.159077	5178.57	96.25	98.87	27	183	6.02957e-05	0.000160197	0.00165281
131	2222	2010	Chenzhou	0.105437	0.116351	3546.48	71.88	47.19	60	255	0.000469973	0.00281838	0.00235598
131	2222	2011	Chenzhou	0.122402	0.129498	3514.61	71	47.74	57	257	0.000493477	0.00207856	0.00148769
131	2222	2012	Chenzhou	0.13768	0.145538	3495.61	80.96	49.08	54	264	0.000413708	0.00192717	0.00137082
131	2222	2013	Chenzhou	0.151794	0.160118	3463.42	90.24	47.97	51	265	0.000323407	0.00140801	0.00118639
131	2222	2014	Chenzhou	0.161659	0.175525	3491.24	92.3	48.5	48	268	0.000287175	0.00123468	0.00107476
131	2222	2015	Chenzhou	0.161072	0.175944	3124.74	91.8	56.8	44	269	0.000268361	0.00112318	0.00102504
131	2222	2016	Chenzhou	0.164343	0.181469	4650.47	93.1	67.93	41	273	0.000140993	0.000443318	0.00103699
131	2222	2017	Chenzhou	0.169336	0.187189	2950.51	94.72	79.06	38	277	9.36345e-05	0.000272157	0.00105577
131	2222	2018	Chenzhou	0.170225	0.189127	2880.37	81.28	76.21	31	280	0.000102154	0.000273165	0.00107201
131	2222	2019	Chenzhou	0.170991	0.189856	4373.97	95.3	58	30	284	0.000118348	0.000389775	0.00108294
131	2222	2020	Chenzhou	0.173176	0.192207	2803.02	95.5	46.27	28	288	0.000122539	0.000272394	0.00109184
131	2222	2021	Chenzhou	0.175736	0.195407	2808.35	98.1	42.07	27	291	0.000122927	0.000273759	0.00109804
132	2222	2010	Yongzhou	0.0735707	0.0788289	9158.13	68.21	82.51	60	272	0.000649114	0.00349686	0.00184443
132	2222	2011	Yongzhou	0.0761107	0.0821265	8407.92	71.2	83.11	58	281	0.000644063	0.00309938	0.00279206
132	2222	2012	Yongzhou	0.0799668	0.0882212	7958.61	67.12	82.21	56	271	0.000587094	0.00353378	0.00226802
132	2222	2013	Yongzhou	0.0862084	0.098248	7175.21	80.52	83	53	280	0.000490989	0.00285444	0.00238093
132	2222	2014	Yongzhou	0.0983827	0.109928	6167.94	83.23	82.2	51	283	0.000456976	0.00283635	0.00210022
132	2222	2015	Yongzhou	0.10319	0.114825	5062.16	88.81	82.8	47	285	0.000320439	0.00197478	0.00165381
132	2222	2016	Yongzhou	0.104223	0.116712	3831.5	87.47	85.3	43	283	0.000128884	0.000708587	0.00142778
132	2222	2017	Yongzhou	0.105295	0.113597	2876.85	100	98.36	39	283	4.5055e-05	0.000276672	0.0012143
132	2222	2018	Yongzhou	0.10597	0.114855	2745.74	95.89	78.72	34	282	2.0024e-05	0.000211383	0.00100402
132	2222	2019	Yongzhou	0.106618	0.115574	44232.9	97.9	96	31	282	2.6946e-05	0.000187747	0.000842789
132	2222	2020	Yongzhou	0.109277	0.118311	28059.4	98.14	83.2	28	282	2.67316e-05	6.27713e-05	0.000701792
132	2222	2021	Yongzhou	0.125477	0.132072	27212.6	98.1	91.58	28	282	2.36068e-05	4.77275e-05	0.000586926
133	2222	2010	Huaihua	0.0532146	0.0571966	1149.25	76.66	35.08	76	185	0.000924571	0.00602379	0.00260997
133	2222	2011	Huaihua	0.0612873	0.0630973	1211.75	73.35	35.02	72	186	0.000817445	0.0040139	0.00184455
133	2222	2012	Huaihua	0.0674414	0.0762381	1068.67	83.1	30.58	67	187	0.000747263	0.00484736	0.00222994
133	2222	2013	Huaihua	0.0686541	0.0774671	1359.7	83.01	30.19	62	187	0.00069371	0.00433341	0.00209157
133	2222	2014	Huaihua	0.0704392	0.0784059	830.761	87.85	89	56	189	0.000753608	0.00439939	0.00216531
133	2222	2015	Huaihua	0.0741605	0.0869001	2153.63	80.26	45	50	187	0.000593483	0.00436246	0.00206837
133	2222	2016	Huaihua	0.0780935	0.0904244	331.042	86.16	45	43	188	0.000251897	0.0012211	0.0018166
133	2222	2017	Huaihua	0.0824024	0.0921515	4961.72	90.95	87.96	36	189	0.000174155	0.000678024	0.00171462
133	2222	2018	Huaihua	0.0820213	0.091129	2821.52	92.36	99.3	31	190	0.000124042	0.000478423	0.00161254
133	2222	2019	Huaihua	0.083221	0.0930709	2881.49	93.13	95	29	191	0.00011813	0.000447825	0.0015389
133	2222	2020	Huaihua	0.0841205	0.0937894	5513.71	92.2	90.79	28	192	0.000112125	0.000307635	0.00146817
133	2222	2021	Huaihua	0.0856289	0.0963024	4951.83	94.66	90.74	27	192	0.000107416	9.75751e-05	0.00141412
134	2222	2010	Loudi	0.180609	0.205864	349.2	59.33	92.46	39	533	0.000949293	0.00723644	0.00141123
134	2222	2011	Loudi	0.193544	0.220648	346.948	50	91.95	39	537	0.000778158	0.000263481	0.00105664
134	2222	2012	Loudi	0.198177	0.226136	345.363	85.03	91	39	539	0.000463802	0.000285767	0.00100633
134	2222	2013	Loudi	0.203308	0.229597	344.733	80.33	98.48	39	540	0.000433638	0.00606772	0.000897562
134	2222	2014	Loudi	0.203044	0.232174	339.852	68.47	97	39	549	0.000322276	0.00554625	0.000865339
134	2222	2015	Loudi	0.202986	0.232353	337.726	61	96	40	552	0.000288885	0.0052762	0.000890758
134	2222	2016	Loudi	0.21544	0.245837	333.775	90.15	96	40	553	0.000144999	0.00223281	0.000761696
134	2222	2017	Loudi	0.21728	0.251487	1658.15	94.4	88.5	41	554	8.98893e-05	0.000679465	0.000707043
134	2222	2018	Loudi	0.224457	0.259505	901.538	95.62	89.98	41	554	9.6858e-05	0.000693466	0.000660229
134	2222	2019	Loudi	0.228086	0.263745	2092.97	96.06	91.46	40	554	0.000103031	0.000706491	0.0006199
134	2222	2020	Loudi	0.234544	0.270956	2105.75	97.19	92.21	35	554	8.98443e-05	0.000380733	0.000584975
134	2222	2021	Loudi	0.240466	0.273629	1674.11	97.75	92.6	37	554	7.88516e-05	0.000352157	0.000554581
135	2222	2010	Shaoguan	0.191193	0.204409	7680.28	89.76	81.47	34	178	0.000779448	0.00624864	0.000495883
135	2222	2011	Shaoguan	0.19688	0.210475	7643.01	87.6	81.64	34	179	0.00109653	0.00701224	0.000236486
135	2222	2012	Shaoguan	0.205167	0.219358	7717.92	81.54	77.46	34	177	0.00108871	0.00507799	0.000211162
135	2222	2013	Shaoguan	0.215794	0.23065	7682.62	74.76	78.63	34	178	0.000928835	0.00421	0.000181976
135	2222	2014	Shaoguan	0.22449	0.240349	7656.95	80.12	91.56	34	179	0.000635735	0.00313088	0.000164141
135	2222	2015	Shaoguan	0.231201	0.247483	7631.21	81.77	90.32	34	179	0.000458349	0.00270909	0.000172863
135	2222	2016	Shaoguan	0.238647	0.254985	7544.61	85.8	78.43	33	180	0.000587942	0.00130655	0.000170661
135	2222	2017	Shaoguan	0.245101	0.266154	5232.24	87.08	70.62	32	180	0.000567206	0.000958147	0.000164214
135	2222	2018	Shaoguan	0.251999	0.27358	5210.68	91.72	63.56	30	181	0.00054826	0.000819054	0.000158338
135	2222	2019	Shaoguan	0.259667	0.286412	6554.9	94.42	62	26	181	0.000652306	0.000682002	0.000152972
135	2222	2020	Shaoguan	0.262578	0.277541	5821.36	100	63.23	22	181	0.000588748	0.000768429	0.000148063
135	2222	2021	Shaoguan	0.284677	0.284439	4451.04	100	63.18	22	182	0.000560252	0.000622654	0.000143564
20	2016	2010	Zhuhai	3.17534	3.63121	1957.46	85.91	95.54	27	612	0.000205767	0.00119573	0.000270178
20	2016	2011	Zhuhai	3.35359	3.70427	1855.95	86.84	94.17	27	620	0.000169961	0.000949264	0.000180709
20	2016	2012	Zhuhai	3.5464	3.74014	1942.18	87.78	96.36	27	618	0.000179785	0.000981299	0.000261671
20	2016	2013	Zhuhai	3.95794	4.26055	1789.78	88.5	92.81	27	655	0.000160018	0.000654549	0.000176372
20	2016	2014	Zhuhai	3.7728	4.10169	1906.98	90.13	94.89	27	639	0.000133324	0.000558605	0.000217111
20	2016	2015	Zhuhai	3.89059	4.14857	1696.9	91.43	94.38	26	647	0.000149621	0.00055335	0.000153933
20	2016	2016	Zhuhai	3.76935	3.88696	1869.57	92.73	93.64	27	647	0.000100589	8.57725e-05	0.000184615
20	2016	2017	Zhuhai	3.8062	3.92396	1498.52	94.02	92.61	26	647	9.24211e-05	8.522e-05	0.000130088
20	2016	2018	Zhuhai	3.94538	4.0456	1588.98	95.32	91.57	27	647	8.50419e-05	8.44284e-05	0.000159021
20	2016	2019	Zhuhai	4.01346	4.12675	1312.03	96.62	91.91	25	647	7.59892e-05	5.87549e-05	0.000112446
20	2016	2020	Zhuhai	3.78258	4.03457	1185.77	97.18	92.15	19	647	7.01168e-05	4.17578e-05	0.000137832
20	2016	2021	Zhuhai	3.78213	4.0847	1081.08	98.12	92.32	20	647	6.50751e-05	3.39543e-05	9.77807e-05
136	2222	2010	Foshan	1.38336	1.48078	1314.96	96.27	92.3	81	977	0.000183673	0.000682156	0.000229916
136	2222	2011	Foshan	1.41548	1.51264	1269.91	97.72	91.58	73	987	0.000143839	0.000619227	0.000252003
136	2222	2012	Foshan	1.4613	1.55766	1229.78	92.13	92.71	66	994	0.000139184	0.000577496	0.000269934
136	2222	2013	Foshan	1.54573	1.64396	1187.85	94.28	93.14	60	1005	8.65676e-05	0.000463973	0.000251398
136	2222	2014	Foshan	1.55496	1.65489	1147.14	92.39	99.94	54	1015	8.73188e-05	0.000382962	0.000249167
136	2222	2015	Foshan	1.57474	1.68204	1109.71	96.49	84.7	49	1024	8.35817e-05	0.000343352	0.000260722
136	2222	2016	Foshan	1.61434	1.71477	1053	96.72	86.2	44	1036	6.65823e-05	0.000161762	0.000261671
136	2222	2017	Foshan	1.69034	1.79208	715.952	95.73	78.44	40	1048	6.57373e-05	0.000103593	0.0002663
136	2222	2018	Foshan	1.76454	1.87338	839.817	95.33	82.87	35	1061	6.49927e-05	5.2476e-05	0.000272118
136	2222	2019	Foshan	1.80451	1.91445	773.753	99.17	87	30	1073	6.1714e-05	3.84754e-05	0.000279129
136	2222	2020	Foshan	1.84516	1.94828	627.09	98.14	90.13	22	1085	5.62911e-05	1.29957e-05	0.000287352
136	2222	2021	Foshan	1.87935	1.98735	516.529	95.4	87.01	23	1098	5.50121e-05	1.04119e-05	0.000296812
137	2222	2010	Jiangmen	0.518186	0.547868	3916.19	87.75	89.84	45	410	0.000299224	0.00116775	0.000466478
137	2222	2011	Jiangmen	0.549348	0.579651	3920.52	87.9	89.58	45	414	0.000334313	0.00127383	0.000383917
137	2222	2012	Jiangmen	0.663756	0.700894	3906.23	88.1	88.48	44	412	0.000572064	0.0023285	0.000711419
137	2222	2013	Jiangmen	0.685324	0.718043	3954.25	87.19	90.84	44	413	0.000378074	0.00186164	0.000576732
137	2222	2014	Jiangmen	0.695605	0.728376	3843.13	89.55	90.46	43	414	0.000476735	0.00143429	0.000494388
137	2222	2015	Jiangmen	0.658864	0.689795	4058.49	90.3	85.08	42	411	0.000351484	0.0011401	0.000448239
137	2222	2016	Jiangmen	0.673231	0.704582	3688.58	91.75	89.46	40	412	0.000277608	0.000672659	0.000419336
137	2222	2017	Jiangmen	0.76146	0.799712	3223.48	93.2	93.83	37	412	0.000210126	0.000258727	0.000389241
137	2222	2018	Jiangmen	0.718191	0.748332	4000	94.65	91.92	31	412	0.000195836	0.000193155	0.000361314
137	2222	2019	Jiangmen	0.723192	0.753605	3503.75	96.25	90	27	413	0.0001825	0.000135645	0.000335397
137	2222	2020	Jiangmen	0.732823	0.761718	2549.44	97.06	89.94	21	413	0.00018555	5.7652e-05	0.000311345
137	2222	2021	Jiangmen	0.734314	0.763004	2332.51	96.15	89.93	23	413	0.000181051	3.70875e-05	0.000289024
138	2222	2010	Zhanjiang	0.249981	0.281134	1081.6	63.03	96.9	21	588	0.00038827	0.00311648	0.000914694
138	2222	2011	Zhanjiang	0.291493	0.322949	1064.05	64.94	97.38	21	599	0.000342907	0.00168817	0.000734482
138	2222	2012	Zhanjiang	0.291782	0.323002	1076.58	67.72	95.11	21	589	0.000479719	0.00147752	0.000749445
138	2222	2013	Zhanjiang	0.29957	0.331725	1056.02	82.53	97.73	21	606	0.000303963	0.00112067	0.000630607
138	2222	2014	Zhanjiang	0.302692	0.335269	1044.44	84.61	97.68	21	618	0.00029052	0.000902702	0.000570275
138	2222	2015	Zhanjiang	0.310921	0.343564	1051.18	86.69	95.97	21	621	0.000266195	0.00130255	0.000566495
138	2222	2016	Zhanjiang	0.315971	0.349242	1054.37	86.39	98.39	21	627	0.00021181	0.000643932	0.000501958
138	2222	2017	Zhanjiang	0.318207	0.351278	1072.71	84.76	97.64	21	634	0.000179304	0.000512164	0.000443114
138	2222	2018	Zhanjiang	0.339107	0.366584	1135.5	85.6	96.89	21	641	0.000151543	0.000402584	0.000391336
138	2222	2019	Zhanjiang	0.343104	0.369134	940.632	95.23	96	21	647	0.000123982	0.000337377	0.000345757
138	2222	2020	Zhanjiang	0.34435	0.37979	848.14	94.68	97.17	21	654	0.000110799	0.00014964	0.000305618
138	2222	2021	Zhanjiang	0.344048	0.374321	912.24	96.71	96.91	21	661	9.76004e-05	0.000124409	0.000270254
139	2222	2010	Maoming	0.258946	0.270379	2316.71	89.04	96	26	652	0.000406058	0.0024751	0.00173459
139	2222	2011	Maoming	0.264619	0.259906	2187.43	91.19	95.55	26	664	0.000382766	0.00209805	0.00161059
139	2222	2012	Maoming	0.270722	0.266083	2139.18	85.78	94.53	26	655	0.00029321	0.00171657	0.0014812
139	2222	2013	Maoming	0.276284	0.293081	2033.92	86.7	95.89	26	663	0.000215551	0.00140281	0.00124019
139	2222	2014	Maoming	0.318595	0.34097	1919.25	100	97.96	26	676	0.000250932	0.00126673	0.0011044
139	2222	2015	Maoming	0.32891	0.345611	1814.51	86.4	97.7	26	688	0.000176283	0.00136331	0.00113857
139	2222	2016	Maoming	0.349507	0.352804	1716.52	91.58	93.81	26	697	0.0001146	0.000376055	0.00106889
139	2222	2017	Maoming	0.314878	0.395791	1526.74	90.52	95.54	25	706	9.45501e-05	0.000234803	0.000959856
139	2222	2018	Maoming	0.424251	0.445708	1509.68	89.46	97.27	26	715	7.74419e-05	0.000118502	0.000862321
139	2222	2019	Maoming	0.441318	0.461927	1397.89	96.14	99	25	725	7.21832e-05	8.69294e-05	0.000775152
139	2222	2020	Maoming	0.457703	0.488445	1105.89	98.71	99.33	21	734	6.48694e-05	0.000124723	0.000697175
139	2222	2021	Maoming	0.485224	0.518736	1158.02	100	99.22	21	743	5.83756e-05	9.73714e-05	0.000627384
140	2222	2010	Zhaoqing	0.156169	0.186562	4277.83	76.01	69.82	85	273	0.000507055	0.00180141	0.00183696
140	2222	2011	Zhaoqing	0.17738	0.209778	4232.84	76.8	71.86	75	276	0.000413211	0.00112375	0.00141278
140	2222	2012	Zhaoqing	0.188033	0.222819	4225.91	80.27	99.99	67	287	0.000447125	0.00103748	0.00134823
140	2222	2013	Zhaoqing	0.190363	0.225371	4204.28	80.3	46.34	59	289	0.000297717	0.000869339	0.00121201
140	2222	2014	Zhaoqing	0.19148	0.226622	4166.47	78.06	69.5	53	291	0.00026124	0.000801397	0.00116449
140	2222	2015	Zhaoqing	0.244567	0.282363	4123.03	80.7	75	47	294	0.000200701	0.00076701	0.00121372
140	2222	2016	Zhaoqing	0.249817	0.294222	4069.82	83.34	41.95	42	294	0.000163272	0.00049556	0.00132492
140	2222	2017	Zhaoqing	0.335959	0.381487	3098.21	94.47	56.58	37	294	0.000159948	0.000518031	0.00144456
140	2222	2018	Zhaoqing	0.34331	0.374101	3315.33	92.88	96.23	33	294	0.000151281	0.0004806	0.00157348
140	2222	2019	Zhaoqing	0.344158	0.374971	3567.18	94.56	94	29	294	0.000143053	0.000434624	0.001713
140	2222	2020	Zhaoqing	0.356233	0.387348	2793.8	95.22	71.47	23	294	0.00013905	9.47796e-05	0.00186425
140	2222	2021	Zhaoqing	0.360665	0.392228	2292.58	93.94	69.79	22	294	0.00014199	5.9302e-05	0.00202847
141	2222	2010	Huizhou	0.495019	0.569602	4149.33	90.93	101.59	28	297	0.000154385	0.000846518	8.28901e-05
141	2222	2011	Huizhou	0.576655	0.642599	3999.82	91.54	100.58	28	302	0.000142391	0.000773867	7.88662e-05
141	2222	2012	Huizhou	0.639866	0.700961	4161.48	91.01	99.41	28	301	0.000151535	0.00064815	7.96381e-05
141	2222	2013	Huizhou	0.679362	0.752094	3876.03	95.5	98.04	28	303	0.00012596	0.00045462	7.66355e-05
141	2222	2014	Huizhou	0.716416	0.794749	4315.42	95.62	96.66	28	307	0.000122657	0.000419353	8.51138e-05
141	2222	2015	Huizhou	0.736675	0.819569	3367.71	96.02	95.5	28	315	0.000122006	0.000407155	9.67674e-05
141	2222	2016	Huizhou	0.900999	0.99545	4976.1	96.2	95.7	28	319	8.05662e-05	0.000227074	0.000103829
141	2222	2017	Huizhou	0.947478	1.04427	3241.46	96.4	90.31	28	324	7.43255e-05	0.000188229	0.000112216
141	2222	2018	Huizhou	0.973118	1.06488	3294.75	96.6	84.91	28	329	6.87121e-05	0.000153946	0.000121531
141	2222	2019	Huizhou	1.00753	1.09994	3731.03	96.8	79.52	25	333	6.36311e-05	0.000123631	0.000131844
141	2222	2020	Huizhou	1.03074	1.11546	2686.93	98.59	75.26	20	338	6.6059e-05	7.7279e-05	0.000143308
141	2222	2021	Huizhou	1.04489	1.12444	3467.89	94.68	71.83	19	343	5.9571e-05	5.59999e-05	0.000156037
142	2222	2010	Shanwei	0.108139	0.112313	6174.26	72.93	99.26	46	654	0.000850787	0.00406662	0.000772623
142	2222	2011	Shanwei	0.119522	0.123127	5786.56	69.11	99.18	43	659	0.000208141	0.00176506	0.000543653
142	2222	2012	Shanwei	0.12066	0.124075	5337.03	85.57	99.56	41	659	0.000250057	0.00230284	0.000401117
142	2222	2013	Shanwei	0.131552	0.135252	4700.21	84.99	99.61	38	725	0.000185193	0.00121748	0.000309377
142	2222	2014	Shanwei	0.132991	0.136691	3951.87	84.84	99.25	36	738	0.000175319	0.000952109	0.000271014
142	2222	2015	Shanwei	0.136896	0.143474	3190.76	89.09	100	33	738	0.00017786	0.00109829	0.000253155
142	2222	2016	Shanwei	0.138952	0.145529	2351.93	85.64	99.99	30	753	7.69377e-05	0.000211356	0.000238677
142	2222	2017	Shanwei	0.150105	0.156682	1734.44	87.48	100	27	767	5.27479e-05	0.000149003	0.000226315
142	2222	2018	Shanwei	0.233507	0.244736	1707.87	92.58	94	23	783	3.13294e-05	0.000118257	0.000215996
142	2222	2019	Shanwei	0.241311	0.264432	1585.43	91.75	99.97	21	798	5.30787e-05	6.28898e-05	0.000207162
142	2222	2020	Shanwei	0.285001	0.309126	1298.74	94.23	98.17	18	814	4.09603e-05	0.000169761	0.00019963
142	2222	2021	Shanwei	0.31132	0.334419	730.337	95.56	98.59	18	830	4.37879e-05	0.000178378	0.000193193
143	2222	2010	Heyuan	0.0738397	0.0804884	6318.54	92	42.98	21	229	0.000389922	0.00260492	9.81108e-05
143	2222	2011	Heyuan	0.0750543	0.0817031	6173.67	89.38	41.84	21	234	0.000197236	0.0016308	0.000123392
143	2222	2012	Heyuan	0.0802327	0.087329	6377.08	79.19	39.86	21	227	0.000190738	0.00144128	8.99689e-05
143	2222	2013	Heyuan	0.0830459	0.0902006	6272.86	69	36.47	21	231	0.000130918	0.000868869	0.000101724
143	2222	2014	Heyuan	0.0886674	0.0967804	6199.02	72.25	36.21	21	233	0.00011039	0.000721527	6.36096e-05
143	2222	2015	Heyuan	0.094832	0.103143	6180.24	75.5	96.56	21	234	0.000102701	0.000813502	8.23273e-05
143	2222	2016	Heyuan	0.0937524	0.101207	6071.05	78.75	86.76	21	236	6.95355e-05	0.000437536	5.75293e-05
143	2222	2017	Heyuan	0.0978344	0.105717	3346.61	81.99	76.96	21	239	4.25532e-05	0.000129497	6.63853e-05
143	2222	2018	Heyuan	0.100862	0.109058	3367.63	85.24	80.99	21	241	3.44957e-05	0.000104336	5.00453e-05
143	2222	2019	Heyuan	0.103328	0.111778	4969.05	88.49	81	21	243	2.96475e-05	7.33541e-05	5.57432e-05
143	2222	2020	Heyuan	0.103999	0.111793	3276.85	91.74	79.13	22	246	2.6877e-05	5.47222e-05	4.43033e-05
143	2222	2021	Heyuan	0.108551	0.117481	1532.26	92.86	78.13	21	248	2.4767e-05	6.9365e-05	4.81052e-05
144	2222	2010	Yangjiang	0.225648	0.23408	4313.5	48.69	96.97	31	356	0.000450641	0.00232199	0.00118464
144	2222	2011	Yangjiang	0.197989	0.213199	4286.37	60.56	97.95	31	358	0.000282228	0.00236326	0.000776074
144	2222	2012	Yangjiang	0.201106	0.217823	4318.23	92.1	99.85	31	355	0.000170867	0.00175059	0.000680629
144	2222	2013	Yangjiang	0.205882	0.223731	4278.85	92.9	99.87	31	358	0.000129533	0.00121311	0.000477851
144	2222	2014	Yangjiang	0.2068	0.224783	4215.27	86.61	99.9	31	364	0.000123849	0.0012959	0.000434761
144	2222	2015	Yangjiang	0.303077	0.324956	4176.02	85.86	94.2	31	367	0.000149042	0.00120932	0.000377881
144	2222	2016	Yangjiang	0.315701	0.336149	4121.28	88	91.06	31	370	7.47084e-05	0.000824334	0.000401153
144	2222	2017	Yangjiang	0.323147	0.341616	4040.07	92.58	82.1	33	374	6.27519e-05	0.000787445	0.000359942
144	2222	2018	Yangjiang	0.361614	0.378959	4727.67	95.24	95.49	31	377	4.06626e-05	0.000578165	0.000365097
144	2222	2019	Yangjiang	0.464603	0.515036	4004.98	87.11	99	24	380	3.26298e-05	0.000212138	0.000332159
144	2222	2020	Yangjiang	0.478179	0.523244	3993.71	100	97.53	21	384	2.91011e-05	0.000207871	0.00033542
144	2222	2021	Yangjiang	0.544548	0.602304	2541.25	119.44	96.77	21	387	2.64535e-05	0.000152685	0.000308854
145	2222	2010	Qingyuan	0.105117	0.119826	6115.07	59.11	76.56	23	217	0.000105818	0.00189169	0.000369617
145	2222	2011	Qingyuan	0.111315	0.128598	5939.08	66.16	78.27	23	219	0.000268976	0.00203185	0.000495492
145	2222	2012	Qingyuan	0.111683	0.129124	6335.69	83.09	82.28	23	213	0.000306346	0.00194711	0.000616214
145	2222	2013	Qingyuan	0.11351	0.129694	5864.47	87.65	88.5	23	215	0.000257955	0.00147366	0.000565826
145	2222	2014	Qingyuan	0.115373	0.132206	6557.62	87.52	92.2	23	217	0.000306991	0.00134816	0.000483603
145	2222	2015	Qingyuan	0.118875	0.136263	5255.53	91.14	90.94	23	220	0.000289502	0.00126925	0.000480143
145	2222	2016	Qingyuan	0.129267	0.147121	7309.61	90.25	88.81	23	222	0.000248744	0.00105017	0.000444717
145	2222	2017	Qingyuan	0.163111	0.183654	4878.03	90.7	87.88	23	223	0.000238983	0.000877334	0.000421974
145	2222	2018	Qingyuan	0.159291	0.172003	5358.69	91.35	87.47	23	224	0.000230215	0.000731819	0.000407386
145	2222	2019	Qingyuan	0.161389	0.176646	5364	95	87.3	23	226	0.000224936	0.000602231	0.000397869
145	2222	2020	Qingyuan	0.172589	0.188702	5598.93	95.59	87.22	23	227	0.000221392	0.000482071	0.0003916
145	2222	2021	Qingyuan	0.17964	0.196433	3827.43	96.06	87.18	23	229	0.000219043	0.000367409	0.000387445
146	2222	2010	Chaozhou	0.507629	0.565798	1611.05	85.73	99.93	32	829	0.000585934	0.00184451	0.00102998
146	2222	2011	Chaozhou	0.528608	0.586459	1438.71	86	99.92	32	835	0.000374664	0.00199947	0.000797886
146	2222	2012	Chaozhou	0.528608	0.586459	1639.22	86.26	99.88	32	842	0.000335789	0.00194026	0.00074246
146	2222	2013	Chaozhou	0.528608	0.586459	1356.81	86.27	99.86	32	849	0.000274002	0.00123531	0.000607453
146	2222	2014	Chaozhou	0.825048	0.940464	1705.77	86.68	99.8	32	854	0.000228808	0.00102931	0.00054084
146	2222	2015	Chaozhou	0.878042	0.992632	1237.3	87.09	99.9	32	868	0.000191884	0.000970583	0.000498491
146	2222	2016	Chaozhou	0.884723	0.994889	1836.86	87.5	99.96	31	873	0.000139147	0.000491511	0.000464455
146	2222	2017	Chaozhou	0.930954	1.04772	1082.97	87.9	99.31	31	873	0.000109095	0.00035609	0.000430709
146	2222	2018	Chaozhou	0.957864	1.07745	978.351	88.31	98.65	30	873	8.30009e-05	0.000238628	0.000400989
146	2222	2019	Chaozhou	0.998563	1.20795	1160.05	88.72	98	28	873	6.02127e-05	0.000136244	0.000374714
146	2222	2020	Chaozhou	1.42024	1.5627	832.766	97.33	97.43	24	873	4.82249e-05	8.3955e-05	0.000351399
146	2222	2021	Chaozhou	1.42024	1.5627	545.455	106.68	96.94	23	873	4.05733e-05	8.24473e-05	0.000330639
147	2222	2010	Jieyang	0.385492	0.386062	1376.57	70.98	104.27	48	1257	0.000187707	0.0011322	0.000245262
147	2222	2011	Jieyang	0.38948	0.390429	1361.12	70.5	102.13	47	1271	0.000202574	0.000655488	0.000172825
147	2222	2012	Jieyang	0.427079	0.484618	1351.83	77.98	99.99	47	1280	0.000129773	0.000517642	0.000136101
147	2222	2013	Jieyang	0.523659	0.617679	1334.41	30.37	99.88	46	1296	0.000168526	0.000482716	0.000105988
147	2222	2014	Jieyang	0.62729	0.677099	1312.3	37.81	99.97	45	1325	9.01434e-05	0.000558219	8.93001e-05
147	2222	2015	Jieyang	0.678197	0.729418	1298.31	44.6	99.05	43	1340	0.000116466	0.000476899	7.93235e-05
147	2222	2016	Jieyang	0.974418	1.01227	1307.03	78	45	41	1355	6.74703e-05	0.00015708	7.4233e-05
147	2222	2017	Jieyang	1.05708	1.11864	900.711	91	44.24	38	1369	4.75042e-05	9.84275e-05	6.89047e-05
147	2222	2018	Jieyang	1.07037	1.12245	903.675	85.54	43.47	35	1383	3.02022e-05	4.76246e-05	6.43042e-05
147	2222	2019	Jieyang	1.21705	1.27355	954.314	90.16	42	31	1396	6.47608e-06	3.18262e-05	6.03115e-05
147	2222	2020	Jieyang	1.24297	1.30065	648.873	95.82	42.03	28	1409	3.64043e-06	4.59679e-05	5.68295e-05
147	2222	2021	Jieyang	1.24511	1.30179	392.707	97.01	42.06	27	1421	2.20256e-06	3.01299e-05	5.37792e-05
148	2222	2010	Yunfu	0.075331	0.095385	2631.36	64.43	77.17	41	363	0.000756098	0.00763367	0.00138225
148	2222	2011	Yunfu	0.0946137	0.107469	2600.84	63.11	76.42	41	368	0.000657774	0.00664098	0.00134129
148	2222	2012	Yunfu	0.0958992	0.105155	2592.97	58.24	78.65	41	369	0.000640987	0.00577998	0.00129881
148	2222	2013	Yunfu	0.0979692	0.10623	2563.93	64.53	78.95	41	373	0.000181074	0.00349233	0.000898118
148	2222	2014	Yunfu	0.127577	0.135274	2530.59	72.42	69	40	378	0.000135182	0.00287483	0.000725292
148	2222	2015	Yunfu	0.135245	0.143109	2491.53	74.41	66.31	40	384	0.000107232	0.00187514	0.000641298
148	2222	2016	Yunfu	0.139872	0.15343	2475.86	74.41	66.31	39	389	9.6512e-05	0.00168769	0.000577189
148	2222	2017	Yunfu	0.139872	0.15343	2495.41	74.56	73.66	37	393	8.8046e-05	0.00146825	0.000506786
148	2222	2018	Yunfu	0.149572	0.163253	2388.7	76.56	95.56	33	398	8.27504e-05	0.000594891	0.000446421
148	2222	2019	Yunfu	0.150967	0.164745	2262.46	78.68	95	29	402	9.48899e-05	0.000379671	0.000394498
148	2222	2020	Yunfu	0.158247	0.173918	1965.17	93.91	93.46	22	406	8.73369e-05	0.000351579	0.000349695
148	2222	2021	Yunfu	0.165522	0.181499	1854.3	96.85	92.13	24	409	7.88868e-05	0.000305758	0.000310917
8	2015	2010	Nanning	0.34167	0.392864	1509	94.83	94.06	41	320	0.0009667	0.00511092	0.00190648
8	2015	2011	Nanning	0.368307	0.420993	1501.77	92.92	94.27	41	322	0.000851392	0.00188049	0.00136574
8	2015	2012	Nanning	0.395028	0.456977	1501.18	71.68	91.2	40	321	0.000592417	0.00145193	0.0010968
8	2015	2013	Nanning	0.465159	0.535605	1487.11	71.22	94.64	39	326	0.000381364	0.00129227	0.000897059
8	2015	2014	Nanning	0.511284	0.63262	1496.6	75.22	95.82	38	328	0.000318102	0.0011229	0.000799823
8	2015	2015	Nanning	0.478049	0.555144	1523.98	76.75	99.92	37	333	0.000222362	0.000947712	0.000704497
8	2015	2016	Nanning	0.50703	0.587845	1620.48	78.29	94.44	36	332	0.000108859	0.000266354	0.000646962
8	2015	2017	Nanning	0.517878	0.599129	2024.83	81.74	82.2	35	333	0.000109288	0.000218212	0.000592795
8	2015	2018	Nanning	0.519723	0.602843	1870.3	82.95	99.1	34	332	0.000124245	0.000192247	0.000546411
8	2015	2019	Nanning	0.5045	0.587366	1841.18	95.42	96.41	33	333	0.000104103	0.000153941	0.000506392
8	2015	2020	Nanning	0.521118	0.604196	1503.47	92.68	93.91	31	332	9.71133e-05	0.000133116	0.000471667
8	2015	2021	Nanning	0.467592	0.519055	1223.47	93.84	94.08	28	333	9.08796e-05	5.35236e-05	0.00044139
149	2222	2010	Liuzhou	0.241661	0.276521	5379.27	36.4	99.33	78	200	0.000504522	0.00235483	0.001277
149	2222	2011	Liuzhou	0.2885	0.355535	5347.99	38.8	98.17	73	201	0.000261281	0.00187802	0.000885292
149	2222	2012	Liuzhou	0.304404	0.378556	5387.13	41.45	96.02	68	200	0.000388195	0.00156136	0.000890021
149	2222	2013	Liuzhou	0.34226	0.396892	5375.33	40.71	93.54	64	200	0.000216828	0.00119241	0.000649157
149	2222	2014	Liuzhou	0.349318	0.40502	5329.83	40.17	96.77	59	203	0.000174817	0.00106308	0.000705259
149	2222	2015	Liuzhou	0.358606	0.431467	5174.87	49.63	97.48	54	205	0.000165064	0.000939678	0.000570944
149	2222	2016	Liuzhou	0.370216	0.445406	5449.22	51.01	98.8	50	208	0.000123582	0.000427764	0.00064798
149	2222	2017	Liuzhou	0.442144	0.530573	6059.17	51.16	98.06	45	211	0.000101301	0.000368698	0.000514821
149	2222	2018	Liuzhou	0.457611	0.549134	3376.92	72.84	93.66	41	213	8.43477e-05	0.000239729	0.000589082
149	2222	2019	Liuzhou	0.473396	0.568075	5962.69	82.51	86.43	38	215	6.82559e-05	0.000185044	0.000470797
149	2222	2020	Liuzhou	0.490375	0.587843	6700.38	86.73	82.16	29	217	6.435e-05	0.000200794	0.000541372
149	2222	2021	Liuzhou	0.513282	0.610184	3828.72	87.92	80.01	25	219	6.2827e-05	0.000175782	0.000434952
150	2222	2010	Guilin	0.0900428	0.100327	7002.57	83.97	86.64	73	187	0.000374076	0.00511011	0.00111512
150	2222	2011	Guilin	0.0901507	0.100507	6964.5	83.97	86.61	68	188	0.000416988	0.00328888	0.000761456
150	2222	2012	Guilin	0.0904024	0.100867	6960.8	87.21	87.74	63	188	0.000315292	0.00247182	0.000531058
150	2222	2013	Guilin	0.0908079	0.101329	6966.98	90.05	88.4	59	187	0.000208331	0.00188179	0.00039211
150	2222	2014	Guilin	0.0917382	0.102294	6920.69	86.53	85.31	55	189	0.000180094	0.00153781	0.000317563
150	2222	2015	Guilin	0.127794	0.142457	7005.46	88.81	82.86	51	190	0.000126668	0.00135612	0.000254599
150	2222	2016	Guilin	0.134183	0.149663	7852.06	89.23	82.89	47	192	9.35009e-05	0.000641592	0.000215255
150	2222	2017	Guilin	0.136278	0.151823	7268.55	93.44	89.44	44	194	7.11744e-05	0.00044666	0.000180351
150	2222	2018	Guilin	0.144344	0.163026	4768.77	97.87	92.83	38	196	4.98589e-05	0.000329334	0.000151845
150	2222	2019	Guilin	0.165329	0.189001	6487.99	95.78	91.85	37	197	4.5456e-05	0.000313814	0.000128435
150	2222	2020	Guilin	0.173435	0.19983	7867.04	94.76	91.45	29	199	4.0002e-05	0.000169174	0.000109125
150	2222	2021	Guilin	0.173802	0.199143	6660.52	100	91.46	29	200	3.59008e-05	9.08637e-05	9.30574e-05
151	2222	2010	Wuzhou	0.101287	0.11225	4163.65	57.32	79.46	78	259	0.00057075	0.00681827	0.00279507
151	2222	2011	Wuzhou	0.127585	0.127108	4147.13	100	79.46	71	261	0.000514271	0.00101338	0.00194345
151	2222	2012	Wuzhou	0.108913	0.114554	4123.22	63.53	79.46	65	262	0.000403619	0.000643698	0.00139774
151	2222	2013	Wuzhou	0.110683	0.116156	4041.05	68.91	76.94	59	267	0.00025298	0.00056735	0.00109205
151	2222	2014	Wuzhou	0.165229	0.172346	3992.36	70	91.1	54	270	0.000216172	0.000526585	0.000984802
151	2222	2015	Wuzhou	0.179312	0.178833	3950.34	69.75	75	49	273	0.000171466	0.000507871	0.000889209
151	2222	2016	Wuzhou	0.182264	0.185949	3915.27	69.27	85.86	45	277	0.000126923	0.000216193	0.000821222
151	2222	2017	Wuzhou	0.186601	0.191114	3480.52	74.92	70.54	41	280	9.00934e-05	0.000128912	0.000763033
151	2222	2018	Wuzhou	0.20162	0.2116	3534.09	67.19	70.36	37	283	8.59618e-05	0.000121553	0.000713634
151	2222	2019	Wuzhou	0.207047	0.216672	3810.2	69.23	93	33	286	8.7225e-05	0.000117199	0.000671374
151	2222	2020	Wuzhou	0.218733	0.227175	2875.42	72.5	75.22	26	290	8.25729e-05	7.82111e-05	0.00063505
151	2222	2021	Wuzhou	0.233743	0.251021	2225.35	78.35	81	26	293	7.84569e-05	7.98602e-05	0.00060364
152	2222	2010	Beihai	0.530716	0.619718	4041.21	84.13	94.97	26	500	0.00041859	0.0104525	0.0015863
152	2222	2011	Beihai	0.635301	0.742883	3596.91	84.28	93.69	28	503	0.000334346	0.00411824	0.00091816
152	2222	2012	Beihai	0.650884	0.759365	3217.41	82.45	82	26	504	0.000223251	0.00123144	0.000479925
152	2222	2013	Beihai	0.71484	0.831271	2858.78	90	99.87	28	508	0.000140305	0.000913285	0.00037453
152	2222	2014	Beihai	0.735391	0.874138	2560.84	79.89	99.99	26	507	0.000120338	0.000732618	0.000306986
152	2222	2015	Beihai	0.746107	0.88709	2256.74	87.5	98.88	28	515	9.84894e-05	0.000660426	0.000265276
152	2222	2016	Beihai	0.778885	0.920746	1995.98	95.06	95	26	521	5.58798e-05	0.000339563	0.000227943
152	2222	2017	Beihai	0.668807	0.788198	1924.57	98.56	98.84	28	519	7.75796e-05	0.000232461	0.000194446
152	2222	2018	Beihai	0.713231	0.837636	1494.38	95.28	96.66	27	520	4.59766e-05	0.000162222	0.000167952
152	2222	2019	Beihai	0.753299	0.888288	1505.56	95.4	96	28	519	4.43081e-05	0.000132714	0.000146744
152	2222	2020	Beihai	0.758711	0.888797	1057.85	98.24	95.85	23	520	4.37314e-05	7.58417e-05	0.000129579
152	2222	2021	Beihai	0.793612	0.902607	928.962	98.67	95.84	24	520	4.02458e-05	0.000101948	0.000115545
153	2222	2010	Fangchenggang	0.140951	0.166506	15831	32.69	100.18	30	147	0.00129733	0.0069581	0.00219218
153	2222	2011	Fangchenggang	0.150595	0.176149	15380.1	38.29	100.44	30	147	0.000457862	0.00441987	0.00159969
153	2222	2012	Fangchenggang	0.154452	0.180006	14869.6	49.81	99.91	30	147	0.000405092	0.00279733	0.00130612
153	2222	2013	Fangchenggang	0.158063	0.183552	14117.8	53.34	99.53	30	149	0.000161238	0.00209931	0.00104924
153	2222	2014	Fangchenggang	0.162796	0.188285	13355.5	55.85	98.58	30	151	0.000151785	0.00214226	0.000881004
153	2222	2015	Fangchenggang	0.164077	0.189566	12521.2	59.21	99.96	30	154	0.000110769	0.00214121	0.000776232
153	2222	2016	Fangchenggang	0.120281	0.137666	11649.5	57.57	99.21	30	156	4.21357e-05	0.00147624	0.000682029
153	2222	2017	Fangchenggang	0.213559	0.240484	9016.33	50.21	91.73	30	157	4.24571e-05	0.000715888	0.000587527
153	2222	2018	Fangchenggang	0.246536	0.283144	8987.88	50.64	93.69	30	159	4.27058e-05	0.000374493	0.000506735
153	2222	2019	Fangchenggang	0.306911	0.346252	7320	60.93	99.3	29	161	3.66999e-05	0.000240971	0.000440006
153	2222	2020	Fangchenggang	0.307247	0.346595	6732.67	64.2	98.59	22	163	3.20903e-05	0.00013684	0.000383145
153	2222	2021	Fangchenggang	0.313442	0.35283	7156.86	73.99	98.28	23	165	2.8044e-05	0.000115902	0.000335364
154	2222	2010	Qinzhou	0.111685	0.142857	2143.14	54.44	97.41	32	358	0.00084962	0.00916253	0.00286148
154	2222	2011	Qinzhou	0.186849	0.21839	2130.81	56.83	97.42	35	361	0.000263886	0.00207866	0.00144223
154	2222	2012	Qinzhou	0.233791	0.272526	2139.56	56.7	97.39	32	361	0.000175653	0.00155345	0.00123981
154	2222	2013	Qinzhou	0.214017	0.248313	2132.01	72.73	97.34	35	326	0.000258098	0.00143104	0.0011993
154	2222	2014	Qinzhou	0.214886	0.248313	2132.24	77	97.6	32	331	0.000310249	0.00127099	0.00105642
154	2222	2015	Qinzhou	0.241866	0.277064	2169.04	80	97.79	35	332	0.000273249	0.00117537	0.00099811
154	2222	2016	Qinzhou	0.24999	0.286173	2221.32	86.71	98.25	32	333	0.000167204	0.000359154	0.000897157
154	2222	2017	Qinzhou	0.250783	0.287043	2857.91	87.17	95.92	35	334	0.000145639	0.000268088	0.000823143
154	2222	2018	Qinzhou	0.251912	0.290291	2019.28	85	97.57	32	335	0.000125241	0.000181602	0.000761155
154	2222	2019	Qinzhou	0.254969	0.297239	1779.9	91.05	97.21	32	336	0.000104244	0.000158823	0.000708849
154	2222	2020	Qinzhou	0.255352	0.297633	1577.06	93.79	97.3	25	337	0.00010011	0.000139165	0.000664413
154	2222	2021	Qinzhou	0.256324	0.298706	1766.11	96.76	97.28	28	338	9.38788e-05	0.000120952	0.000626428
155	2222	2010	Guigang	0.128938	0.137993	1971.13	22.28	84.45	42	494	0.00335149	0.0141918	0.0121306
155	2222	2011	Guigang	0.129032	0.137993	1956.6	24.93	84.08	42	498	0.000847037	0.00461118	0.0103263
155	2222	2012	Guigang	0.146293	0.156386	1948.48	38.57	83.07	42	500	0.00212586	0.00331098	0.00917917
155	2222	2013	Guigang	0.14771	0.1578	1918.43	40	79.14	42	508	0.0013471	0.00278015	0.00777861
155	2222	2014	Guigang	0.147847	0.157937	1900.77	41.42	94.7	42	512	0.000438356	0.00279341	0.0071786
155	2222	2015	Guigang	0.144082	0.152251	1880.9	44.3	98.03	42	518	0.000378909	0.00280495	0.00670095
155	2222	2016	Guigang	0.144472	0.152718	1860.36	53.94	96.01	42	522	0.00138554	0.00232965	0.00587578
155	2222	2017	Guigang	0.216973	0.251657	1740.86	59.54	91.64	42	527	0.000235465	0.000793064	0.00530996
155	2222	2018	Guigang	0.287823	0.321617	1460.07	76.35	99	40	531	0.000131498	0.000369373	0.00483388
155	2222	2019	Guigang	0.301775	0.339321	1683.36	76.51	97.69	35	536	0.000225072	0.000278539	0.00443081
155	2222	2020	Guigang	0.303119	0.340553	1477.21	79.6	97.21	29	540	0.000207476	0.000201489	0.00408723
155	2222	2021	Guigang	0.304273	0.341791	881.834	81.61	97.04	25	545	0.000192518	0.00016818	0.00379255
156	2222	2010	Baise	0.0302593	0.0336183	5263.53	61.18	85.79	43	113	0.000818021	0.0139609	0.00176733
156	2222	2011	Baise	0.0335617	0.0357439	5544.66	55.35	70.81	43	106	0.000915554	0.0124977	0.00125319
156	2222	2012	Baise	0.03486	0.0377051	5215.31	69.55	58.43	43	113	0.000929376	0.0108683	0.000924505
156	2222	2013	Baise	0.0351812	0.0383128	5227.85	67.76	49.72	43	114	0.000758682	0.00862976	0.000801167
156	2222	2014	Baise	0.0369899	0.0420278	5022.57	84.37	35.58	43	114	0.000564244	0.00807902	0.000682599
156	2222	2015	Baise	0.0394434	0.0446192	5849.71	86.24	30.01	43	114	0.00032626	0.00437802	0.000583073
156	2222	2016	Baise	0.0483045	0.0544053	3138.37	88.41	29.06	43	115	0.000184091	0.00157118	0.000504876
156	2222	2017	Baise	0.0484341	0.0545348	6427.75	69.37	23.85	42	117	0.000132998	0.0014086	0.000433942
156	2222	2018	Baise	0.0492285	0.0553293	5962	90.16	17.32	37	118	0.00011716	0.00134185	0.000374203
156	2222	2019	Baise	0.0512676	0.0580827	5123.4	81.53	13.6	31	120	0.000103623	0.0012075	0.000323488
156	2222	2020	Baise	0.0642934	0.074221	5366.43	87.5	11.99	24	121	9.07488e-05	0.00108655	0.000280224
156	2222	2021	Baise	0.0651561	0.0754016	4586.29	90.21	11.23	29	123	7.91466e-05	0.000782067	0.000243178
157	2222	2010	Hezhou	0.0485871	0.0554197	4861.11	80.87	64.19	90	197	0.00165418	0.0149735	0.00431345
157	2222	2011	Hezhou	0.087696	0.103792	4862.57	80	67.96	81	194	0.00121741	0.0106476	0.00259852
157	2222	2012	Hezhou	0.100548	0.111936	5010.77	68.68	61.15	73	191	0.00112648	0.00176896	0.0023864
157	2222	2013	Hezhou	0.10508	0.116651	4856.11	74.64	75	65	199	0.00066129	0.00308236	0.00185645
157	2222	2014	Hezhou	0.0789832	0.0903795	4768.88	80.38	67.11	58	203	0.000580903	0.00290764	0.00184339
157	2222	2015	Hezhou	0.0865932	0.0990853	4641.94	86.82	75	52	204	0.000703179	0.00216633	0.00161844
157	2222	2016	Hezhou	0.0878797	0.100372	6937.95	87.03	95.16	47	204	0.00020372	0.000748371	0.00146779
157	2222	2017	Hezhou	0.124371	0.13683	4381.02	88	81.83	42	204	0.00020745	0.0005483	0.00125468
157	2222	2018	Hezhou	0.125682	0.138246	3467.48	89.71	88.3	38	204	0.000170655	0.000393104	0.00109666
157	2222	2019	Hezhou	0.175523	0.19484	6020.56	93.21	72	33	204	0.000149923	0.000303954	0.000949103
157	2222	2020	Hezhou	0.177001	0.196565	4869.22	94.5	79.96	30	204	0.000130367	0.000247005	0.000830194
157	2222	2021	Hezhou	0.181354	0.200914	2891.57	98.33	75.56	27	204	0.000114067	0.000187537	0.000724266
158	2222	2010	Hechi	0.0150424	0.0161668	7454.49	47.38	10.27	47	121	0.00671856	0.0168141	0.00144826
158	2222	2011	Hechi	0.0159541	0.0161668	7223.84	45.65	10.43	45	128	0.00612667	0.0169692	0.00139571
158	2222	2012	Hechi	0.0178381	0.0180813	7143.01	64.5	10.23	43	125	0.00644472	0.0183096	0.00183022
158	2222	2013	Hechi	0.0178166	0.0181324	7483.35	62.63	32.18	41	124	0.00668337	0.0136305	0.00157671
158	2222	2014	Hechi	0.0179615	0.0182818	6790.56	68.94	44.56	40	125	0.00411137	0.0122247	0.00142309
158	2222	2015	Hechi	0.0218688	0.0248563	7657.06	81.42	56.94	38	127	0.00317101	0.0123209	0.0014346
158	2222	2016	Hechi	0.0219085	0.024896	6149.18	88.66	73.84	37	127	0.000808905	0.00251959	0.0015824
158	2222	2017	Hechi	0.0355715	0.040337	9468.58	79.71	21.4	35	126	0.000856611	0.00295931	0.00159776
158	2222	2018	Hechi	0.0378277	0.0427309	5641.63	88.41	46.39	31	126	0.000806201	0.00215785	0.00161181
158	2222	2019	Hechi	0.0457441	0.0509977	6283.5	88.95	74	30	126	0.00205258	0.00139908	0.00162466
158	2222	2020	Hechi	0.0483104	0.0539694	8189.16	92.06	61.85	25	126	0.00228172	0.0010058	0.00163641
158	2222	2021	Hechi	0.0487092	0.0545412	4018.48	91.87	58.39	26	126	0.00237251	0.000954682	0.00164713
159	2222	2010	Laibin	0.0579375	0.0756841	4652.44	69.69	74.01	44	194	0.0139166	0.0465086	0.00572689
159	2222	2011	Laibin	0.0693461	0.0740437	4624	71.1	73.39	48	195	0.00209734	0.0212552	0.00417301
159	2222	2012	Laibin	0.0874786	0.0931464	4648.87	78.82	72.12	44	194	0.00176618	0.017301	0.00373586
159	2222	2013	Laibin	0.0925692	0.096204	4734.35	82.4	72.42	48	191	0.00130365	0.0169128	0.00417919
159	2222	2014	Laibin	0.0923809	0.0954455	4542.42	81.9	77.3	44	199	0.00124581	0.0137621	0.00404311
159	2222	2015	Laibin	0.0985176	0.101403	4551.99	85	64.5	48	198	0.00132559	0.0117731	0.00411574
159	2222	2016	Laibin	0.100331	0.10689	4498.51	87.37	64.5	44	199	0.000789487	0.00158505	0.00399722
159	2222	2017	Laibin	0.111076	0.123146	4655.6	89.7	79.62	48	199	0.000871392	0.00130849	0.00393671
159	2222	2018	Laibin	0.116244	0.128421	3940.52	86.14	78.78	40	199	0.000807192	0.00173556	0.00388542
159	2222	2019	Laibin	0.123931	0.14821	4074.07	95.53	84	38	199	0.000912046	0.00188086	0.00383873
159	2222	2020	Laibin	0.129814	0.154443	3929.5	92.38	78.97	30	199	0.000878513	0.00121096	0.00379828
159	2222	2021	Laibin	0.134508	0.159246	3011.15	94.12	76.68	33	199	0.000883387	0.00102379	0.00376177
160	2222	2010	Chongzuo	0.0351432	0.0377315	3252.77	61.33	68.16	30	140	0.00212281	0.0076947	0.00382647
160	2222	2011	Chongzuo	0.0366387	0.0411826	3209.9	64.05	71.08	30	142	0.0022646	0.00188671	0.00290216
160	2222	2012	Chongzuo	0.0367537	0.0412976	3225.6	56.55	63.34	30	141	0.00202801	0.0014607	0.00257374
160	2222	2013	Chongzuo	0.0452946	0.0551613	3211.2	59.64	53.1	30	142	0.000739887	0.00137122	0.00221681
160	2222	2014	Chongzuo	0.0516993	0.0630085	3189.32	65.83	65.41	30	143	0.00059378	0.0012158	0.00198465
160	2222	2015	Chongzuo	0.0564597	0.0674186	3184.65	67.64	62.97	30	144	0.000418464	0.00114024	0.00177923
160	2222	2016	Chongzuo	0.0552464	0.0673321	3245.02	49.18	44.12	31	144	0.000296203	0.000462995	0.00157332
160	2222	2017	Chongzuo	0.0620921	0.0731554	4451.6	67.84	46.97	32	145	0.000241562	0.000418668	0.00139365
160	2222	2018	Chongzuo	0.0703248	0.078227	4642.86	62.25	61.1	31	145	0.00024082	0.000347295	0.00123995
160	2222	2019	Chongzuo	0.0753981	0.0855579	4723.02	61.54	64.54	29	146	0.000208142	0.000261412	0.0011067
160	2222	2020	Chongzuo	0.0776073	0.0885685	3339.96	60.61	63.26	26	146	0.000187649	0.000190626	0.000991493
160	2222	2021	Chongzuo	0.0824758	0.093437	3306.77	74.71	63.73	30	147	0.00016844	0.000138392	0.000891212
21	2016	2010	Sanya	0.650156	0.707508	3234.01	82.36	100	14	297	5.74718e-05	2.99853e-05	8.49584e-05
21	2016	2011	Sanya	0.733055	0.798227	3173.13	81.7	100	14	303	0.000165495	1.90955e-05	0.000114573
21	2016	2012	Sanya	0.733194	0.797811	3218.18	84.19	100	14	298	0.000128783	1.07319e-05	7.69121e-05
21	2016	2013	Sanya	1.24283	1.48359	3193.19	84.5	100	14	301	0.000122288	5.31688e-06	8.507e-05
21	2016	2014	Sanya	0.81876	0.891767	3153.63	85	100	14	305	7.57219e-05	3.29226e-06	7.40758e-05
21	2016	2015	Sanya	0.817907	0.890838	3164.14	86	100	15	302	9.66219e-05	0.000379195	8.56836e-05
21	2016	2016	Sanya	1.15661	1.24737	3275.86	87.4	100	15	303	1.1382e-05	0.000356094	7.47959e-05
21	2016	2017	Sanya	1.06372	1.15495	3220.34	86.55	100	15	304	3.31122e-05	0.000382446	7.61581e-05
21	2016	2018	Sanya	1.08538	1.17634	2659.02	77.35	100	15	304	4.62954e-05	0.000365403	7.60567e-05
21	2016	2019	Sanya	1.18338	1.40055	1488.89	91.8	100	14	305	0.00072261	0.0004167	7.60642e-05
21	2016	2020	Sanya	1.13089	1.25573	2364.06	100.4	100	11	306	0.000438193	0.000205041	7.60636e-05
21	2016	2021	Sanya	1.17706	1.27754	1690.14	100	100	12	307	0.000687881	0.000309216	7.60637e-05
9	2015	2010	Chongqing	0.39497	0.426228	1835.14	87.33	79.28	42	399	0.000494119	0.00626394	0.00111698
9	2015	2011	Chongqing	0.467855	0.501998	1821.57	87	80.23	42	402	0.000286603	0.004485	0.000857749
9	2015	2012	Chongqing	0.509238	0.548195	1812.73	89.77	81.65	42	406	0.000233759	0.00389296	0.000776304
9	2015	2013	Chongqing	0.520771	0.563916	1806.78	93.2	84	43	408	0.000211905	0.0031321	0.000643974
9	2015	2014	Chongqing	0.558792	0.606986	1794.56	92.25	84.49	41	410	0.000186175	0.00252793	0.000541227
9	2015	2015	Chongqing	0.603321	0.650436	1801.22	93.67	84.45	43	409	0.000166	0.00199439	0.000475023
9	2015	2016	Chongqing	0.62276	0.668104	1783.22	95.37	76.9	40	408	0.000108234	0.000728034	0.000425218
9	2015	2017	Chongqing	0.650935	0.696298	1935.54	93.71	70	45	408	7.12957e-05	0.000516621	0.000375444
9	2015	2018	Chongqing	0.683075	0.733114	1540.08	93.5	60.98	40	408	6.80071e-05	0.000432038	0.000332688
9	2015	2019	Chongqing	0.717706	0.769068	1458.1	95.73	75	38	408	6.5554e-05	0.000334926	0.000295831
9	2015	2020	Chongqing	0.752847	0.818004	2245.22	97.95	75.72	53	408	6.00029e-05	0.000122016	0.000263949
9	2015	2021	Chongqing	0.785239	0.849913	2199.12	98.66	76.21	35	408	5.34546e-05	9.70007e-05	0.000236278
161	2222	2010	Zigong	0.610336	0.700434	421.392	85.17	92.53	91	745	0.000250955	0.00330374	0.00122328
161	2222	2011	Zigong	0.702196	0.793687	372.345	86	92.59	91	748	0.000189139	0.000391385	0.000616639
161	2222	2012	Zigong	0.781785	0.88724	436.134	88.75	100	90	750	0.000170927	0.00233595	0.000875955
161	2222	2013	Zigong	0.838621	0.960055	348.969	90	90.6	88	753	0.000114935	0.0016973	0.000576245
161	2222	2014	Zigong	0.878808	0.99863	468.839	90.22	82.44	85	753	0.000104074	0.00153028	0.000675742
161	2222	2015	Zigong	0.904412	1.02845	316.713	88.96	95.02	81	746	9.93813e-05	0.00104089	0.000566233
161	2222	2016	Zigong	0.938827	1.07396	544.343	89.66	92.03	75	743	6.94376e-05	0.000445952	0.00058015
161	2222	2017	Zigong	0.973846	1.13569	259.707	52.13	88.54	66	741	4.8413e-05	0.000147636	0.000515866
161	2222	2018	Zigong	1.03484	1.20292	479.421	70.53	97.56	54	739	4.2971e-05	9.07992e-05	0.000513124
161	2222	2019	Zigong	1.08278	1.26218	444.525	93.3	95.11	45	738	4.97316e-05	6.41637e-05	0.000474508
161	2222	2020	Zigong	1.14837	1.30564	571.268	93.2	94.39	43	737	4.95064e-05	0.000107626	0.000465006
161	2222	2021	Zigong	1.16905	1.33175	694.006	95.23	94.88	44	736	4.6454e-05	4.33164e-05	0.000439875
162	2222	2010	Deyang	0.302318	0.346473	611.715	73.66	87.79	53	658	0.0003402	0.00141382	0.000332957
162	2222	2011	Deyang	0.352055	0.412959	437.708	68.99	92.55	52	661	0.000327849	0.00126796	0.000293518
162	2222	2012	Deyang	0.374788	0.435702	608.171	78.01	99.99	51	662	0.000279513	0.000848648	0.000283364
162	2222	2013	Deyang	0.398646	0.470389	435.941	85.52	99.99	50	663	0.00025305	0.00061143	0.000250191
162	2222	2014	Deyang	0.421249	0.487566	606.752	86.94	99.98	48	664	0.000222821	0.00068528	0.000225698
162	2222	2015	Deyang	0.428298	0.506031	438.096	100	94.8	47	660	0.000171162	0.00058741	0.000208709
162	2222	2016	Deyang	0.443554	0.521301	607.653	76.06	60.39	45	659	0.000118216	0.000386578	0.000186195
162	2222	2017	Deyang	0.516195	0.609068	560.052	83.76	48.3	44	658	9.82556e-05	0.000256185	0.00016877
162	2222	2018	Deyang	0.538261	0.633708	1156.38	89.55	36.2	42	658	8.13723e-05	0.000147513	0.000153755
162	2222	2019	Deyang	0.564004	0.661687	863.719	94.05	79.8	40	657	7.62804e-05	0.000118289	0.000140711
162	2222	2020	Deyang	0.583817	0.681396	1318.17	94.78	79.32	37	656	7.01588e-05	0.0001162	0.000129346
162	2222	2021	Deyang	0.595991	0.6939	997.375	95.95	78.99	33	656	6.47651e-05	0.000106471	0.000119402
163	2222	2010	Guangyuan	0.0825418	0.0854219	1598.95	86.6	98.88	22	191	0.000869053	0.0110435	0.00614146
163	2222	2011	Guangyuan	0.0932655	0.096023	1596.85	86.8	98.78	22	191	0.000259031	0.00564048	0.00420358
163	2222	2012	Guangyuan	0.0989516	0.10214	1594.82	73.84	99.31	22	191	7.00847e-05	0.00370816	0.00339814
163	2222	2013	Guangyuan	0.110228	0.11396	1602.39	81.28	100	22	190	5.82431e-05	0.00334898	0.00309136
163	2222	2014	Guangyuan	0.118738	0.123275	1603.71	87.5	100	22	190	4.78512e-05	0.00263996	0.00280867
163	2222	2015	Guangyuan	0.123785	0.128322	1624.26	94.1	99	22	187	5.47619e-05	0.00253049	0.00259803
163	2222	2016	Guangyuan	0.130119	0.135122	1652.13	97.49	90.87	22	186	4.05103e-05	0.000755054	0.00235594
163	2222	2017	Guangyuan	0.135479	0.141557	2361.06	96.31	97.86	23	185	2.4905e-05	0.000476898	0.00216595
163	2222	2018	Guangyuan	0.148121	0.154729	3307.31	93.81	99.6	27	185	5.30622e-05	0.000334676	0.00200484
163	2222	2019	Guangyuan	0.15142	0.158637	3094.65	93.91	87.78	28	184	6.47977e-05	0.000236753	0.00186724
163	2222	2020	Guangyuan	0.156041	0.163452	3866.33	96.14	95.47	25	184	5.26326e-05	0.000192866	0.00174902
163	2222	2021	Guangyuan	0.161981	0.17289	5423.73	97.34	93.95	24	184	5.24595e-05	0.000131447	0.00164689
10	2015	2010	Suining	0.338216	0.354178	201.216	81.28	102.09	45	716	0.000501783	0.0015489	0.000196203
10	2015	2011	Suining	0.481878	0.522629	200.567	83.15	101.38	45	719	0.000175807	0.0007877	0.000311141
10	2015	2012	Suining	0.437347	0.461394	204.158	93.94	100	45	707	0.000150782	0.000775014	0.000259357
10	2015	2013	Suining	0.44	0.464038	202.694	93.2	99	44	712	9.77934e-05	0.000589225	0.000241711
10	2015	2014	Suining	0.444131	0.477521	203.486	93.76	100	44	714	0.000113897	0.000521322	0.000209531
10	2015	2015	Suining	0.447864	0.479953	210.136	99.11	100	44	712	0.000120413	0.000564982	0.000231237
10	2015	2016	Suining	0.542999	0.624089	237.037	93.99	99.22	43	712	0.000103368	0.000219986	0.000205079
10	2015	2017	Suining	0.501736	0.585643	318.919	90.27	93.11	40	713	8.61157e-05	0.000153055	0.000192752
10	2015	2018	Suining	0.543519	0.633687	347.452	90.73	87	36	713	7.08683e-05	9.38671e-05	0.000182118
10	2015	2019	Suining	0.564461	0.659624	383.006	92.02	84.21	31	713	7.95944e-05	0.000124279	0.000172899
10	2015	2020	Suining	0.594247	0.689867	579.167	92.69	83.05	29	714	7.6261e-05	9.575e-05	0.000164869
10	2015	2021	Suining	0.624806	0.720906	642.458	100	82.46	30	714	7.30704e-05	8.08931e-05	0.000157846
164	2222	2010	Leshan	0.141509	0.15913	3001.84	64.95	92.46	88	276	0.000488283	0.00596811	0.00165317
164	2222	2011	Leshan	0.147435	0.159676	2992.99	67.21	92.59	82	276	0.00033792	0.00359027	0.00126962
164	2222	2012	Leshan	0.178417	0.187849	2986.92	75.06	93	77	279	0.000276829	0.00364058	0.0013988
164	2222	2013	Leshan	0.164977	0.18777	2980.1	80.75	95.42	71	280	0.000263139	0.00285969	0.00122096
164	2222	2014	Leshan	0.167516	0.19078	2979.33	82.41	96.09	66	280	0.000272485	0.00253723	0.00118413
164	2222	2015	Leshan	0.170417	0.193539	3010.48	80.22	95.36	61	278	0.000325548	0.00289928	0.0012732
164	2222	2016	Leshan	0.175469	0.197469	2932.39	88.32	87.75	56	278	0.000257632	0.00244369	0.00116795
164	2222	2017	Leshan	0.196606	0.219589	2890.06	89.14	80.48	51	278	0.00026014	0.00185615	0.00112534
164	2222	2018	Leshan	0.227952	0.244563	4352.71	90.23	67.2	47	278	0.000242532	0.00108845	0.00108665
164	2222	2019	Leshan	0.235099	0.258019	3713.71	91.73	72.6	42	278	0.000230512	0.000875905	0.00105147
164	2222	2020	Leshan	0.249142	0.264874	3951.22	100	73.21	40	278	0.000222817	0.000912127	0.00101939
164	2222	2021	Leshan	0.237765	0.25424	2939.48	100	73.4	37	278	0.000216316	0.000658284	0.000990107
165	2222	2010	Meishan	0.148622	0.196632	1292.58	85.25	100	83	486	0.00137768	0.00275535	0.00373253
165	2222	2011	Meishan	0.172697	0.221681	1286.43	77.2	100	82	488	0.000277504	0.00260943	0.00266419
165	2222	2012	Meishan	0.203922	0.236695	1288.41	93.76	100	81	491	0.000783989	0.00329207	0.00342484
165	2222	2013	Meishan	0.206863	0.240476	1283.28	60.2	100	79	493	0.000388188	0.00202934	0.00274457
165	2222	2014	Meishan	0.261829	0.297378	1284.54	61.21	100	75	494	0.000324144	0.00172855	0.00229609
165	2222	2015	Meishan	0.271245	0.306569	1310.8	59.13	100	69	489	0.000466773	0.0014698	0.00204952
165	2222	2016	Meishan	0.278018	0.316697	1342.86	70.82	97.78	61	489	0.000288544	0.000985578	0.00181566
165	2222	2017	Meishan	0.290056	0.329303	1478.26	82.5	95.55	49	489	0.000139627	0.000570702	0.00154447
165	2222	2018	Meishan	0.308305	0.368503	1822.03	100	94.43	39	489	9.82002e-05	0.000404929	0.00131748
165	2222	2019	Meishan	0.34544	0.397427	1909.94	100	93.86	36	489	6.601e-05	0.000276035	0.00112437
165	2222	2020	Meishan	0.359906	0.412202	1924.74	95.39	93.57	36	489	6.47464e-05	0.000366942	0.000961658
165	2222	2021	Meishan	0.443515	0.503957	1876.83	96.96	93.42	34	489	5.0579e-05	6.76435e-05	0.000823196
166	2222	2010	Guang'an	0.154634	0.197037	573.975	95.31	71.93	39	735	0.000419888	0.0123396	0.00146524
166	2222	2011	Guang'an	0.185057	0.216267	566.073	95.44	71.28	39	738	0.000158419	0.00754861	0.00118325
166	2222	2012	Guang'an	0.202176	0.237344	575.133	100	95.16	39	739	0.000165554	0.00583406	0.0012701
166	2222	2013	Guang'an	0.231982	0.268885	556.73	77.35	74.33	39	742	0.000297051	0.00585679	0.00124439
166	2222	2014	Guang'an	0.265479	0.303501	584.28	100	33.54	39	744	0.000136157	0.0034847	0.00122038
166	2222	2015	Guang'an	0.270431	0.311702	538.077	100	83.84	39	736	9.27363e-05	0.00286921	0.00120058
166	2222	2016	Guang'an	0.262944	0.327465	634.615	100	83.84	39	736	8.00498e-05	0.00247669	0.00112255
166	2222	2017	Guang'an	0.379686	0.42207	627.742	93.9	86	39	735	6.25608e-05	0.000631701	0.00105418
166	2222	2018	Guang'an	0.407913	0.476219	468.519	95	63.45	38	735	3.66176e-05	0.000323781	0.000990584
166	2222	2019	Guang'an	0.380174	0.436343	535.73	92	79.45	56	734	4.13979e-05	0.000193761	0.000932079
166	2222	2020	Guang'an	0.393796	0.442329	789.632	99.12	71.68	32	734	3.64803e-05	7.91475e-05	0.00087862
166	2222	2021	Guang'an	0.406142	0.457696	154.525	98.99	71.91	34	733	3.33239e-05	8.4737e-05	0.000829968
167	2222	2010	Bazhong	0.0398342	0.0498333	1407.44	85.46	96.5	33	315	0.000470967	0.00494088	0.00494373
167	2222	2011	Bazhong	0.042273	0.042273	1402.41	85.45	96.15	33	317	0.000111395	0.000663812	0.00262431
167	2222	2012	Bazhong	0.0439274	0.05133	1400.26	86.73	95.7	33	317	9.87201e-05	0.000650314	0.00257161
167	2222	2013	Bazhong	0.0826893	0.0870089	1399.54	87.25	95.7	33	317	9.15186e-05	0.000519045	0.00207011
167	2222	2014	Bazhong	0.100968	0.104743	1425.48	88.31	95.18	33	312	6.27076e-05	0.000364515	0.00167135
167	2222	2015	Bazhong	0.103327	0.107102	1438.92	89	85	33	309	3.01883e-05	0.000372688	0.00143312
167	2222	2016	Bazhong	0.162971	0.168144	1456.27	83.73	84.41	33	308	2.45571e-05	0.000349939	0.00129954
167	2222	2017	Bazhong	0.168364	0.174896	1254.52	78.47	83.81	32	307	1.87186e-05	0.000314185	0.00112773
167	2222	2018	Bazhong	0.171707	0.176116	1947.83	73.2	83.22	33	307	1.41886e-05	0.000283019	0.000983409
167	2222	2019	Bazhong	0.190271	0.187912	3146.17	81.7	83.85	32	307	1.70517e-05	0.000109021	0.000861604
167	2222	2020	Bazhong	0.210933	0.215993	1873.9	80	83.75	28	307	1.47172e-05	7.85238e-05	0.000758321
167	2222	2021	Bazhong	0.218336	0.226958	4116.02	99.7	83.69	28	307	1.31811e-05	5.83734e-05	0.000670352
168	2222	2010	Ziyang	0.137403	0.158252	283.22	78.19	99.35	35	629	0.000222685	0.00197374	0.000565874
168	2222	2011	Ziyang	0.16943	0.182869	281.655	74.14	99.33	35	633	5.04291e-05	0.00035105	0.00047063
168	2222	2012	Ziyang	0.182538	0.199749	280.575	79.92	99.3	35	635	4.18432e-05	0.000369175	0.000430387
168	2222	2013	Ziyang	0.195854	0.211809	279.649	77.43	99.32	35	637	3.35263e-05	0.000316602	0.000389268
168	2222	2014	Ziyang	0.202387	0.219598	280.327	89.24	99.36	35	637	4.08937e-05	0.000304558	0.000373479
168	2222	2015	Ziyang	0.212312	0.219598	279.314	83.18	99.18	35	633	4.37178e-05	0.000350487	0.0003983
168	2222	2016	Ziyang	0.31698	0.320285	415.775	86.29	99.1	35	631	6.34791e-05	0.000485141	0.000748654
168	2222	2017	Ziyang	0.31698	0.320285	320.186	85.59	99.02	35	629	8.70338e-05	0.000604003	0.00145166
168	2222	2018	Ziyang	0.298441	0.314076	505.78	96.77	98.94	36	628	8.99929e-05	0.000473665	0.00257235
168	2222	2019	Ziyang	0.319337	0.335904	703.173	97.04	98.06	35	627	0.000186945	0.000773117	0.00421695
168	2222	2020	Ziyang	0.327301	0.351314	639.105	97.09	98.08	30	626	0.000305525	0.000365939	0.00646348
168	2222	2021	Ziyang	0.335653	0.373412	1068.25	97.02	98.1	28	626	0.00044935	0.000567929	0.00934773
169	2222	2010	Liupanshui	0.0183643	0.0953337	1671.96	60.51	53.37	32	320	0.000590065	0.0133514	0.00407601
169	2222	2011	Liupanshui	0.0185596	0.0969336	1660.52	68.6	49.87	32	324	0.000534399	0.0254346	0.00319066
169	2222	2012	Liupanshui	0.0188622	0.0972362	1654.86	57.8	58.7	32	325	0.00049391	0.0189292	0.00257781
169	2222	2013	Liupanshui	0.0209804	0.0995562	1640.13	74	43.08	32	328	0.000337817	0.0151305	0.00239683
169	2222	2014	Liupanshui	0.0517652	0.0996772	1625.78	75.74	54.4	32	331	0.000284699	0.0134594	0.00195895
169	2222	2015	Liupanshui	0.234113	0.262054	1602.13	88.5	57.94	32	336	0.000289618	0.00967929	0.00203277
169	2222	2016	Liupanshui	0.239863	0.268307	1581.18	67.38	62.5	32	339	0.000253671	0.00498716	0.00179144
169	2222	2017	Liupanshui	0.243904	0.272166	1643.27	87	57.74	34	342	0.000319057	0.00739998	0.00163525
169	2222	2018	Liupanshui	0.192188	0.206925	1254.15	87.22	63.96	32	344	0.000276531	0.00563818	0.001472
169	2222	2019	Liupanshui	0.194165	0.208756	1449.29	93.75	63.23	22	347	0.000283291	0.00218439	0.00134568
169	2222	2020	Liupanshui	0.20823	0.222817	1733.52	95.56	59.52	20	349	0.000258581	0.000997754	0.00122389
169	2222	2021	Liupanshui	0.315584	0.338215	1527.78	96.48	58.32	24	351	0.000236728	0.000812161	0.00112313
11	2015	2010	Anshun	0.0428402	0.0483436	2222.02	91.86	76.6	57	302	0.000352437	0.0724153	0.00810948
11	2015	2011	Anshun	0.065825	0.065825	2202.27	92.04	76.7	53	305	0.000542175	0.0338566	0.0077713
11	2015	2012	Anshun	0.0815798	0.0906442	2186.01	81.47	77	50	307	0.000639522	0.0246295	0.00634086
11	2015	2013	Anshun	0.0910759	0.101219	2176.82	78.6	75.51	46	308	0.000498776	0.0180808	0.00496064
11	2015	2014	Anshun	0.100045	0.111309	2143.79	79.4	98	43	313	0.000356658	0.0109306	0.00442799
11	2015	2015	Anshun	0.232167	0.262947	2096.87	91.3	96	39	319	0.000260653	0.0060596	0.00380729
11	2015	2016	Anshun	0.25457	0.270763	2072.33	92.11	99	35	324	4.89867e-05	0.00280188	0.00340833
11	2015	2017	Anshun	0.256018	0.272235	2065.45	92.32	89.71	32	326	3.98045e-05	0.00276142	0.00293583
11	2015	2018	Anshun	0.263325	0.280713	2084.21	92.52	80.41	28	327	3.2227e-05	0.00267848	0.00252885
11	2015	2019	Anshun	0.276785	0.29258	2095.11	93.2	71.76	25	328	4.07007e-05	0.0025654	0.00217832
11	2015	2020	Anshun	0.298496	0.316406	2025.08	95.74	70.7	23	328	3.79361e-05	0.00110752	0.0018764
11	2015	2021	Anshun	0.327924	0.351277	1758.96	96.3	70.35	22	328	3.34528e-05	0.00137621	0.00161634
170	2222	2010	Tongren	0.0424752	0.0463204	3856.89	52.76	65.54	22	235	0.000290478	0.0317442	0.00774515
170	2222	2011	Tongren	0.0399933	0.0456591	3618.08	45.73	65.63	22	237	0.000237984	0.022852	0.00623685
170	2222	2012	Tongren	0.0406043	0.0456591	3623.65	64.17	68.32	22	237	0.000230721	0.0204884	0.0058627
170	2222	2013	Tongren	0.0406043	0.0456591	3602.6	46	59.49	22	238	0.000181871	0.0102639	0.00339654
170	2222	2014	Tongren	0.0523802	0.0537688	3568.51	66.31	87	22	240	0.000135338	0.00574683	0.00281109
170	2222	2015	Tongren	0.0752652	0.0854858	3570.62	86.62	69.3	22	243	0.000151503	0.00412234	0.00221101
170	2222	2016	Tongren	0.0752652	0.0854858	3356.01	89.66	49.74	22	245	5.06721e-05	0.00115718	0.00196866
170	2222	2017	Tongren	0.0752193	0.0854336	2844.09	91.75	64.94	22	247	9.06494e-05	0.000632047	0.00160683
170	2222	2018	Tongren	0.0964139	0.109171	2579.5	93.84	65.52	22	248	5.34208e-05	0.000364392	0.00132177
170	2222	2019	Tongren	0.101169	0.114289	2830.49	93.18	65.54	22	250	5.03319e-05	0.000220182	0.00108094
170	2222	2020	Tongren	0.115549	0.121081	3532.29	91.58	65.54	22	251	3.88971e-05	0.000138563	0.000887887
170	2222	2021	Tongren	0.116914	0.125737	3273.94	95.54	65.54	22	252	3.2691e-05	9.03431e-05	0.000726824
171	2222	2010	Kunming	0.528384	0.580585	792.421	102.67	48.33	30	278	0.000182051	0.00386946	0.00032449
171	2222	2011	Kunming	0.583762	0.635018	850.673	99.61	45.74	30	259	0.000240231	0.0155292	0.000329449
171	2222	2012	Kunming	0.6502	0.707167	851.459	94.43	43.29	30	259	0.000172448	0.00376168	0.000276522
171	2222	2013	Kunming	0.701919	0.763787	846.359	92.35	40.9	30	260	0.000149096	0.00315276	0.000261043
171	2222	2014	Kunming	0.74	0.803826	841.337	90.15	36.87	30	262	0.000147154	0.00241353	0.000329261
171	2222	2015	Kunming	0.85048	0.927738	845.109	91.97	36.36	30	302	0.000131415	0.00248326	0.000281685
171	2222	2016	Kunming	0.795822	0.868064	1060	91.48	34.77	30	293	0.000184616	0.00275884	0.000289102
171	2222	2017	Kunming	0.791844	0.863221	1372.11	92.37	33.19	29	296	0.000113934	0.00173257	0.000285822
171	2222	2018	Kunming	0.807414	0.880166	1137.41	93.39	31.6	28	295	0.000110344	0.00162126	0.000282783
171	2222	2019	Kunming	0.817412	0.890676	817.474	94.97	29	26	295	0.000106921	0.000934758	0.000280084
171	2222	2020	Kunming	0.89503	0.968476	741.902	96.83	27.44	24	295	0.000114761	0.000779179	0.000277657
171	2222	2021	Kunming	0.903122	0.976675	814.941	96.6	25.97	24	295	0.000116189	0.000626075	0.000275473
172	2222	2010	Qujing	0.0671187	0.0754221	2586.48	82.82	70.56	31	217	0.000307526	0.0172646	0.00248778
172	2222	2011	Qujing	0.0743842	0.0835524	2562.35	83.05	68.97	28	219	0.000378718	0.0180853	0.00256154
172	2222	2012	Qujing	0.0805771	0.0914752	2541.84	85	62.77	31	221	0.000221577	0.0120395	0.00171138
172	2222	2013	Qujing	0.063899	0.0698149	2524.03	90.45	62.77	28	222	0.000191675	0.0104148	0.00183281
172	2222	2014	Qujing	0.0654212	0.0714755	2506.07	100	63.14	31	224	0.000190145	0.0101837	0.00157094
172	2222	2015	Qujing	0.0778758	0.0851064	2500.84	96	92	28	224	0.000253234	0.0112835	0.00202923
172	2222	2016	Qujing	0.0934378	0.102214	2481.12	94	76.24	31	222	0.000161195	0.00902616	0.00155223
172	2222	2017	Qujing	0.0760885	0.0884102	2189.44	89.26	62.61	28	221	9.03292e-05	0.00608367	0.00187388
172	2222	2018	Qujing	0.117086	0.130374	1812.31	95.02	70.19	30	220	8.44804e-05	0.00570311	0.00147838
172	2222	2019	Qujing	0.124569	0.138063	1604.81	97.15	84	21	219	9.48188e-05	0.00447146	0.00178989
172	2222	2020	Qujing	0.125422	0.138906	1598.82	97.48	74.04	22	219	9.00171e-05	0.0017656	0.00141611
172	2222	2021	Qujing	0.128793	0.1431	1294.64	98.36	71.81	20	219	8.86028e-05	0.00143532	0.0017188
173	2222	2010	Baoshan	0.0130875	0.0372766	5351.01	33.18	72.36	21	129	0.00337476	0.0066375	0.00133509
173	2222	2011	Baoshan	0.0354433	0.0384988	5319.43	31.83	93.72	21	129	0.00546231	0.0102498	0.000958179
173	2222	2012	Baoshan	0.0362581	0.0419107	5290.3	35.49	67.8	21	130	0.00382083	0.008189	0.00064612
173	2222	2013	Baoshan	0.0386515	0.0449661	5263.53	35.54	90.94	21	131	0.00243082	0.00562409	0.000481556
173	2222	2014	Baoshan	0.0430819	0.0505169	5224.88	86.5	76.61	21	132	0.00249659	0.00482058	0.000393934
173	2222	2015	Baoshan	0.0435912	0.0505169	5218.83	85	81.02	20	132	0.00185122	0.00388874	0.000333808
173	2222	2016	Baoshan	0.0562642	0.0635178	5180.84	92	84.78	21	132	0.00186654	0.00351259	0.000292322
173	2222	2017	Baoshan	0.0594755	0.0671564	5470.34	93	76.81	20	132	0.000187624	0.00211832	0.000261071
173	2222	2018	Baoshan	0.0606758	0.0701075	5580.68	92.02	80.74	21	132	0.000212431	0.00143615	0.000236794
173	2222	2019	Baoshan	0.0619071	0.0713704	4722.73	92.5	91	20	132	0.000173946	0.000919026	0.000217584
173	2222	2020	Baoshan	0.0658924	0.0753557	4844.23	94.2	74.11	19	132	0.000161829	0.00100974	0.000202142
173	2222	2021	Baoshan	0.0699944	0.0806646	4566.04	96.4	87.33	23	132	0.000159669	0.000894889	0.00018956
174	2222	2010	Zhaotong	0.0132937	0.0363806	2403.14	42.65	55.3	29	254	0.000178869	0.0044286	0.00592816
174	2222	2011	Zhaotong	0.0221565	0.0436951	2097.83	45.3	53.67	31	256	0.000451494	0.00502287	0.00242451
174	2222	2012	Zhaotong	0.0261704	0.0493347	2365.83	41.77	47.2	29	258	0.000337924	0.00966517	0.00176873
174	2222	2013	Zhaotong	0.0269608	0.0513369	2072.06	58.35	39.74	31	261	0.000375565	0.00858613	0.00150094
174	2222	2014	Zhaotong	0.0309715	0.0434492	2321.66	65.4	42.1	29	265	0.000411107	0.00768278	0.00155298
174	2222	2015	Zhaotong	0.0329167	0.0440998	2027.8	77.72	100	31	267	0.000408987	0.00671189	0.0015013
174	2222	2016	Zhaotong	0.0402715	0.0538392	2266.01	76.12	61.37	29	268	0.000401577	0.00572546	0.00173393
174	2222	2017	Zhaotong	0.0512841	0.0613821	2024.45	83.39	60.82	31	270	0.00060812	0.00364004	0.00188644
174	2222	2018	Zhaotong	0.0533035	0.0653229	2124.8	87.37	61.47	21	270	0.000769461	0.00350992	0.00203509
174	2222	2019	Zhaotong	0.056179	0.0681055	1755.17	96.58	55	21	271	0.00117422	0.00398758	0.00217883
174	2222	2020	Zhaotong	0.0646208	0.074961	2049.17	97.45	55.63	20	271	0.000997722	0.00332068	0.00231681
174	2222	2021	Zhaotong	0.074653	0.0849905	1740.51	98.4	55.77	22	271	0.00131951	0.00328492	0.00244842
175	2222	2010	Lijiang	0.0350629	0.0362882	7415.31	85.25	74.8	14	57	0.00018627	0.00525367	0.0016722
175	2222	2011	Lijiang	0.03511	0.037325	7368.81	85	75.32	14	57	0.000490907	0.00745324	0.00101621
175	2222	2012	Lijiang	0.0403883	0.0433574	7505.04	85.5	76.2	14	56	0.00236118	0.00587471	0.000670418
175	2222	2013	Lijiang	0.0420849	0.044347	7436.3	91.68	91.7	14	57	0.00188931	0.00459612	0.000508662
175	2222	2014	Lijiang	0.0420849	0.0443942	7368.81	85.15	89	14	57	0.000229192	0.0052909	0.000543356
175	2222	2015	Lijiang	0.0421113	0.0444225	7389.54	86.93	81.3	14	57	0.000238674	0.00521222	0.0005067
175	2222	2016	Lijiang	0.0432089	0.0455803	7320.49	88.61	62.3	13	57	0.000244224	0.00513099	0.000477036
175	2222	2017	Lijiang	0.0434738	0.0474613	6765.04	93.35	43.29	14	57	0.000157897	0.00339931	0.000455647
175	2222	2018	Lijiang	0.0418021	0.0464883	5342.28	93.97	63.65	17	57	0.000145036	0.00332913	0.00043957
175	2222	2019	Lijiang	0.0419334	0.0465856	5178.05	94.61	84	16	57	0.000225333	0.00269884	0.000427102
175	2222	2020	Lijiang	0.0432159	0.0484577	5219.11	95.94	78.4	12	57	0.000280915	0.00106894	0.00041736
175	2222	2021	Lijiang	0.0460699	0.0500126	4677.42	96.74	80.89	12	57	0.00026553	0.00104476	0.000409509
176	2222	2010	Puer	0.0284676	0.0296574	11177.8	48.31	41.47	45	56	0.00254859	0.00905185	0.00225285
176	2222	2011	Puer	0.0194998	0.0209981	11112.3	50.63	41.63	42	56	0.00161209	0.00751479	0.00174148
176	2222	2012	Puer	0.0209761	0.0224744	11306.9	46.92	41.86	40	55	0.00129003	0.00585613	0.00131614
176	2222	2013	Puer	0.0212846	0.0225405	11011.9	70.57	42.5	37	57	0.00139675	0.00409882	0.00108253
176	2222	2014	Puer	0.0215269	0.0225846	11223	80	43.4	35	56	0.00108726	0.00383759	0.000995816
176	2222	2015	Puer	0.021593	0.0226253	11321.7	87.17	35.66	32	55	0.00162626	0.00349819	0.000982194
176	2222	2016	Puer	0.0216591	0.0228236	11741	90.18	27.91	30	55	0.00183034	0.00245374	0.000881215
176	2222	2017	Puer	0.0223083	0.0235361	11996	90.53	22.96	28	55	0.000950113	0.00211424	0.00079006
176	2222	2018	Puer	0.0230425	0.0242398	13582.3	92.88	32.15	26	55	0.000763496	0.00181261	0.000709779
176	2222	2019	Puer	0.0230877	0.0242963	5938.6	94.22	57	24	54	0.000847685	0.00159335	0.000638933
176	2222	2020	Puer	0.0231799	0.0244909	9330.71	96.47	75.65	22	54	0.000724416	0.000769094	0.000576288
176	2222	2021	Puer	0.0236495	0.0250062	8622.05	98.77	82.3	20	54	0.000641672	0.000590963	0.000520788
177	2222	2010	Lincang	0.0182271	0.0201479	6436.94	71.71	79.16	28	99	0.00254756	0.00403493	0.000978974
177	2222	2011	Lincang	0.0223548	0.0233356	6452.83	73.61	79	28	96	0.00406101	0.0231622	0.000728921
177	2222	2012	Lincang	0.0259103	0.0261964	6664.65	80	77.4	28	97	0.00278438	0.017691	0.000548448
177	2222	2013	Lincang	0.0261219	0.0296782	6382.78	83	79.17	28	100	0.00215384	0.0133205	0.000417755
177	2222	2014	Lincang	0.0274949	0.0309907	6690.29	80	79.98	28	101	0.0015121	0.0111638	0.000363857
177	2222	2015	Lincang	0.0289936	0.0327752	6336.24	80.86	80.48	28	99	0.00245905	0.01021	0.000338258
177	2222	2016	Lincang	0.0321922	0.0373243	6811.81	88.49	81	28	100	0.00160001	0.00533212	0.000304143
177	2222	2017	Lincang	0.0345169	0.0388429	6165.27	90	90.05	28	100	0.000283374	0.000800729	0.000250069
177	2222	2018	Lincang	0.0346952	0.039055	6481.33	93	73.27	29	100	0.000239048	0.000503394	0.000205628
177	2222	2019	Lincang	0.0307896	0.0352591	3840.66	94.57	74	31	100	0.000222732	0.000373701	0.000169101
177	2222	2020	Lincang	0.0318552	0.0367862	5587.16	99.17	78.66	26	100	0.000187421	0.000142999	0.000139075
177	2222	2021	Lincang	0.0321194	0.0370779	3925.62	99.82	79.13	28	100	0.000151445	8.45667e-05	0.000114391
12	2015	2010	Xi'an	1.03374	1.30609	279.694	82.85	95.74	164	774	0.000442829	0.00260783	0.000533539
12	2015	2011	Xi'an	1.11694	1.39464	278.905	72.29	95.46	156	783	0.0003916	0.00230614	0.000443266
12	2015	2012	Xi'an	1.23546	1.55817	274.29	93.4	95.9	147	787	0.000254127	0.00206461	0.00037346
12	2015	2013	Xi'an	1.41943	1.77211	274.656	91.5	95.43	136	799	0.000199506	0.00143774	0.000324839
12	2015	2014	Xi'an	1.47727	1.85204	266.558	92.71	92.4	123	807	0.000127794	0.00126189	0.000289027
12	2015	2015	Xi'an	1.69967	2.11292	273.363	91.82	90.82	108	808	0.000105674	0.000785672	0.000287558
12	2015	2016	Xi'an	1.80527	2.21048	261.333	91.93	86.89	91	817	7.6525e-05	9.33112e-05	0.000266641
12	2015	2017	Xi'an	2.28153	2.52735	237.969	96.07	83.97	73	825	7.79072e-05	6.8379e-05	0.000244581
12	2015	2018	Xi'an	2.27658	2.48143	221.884	94.02	59.54	61	833	6.74011e-05	4.96077e-05	0.000225226
12	2015	2019	Xi'an	2.36873	2.57727	288.61	96.38	86	57	842	5.87e-05	3.11797e-05	0.000208104
12	2015	2020	Xi'an	2.49731	2.71378	273.824	96.51	67.62	51	851	5.25363e-05	2.09644e-05	0.000192842
12	2015	2021	Xi'an	2.89267	3.21671	610.611	96.94	78.79	41	859	4.75015e-05	1.49405e-05	0.000179144
178	2222	2010	Tongchuan	0.361412	0.420917	262.769	76.08	97.75	86	220	0.000132434	0.00659868	0.00134695
178	2222	2011	Tongchuan	0.386656	0.450283	260.14	80	97.96	84	220	0.000112644	0.00647962	0.000929798
178	2222	2012	Tongchuan	0.416023	0.484286	264.115	85.48	97.1	81	220	9.7141e-05	0.00406018	0.000628612
178	2222	2013	Tongchuan	0.425781	0.493424	258.621	89.17	100	77	217	7.7138e-05	0.00312846	0.000506491
178	2222	2014	Tongchuan	0.429167	0.485398	269.608	88.98	98.59	72	213	7.19253e-05	0.0030885	0.000497394
178	2222	2015	Tongchuan	0.438897	0.494312	262.351	89.08	98.47	67	216	7.04133e-05	0.00298832	0.000491654
178	2222	2016	Tongchuan	0.439173	0.488161	273.214	91.37	98.38	61	218	6.21617e-05	0.00129646	0.000496401
178	2222	2017	Tongchuan	0.441234	0.490222	276.506	92.33	92.04	54	217	6.98811e-05	0.00152766	0.000500515
178	2222	2018	Tongchuan	0.447548	0.49662	307.5	93.24	58.4	49	218	7.76359e-05	0.00119737	0.000504089
178	2222	2019	Tongchuan	0.450544	0.499951	290.506	93.73	94	47	218	8.79693e-05	0.000863449	0.000507192
178	2222	2020	Tongchuan	0.456622	0.506619	289.172	95.39	78.91	43	218	8.25647e-05	0.000777576	0.000509883
178	2222	2021	Tongchuan	0.457791	0.507788	769.231	97.44	82.32	36	218	8.1099e-05	0.000581886	0.000512214
179	2222	2010	Baoji	0.16629	0.182615	29.106	91.06	49.39	49	210	0.000874886	0.00439311	0.000661727
179	2222	2011	Baoji	0.180438	0.19087	30.3914	87.63	48.25	49	212	0.00029175	0.00256852	0.000475556
179	2222	2012	Baoji	0.205332	0.243528	33.1024	93.4	60.3	49	212	0.000283839	0.00153693	0.000378368
179	2222	2013	Baoji	0.176012	0.191042	38.5373	91.88	50.32	49	213	0.000211599	0.00127451	0.00030914
179	2222	2014	Baoji	0.181119	0.196434	51.2637	96.15	54.51	48	212	0.000202728	0.00123883	0.000285103
179	2222	2015	Baoji	0.1851	0.198399	84.6336	92.4	37.37	51	212	0.000209469	0.00121973	0.000231782
179	2222	2016	Baoji	0.189949	0.203982	208.969	91.5	53.2	45	213	0.000121687	0.000642194	0.000191047
179	2222	2017	Baoji	0.197984	0.21289	1062.47	92.76	56.93	59	213	7.73246e-05	0.000237755	0.000159023
179	2222	2018	Baoji	0.200467	0.215528	3482.54	100	53.52	42	214	5.5566e-05	9.67781e-05	0.000133325
179	2222	2019	Baoji	0.203859	0.218676	486.737	95.13	34	44	215	5.83523e-05	6.74299e-05	0.000112542
179	2222	2020	Baoji	0.206333	0.221916	486.667	96.83	51.22	47	215	5.33156e-05	5.89314e-05	9.55601e-05
179	2222	2021	Baoji	0.253845	0.272304	1983.91	97.2	49.04	40	216	4.89964e-05	5.27265e-05	8.16396e-05
13	2015	2010	Xianyang	0.214692	0.255689	136.019	68.68	99.18	186	510	0.000535365	0.0064631	0.000880443
13	2015	2011	Xianyang	0.224654	0.265679	134.567	70.61	96.77	165	516	0.000377452	0.0037626	0.000606026
13	2015	2012	Xianyang	0.226715	0.269899	134.012	78	99.57	146	518	0.000267977	0.00298706	0.000492957
13	2015	2013	Xianyang	0.237805	0.282167	132.646	83.9	95.7	130	523	0.000208796	0.00230397	0.000441208
13	2015	2014	Xianyang	0.242943	0.284629	134.49	87	96.7	115	517	0.000163421	0.0019048	0.000368048
13	2015	2015	Xianyang	0.30428	0.356154	133.009	92.15	95.33	102	518	0.000174385	0.00162876	0.000341171
13	2015	2016	Xianyang	0.306339	0.356419	140.189	95	64.41	90	521	0.000125653	0.000493124	0.000311873
13	2015	2017	Xianyang	0.258749	0.296626	158.761	90.19	72.93	80	523	6.93561e-05	9.58487e-05	0.000285196
13	2015	2018	Xianyang	0.258749	0.299665	128.478	100	36.6	71	526	8.20317e-05	5.03112e-05	0.00026224
13	2015	2019	Xianyang	0.258991	0.300189	162.227	92.77	86	66	528	0.000124603	3.57042e-05	0.00024238
13	2015	2020	Xianyang	0.270065	0.311427	162.666	97.49	43.34	54	531	0.000115501	6.93171e-05	0.000225112
13	2015	2021	Xianyang	0.274675	0.315612	153.846	97.43	78.27	48	533	0.000107609	5.44797e-05	0.000210027
180	2222	2010	Yan'an	0.024408	0.025434	562.775	86.11	60.13	50	62	0.000125056	0.00100729	0.00062978
180	2222	2011	Yan'an	0.0350072	0.0366819	556.295	86.96	59.46	50	63	0.000152162	0.00131891	0.000443437
180	2222	2012	Yan'an	0.036396	0.037908	550.395	80.49	62.48	50	64	0.000175353	0.00116655	0.000409511
180	2222	2013	Yan'an	0.037098	0.038637	544.794	89.19	79.12	50	64	0.000157864	0.00110612	0.000409293
180	2222	2014	Yan'an	0.0373278	0.040311	553.282	90	86.84	50	63	0.000137857	0.00106503	0.000399745
180	2222	2015	Yan'an	0.0389698	0.0405228	547.902	87.59	89	50	64	0.00018649	0.001435	0.000455079
180	2222	2016	Yan'an	0.0426282	0.0447515	563.291	87.59	84.87	51	64	0.000289042	0.000758203	0.000594283
180	2222	2017	Yan'an	0.0417029	0.0451181	560.924	87.75	52.63	43	64	0.00023549	0.0011238	0.000735277
180	2222	2018	Yan'an	0.0417061	0.0451214	491.453	87.91	44.14	32	64	0.000171925	0.000904255	0.000879141
180	2222	2019	Yan'an	0.0417061	0.0451214	570.513	91.89	53.58	31	64	0.000306088	0.000916431	0.00102129
180	2222	2020	Yan'an	0.0417123	0.0451276	571.734	95.54	55.39	31	64	0.000435943	0.0012031	0.0011581
180	2222	2021	Yan'an	0.0685228	0.0745822	557.94	95.52	54.97	27	64	0.000440095	0.000848469	0.00128688
181	2222	2010	Hanzhong	0.0369963	0.0458783	3182.92	93.84	48.78	33	140	0.00055728	0.00943204	0.00513373
181	2222	2011	Hanzhong	0.0364457	0.0469794	3327.65	97.4	50.55	33	140	0.000542858	0.00596989	0.00389993
181	2222	2012	Hanzhong	0.0368861	0.0474198	3108.14	86	42.1	33	141	0.000337195	0.00451591	0.00292519
181	2222	2013	Hanzhong	0.0370167	0.0476086	3368.75	89	52.39	33	142	0.000271813	0.00360202	0.00224529
181	2222	2014	Hanzhong	0.0372842	0.0476452	3016.63	91.17	53.14	33	141	0.000250241	0.00282418	0.00188119
181	2222	2015	Hanzhong	0.0492329	0.0570447	3519.55	92.89	59.61	34	141	0.000221082	0.00240398	0.00174826
181	2222	2016	Hanzhong	0.0505975	0.0589569	2853.39	94.61	66.08	34	141	0.000190221	0.00197849	0.0015931
181	2222	2017	Hanzhong	0.0533176	0.0629256	3828.53	95	20.66	36	141	0.000101195	0.0015259	0.00137809
181	2222	2018	Hanzhong	0.0685533	0.0799483	3803.67	92.12	58.34	36	141	3.14797e-05	0.000398875	0.00119404
181	2222	2019	Hanzhong	0.0688877	0.0801812	5502.36	92.25	61	42	141	1.91733e-05	0.000385442	0.001036
181	2222	2020	Hanzhong	0.0715703	0.0829746	3747.17	93.99	47.03	28	141	1.50459e-05	0.000254102	0.000900007
181	2222	2021	Hanzhong	0.0769132	0.0886814	3763.16	95.56	49.47	27	141	1.26742e-05	0.000173392	0.0007826
182	2222	2010	Yulin	0.0256551	0.0296939	878.148	82.87	97.79	37	84	0.000260154	0.00563772	0.00113102
182	2222	2011	Yulin	0.0328836	0.0376796	863.461	86.57	97.63	37	85	0.00018718	0.00812128	0.000849923
182	2222	2012	Yulin	0.03706	0.0415577	854.471	80	97.31	37	86	0.000221067	0.00966163	0.00104092
182	2222	2013	Yulin	0.0388269	0.0464895	849.032	84.06	97	37	87	0.000197676	0.00913653	0.00101118
182	2222	2014	Yulin	0.049399	0.0563243	856.3	74.31	98.84	37	86	0.000184053	0.00583817	0.000653851
182	2222	2015	Yulin	0.0472416	0.054919	847.997	86.82	93.29	37	86	0.000295074	0.00712932	0.000907646
182	2222	2016	Yulin	0.052621	0.0614393	837.919	88.46	86.21	36	87	0.000206387	0.00239615	0.000679023
182	2222	2017	Yulin	0.0560294	0.0653774	694.125	89.5	32.7	36	87	0.000368853	0.00161984	0.000598662
182	2222	2018	Yulin	0.0609976	0.0661723	633.333	94.04	29.48	35	87	0.000114079	0.0014543	0.000529657
182	2222	2019	Yulin	0.0630461	0.0685788	694.026	94.51	27.46	34	88	0.00012749	0.000944375	0.000470198
182	2222	2020	Yulin	0.0634668	0.0691659	693.126	94.98	26.51	33	88	0.000101	0.000532346	0.000418794
182	2222	2021	Yulin	0.063855	0.0696118	699.482	96.06	26.04	26	88	9.57874e-05	0.000394567	0.000374207
183	2222	2010	Ankang	0.0373895	0.0443576	3103.89	56.54	90.59	61	129	0.000170978	0.00350329	0.00213664
183	2222	2011	Ankang	0.0373895	0.0477566	3076.95	51.35	102.11	58	130	0.00013257	0.00345175	0.00132359
183	2222	2012	Ankang	0.05345	0.0611829	3037.94	56.24	90.59	55	130	9.34538e-05	0.00215211	0.000813873
183	2222	2013	Ankang	0.0671737	0.0671737	2969.23	85.78	90.18	52	131	7.4386e-05	0.00154257	0.000618077
183	2222	2014	Ankang	0.0669188	0.0720173	2918.3	99.7	91.6	49	130	6.2274e-05	0.0012483	0.000489737
183	2222	2015	Ankang	0.067964	0.074044	2822.8	92.53	85.93	46	130	5.27699e-05	0.00124202	0.000414668
183	2222	2016	Ankang	0.067964	0.074044	2667.11	91.76	66.7	44	129	2.15939e-05	0.000443407	0.000333882
[truncated: 1,460 more rows]
