# Supplementary material for: Can "sponge city" pilots enhance ecological livability: Evidence from China
Source: PLoS One. 2024 Jun 6;19(6):e0297251. doi: 10.1371/journal.pone.0297251 (PMC11156270; doi:10.1371/journal.pone.0297251)
Supplement: S1 Data — (ZIP) [file pone.0297251.s001.zip › Table 10Heterogeneity testing of per capita water supply..xlsx]

## Sheet: Sheet1
Cities lacking water supply：	idcode	time	year	DID	Ecology	Science	Economy	Foreign	Finance	Per capita water supply		Cities with moderate water supply：	idcode	time	year	DID	Ecology	Science	Economy	Foreign	Finance	Per capita water supply		Cities with abundant water supply：	idcode	time	year	DID	Ecology	Science	Economy	Foreign	Finance	Per capita water supply
	1	2015	2010	0	0.0540519	0.0116748	0.116954	0.0284483	0.0291744	0.00646671			38	2222	2010	0	0.0240011	0.00927967	0.0441025	0.00966161	0.0127466	0.0151452			51	2222	2010	0	0.101962	0.00101073	0.0630302	0.044519	0.0121195	0.274719
	1	2015	2011	0	0.0516198	0.0137859	0.143284	0.0277537	0.033565	0.00646671			38	2222	2011	0	0.0239878	0.00898635	0.05709	0.01092	0.0143542	0.0151452			51	2222	2011	0	0.10009	0.00101073	0.0859216	0.0511735	0.0146417	0.274719
	1	2015	2012	0	0.0534191	0.0163641	0.154265	0.0271497	0.0388093	0.00646671			38	2222	2012	0	0.0244383	0.00870051	0.0616008	0.012808	0.0168207	0.0151452			51	2222	2012	0	0.0923281	0.00101073	0.10238	0.0585093	0.0176004	0.274719
	1	2015	2013	0	0.0536104	0.0195252	0.167646	0.0259608	0.0444755	0.00646671			38	2222	2013	0	0.0252677	0.00842027	0.0613024	0.0155495	0.0205344	0.0151452			51	2222	2013	0	0.0906243	0.00101073	0.110802	0.0663648	0.0214383	0.274719
	1	2015	2014	0	0.0535242	0.0234243	0.162497	0.0241519	0.0485757	0.00646671			38	2222	2014	0	0.0257872	0.0081475	0.0709793	0.0175629	0.022756	0.0151452			51	2222	2014	0	0.0888158	0.00101073	0.118604	0.0679935	0.0212104	0.274719
	1	2015	2015	1	0.0539583	0.0282556	0.15806	0.0222771	0.0538481	0.00646671			38	2222	2015	0	0.0289436	0.00788034	0.0717945	0.0199321	0.0253783	0.0151452			51	2222	2015	0	0.0908834	0.00101073	0.125046	0.0752115	0.0244216	0.274719
	1	2015	2016	1	0.0520509	0.0342808	0.164203	0.0205548	0.0598558	0.00646671			38	2222	2016	0	0.0285503	0.00762065	0.0766297	0.0234995	0.0296045	0.0151452			51	2222	2016	0	0.0895796	0.00101073	0.127228	0.0873836	0.0291238	0.274719
	1	2015	2017	1	0.0534786	0.0418361	0.167951	0.0179285	0.063946	0.00646671			38	2222	2017	0	0.0297482	0.00736657	0.0778363	0.0274905	0.0344547	0.0151452			51	2222	2017	0	0.0876435	0.00101634	0.111432	0.0907631	0.0304627	0.274719
	1	2015	2018	1	0.0533071	0.0505141	0.17851	0.015991	0.0685154	0.00646671			38	2222	2018	0	0.028807	0.00711622	0.078219	0.0302433	0.0368276	0.0151452			51	2222	2018	0	0.0867023	0.00120877	0.095633	0.085515	0.0330732	0.274719
	1	2015	2019	1	0.0531465	0.0591904	0.175941	0.014826	0.0747083	0.00646671			38	2222	2019	0	0.0264467	0.00686401	0.0773627	0.0339976	0.0403527	0.0151452			51	2222	2019	0	0.0862542	0.0012125	0.0904151	0.089918	0.0352049	0.274719
	1	2015	2020	1	0.0540956	0.0680964	0.190652	0.0142562	0.0831376	0.00646671			38	2222	2020	0	0.026808	0.00661926	0.0882591	0.0388407	0.0453192	0.0151452			51	2222	2020	0	0.0867627	0.0012125	0.0878353	0.0996733	0.0398221	0.274719
	1	2015	2021	1	0.0568856	0.0780187	0.219442	0.0132578	0.0889375	0.00646671			38	2222	2021	0	0.0343242	0.00638573	0.0982711	0.0422377	0.0481979	0.0151452			51	2222	2021	0	0.0873771	0.0012125	0.120194	0.107053	0.0434438	0.274719
	33	2222	2010	0	0.0429582	0.0105594	0.0559591	0.0120112	0.0263326	0.0108902			44	2222	2010	0	0.0394694	0.0108976	0.0584567	0.0103901	0.0317081	0.0159331			52	2222	2010	0	0.0371772	0.000173749	0.0652164	0.0779961	0.0100818	0.0671011
	33	2222	2011	0	0.0427415	0.0180213	0.0657094	0.00794397	0.0294286	0.0108902			44	2222	2011	0	0.0396742	0.0112077	0.0733082	0.0114338	0.0362044	0.0159331			52	2222	2011	0	0.037464	0.000188695	0.0817697	0.0858533	0.0119924	0.0671011
	33	2222	2012	0	0.0451014	0.0105482	0.0702786	0.0150095	0.0336189	0.0108902			44	2222	2012	0	0.0395116	0.0115365	0.0842327	0.0128336	0.0423312	0.0159331			52	2222	2012	0	0.0328555	0.000209246	0.0940825	0.096166	0.0146787	0.0671011
	33	2222	2013	0	0.0466662	0.0180418	0.0747873	0.00997484	0.0377323	0.0108902			44	2222	2013	0	0.0404095	0.011884	0.0904216	0.0125982	0.0425801	0.0159331			52	2222	2013	0	0.0435859	0.000235401	0.0871844	0.10107	0.0167608	0.0671011
	33	2222	2014	0	0.0507998	0.0105351	0.0734747	0.0182129	0.0411135	0.0108902			44	2222	2014	0	0.0405397	0.0122539	0.0857161	0.0126267	0.0441911	0.0159331			52	2222	2014	0	0.0445653	0.000274635	0.1007	0.108663	0.0201856	0.0671011
	33	2222	2015	0	0.0517843	0.0180643	0.0766405	0.0113819	0.0432781	0.0108902			44	2222	2015	0	0.0407921	0.0126482	0.0858264	0.012056	0.0433241	0.0159331			52	2222	2015	0	0.0430829	0.000334419	0.103139	0.104941	0.0219737	0.0671011
	33	2222	2016	0	0.056127	0.0105239	0.14802	0.0206748	0.0467451	0.0108902			44	2222	2016	0	0.0423498	0.0130666	0.0864254	0.0127213	0.0474496	0.0159331			52	2222	2016	0	0.040676	0.000425964	0.106339	0.110309	0.0271465	0.0671011
	33	2222	2017	0	0.055141	0.0180848	0.0930965	0.0134806	0.0517101	0.0108902			44	2222	2017	0	0.0362693	0.0135132	0.0955422	0.013032	0.0502385	0.0159331			52	2222	2017	0	0.0402418	0.000575426	0.0995426	0.0951421	0.0283327	0.0671011
	33	2222	2018	0	0.0558946	0.0103763	0.101798	0.0261096	0.058943	0.0108902			44	2222	2018	0	0.0346971	0.0139784	0.113559	0.0141757	0.0570275	0.0159331			52	2222	2018	0	0.0423422	0.000967761	0.092744	0.0693642	0.0298646	0.0671011
	33	2222	2019	0	0.0552021	0.0185687	0.0995362	0.0167794	0.0665788	0.0108902			44	2222	2019	0	0.0355194	0.0144417	0.113332	0.0155908	0.0650387	0.0159331			52	2222	2019	0	0.0410889	0.00222697	0.100375	0.0363479	0.0310457	0.0671011
	33	2222	2020	0	0.0540821	0.0102493	0.104914	0.0332631	0.075253	0.0108902			44	2222	2020	0	0.035896	0.014905	0.129014	0.0159189	0.068715	0.0159331			52	2222	2020	0	0.0424	0.00521806	0.110954	0.0184212	0.0348382	0.0671011
	33	2222	2021	0	0.0575072	0.0185444	0.115625	0.0208515	0.0839949	0.0108902			44	2222	2021	0	0.0429361	0.0153702	0.177234	0.0165935	0.0741331	0.0159331			52	2222	2021	0	0.0424254	0.0103222	0.127237	0.0107608	0.0398915	0.0671011
	34	2222	2010	0	0.0385097	0.018294	0.0450627	0.00940118	0.00859093	0.00379921			50	2222	2010	0	0.0267497	0.00791957	0.0427186	0.00888235	0.00687258	0.0176842			55	2222	2010	0	0.0429008	0.00583085	0.0531717	0.0129716	0.0180206	0.0674087
	34	2222	2011	0	0.0412382	0.018294	0.053987	0.01097	0.010537	0.00379921			50	2222	2011	0	0.0267634	0.00731052	0.0558272	0.0112496	0.00884245	0.0176842			55	2222	2011	0	0.0377883	0.00583085	0.0681962	0.0149815	0.0215318	0.0674087
	34	2222	2012	0	0.0403214	0.018294	0.0591335	0.0128634	0.0129164	0.00379921			50	2222	2012	0	0.025825	0.00674444	0.0671561	0.0135004	0.010362	0.0176842			55	2222	2012	0	0.0416826	0.00583085	0.0797219	0.0173827	0.0257694	0.0674087
	34	2222	2013	0	0.0466179	0.018294	0.055133	0.0150921	0.0159123	0.00379921			50	2222	2013	0	0.0269256	0.00621759	0.0671128	0.015857	0.0116493	0.0176842			55	2222	2013	0	0.044812	0.00583085	0.0882981	0.0192394	0.0291032	0.0674087
	34	2222	2014	0	0.0468008	0.018294	0.0597671	0.0164282	0.0170222	0.00379921			50	2222	2014	0	0.0269014	0.0057281	0.0778579	0.0183541	0.0128502	0.0176842			55	2222	2014	0	0.0504216	0.00583085	0.0799814	0.0210097	0.0322208	0.0674087
	34	2222	2015	0	0.0477644	0.0182959	0.0608635	0.018111	0.0188134	0.00379921			50	2222	2015	0	0.0283516	0.00527224	0.0820962	0.0215882	0.0146064	0.0176842			55	2222	2015	0	0.0451742	0.00583085	0.0768654	0.0233557	0.0365328	0.0674087
	34	2222	2016	0	0.0502588	0.0182922	0.0647882	0.0202117	0.0213915	0.00379921			50	2222	2016	0	0.0285088	0.00485002	0.085701	0.0285741	0.0190265	0.0176842			55	2222	2016	0	0.0512602	0.00583085	0.0560477	0.026022	0.0412406	0.0674087
	34	2222	2017	0	0.0514844	0.0183127	0.0654413	0.0234203	0.0256307	0.00379921			50	2222	2017	0	0.0293948	0.00445768	0.0758447	0.0360356	0.0232788	0.0176842			55	2222	2017	0	0.0433992	0.00583085	0.059499	0.0284126	0.0460321	0.0674087
	34	2222	2018	0	0.0501787	0.0164781	0.0670026	0.0271514	0.027081	0.00379921			50	2222	2018	0	0.0302702	0.00407655	0.0659862	0.0414995	0.0252491	0.0176842			55	2222	2018	0	0.0536866	0.00583085	0.0624701	0.0301971	0.0494174	0.0674087
	34	2222	2019	0	0.0521988	0.0320557	0.0675583	0.0167757	0.0313833	0.00379921			50	2222	2019	0	0.0304141	0.00369543	0.0739201	0.0471173	0.0266109	0.0176842			55	2222	2019	0	0.0344318	0.00303219	0.0582815	0.0595005	0.0545214	0.0674087
	34	2222	2020	0	0.0522253	0.0259595	0.0720496	0.0232747	0.0363643	0.00379921			50	2222	2020	0	0.0289476	0.00333672	0.0828012	0.0551106	0.0291957	0.0176842			55	2222	2020	0	0.051475	0.00303219	0.0650564	0.0671264	0.0625861	0.0674087
	34	2222	2021	0	0.0556111	0.0268713	0.0832813	0.0254551	0.0416472	0.00379921			50	2222	2021	0	0.031217	0.00301725	0.0946383	0.0653896	0.0326198	0.0176842			55	2222	2021	0	0.0537207	0.00303219	0.0737342	0.0721549	0.0681605	0.0674087
	35	2222	2010	0	0.0291375	0.0351944	0.0257004	0.0038276	0.00826504	0.00407507			54	2222	2010	0	0.0446656	0.00660992	0.0789413	0.0117077	0.0203242	0.0409115			64	2222	2010	0	0.0434274	0.016168	0.0782255	0.00696825	0.0136893	0.0469243
	35	2222	2011	0	0.0295361	0.032151	0.0318373	0.00482333	0.0101491	0.00407507			54	2222	2011	0	0.0453255	0.00662674	0.101506	0.0129436	0.0231025	0.0409115			64	2222	2011	0	0.0434262	0.016168	0.0986279	0.00776757	0.0158049	0.0469243
	35	2222	2012	0	0.0301588	0.0293392	0.034722	0.00592209	0.0117473	0.00407507			54	2222	2012	0	0.0463556	0.00659498	0.115058	0.0145141	0.0264145	0.0409115			64	2222	2012	0	0.043496	0.016168	0.110154	0.00895152	0.0190246	0.0469243
	35	2222	2013	0	0.0383606	0.0267423	0.0340062	0.00754269	0.0140822	0.00407507			54	2222	2013	0	0.0497939	0.00665663	0.121493	0.0159275	0.0299126	0.0409115			64	2222	2013	0	0.0485451	0.016168	0.120464	0.0103164	0.0227094	0.0469243
	35	2222	2014	0	0.0410079	0.0243491	0.0377429	0.00917195	0.0159207	0.00407507			54	2222	2014	0	0.0523428	0.00653519	0.120834	0.0172422	0.0322057	0.0409115			64	2222	2014	0	0.0495339	0.016168	0.108649	0.0113688	0.0255755	0.0469243
	35	2222	2015	0	0.0401122	0.0221464	0.0409822	0.0110272	0.0177497	0.00407507			54	2222	2015	0	0.0551382	0.00677807	0.115242	0.0185899	0.0367498	0.0409115			64	2222	2015	0	0.0456525	0.016168	0.10979	0.012898	0.0297282	0.0469243
	35	2222	2016	0	0.040456	0.0201175	0.046998	0.0136914	0.0205199	0.00407507			54	2222	2016	0	0.049151	0.00630726	0.0787921	0.0210613	0.039313	0.0409115			64	2222	2016	0	0.0438018	0.016168	0.113557	0.0139994	0.0330042	0.0469243
	35	2222	2017	0	0.0437669	0.0182548	0.0501573	0.0168276	0.0235286	0.00407507			54	2222	2017	0	0.0419934	0.00726755	0.0878591	0.0197892	0.0434018	0.0409115			64	2222	2017	0	0.0425416	0.016168	0.108837	0.0139069	0.0333553	0.0469243
	35	2222	2018	0	0.0439816	0.0164501	0.0516948	0.0206301	0.0264645	0.00407507			54	2222	2018	0	0.0404461	0.00610549	0.098708	0.0251812	0.0476711	0.0409115			64	2222	2018	0	0.0444212	0.0135879	0.104116	0.016539	0.0337515	0.0469243
	35	2222	2019	0	0.0447776	0.0146435	0.0506071	0.02583	0.0302033	0.00407507			54	2222	2019	0	0.0449246	0.00657442	0.0780158	0.0255965	0.0528754	0.0409115			64	2222	2019	0	0.0514207	0.0135879	0.0627772	0.0178305	0.0369254	0.0469243
	35	2222	2020	0	0.0497076	0.0129714	0.0553687	0.0320436	0.0341097	0.00407507			54	2222	2020	0	0.0512187	0.00647727	0.0839732	0.0301253	0.0630034	0.0409115			64	2222	2020	0	0.0501686	0.0135879	0.0654867	0.0204178	0.0434835	0.0469243
	35	2222	2021	0	0.0512438	0.0115066	0.0624701	0.040092	0.0389368	0.00407507			54	2222	2021	0	0.0466305	0.00652585	0.0908951	0.0320303	0.0687973	0.0409115			64	2222	2021	0	0.0430831	0.0135879	0.0822346	0.0221909	0.0482617	0.0469243
	36	2222	2010	0	0.0359847	0.0960438	0.0284293	0.00257765	0.0100556	0.00426916			59	2222	2010	0	0.058478	0.00449878	0.0743483	0.0151841	0.0222437	0.0169347			65	2222	2010	0	0.0673827	0.168702	0.0381408	0.000284552	0.00495529	0.0477405
	36	2222	2011	0	0.0361026	0.0896898	0.0356626	0.00313412	0.0120533	0.00426916			59	2222	2011	0	0.0603597	0.00472111	0.0936111	0.0169411	0.0268504	0.0169347			65	2222	2011	0	0.0588075	0.103476	0.0509682	0.000542403	0.00655839	0.0477405
	36	2222	2012	0	0.0316344	0.0837207	0.0405432	0.00387878	0.0144693	0.00426916			59	2222	2012	0	0.0613217	0.00446328	0.105035	0.0211034	0.0329594	0.0169347			65	2222	2012	0	0.0533678	0.0623608	0.0602147	0.00103687	0.00846705	0.0477405
	36	2222	2013	0	0.0394414	0.0781178	0.0424851	0.00486797	0.0179017	0.00426916			59	2222	2013	0	0.0633958	0.00476408	0.118274	0.0225103	0.0380227	0.0169347			65	2222	2013	0	0.048751	0.0369038	0.068326	0.0019724	0.0105408	0.0477405
	36	2222	2014	0	0.0387529	0.0728586	0.0458368	0.00591124	0.0202433	0.00426916			59	2222	2014	0	0.0550636	0.00441658	0.107031	0.0262596	0.0417469	0.0169347			65	2222	2014	0	0.0452119	0.0214309	0.0683238	0.00372249	0.0121909	0.0477405
	36	2222	2015	0	0.0408196	0.0679264	0.0513856	0.00694052	0.0225187	0.00426916			59	2222	2015	0	0.0549819	0.00482386	0.108921	0.0279892	0.0492752	0.0169347			65	2222	2015	0	0.0401928	0.0122035	0.070084	0.00736253	0.0147837	0.0477405
	36	2222	2016	0	0.0428566	0.0633006	0.0533858	0.00851525	0.0263405	0.00426916			59	2222	2016	0	0.0528478	0.00435119	0.0652445	0.0415622	0.0680106	0.0169347			65	2222	2016	0	0.0402574	0.00680983	0.0679605	0.0148439	0.0181616	0.0477405
	36	2222	2017	0	0.0358436	0.0589662	0.0524949	0.00998004	0.0294698	0.00426916			59	2222	2017	0	0.0529667	0.00490793	0.0781606	0.0427399	0.0798028	0.0169347			65	2222	2017	0	0.0359985	0.00372158	0.0602018	0.027035	0.0198407	0.0477405
	36	2222	2018	0	0.0417314	0.0547476	0.0556888	0.0124346	0.034621	0.00426916			59	2222	2018	0	0.0546831	0.00409897	0.0910768	0.0614188	0.0990153	0.0169347			65	2222	2018	0	0.0304415	0.00188882	0.052443	0.0508748	0.0219296	0.0477405
	36	2222	2019	0	0.0406026	0.0505272	0.0574166	0.0152196	0.0395899	0.00426916			59	2222	2019	0	0.0556368	0.00534884	0.0869163	0.044839	0.0929394	0.0169347			65	2222	2019	0	0.0426651	0.000823905	0.0425456	1	0.292607	0.0477405
	36	2222	2020	0	0.0423186	0.0465105	0.0626345	0.0193377	0.0473952	0.00426916			59	2222	2020	0	0.0562591	0.00404666	0.100527	0.0604535	0.0975347	0.0169347			65	2222	2020	0	0.0381637	0.000356839	0.0416958	0.187126	0.0357025	0.0477405
	36	2222	2021	0	0.0436771	0.0428356	0.071042	0.02345	0.053846	0.00426916			59	2222	2021	0	0.0592008	0.00514147	0.105528	0.0430763	0.0871774	0.0169347			65	2222	2021	0	0.0411944	0.000158803	0.055572	0.218778	0.0338342	0.0477405
	37	2222	2010	0	0.0244413	0.0110134	0.0372217	0.00969719	0.0120053	0.00751926			60	2222	2010	0	0.0390198	0.00251095	0.0459557	0.0179762	0.00762079	0.0239538			67	2222	2010	0	0.0426381	0.0049509	0.0484079	0.00926101	0.0101903	0.0470166
	37	2222	2011	0	0.0248672	0.0102605	0.0439944	0.0116157	0.0139624	0.00751926			60	2222	2011	0	0.0387685	0.00251095	0.0504774	0.0209875	0.00965581	0.0239538			67	2222	2011	0	0.0428586	0.0049509	0.0631664	0.010517	0.0121869	0.0470166
	37	2222	2012	0	0.026106	0.00955244	0.0493788	0.0142268	0.016629	0.00751926			60	2222	2012	0	0.0395691	0.00251095	0.0580091	0.0239029	0.0117354	0.0239538			67	2222	2012	0	0.0435427	0.0049509	0.0731049	0.0121241	0.0148427	0.0470166
	37	2222	2013	0	0.0294009	0.00889107	0.0495129	0.0173707	0.0197284	0.00751926			60	2222	2013	0	0.040604	0.00251095	0.0623728	0.0264408	0.0134707	0.0239538			67	2222	2013	0	0.044079	0.0049509	0.0862719	0.0134762	0.0172015	0.0470166
	37	2222	2014	0	0.0295429	0.00827081	0.0545708	0.0204826	0.0221632	0.00751926			60	2222	2014	0	0.0403568	0.00251095	0.0589432	0.0295354	0.0155652	0.0239538			67	2222	2014	0	0.0446324	0.0049509	0.0866568	0.0150456	0.0197354	0.0470166
	37	2222	2015	0	0.0319079	0.00768978	0.0552195	0.0242721	0.0250626	0.00751926			60	2222	2015	0	0.0403073	0.00251095	0.0488296	0.0321613	0.0174427	0.0239538			67	2222	2015	0	0.0442862	0.0049509	0.0862092	0.0171891	0.023311	0.0470166
	37	2222	2016	0	0.0324118	0.00714611	0.0601974	0.0318409	0.0317452	0.00751926			60	2222	2016	0	0.0398133	0.00251095	0.0364887	0.0353029	0.0196081	0.0239538			67	2222	2016	0	0.0452593	0.0049509	0.0814691	0.0211473	0.0298663	0.0470166
	37	2222	2017	0	0.0318811	0.00663795	0.0582015	0.0408711	0.0394858	0.00751926			60	2222	2017	0	0.0353617	0.00251095	0.0371504	0.0378844	0.0218001	0.0239538			67	2222	2017	0	0.0439593	0.0049509	0.0764069	0.0198823	0.0282244	0.0470166
	37	2222	2018	0	0.0307505	0.00614472	0.0634821	0.0478179	0.043578	0.00751926			60	2222	2018	0	0.0352041	0.00656695	0.0393841	0.0173603	0.0237004	0.0239538			67	2222	2018	0	0.0462836	0.00435119	0.0713447	0.0236575	0.030223	0.0470166
	37	2222	2019	0	0.0302332	0.00564963	0.0642693	0.0543616	0.0462974	0.00751926			60	2222	2019	0	0.0378504	0.00656695	0.0412546	0.0193556	0.0272393	0.0239538			67	2222	2019	0	0.0455443	0.00435119	0.0614084	0.0253103	0.0328049	0.0470166
	37	2222	2020	0	0.0298797	0.0051807	0.0720799	0.0632494	0.0507044	0.00751926			60	2222	2020	0	0.0393345	0.00656695	0.0481636	0.0228997	0.0334094	0.0239538			67	2222	2020	0	0.053443	0.00435119	0.0644596	0.0296656	0.0396898	0.0470166
	37	2222	2021	0	0.0299699	0.00475473	0.0794581	0.0725518	0.0547385	0.00751926			60	2222	2021	0	0.0382776	0.00656695	0.0542443	0.0253725	0.0379113	0.0239538			67	2222	2021	0	0.0511501	0.00435119	0.084343	0.0318969	0.0435294	0.0470166
	39	2222	2010	0	0.0342599	0.00411766	0.0557623	0.0327568	0.0119006	0.00173026			62	2222	2010	0	0.0344454	0.00496585	0.032432	0.0132336	0.0127149	0.0136059			70	2222	2010	0	0.0682224	0.000173749	0.0362832	0.0935857	0.0129028	0.0928472
	39	2222	2011	0	0.0365924	0.00500135	0.0664922	0.0319808	0.0140112	0.00173026			62	2222	2011	0	0.035518	0.00496585	0.0421347	0.0151091	0.015179	0.0136059			70	2222	2011	0	0.064329	0.000173749	0.0466218	0.106976	0.015399	0.0928472
	39	2222	2012	0	0.0297275	0.00613351	0.0727546	0.031684	0.0168648	0.00173026			62	2222	2012	0	0.0396261	0.00496585	0.048449	0.0171821	0.0179689	0.0136059			70	2222	2012	0	0.0597141	0.000173749	0.0557299	0.125423	0.0189496	0.0928472
	39	2222	2013	0	0.0378278	0.00759637	0.0749408	0.0305621	0.0198378	0.00173026			62	2222	2013	0	0.0393489	0.00496585	0.0483906	0.01947	0.0209652	0.0136059			70	2222	2013	0	0.0549139	0.000173749	0.0545492	0.135276	0.0207578	0.0928472
	39	2222	2014	0	0.0383442	0.00950947	0.0808139	0.0278463	0.0219538	0.00173026			62	2222	2014	0	0.039874	0.00496398	0.0491237	0.021049	0.0229478	0.0136059			70	2222	2014	0	0.0511705	0.000173749	0.0488209	0.146757	0.0230479	0.0928472
	39	2222	2015	0	0.0386327	0.0120372	0.085448	0.0251329	0.0246852	0.00173026			62	2222	2015	0	0.0426554	0.00496211	0.0494589	0.0227286	0.0251829	0.0136059			70	2222	2015	0	0.0457339	0.000173749	0.0495583	0.161621	0.0259416	0.0928472
	39	2222	2016	0	0.0326198	0.0154169	0.0910833	0.0225778	0.0280694	0.00173026			62	2222	2016	0	0.0432157	0.00494156	0.0433414	0.025495	0.0286783	0.0136059			70	2222	2016	0	0.0405302	0.000173749	0.0504774	0.178806	0.0292194	0.0928472
	39	2222	2017	0	0.0396234	0.0199886	0.093157	0.019182	0.0307494	0.00173026			62	2222	2017	0	0.0494141	0.00474539	0.0494199	0.0283384	0.0313993	0.0136059			70	2222	2017	0	0.0361333	0.000173749	0.0520386	0.191723	0.0320735	0.0928472
	39	2222	2018	0	0.0398597	0.0255261	0.0935419	0.0167396	0.0339689	0.00173026			62	2222	2018	0	0.0420295	0.00391962	0.0577539	0.0392342	0.0375328	0.0136059			70	2222	2018	0	0.0450685	0.000173749	0.0550984	0.199169	0.0336452	0.0928472
	39	2222	2019	0	0.0374497	0.0310618	0.0915979	0.0154476	0.0380705	0.00173026			62	2222	2019	0	0.0404169	0.00384115	0.0572998	0.0465811	0.0445161	0.0136059			70	2222	2019	0	0.055212	0.000173749	0.0583291	0.215821	0.0371739	0.0928472
	39	2222	2020	0	0.0392887	0.0366554	0.0981933	0.0146886	0.0431098	0.00173026			62	2222	2020	0	0.0397215	0.00384115	0.056677	0.0478806	0.0462886	0.0136059			70	2222	2020	0	0.0544034	0.000173749	0.0621198	0.245594	0.0431203	0.0928472
	39	2222	2021	0	0.0403938	0.0429215	0.111808	0.0140072	0.0485572	0.00173026			62	2222	2021	0	0.0444826	0.00384115	0.0638325	0.0510464	0.0500854	0.0136059			70	2222	2021	0	0.0393668	0.000173749	0.0767745	0.268707	0.0478249	0.0928472
	40	2222	2010	0	0.0391944	0.0382751	0.0573906	0.00449721	0.0234564	0.00262371			66	2222	2010	0	0.0476747	0.00214103	0.0601866	0.00968386	0.00789608	0.0207031			71	2222	2010	0	0.0553581	5.41797e-05	0.0383613	0.111946	0.0131661	0.120311
	40	2222	2011	0	0.0385584	0.0377838	0.0680492	0.00520852	0.0270338	0.00262371			66	2222	2011	0	0.0486768	0.00214103	0.0768524	0.0110974	0.0098319	0.0207031			71	2222	2011	0	0.0568038	5.41797e-05	0.050752	0.131883	0.0163192	0.120311
	40	2222	2012	0	0.0383397	0.0372625	0.0763204	0.00623033	0.0320078	0.00262371			66	2222	2012	0	0.0484866	0.00214103	0.0955249	0.0123132	0.0114576	0.0207031			71	2222	2012	0	0.0586986	5.41797e-05	0.0598212	0.146725	0.0186725	0.120311
	40	2222	2013	0	0.0461204	0.0367058	0.0881013	0.00768655	0.0409854	0.00262371			66	2222	2013	0	0.0489931	0.00214103	0.112658	0.0139062	0.0135318	0.0207031			71	2222	2013	0	0.0607971	5.41797e-05	0.0526052	0.163631	0.0213744	0.120311
	40	2222	2014	0	0.0467332	0.0361173	0.0932068	0.00943246	0.0470944	0.00262371			66	2222	2014	0	0.0470746	0.00214103	0.110636	0.0150468	0.0150228	0.0207031			71	2222	2014	0	0.0626681	5.41797e-05	0.0407616	0.169917	0.0224099	0.120311
	40	2222	2015	0	0.0465332	0.0354914	0.106296	0.0119908	0.0585058	0.00262371			66	2222	2015	0	0.0472367	0.00214103	0.117962	0.0171569	0.0179229	0.0207031			71	2222	2015	0	0.0630437	5.41797e-05	0.0425499	0.198913	0.0270853	0.120311
	40	2222	2016	0	0.0460866	0.0348301	0.116053	0.0153384	0.0731653	0.00262371			66	2222	2016	0	0.0498335	0.00214103	0.125801	0.0186268	0.0199881	0.0207031			71	2222	2016	0	0.0602181	5.41797e-05	0.0431186	0.211555	0.0292028	0.120311
	40	2222	2017	0	0.0465528	0.0341295	0.121705	0.0155257	0.0719378	0.00262371			66	2222	2017	0	0.0464316	0.00214103	0.114318	0.0193724	0.0213574	0.0207031			71	2222	2017	0	0.0537644	5.41797e-05	0.0483387	0.237282	0.0335425	0.120311
	40	2222	2018	0	0.0475853	0.0333971	0.128885	0.0158771	0.0712548	0.00262371			66	2222	2018	0	0.0460289	0.00214103	0.102838	0.0209502	0.0236776	0.0207031			71	2222	2018	0	0.0481458	4.85749e-05	0.051005	0.258972	0.036143	0.120311
	40	2222	2019	0	0.0456704	0.0326629	0.130195	0.0171877	0.0751037	0.00262371			66	2222	2019	0	0.0505618	0.00214103	0.0644487	0.0234817	0.0270789	0.0207031			71	2222	2019	0	0.0470918	4.85749e-05	0.0620117	0.289643	0.0411444	0.120311
	40	2222	2020	0	0.0464725	0.031981	0.120414	0.0190044	0.0807833	0.00262371			66	2222	2020	0	0.0529449	0.00214103	0.0689098	0.02722	0.0325327	0.0207031			71	2222	2020	0	0.0638649	4.85749e-05	0.0638022	0.330107	0.0476295	0.120311
	40	2222	2021	0	0.048717	0.0313682	0.12792	0.0206655	0.0855239	0.00262371			66	2222	2021	0	0.0507565	0.00214103	0.0901794	0.0300377	0.0368514	0.0207031			71	2222	2021	0	0.0875907	4.85749e-05	0.0757582	0.374719	0.0548008	0.120311
	41	2222	2010	0	0.0299565	0.00525543	0.0276184	0.0168333	0.0110128	0.00284875			68	2222	2010	0	0.0381642	0.00264733	0.0709966	0.0133939	0.00534021	0.0133642			72	2222	2010	0	0.041829	0.00127602	0.0452184	0.0240608	0.0120176	0.0602392
	41	2222	2011	0	0.0302504	0.00573184	0.0346636	0.0179622	0.0132969	0.00284875			68	2222	2011	0	0.0384601	0.00264733	0.0896215	0.0153582	0.00671364	0.0133642			72	2222	2011	0	0.0420345	0.00127602	0.0603553	0.0272055	0.0142111	0.0602392
	41	2222	2012	0	0.0299483	0.00626056	0.0384846	0.0196468	0.0164969	0.00284875			68	2222	2012	0	0.0385564	0.00264733	0.107846	0.0182291	0.00889177	0.0133642			72	2222	2012	0	0.0401873	0.00127602	0.0695996	0.0303763	0.0164793	0.0602392
	41	2222	2013	0	0.0388006	0.00684159	0.0401886	0.0214471	0.0200431	0.00284875			68	2222	2013	0	0.037907	0.00264733	0.114645	0.0208115	0.0110892	0.0133642			72	2222	2013	0	0.0428138	0.00127602	0.0685552	0.0320871	0.0177319	0.0602392
	41	2222	2014	0	0.0383739	0.00748614	0.044801	0.0224094	0.0230119	0.00284875			68	2222	2014	0	0.0387515	0.00264733	0.111503	0.0232498	0.0131463	0.0133642			72	2222	2014	0	0.0445395	0.00127602	0.0511628	0.0355047	0.020205	0.0602392
	41	2222	2015	0	0.0387328	0.00819981	0.04809	0.0238677	0.0273294	0.00284875			68	2222	2015	0	0.0397673	0.00264733	0.115769	0.0261828	0.0153945	0.0133642			72	2222	2015	0	0.0468663	0.00127602	0.0517532	0.0417294	0.0247847	0.0602392
	41	2222	2016	0	0.0427925	0.00899009	0.0576306	0.0231161	0.0288346	0.00284875			68	2222	2016	0	0.0388704	0.00264733	0.117006	0.0310394	0.0190843	0.0133642			72	2222	2016	0	0.0504698	0.00127602	0.0533144	0.0445071	0.0271622	0.0602392
	41	2222	2017	0	0.0430514	0.00986818	0.0624355	0.0231648	0.031957	0.00284875			68	2222	2017	0	0.0362405	0.00264733	0.106735	0.0318301	0.0199046	0.0133642			72	2222	2017	0	0.0461249	0.00127602	0.0583269	0.0516417	0.0486598	0.0602392
	41	2222	2018	0	0.0406597	0.0108004	0.0639946	0.0239112	0.0362357	0.00284875			68	2222	2018	0	0.034909	0.00264733	0.0964612	0.0343719	0.0218512	0.0133642			72	2222	2018	0	0.0340019	0.00127602	0.0653548	0.0504242	0.0322065	0.0602392
	41	2222	2019	0	0.0404284	0.0117308	0.0611857	0.0251159	0.0415127	0.00284875			68	2222	2019	0	0.0350707	0.00264733	0.0459622	0.0388788	0.0253026	0.0133642			72	2222	2019	0	0.0436327	0.00127602	0.0617436	0.0543927	0.0350931	0.0602392
	41	2222	2020	0	0.0413459	0.0126893	0.068406	0.0259306	0.0465672	0.00284875			68	2222	2020	0	0.0375032	0.00264733	0.0479689	0.0449919	0.0301424	0.0133642			72	2222	2020	0	0.0597313	0.00127602	0.0650607	0.0623679	0.0414351	0.0602392
	41	2222	2021	0	0.0427002	0.0137187	0.0762404	0.0267994	0.0522276	0.00284875			68	2222	2021	0	0.0375985	0.00264733	0.0682741	0.0487055	0.0331726	0.0133642			72	2222	2021	0	0.0441824	0.00127602	0.0820984	0.0696409	0.0474103	0.0602392
	42	2222	2010	0	0.0392416	0.0215149	0.0347393	0.00664845	0.02637	0.00547463			2	2015	2010	0	0.0333161	0.00119382	0.0360454	0.0172473	0.00444486	0.0272729			73	2222	2010	0	0.0792007	0.000407282	0.0229649	0.0463002	0.0111876	0.213999
	42	2222	2011	0	0.0395003	0.0212085	0.0433284	0.00760179	0.0301562	0.00547463			2	2015	2011	0	0.0328865	0.00119382	0.0477246	0.0201795	0.0059662	0.0272729			73	2222	2011	0	0.0802788	0.000459593	0.0277611	0.0489268	0.0134798	0.213999
	42	2222	2012	0	0.040536	0.0207527	0.0486782	0.00836037	0.0327588	0.00547463			2	2015	2012	0	0.0360742	0.00119382	0.0546487	0.024088	0.00810601	0.0272729			73	2222	2012	0	0.0799478	0.000519378	0.0332623	0.0533029	0.0168947	0.213999
	42	2222	2013	0	0.0422074	0.0200782	0.0506071	0.00966557	0.0350404	0.00547463			2	2015	2013	0	0.0371364	0.00119382	0.0637633	0.0285072	0.0104647	0.0272729			73	2222	2013	0	0.081728	0.000590372	0.0385451	0.0524586	0.0188056	0.213999
	42	2222	2014	0	0.0428341	0.0190955	0.0525533	0.0102528	0.0352582	0.00547463			2	2015	2014	0	0.0394139	0.00119382	0.06332	0.0325648	0.0126761	0.0272729			73	2222	2014	0	0.0821858	0.000668839	0.0336927	0.0515618	0.0207789	0.213999
	42	2222	2015	0	0.0429972	0.0176925	0.0555417	0.0117645	0.0408451	0.00547463			2	2015	2015	1	0.0339111	0.00119382	0.0654499	0.0368906	0.0150392	0.0272729			73	2222	2015	0	0.0809149	0.000762252	0.0326742	0.0534406	0.0245738	0.213999
	42	2222	2016	0	0.0439242	0.0157569	0.0535026	0.0142503	0.0443445	0.00547463			2	2015	2016	1	0.0412067	0.00119382	0.0661441	0.0420325	0.0180819	0.0272729			73	2222	2016	0	0.0805164	0.000868743	0.0340343	0.0506879	0.0266994	0.213999
	42	2222	2017	0	0.033759	0.0132124	0.0591789	0.0173061	0.0455865	0.00547463			2	2015	2017	1	0.0389672	0.00119382	0.0617717	0.0456392	0.020214	0.0272729			73	2222	2017	0	0.0586241	0.000992049	0.0363395	0.0478686	0.0287604	0.213999
	42	2222	2018	0	0.0339837	0.00830631	0.0682741	0.0286727	0.0489936	0.00547463			2	2015	2018	1	0.0391656	0.00119382	0.0574014	0.0475083	0.0213291	0.0272729			73	2222	2018	0	0.0745124	0.00112656	0.0400761	0.0472499	0.0325176	0.213999
	42	2222	2019	0	0.0343015	0.00340024	0.0709663	0.0704078	0.054448	0.00547463			2	2015	2019	1	0.0406668	0.00119382	0.0447102	0.0518895	0.0238233	0.0272729			73	2222	2019	0	0.108585	0.00126108	0.0455838	0.0477145	0.0372601	0.213999
	42	2222	2020	0	0.0366115	0.00147219	0.0836381	0.149853	0.0605452	0.00547463			2	2015	2020	1	0.0452412	0.00119382	0.0474132	0.0584771	0.0276786	0.0272729			73	2222	2020	0	0.0840936	0.00139933	0.0458476	0.0503306	0.0444489	0.213999
	42	2222	2021	0	0.0373705	0.000848192	0.106147	0.238156	0.0677592	0.00547463			2	2015	2021	1	0.0447318	0.00119382	0.066369	0.0627334	0.0303071	0.0272729			73	2222	2021	0	0.0702913	0.00155253	0.0685011	0.049964	0.0495985	0.213999
	43	2222	2010	0	0.0364427	0.0109499	0.0483041	0.0104768	0.0198853	0.00942437			69	2222	2010	0	0.0362911	0.00590559	0.0237974	0.0111559	0.00464324	0.0221389			74	2222	2010	0	0.0420582	0.000700599	0.0323282	0.0476098	0.010211	0.053504
	43	2222	2011	0	0.0359351	0.0109499	0.0672967	0.0120538	0.0233327	0.00942437			69	2222	2011	0	0.0361214	0.00590559	0.0313789	0.0124876	0.00574206	0.0221389			74	2222	2011	0	0.0406052	0.000700599	0.0422731	0.0532223	0.01207	0.053504
	43	2222	2012	0	0.0361014	0.0109499	0.0739958	0.0131975	0.0258164	0.00942437			69	2222	2012	0	0.0360009	0.00590559	0.0364043	0.0147673	0.00775861	0.0221389			74	2222	2012	0	0.0443247	0.000700599	0.0485896	0.0622307	0.0154125	0.053504
	43	2222	2013	0	0.0360969	0.0109499	0.0736066	0.0141404	0.0277538	0.00942437			69	2222	2013	0	0.0365496	0.00590559	0.0362984	0.0165014	0.00923846	0.0221389			74	2222	2013	0	0.0423218	0.000700599	0.059313	0.0709005	0.0180227	0.053504
	43	2222	2014	0	0.0362251	0.0109499	0.0732887	0.0148885	0.029402	0.00942437			69	2222	2014	0	0.0375472	0.00590559	0.0384803	0.0183247	0.0108423	0.0221389			74	2222	2014	0	0.0423576	0.000696863	0.0595963	0.0789803	0.0205488	0.053504
	43	2222	2015	0	0.0365653	0.0109499	0.0642779	0.015646	0.0313601	0.00942437			69	2222	2015	0	0.0395455	0.00590559	0.0413584	0.02033	0.0126183	0.0221389			74	2222	2015	0	0.0396493	0.000713677	0.0643644	0.0893646	0.0245384	0.053504
	43	2222	2016	0	0.0375052	0.0109499	0.0686763	0.0162375	0.0324916	0.00942437			69	2222	2016	0	0.0398352	0.00590559	0.0440831	0.0219485	0.0141346	0.0221389			74	2222	2016	0	0.0414865	0.000640815	0.0682762	0.103841	0.0270804	0.053504
	43	2222	2017	0	0.0332271	0.0109499	0.0812702	0.0180793	0.0367996	0.00942437			69	2222	2017	0	0.0399192	0.00590559	0.0452356	0.0238926	0.0161062	0.0221389			74	2222	2017	0	0.0418324	0.00106678	0.0780958	0.0795716	0.0294976	0.053504
	43	2222	2018	0	0.0338193	0.0108135	0.0913319	0.0207728	0.0422591	0.00942437			69	2222	2018	0	0.0399438	0.00590559	0.0453394	0.0253791	0.0175276	0.0221389			74	2222	2018	0	0.0421768	0.000295186	0.0736088	0.167396	0.0304927	0.053504
	43	2222	2019	0	0.0334648	0.00980652	0.0906378	0.0251629	0.0470127	0.00942437			69	2222	2019	0	0.0369743	0.00590559	0.0375461	0.0292053	0.0209676	0.0221389			74	2222	2019	0	0.0421675	0.000381126	0.0594319	0.161011	0.0331157	0.053504
	43	2222	2020	0	0.0367912	0.00956365	0.104821	0.0288392	0.0532416	0.00942437			69	2222	2020	0	0.0379841	0.00590559	0.0410189	0.0333278	0.0247968	0.0221389			74	2222	2020	0	0.0537374	0.000379258	0.0644833	0.184735	0.0387723	0.053504
	43	2222	2021	0	0.0392944	0.00953189	0.146389	0.0329113	0.0612762	0.00942437			69	2222	2021	0	0.0391218	0.00590559	0.0546119	0.037057	0.0283418	0.0221389			74	2222	2021	0	0.0547984	0.000379258	0.0712366	0.205538	0.0438891	0.053504
	45	2222	2010	0	0.0377216	0.0109499	0.0774211	0.00606223	0.024085	0.010471			75	2222	2010	0	0.0481549	0.00100326	0.0596525	0.0194132	0.0119183	0.0262879			76	2222	2010	0	0.078808	2.61557e-05	0.0209538	0.0965354	0.00850983	0.219379
	45	2222	2011	0	0.0381856	0.010864	0.0959855	0.00722316	0.0267173	0.010471			75	2222	2011	0	0.0488975	0.00100326	0.0603423	0.0222431	0.0143351	0.0262879			76	2222	2011	0	0.0788818	2.61557e-05	0.0276768	0.111816	0.0105622	0.219379
	45	2222	2012	0	0.0387815	0.0109499	0.114394	0.00826112	0.0312919	0.010471			75	2222	2012	0	0.0492924	0.00100326	0.058394	0.0255397	0.0171821	0.0262879			76	2222	2012	0	0.0802576	2.61557e-05	0.029383	0.127188	0.012642	0.219379
	45	2222	2013	0	0.0390286	0.0106771	0.116089	0.00880267	0.0325281	0.010471			75	2222	2013	0	0.0496831	0.00100326	0.0451729	0.0261514	0.017783	0.0262879			76	2222	2013	0	0.0807046	2.61557e-05	0.037518	0.139922	0.0143662	0.219379
	45	2222	2014	0	0.0390813	0.0106603	0.112584	0.00903407	0.0332329	0.010471			75	2222	2014	0	0.0482085	0.00100326	0.042857	0.0268007	0.0191744	0.0262879			76	2222	2014	0	0.0811998	2.61557e-05	0.0420093	0.153273	0.0161727	0.219379
	45	2222	2015	0	0.0396965	0.0106827	0.0993675	0.00959909	0.0390225	0.010471			75	2222	2015	0	0.0481313	0.00100326	0.0422083	0.0285312	0.0220254	0.0262879			76	2222	2015	0	0.0846241	2.61557e-05	0.0459968	0.175852	0.0192406	0.219379
	45	2222	2016	0	0.0348555	0.0108004	0.100998	0.010299	0.0422744	0.010471			75	2222	2016	0	0.0532221	0.00100326	0.0458346	0.0315699	0.0258344	0.0262879			76	2222	2016	0	0.0715139	2.61557e-05	0.0488382	0.19103	0.0213479	0.219379
	45	2222	2017	0	0.0326078	0.0113777	0.108147	0.0104614	0.0451833	0.010471			75	2222	2017	0	0.0499853	0.00100326	0.0508861	0.0344127	0.0289273	0.0262879			76	2222	2017	0	0.0724608	2.61557e-05	0.0539134	0.203655	0.0230813	0.219379
	45	2222	2018	0	0.0325285	0.0121923	0.11809	0.0108471	0.0509331	0.010471			75	2222	2018	0	0.0517284	0.00100326	0.0577885	0.0345427	0.0294281	0.0262879			76	2222	2018	0	0.0731656	2.61557e-05	0.0568457	0.221955	0.0255874	0.219379
	45	2222	2019	0	0.0325568	0.0125192	0.117307	0.0116149	0.0560445	0.010471			75	2222	2019	0	0.0519686	0.00100326	0.0532128	0.0391626	0.0343978	0.0262879			76	2222	2019	0	0.0735575	2.61557e-05	0.0674113	0.247164	0.0290185	0.219379
	45	2222	2020	0	0.0330834	0.0123119	0.149471	0.0131182	0.0631741	0.010471			75	2222	2020	0	0.0612215	0.00100326	0.0468704	0.0466816	0.0423937	0.0262879			76	2222	2020	0	0.0743172	2.61557e-05	0.0732628	0.291285	0.0350379	0.219379
	45	2222	2021	0	0.0328559	0.0123119	0.181632	0.0147999	0.0723057	0.010471			75	2222	2021	0	0.0526809	0.00100326	0.0621717	0.0520334	0.0483766	0.0262879			76	2222	2021	0	0.0751785	2.61557e-05	0.097097	0.336787	0.0412586	0.219379
	46	2222	2010	0	0.0352685	0.00748801	0.0235077	0.0100058	0.00668432	0.00695409			77	2222	2010	0	0.0389437	0.00131152	0.0157251	0.0204118	0.00111175	0.0216743			85	2222	2010	0	0.0685559	0.0115664	0.0865379	0.0132778	0.0365368	0.0560794
	46	2222	2011	0	0.033544	0.00774209	0.0312015	0.0113497	0.00827111	0.00695409			77	2222	2011	0	0.039079	0.00131152	0.022301	0.0238018	0.00206525	0.0216743			85	2222	2011	0	0.0671488	0.0137803	0.102008	0.013057	0.0430644	0.0560794
	46	2222	2012	0	0.0326808	0.00803728	0.0331369	0.0129714	0.0105131	0.00695409			77	2222	2012	0	0.0393977	0.00131152	0.0284791	0.027584	0.0032891	0.0216743			85	2222	2012	0	0.0717418	0.0165173	0.112545	0.0116393	0.0459755	0.0560794
	46	2222	2013	0	0.0334248	0.00837543	0.0357599	0.0142855	0.0125654	0.00695409			77	2222	2013	0	0.0394878	0.00131152	0.0345749	0.0310981	0.00428477	0.0216743			85	2222	2013	0	0.0696111	0.0199232	0.137355	0.0111923	0.0535151	0.0560794
	46	2222	2014	0	0.0303643	0.00876777	0.0381364	0.0145	0.0134603	0.00695409			77	2222	2014	0	0.0395973	0.00131152	0.0349512	0.0394532	0.00667086	0.0216743			85	2222	2014	0	0.0748662	0.0241922	0.133233	0.00989512	0.0572162	0.0560794
	46	2222	2015	0	0.0298864	0.00922549	0.0367611	0.0149503	0.0153996	0.00695409			77	2222	2015	0	0.0392106	0.00131152	0.0384716	0.0417851	0.00738596	0.0216743			85	2222	2015	0	0.072936	0.0295746	0.141833	0.00894498	0.0634748	0.0560794
	46	2222	2016	0	0.0292003	0.00976168	0.0384954	0.0155586	0.0165206	0.00695409			77	2222	2016	0	0.0383947	0.00131152	0.0406643	0.0485275	0.00937755	0.0216743			85	2222	2016	0	0.0772131	0.0364106	0.155275	0.00834936	0.0729959	0.0560794
	46	2222	2017	0	0.028432	0.0103932	0.0428397	0.0156396	0.0185845	0.00695409			77	2222	2017	0	0.0357653	0.00131152	0.0425153	0.0543685	0.011293	0.0216743			85	2222	2017	0	0.0696653	0.0451522	0.167908	0.00769419	0.0834981	0.0560794
	46	2222	2018	0	0.0279673	0.0110265	0.0495735	0.0168514	0.0217571	0.00695409			77	2222	2018	0	0.0375454	0.00131152	0.0444096	0.0584127	0.0125394	0.0216743			85	2222	2018	0	0.0749192	0.0553473	0.183806	0.00716378	0.0953543	0.0560794
	46	2222	2019	0	0.0278715	0.0115104	0.0515132	0.0176534	0.0240634	0.00695409			77	2222	2019	0	0.0393375	0.00131152	0.0340386	0.0699241	0.0159364	0.0216743			85	2222	2019	0	0.0752563	0.0655425	0.21038	0.00692953	0.109295	0.0560794
	46	2222	2020	0	0.0275473	0.011884	0.062881	0.0196115	0.0282076	0.00695409			77	2222	2020	0	0.0412485	0.00131152	0.0363676	0.0814968	0.0194326	0.0216743			85	2222	2020	0	0.0773113	0.075973	0.195212	0.00678738	0.124322	0.0560794
	46	2222	2021	0	0.0274494	0.0122315	0.0819492	0.0214	0.0321857	0.00695409			77	2222	2021	0	0.0374602	0.00131152	0.0575441	0.0916643	0.0225505	0.0216743			85	2222	2021	0	0.0762804	0.0876198	0.221064	0.00676151	0.143097	0.0560794
	47	2222	2010	0	0.027631	0.00128537	0.0192217	0.0459456	0.0140405	0.0128165			79	2222	2010	0	0.086419	0.0109499	0.13412	0.0346952	0.0699975	0.0288219			87	2222	2010	0	0.0636373	0.0152077	0.053734	0.00538827	0.0179284	0.101983
	47	2222	2011	0	0.0280757	0.00128537	0.0274952	0.0539739	0.0171515	0.0128165			79	2222	2011	0	0.0928919	0.010864	0.156086	0.0376421	0.0752884	0.0288219			87	2222	2011	0	0.0635845	0.0152077	0.0674761	0.0065411	0.0225789	0.101983
	47	2222	2012	0	0.0305169	0.00128537	0.0319541	0.0622557	0.0204749	0.0128165			79	2222	2012	0	0.0965108	0.0109499	0.172421	0.0427072	0.0862474	0.0288219			87	2222	2012	0	0.0638359	0.0152114	0.0717318	0.00728527	0.0256404	0.101983
	47	2222	2013	0	0.0328534	0.00128537	0.0340538	0.0694316	0.0232641	0.0128165			79	2222	2013	0	0.0982442	0.0106771	0.246185	0.0495227	0.0979677	0.0288219			87	2222	2013	0	0.0640532	0.0152189	0.0784807	0.00836621	0.0299398	0.101983
	47	2222	2014	0	0.033188	0.00128537	0.0356626	0.0731771	0.0246894	0.0128165			79	2222	2014	0	0.104168	0.0106603	0.214337	0.0527795	0.103793	0.0288219			87	2222	2014	0	0.0647259	0.0152376	0.0831147	0.00916025	0.033036	0.101983
	47	2222	2015	0	0.0335068	0.00128537	0.0355221	0.0781542	0.0270906	0.0128165			79	2222	2015	0	0.119063	0.0106827	0.231199	0.0579547	0.113964	0.0288219			87	2222	2015	0	0.0650854	0.0152768	0.10497	0.00968711	0.0351901	0.101983
	47	2222	2016	0	0.0335594	0.00128537	0.0377191	0.0839353	0.0293125	0.0128165			79	2222	2016	0	0.122527	0.0108004	0.253905	0.0658157	0.130007	0.0288219			87	2222	2016	0	0.0671313	0.015374	0.114558	0.0106025	0.0391034	0.101983
	47	2222	2017	0	0.0341081	0.00128537	0.0483539	0.0924903	0.0327559	0.0128165			79	2222	2017	0	0.118279	0.0113777	0.282617	0.072403	0.149348	0.0288219			87	2222	2017	0	0.0633742	0.0155981	0.120979	0.0116423	0.0438708	0.101983
	47	2222	2018	0	0.0332665	0.00158055	0.0560175	0.0877175	0.0364356	0.0128165			79	2222	2018	0	0.118274	0.0121923	0.31133	0.067288	0.146983	0.0288219			87	2222	2018	0	0.0607335	0.01733	0.133274	0.0119846	0.0506519	0.101983
	47	2222	2019	0	0.0288301	0.00128537	0.0568046	0.112251	0.0408111	0.0128165			79	2222	2019	0	0.119394	0.0125192	0.326711	0.0748256	0.166943	0.0288219			87	2222	2019	0	0.0733154	0.023017	0.14225	0.0104287	0.0588105	0.101983
	47	2222	2020	0	0.027537	0.00128537	0.064851	0.123703	0.0455439	0.0128165			79	2222	2020	0	0.123373	0.0123119	0.308437	0.0830487	0.182114	0.0288219			87	2222	2020	0	0.0711461	0.0282594	0.14464	0.00958512	0.066939	0.101983
	47	2222	2021	0	0.0281772	0.00128537	0.0972786	0.139275	0.0519675	0.0128165			79	2222	2021	0	0.125642	0.0123119	0.346895	0.0916546	0.200696	0.0288219			87	2222	2021	0	0.0719759	0.0308675	0.166225	0.00987672	0.0760978	0.101983
	48	2222	2010	0	0.0317072	0.00435866	0.0336191	0.0226961	0.0134239	0.00581353			81	2222	2010	0	0.0455469	0.0109499	0.0509401	0.00882679	0.00857965	0.0154881			90	2222	2010	0	0.0708446	0.00790089	0.0562056	0.0119236	0.0211849	0.161187
	48	2222	2011	0	0.0319123	0.00435866	0.0452292	0.0249588	0.0151034	0.00581353			81	2222	2011	0	0.0471489	0.010864	0.0646066	0.00977385	0.00976824	0.0154881			90	2222	2011	0	0.0722594	0.00818487	0.0700667	0.013247	0.025922	0.161187
	48	2222	2012	0	0.0320062	0.00435866	0.0491453	0.0284966	0.0185368	0.00581353			81	2222	2012	0	0.0504934	0.0109499	0.07501	0.0111255	0.0117563	0.0154881			90	2222	2012	0	0.0713875	0.00855852	0.0798798	0.0133075	0.0260798	0.161187
	48	2222	2013	0	0.0336196	0.00435866	0.050512	0.0308319	0.0203238	0.00581353			81	2222	2013	0	0.0515844	0.0106771	0.0728324	0.0130273	0.0139074	0.0154881			90	2222	2013	0	0.0707563	0.00905548	0.0690547	0.0147128	0.0309943	0.161187
	48	2222	2014	0	0.0322481	0.00435866	0.0481203	0.0318365	0.0210409	0.00581353			81	2222	2014	0	0.0538169	0.0106603	0.098243	0.0151841	0.0166653	0.0154881			90	2222	2014	0	0.0732638	0.00972619	0.0954816	0.015101	0.034236	0.161187
	48	2222	2015	0	0.0331119	0.00435866	0.0452702	0.0336797	0.0224337	0.00581353			81	2222	2015	0	0.0545419	0.0106827	0.110621	0.0175833	0.0198877	0.0154881			90	2222	2015	0	0.0672815	0.0106454	0.100276	0.01462	0.0362729	0.161187
	48	2222	2016	0	0.0336049	0.00435866	0.0471364	0.0365995	0.0245723	0.00581353			81	2222	2016	0	0.0561954	0.0108004	0.123565	0.0229084	0.0274006	0.0154881			90	2222	2016	0	0.0838187	0.0119345	0.110141	0.0145242	0.0404265	0.161187
	48	2222	2017	0	0.0336811	0.00435866	0.0524062	0.0396815	0.0270793	0.00581353			81	2222	2017	0	0.0589533	0.0113777	0.135197	0.0244835	0.0316575	0.0154881			90	2222	2017	0	0.0676507	0.0137897	0.11287	0.0137257	0.0441134	0.161187
	48	2222	2018	0	0.0338195	0.00435866	0.0578707	0.0429038	0.0296414	0.00581353			81	2222	2018	0	0.0600946	0.0121923	0.146828	0.0243517	0.0338186	0.0154881			90	2222	2018	0	0.0623104	0.0178382	0.126084	0.0120225	0.0499426	0.161187
	48	2222	2019	0	0.0338573	0.00435866	0.0582686	0.0457566	0.032052	0.00581353			81	2222	2019	0	0.0592472	0.0125192	0.158373	0.0270314	0.0391535	0.0154881			90	2222	2019	0	0.0825713	0.0270824	0.133274	0.00949268	0.0599112	0.161187
	48	2222	2020	0	0.0345193	0.00435866	0.0757712	0.0523039	0.0373601	0.00581353			81	2222	2020	0	0.0638661	0.0123119	0.177757	0.0322029	0.0469165	0.0154881			90	2222	2020	0	0.0683149	0.041425	0.122192	0.00734329	0.0713637	0.161187
	48	2222	2021	0	0.0345501	0.00435866	0.0932738	0.0571477	0.041324	0.00581353			81	2222	2021	0	0.065537	0.0123119	0.204271	0.0356723	0.0526892	0.0154881			90	2222	2021	0	0.0803257	0.0580003	0.135793	0.00589038	0.0805618	0.161187
	49	2222	2010	0	0.0303302	0.000192431	0.0388435	0.110605	0.012993	0.00980811			82	2222	2010	0	0.0380315	0.0641413	0.0569495	0.00269391	0.00996934	0.0176463			3	2015	2010	0	0.0626459	0.00468561	0.0348863	0.00650064	0.00898439	0.12384
	49	2222	2011	0	0.0308446	0.000222324	0.0538875	0.126803	0.0161373	0.00980811			82	2222	2011	0	0.0370681	0.0641413	0.0711825	0.00313104	0.0122211	0.0176463			3	2015	2011	0	0.0654509	0.00468561	0.0454995	0.00774133	0.0114648	0.12384
	49	2222	2012	0	0.0310999	0.000267162	0.0592611	0.140184	0.0193147	0.00980811			82	2222	2012	0	0.0396696	0.0641413	0.0818865	0.00364254	0.0149088	0.0176463			3	2015	2012	0	0.063144	0.00468561	0.0522592	0.00920644	0.0144258	0.12384
	49	2222	2013	0	0.0318529	0.000340024	0.0559612	0.132088	0.0195657	0.00980811			82	2222	2013	0	0.0376394	0.0641413	0.079737	0.00431266	0.0184361	0.0176463			3	2015	2013	0	0.0663285	0.00468374	0.050233	0.0105938	0.0172653	0.12384
	49	2222	2014	0	0.0325375	0.000461461	0.0511542	0.11742	0.0193833	0.00980811			82	2222	2014	0	0.043404	0.0641413	0.103387	0.00498222	0.021846	0.0176463			3	2015	2014	0	0.0648727	0.00468748	0.066955	0.0118805	0.0201092	0.12384
	49	2222	2015	0	0.0315925	0.000681917	0.0425975	0.101778	0.0201299	0.00980811			82	2222	2015	0	0.0452318	0.0641413	0.114597	0.00588794	0.0266475	0.0176463			3	2015	2015	1	0.0675308	0.00467253	0.0707327	0.0133315	0.0228672	0.12384
	49	2222	2016	0	0.0315957	0.00112283	0.0445285	0.0866084	0.0228783	0.00980811			82	2222	2016	0	0.0472994	0.0641413	0.125364	0.00708958	0.0328676	0.0176463			3	2015	2016	1	0.0774593	0.00477529	0.0770146	0.0152804	0.0274385	0.12384
	49	2222	2017	0	0.0281166	0.00212235	0.0618063	0.0626684	0.0259335	0.00980811			82	2222	2017	0	0.0453794	0.0641413	0.139104	0.00806973	0.0382809	0.0176463			3	2015	2017	1	0.0684154	0.00412326	0.0818995	0.0190254	0.0301577	0.12384
	49	2222	2018	0	0.0282645	0.00397754	0.0676426	0.0429276	0.0297435	0.00980811			82	2222	2018	0	0.0480972	0.0641413	0.152846	0.00833516	0.0397394	0.0176463			3	2015	2018	1	0.0603454	0.00683598	0.0898723	0.0125208	0.0322866	0.12384
	49	2222	2019	0	0.0286597	0.00583085	0.072627	0.0342264	0.0335342	0.00980811			82	2222	2019	0	0.0470035	0.0641413	0.159684	0.0094979	0.0461464	0.0176463			3	2015	2019	1	0.0565137	0.0063521	0.110095	0.014509	0.0352363	0.12384
	49	2222	2020	0	0.0289434	0.00719842	0.0797846	0.0311092	0.0373629	0.00980811			82	2222	2020	0	0.0505995	0.0641413	0.180404	0.011298	0.0563548	0.0176463			3	2015	2020	1	0.0785848	0.00635584	0.128748	0.0163646	0.0404721	0.12384
	49	2222	2021	0	0.0292173	0.0084894	0.120871	0.0306744	0.0436039	0.00980811			82	2222	2021	0	0.0512809	0.0641413	0.20173	0.012276	0.0623027	0.0176463			3	2015	2021	1	0.0676045	0.00635584	0.151125	0.0180018	0.0451151	0.12384
	53	2222	2010	0	0.0268256	0.00255579	0.0460595	0.0122192	0.00429853	0.00946557			19	2016	2010	0	0.0706001	0.0269217	0.138533	0.0308851	0.0958659	0.0352372			98	2222	2010	0	0.0545999	0.0131096	0.0334094	0.00375267	0.00777023	0.0949585
	53	2222	2011	0	0.0269302	0.00237083	0.0582599	0.0152686	0.00577978	0.00946557			19	2016	2011	0	0.0720492	0.0331187	0.160495	0.0276264	0.10472	0.0352372			98	2222	2011	0	0.0554522	0.0131208	0.0455319	0.00439385	0.00982227	0.0949585
	53	2222	2012	0	0.0266386	0.00219895	0.0679367	0.0193647	0.0078236	0.00946557			19	2016	2012	0	0.0734038	0.0412737	0.174992	0.0242788	0.114113	0.0352372			98	2222	2012	0	0.0541629	0.013147	0.052616	0.00524404	0.0126089	0.0949585
	53	2222	2013	0	0.0337053	0.00203641	0.0522419	0.0226142	0.00917318	0.00946557			19	2016	2013	0	0.0735156	0.0521545	0.254318	0.0212094	0.125185	0.0352372			98	2222	2013	0	0.0570439	0.0132086	0.0536193	0.00591535	0.0148425	0.0949585
	53	2222	2014	0	0.0330542	0.00188695	0.0774881	0.0265466	0.0108807	0.00946557			19	2016	2014	0	0.0765612	0.0668745	0.20123	0.0173529	0.130119	0.0352372			98	2222	2014	0	0.0580063	0.0133544	0.0657851	0.0066209	0.0174056	0.0949585
	53	2222	2015	0	0.0328583	0.00174496	0.0819925	0.0342417	0.0143257	0.00946557			19	2016	2015	0	0.0774319	0.0871004	0.209906	0.0154755	0.15055	0.0352372			98	2222	2015	0	0.0575046	0.0137	0.0698591	0.00753352	0.0210279	0.0949585
	53	2222	2016	0	0.03276	0.00161418	0.0847949	0.0441846	0.0183699	0.00946557			19	2016	2016	1	0.0828039	0.115335	0.227815	0.0123275	0.157338	0.0352372			98	2222	2016	0	0.0701117	0.0145482	0.0766275	0.00851624	0.0260679	0.0949585
	53	2222	2017	0	0.0290611	0.00149274	0.0760393	0.0504289	0.0202434	0.00946557			19	2016	2017	1	0.0823112	0.15544	0.256573	0.00984606	0.167546	0.0352372			98	2222	2017	0	0.0543262	0.016749	0.0868492	0.00859667	0.030858	0.0949585
	53	2222	2018	0	0.0303129	0.00137504	0.0672815	0.0569117	0.0218506	0.00946557			19	2016	2018	1	0.0829527	0.20604	0.275274	0.00792833	0.176997	0.0352372			98	2222	2018	0	0.0572886	0.0203641	0.0967921	0.0076434	0.0336477	0.0949585
	53	2222	2019	0	0.0309091	0.00125547	0.0720475	0.0632844	0.023083	0.00946557			19	2016	2019	1	0.0894565	0.256638	0.298096	0.00697635	0.192581	0.0352372			98	2222	2019	0	0.0565514	0.0218886	0.115722	0.00768121	0.0366324	0.0949585
	53	2222	2020	0	0.032013	0.00114338	0.0919742	0.0731742	0.025552	0.00946557			19	2016	2020	1	0.090742	0.30707	0.275298	0.00666157	0.218674	0.0352372			98	2222	2020	0	0.0667395	0.0220978	0.127576	0.00853391	0.0418652	0.0949585
	53	2222	2021	0	0.0322535	0.00104249	0.105022	0.0844712	0.0282652	0.00946557			19	2016	2021	1	0.100072	0.363456	0.321374	0.00636552	0.245731	0.0352372			98	2222	2021	0	0.0618082	0.0221875	0.147572	0.00970638	0.0487213	0.0949585
	56	2222	2010	0	0.0358075	0.0100942	0.0518116	0.00840065	0.0148958	0.00833477			84	2222	2010	0	0.0512013	0.0481022	0.0693164	0.0116167	0.0442896	0.0442329			99	2222	2010	0	0.106227	0.0106566	0.070523	0.00605483	0.0120441	0.241594
	56	2222	2011	0	0.0355668	0.0100942	0.0659105	0.00935	0.0170877	0.00833477			84	2222	2011	0	0.0524613	0.0523264	0.0818	0.0124261	0.0513317	0.0442329			99	2222	2011	0	0.106427	0.0106566	0.0931397	0.0072386	0.0152268	0.241594
	56	2222	2012	0	0.0374352	0.0100942	0.0750316	0.0107027	0.0202372	0.00833477			84	2222	2012	0	0.0610484	0.0573427	0.07525	0.0111852	0.0503208	0.0442329			99	2222	2012	0	0.10684	0.0106566	0.104051	0.00847998	0.0185407	0.241594
	56	2222	2013	0	0.0422875	0.0100942	0.0835732	0.0125312	0.0246374	0.00833477			84	2222	2013	0	0.0632632	0.0633435	0.0958168	0.0106202	0.0523733	0.0442329			99	2222	2013	0	0.106374	0.0106566	0.103465	0.009393	0.0206428	0.241594
	56	2222	2014	0	0.0412999	0.0100942	0.0842479	0.0142691	0.0287359	0.00833477			84	2222	2014	0	0.0641507	0.0705887	0.0904194	0.00975535	0.0531237	0.0442329			99	2222	2014	0	0.106254	0.0106603	0.128201	0.00954887	0.0205965	0.241594
	56	2222	2015	0	0.0433065	0.0100942	0.0819622	0.0171844	0.0358633	0.00833477			84	2222	2015	0	0.0661072	0.0794106	0.0983598	0.00999555	0.0619611	0.0442329			99	2222	2015	0	0.106693	0.0106827	0.135527	0.0105414	0.0232464	0.241594
	56	2222	2016	0	0.0451093	0.0100942	0.0613868	0.0219657	0.0471762	0.00833477			84	2222	2016	0	0.0625191	0.0902615	0.109148	0.00986141	0.0692507	0.0442329			99	2222	2016	0	0.106319	0.0108266	0.146952	0.0116224	0.0261847	0.241594
	56	2222	2017	0	0.0420312	0.0100942	0.0647645	0.0264623	0.0589434	0.00833477			84	2222	2017	0	0.0629785	0.103752	0.115798	0.00915406	0.0733644	0.0442329			99	2222	2017	0	0.0703741	0.0117888	0.166571	0.0119618	0.0296379	0.241594
	56	2222	2018	0	0.0414878	0.0109891	0.0733212	0.0303339	0.0745855	0.00833477			84	2222	2018	0	0.0660601	0.124135	0.129207	0.00827622	0.0791225	0.0442329			99	2222	2018	0	0.0610656	0.0155739	0.186189	0.00955725	0.0310305	0.241594
	56	2222	2019	0	0.0424952	0.000553006	0.0651472	0.291879	0.0685596	0.00833477			84	2222	2019	0	0.0678014	0.15773	0.142549	0.00732034	0.0888969	0.0442329			99	2222	2019	0	0.085897	0.016252	0.206159	0.00997844	0.034155	0.241594
	56	2222	2020	0	0.0419071	0.000655761	0.0735828	0.292857	0.0760224	0.00833477			84	2222	2020	0	0.0637318	0.203428	0.143719	0.00649926	0.102143	0.0442329			99	2222	2020	0	0.0602221	0.0162576	0.222729	0.0109867	0.0382151	0.241594
	56	2222	2021	0	0.0451243	0.000652024	0.0811015	0.302529	0.0788144	0.00833477			84	2222	2021	0	0.0706221	0.257045	0.1591	0.00555679	0.110457	0.0442329			99	2222	2021	0	0.0573307	0.0162595	0.245538	0.0115471	0.0405487	0.241594
	57	2222	2010	0	0.0543258	0.00753658	0.0781671	0.0105129	0.0192487	0.00811408			86	2222	2010	0	0.0531884	0.0563992	0.126428	0.00766449	0.0620969	0.0379945			100	2222	2010	0	0.0709328	0.0124781	0.0529036	0.00734141	0.00925431	0.0951483
	57	2222	2011	0	0.0551587	0.00753658	0.0971272	0.012044	0.0227064	0.00811408			86	2222	2011	0	0.0555356	0.0585477	0.152485	0.00822553	0.0694711	0.0379945			100	2222	2011	0	0.0599932	0.0139429	0.0677637	0.00763069	0.0112701	0.0951483
	57	2222	2012	0	0.0557991	0.00753658	0.110887	0.0142281	0.0276865	0.00811408			86	2222	2012	0	0.0565068	0.0611595	0.167938	0.00835889	0.0738351	0.0379945			100	2222	2012	0	0.0721948	0.0157476	0.078126	0.0079877	0.0138912	0.0951483
	57	2222	2013	0	0.0571128	0.00753658	0.12896	0.0166749	0.033615	0.00811408			86	2222	2013	0	0.0692569	0.0643561	0.182625	0.00865512	0.0806202	0.0379945			100	2222	2013	0	0.0578415	0.017997	0.0874093	0.00857459	0.0175988	0.0951483
	57	2222	2014	0	0.0589139	0.00753658	0.125269	0.0192064	0.0392546	0.00811408			86	2222	2014	0	0.071346	0.0683019	0.174793	0.0084028	0.0828864	0.0379945			100	2222	2014	0	0.0753378	0.0208386	0.0981328	0.0084144	0.0200617	0.0951483
	57	2222	2015	0	0.0598956	0.00753658	0.122438	0.0257179	0.0542408	0.00811408			86	2222	2015	0	0.0718762	0.0732154	0.183155	0.00816444	0.0864191	0.0379945			100	2222	2015	0	0.05743	0.0244761	0.108696	0.00806045	0.0227106	0.0951483
	57	2222	2016	0	0.0593161	0.00753658	0.0909384	0.0286983	0.060944	0.00811408			86	2222	2016	0	0.0740637	0.0794031	0.196564	0.00802307	0.0919025	0.0379945			100	2222	2016	0	0.0788769	0.029201	0.123024	0.00740729	0.0248175	0.0951483
	57	2222	2017	0	0.0713766	0.00753658	0.101175	0.0272727	0.0579477	0.00811408			86	2222	2017	0	0.0731905	0.0872928	0.208206	0.0077011	0.0969058	0.0379945			100	2222	2017	0	0.0554186	0.0354429	0.139141	0.00684715	0.0278362	0.0951483
	57	2222	2018	0	0.0730715	0.00826147	0.108102	0.0294575	0.0693824	0.00811408			86	2222	2018	0	0.0762457	0.100634	0.221754	0.00718576	0.1042	0.0379945			100	2222	2018	0	0.0502137	0.0425423	0.155257	0.00599897	0.0289099	0.0951483
	57	2222	2019	0	0.0746285	0.00826147	0.10648	0.0344355	0.081863	0.00811408			86	2222	2019	0	0.08227	0.124228	0.236259	0.00666706	0.119525	0.0379945			100	2222	2019	0	0.0572965	0.0486758	0.187635	0.00561811	0.0311299	0.0951483
	57	2222	2020	0	0.0787804	0.00826147	0.111306	0.0397932	0.0959151	0.00811408			86	2222	2020	0	0.082987	0.154872	0.234497	0.00610481	0.137045	0.0379945			100	2222	2020	0	0.0493122	0.0539368	0.180997	0.00558458	0.0345206	0.0951483
	57	2222	2021	0	0.0812311	0.00826147	0.119322	0.0361795	0.0873696	0.00811408			86	2222	2021	0	0.086703	0.187058	0.26505	0.0056821	0.15465	0.0379945			100	2222	2021	0	0.0509563	0.059224	0.203081	0.0056265	0.0384343	0.0951483
	58	2222	2010	0	0.0418156	0.00390654	0.0335499	0.0104973	0.0110365	0.010368			88	2222	2010	0	0.080447	0.00888547	0.132507	0.0111759	0.0652854	0.0254099			101	2222	2010	0	0.0759357	0.0130274	0.0453567	0.00492752	0.00976628	0.194798
	58	2222	2011	0	0.0420621	0.00390841	0.0457914	0.012608	0.0141878	0.010368			88	2222	2011	0	0.0815709	0.00888547	0.161016	0.0128538	0.0755723	0.0254099			101	2222	2011	0	0.0765929	0.0130274	0.0615662	0.00566585	0.0119246	0.194798
	58	2222	2012	0	0.0404463	0.00390654	0.0556715	0.0142031	0.0165894	0.010368			88	2222	2012	0	0.0813172	0.00888547	0.17857	0.0131967	0.0775419	0.0254099			101	2222	2012	0	0.0765954	0.0130293	0.0701748	0.00645458	0.0141811	0.194798
	58	2222	2013	0	0.0396484	0.00390841	0.0581712	0.0166532	0.0202925	0.010368			88	2222	2013	0	0.0844292	0.00888547	0.196045	0.0143708	0.0847484	0.0254099			101	2222	2013	0	0.0752804	0.0130199	0.0642022	0.00741651	0.01681	0.194798
	58	2222	2014	0	0.0431012	0.00390467	0.0617976	0.017358	0.0213304	0.010368			88	2222	2014	0	0.0861437	0.00888547	0.180437	0.0156649	0.092587	0.0254099			101	2222	2014	0	0.0729285	0.0130517	0.0902594	0.00816571	0.0187892	0.194798
	58	2222	2015	0	0.0439751	0.00391401	0.0523024	0.0188677	0.023844	0.010368			88	2222	2015	0	0.0865363	0.00888734	0.194205	0.0165568	0.098279	0.0254099			101	2222	2015	0	0.0665496	0.0129377	0.0986669	0.00923755	0.0215712	0.194798
	58	2222	2016	0	0.0423637	0.0038916	0.038171	0.0209979	0.0269467	0.010368			88	2222	2016	0	0.0909215	0.00888173	0.220911	0.0176789	0.105574	0.0254099			101	2222	2016	0	0.109628	0.0133618	0.107483	0.00995784	0.024383	0.194798
	58	2222	2017	0	0.0432393	0.00394017	0.0384932	0.0226026	0.0302411	0.010368			88	2222	2017	0	0.0929723	0.00890415	0.215329	0.0189604	0.113843	0.0254099			101	2222	2017	0	0.0769867	0.0118803	0.120187	0.0124537	0.0279784	0.194798
	58	2222	2018	0	0.0343637	0.00365619	0.0433262	0.025512	0.0322948	0.010368			88	2222	2018	0	0.0928596	0.00788408	0.231781	0.0218331	0.116472	0.0254099			101	2222	2018	0	0.0609805	0.0149648	0.132894	0.0105166	0.0296028	0.194798
	58	2222	2019	0	0.0399573	0.00441845	0.0489593	0.0231412	0.0354306	0.010368			88	2222	2019	0	0.0994354	0.0145799	0.24106	0.0133369	0.130743	0.0254099			101	2222	2019	0	0.0988831	0.0141073	0.148627	0.012194	0.033086	0.194798
	58	2222	2020	0	0.0370987	0.00382247	0.054573	0.0316817	0.0438021	0.010368			88	2222	2020	0	0.102493	0.0114356	0.269926	0.0189166	0.147229	0.0254099			101	2222	2020	0	0.0752655	0.0141409	0.150502	0.0136273	0.0377879	0.194798
	58	2222	2021	0	0.0412346	0.00408776	0.0607034	0.0333123	0.0500755	0.010368			88	2222	2021	0	0.108464	0.0120279	0.305565	0.0197092	0.162497	0.0254099			101	2222	2021	0	0.0738665	0.0141316	0.159712	0.0143531	0.0402137	0.194798
	61	2222	2010	0	0.030514	0.00158055	0.0351004	0.028239	0.00780886	0.00824993			89	2222	2010	0	0.056657	0.05928	0.0775617	0.00526816	0.0318634	0.0369682			102	2222	2010	0	0.0918803	0.0102213	0.0722118	0.0064348	0.0102681	0.181492
	61	2222	2011	0	0.0304994	0.00255579	0.046758	0.024329	0.0107051	0.00824993			89	2222	2011	0	0.055753	0.0596985	0.0880256	0.00582963	0.0357665	0.0369682			102	2222	2011	0	0.0958507	0.0104399	0.0935246	0.00732506	0.013705	0.181492
	61	2222	2012	0	0.0288014	0.0015544	0.0550574	0.0412663	0.0132117	0.00824993			89	2222	2012	0	0.0561595	0.0603076	0.0934187	0.00643269	0.0400609	0.0369682			102	2222	2012	0	0.0943846	0.0107593	0.104415	0.00856827	0.017226	0.181492
	61	2222	2013	0	0.0308698	0.00259876	0.0523132	0.0317341	0.0156619	0.00824993			89	2222	2013	0	0.057093	0.0611988	0.103325	0.00733116	0.0467618	0.0369682			102	2222	2013	0	0.0940963	0.0112301	0.0941474	0.00821963	0.0168747	0.181492
	61	2222	2014	0	0.0330379	0.00152824	0.0607099	0.0510081	0.0171252	0.00824993			89	2222	2014	0	0.0590663	0.0625084	0.110076	0.00781331	0.0509946	0.0369682			102	2222	2014	0	0.0958295	0.0119326	0.124149	0.00975555	0.0219966	0.181492
	61	2222	2015	0	0.0346272	0.00264733	0.0509207	0.0370902	0.0193344	0.00824993			89	2222	2015	0	0.0602731	0.0644477	0.115934	0.00836561	0.0566862	0.0369682			102	2222	2015	0	0.0959394	0.0130087	0.133116	0.0101946	0.0253556	0.181492
	61	2222	2016	0	0.0350304	0.00150022	0.0410449	0.0650168	0.0226776	0.00824993			89	2222	2016	0	0.0605104	0.0673547	0.127546	0.00896063	0.0636591	0.0369682			102	2222	2016	0	0.0936488	0.0147051	0.14499	0.0101644	0.0285067	0.181492
	61	2222	2017	0	0.0363944	0.00269964	0.044455	0.0452357	0.0253731	0.00824993			89	2222	2017	0	0.0567559	0.0717862	0.144117	0.00903021	0.0681548	0.0369682			102	2222	2017	0	0.0664396	0.0175019	0.164776	0.00903525	0.0299925	0.181492
	61	2222	2018	0	0.0291676	0.0014012	0.0496535	0.0805583	0.027937	0.00824993			89	2222	2018	0	0.0581515	0.0832461	0.160532	0.0088082	0.0773696	0.0369682			102	2222	2018	0	0.0552246	0.0209451	0.184565	0.00779689	0.0306051	0.181492
	61	2222	2019	0	0.0337544	0.00311813	0.0507239	0.0472456	0.0307066	0.00824993			89	2222	2019	0	0.0651587	0.109501	0.169211	0.00748643	0.0864353	0.0369682			102	2222	2019	0	0.0541485	0.0231254	0.207964	0.00783136	0.0344451	0.181492
	61	2222	2020	0	0.0336611	0.0013601	0.0542054	0.101402	0.0358673	0.00824993			89	2222	2020	0	0.0577743	0.14227	0.161284	0.00645968	0.0972839	0.0369682			102	2222	2020	0	0.0561941	0.0241567	0.21677	0.00838143	0.0390562	0.181492
	61	2222	2021	0	0.0347063	0.00303219	0.0600763	0.0609293	0.040638	0.00824993			89	2222	2021	0	0.0657134	0.170552	0.176853	0.00611027	0.110857	0.0369682			102	2222	2021	0	0.0498092	0.0249096	0.232637	0.00884042	0.0429095	0.181492
	63	2222	2010	0	0.0580542	0.11913	0.0835386	0.00366565	0.0343213	0.0125879			92	2222	2010	0	0.0764331	0.0106771	0.0448594	0.00687402	0.0164249	0.0144756			103	2222	2010	0	0.126969	0.0168275	0.0430235	0.00339899	0.00718003	0.200529
	63	2222	2011	0	0.0581183	0.11913	0.10238	0.0040936	0.0386866	0.0125879			92	2222	2011	0	0.0793536	0.0106771	0.0542681	0.00763611	0.0185956	0.0144756			103	2222	2011	0	0.122174	0.0168275	0.059752	0.00399375	0.00919436	0.200529
	63	2222	2012	0	0.0577417	0.11913	0.115445	0.00483654	0.0468455	0.0125879			92	2222	2012	0	0.0821743	0.0106771	0.0609478	0.00887107	0.0225158	0.0144756			103	2222	2012	0	0.115252	0.0168293	0.0707349	0.00461956	0.011235	0.200529
	63	2222	2013	0	0.0530864	0.11913	0.132208	0.00574125	0.0567805	0.0125879			92	2222	2013	0	0.0844248	0.0106771	0.0614473	0.00963254	0.0248901	0.0144756			103	2222	2013	0	0.106355	0.0168256	0.0657246	0.00516046	0.0128318	0.200529
	63	2222	2014	0	0.0633326	0.11913	0.141827	0.0064139	0.0637865	0.0125879			92	2222	2014	0	0.0854226	0.0106771	0.060671	0.00978273	0.0253362	0.0144756			103	2222	2014	0	0.0948608	0.0168349	0.0931246	0.0054574	0.013587	0.200529
	63	2222	2015	0	0.0649416	0.11913	0.147088	0.00724132	0.0726699	0.0125879			92	2222	2015	0	0.0861716	0.0106771	0.0456141	0.0111541	0.0291438	0.0144756			103	2222	2015	0	0.0800186	0.0168013	0.100989	0.00612428	0.0159377	0.200529
	63	2222	2016	0	0.0660843	0.11913	0.1603	0.00811332	0.0820534	0.0125879			92	2222	2016	0	0.0565369	0.0106771	0.0490566	0.0137698	0.0224223	0.0144756			103	2222	2016	0	0.064908	0.0169209	0.1104	0.00679357	0.0181311	0.200529
	63	2222	2017	0	0.0672343	0.11913	0.177846	0.0084323	0.0859298	0.0125879			92	2222	2017	0	0.0585897	0.0106771	0.0545708	0.0159516	0.0266087	0.0144756			103	2222	2017	0	0.0498375	0.0165005	0.121774	0.00777279	0.0208398	0.200529
	63	2222	2018	0	0.0669686	0.11913	0.195394	0.00843798	0.0857527	0.0125879			92	2222	2018	0	0.0598611	0.0131395	0.058781	0.0132535	0.0269266	0.0144756			103	2222	2018	0	0.0475823	0.0173169	0.133149	0.00891291	0.0256853	0.200529
	63	2222	2019	0	0.0685395	0.11913	0.158185	0.00926256	0.09418	0.0125879			92	2222	2019	0	0.0573846	0.0131395	0.0688428	0.0137577	0.0280421	0.0144756			103	2222	2019	0	0.0525349	0.0171002	0.170717	0.0101534	0.0292849	0.200529
	63	2222	2020	0	0.0695625	0.11913	0.156408	0.0104002	0.0996165	0.0125879			92	2222	2020	0	0.061484	0.0131395	0.082719	0.0150958	0.0312478	0.0144756			103	2222	2020	0	0.0420369	0.0171077	0.169181	0.011929	0.0352046	0.200529
	63	2222	2021	0	0.0707232	0.11913	0.157751	0.011769	0.106625	0.0125879			92	2222	2021	0	0.0609562	0.0131395	0.092344	0.0166844	0.0350546	0.0144756			103	2222	2021	0	0.0492121	0.0171058	0.204846	0.0131771	0.0393512	0.200529
	78	2222	2010	0	0.0602434	0.0631417	0.0622344	0.00359122	0.0115036	0.00912088			94	2222	2010	0	0.0420768	0.0140662	0.0261566	0.00461577	0.0056984	0.024692			104	2222	2010	0	0.0726474	0.00855479	0.0515759	0.00401061	0.0100374	0.0790779
	78	2222	2011	0	0.0617041	0.0631417	0.0780698	0.00406666	0.0135499	0.00912088			94	2222	2011	0	0.0427786	0.0140662	0.0353123	0.00543467	0.00745026	0.024692			104	2222	2011	0	0.0736775	0.00855479	0.0651256	0.00496092	0.0133236	0.0790779
	78	2222	2012	0	0.0619443	0.0631417	0.0898983	0.00458799	0.0155848	0.00912088			94	2222	2012	0	0.0435672	0.0140662	0.0418363	0.00660702	0.0100461	0.024692			104	2222	2012	0	0.0731851	0.00855479	0.0731914	0.00582086	0.0161544	0.0790779
	78	2222	2013	0	0.0634257	0.0631417	0.0837851	0.00529458	0.0183074	0.00912088			94	2222	2013	0	0.0454012	0.014068	0.0408395	0.00763754	0.0124041	0.024692			104	2222	2013	0	0.0736755	0.00855479	0.0771486	0.00669885	0.0193205	0.0790779
	78	2222	2014	0	0.0627891	0.0631417	0.113205	0.00583972	0.0202571	0.00912088			94	2222	2014	0	0.0458856	0.0140774	0.0546184	0.00844738	0.0142013	0.024692			104	2222	2014	0	0.0739804	0.00855479	0.0867865	0.00743778	0.0217171	0.0790779
	78	2222	2015	0	0.0630532	0.0631417	0.121543	0.00646619	0.0227755	0.00912088			94	2222	2015	0	0.0450938	0.014139	0.0590989	0.00985938	0.0174374	0.024692			104	2222	2015	0	0.0741103	0.00855479	0.0906313	0.00810597	0.0242464	0.0790779
	78	2222	2016	0	0.0640501	0.0631417	0.133077	0.00748285	0.0266979	0.00912088			94	2222	2016	0	0.044983	0.0145146	0.0648661	0.0113951	0.0212178	0.024692			104	2222	2016	0	0.0741371	0.00855479	0.0987901	0.0093964	0.0283867	0.0790779
	78	2222	2017	0	0.0648315	0.0631417	0.143965	0.00871032	0.0318786	0.00912088			94	2222	2017	0	0.047443	0.017018	0.0739829	0.0112717	0.0250806	0.024692			104	2222	2017	0	0.0760971	0.00855479	0.0985025	0.0107496	0.0331186	0.0790779
	78	2222	2018	0	0.0657604	0.0631417	0.154853	0.00967688	0.0356873	0.00912088			94	2222	2018	0	0.0469034	0.0279941	0.0836748	0.00785633	0.0287802	0.024692			104	2222	2018	0	0.0753387	0.00875095	0.0982149	0.0111476	0.0351463	0.0790779
	78	2222	2019	0	0.0665627	0.0631417	0.163985	0.0110611	0.0415598	0.00912088			94	2222	2019	0	0.0431306	0.0303145	0.140828	0.00794857	0.0317994	0.024692			104	2222	2019	0	0.080337	0.00875095	0.107957	0.0125279	0.0398006	0.0790779
	78	2222	2020	0	0.0677768	0.0631417	0.162979	0.0124494	0.0475065	0.00912088			94	2222	2020	0	0.0500623	0.0303369	0.153063	0.00889494	0.0361905	0.024692			104	2222	2020	0	0.0892225	0.00875095	0.116403	0.0143993	0.0464137	0.0790779
	78	2222	2021	0	0.0693192	0.0631417	0.182357	0.0135031	0.0520911	0.00912088			94	2222	2021	0	0.0477491	0.0303406	0.170742	0.0101443	0.0419571	0.024692			104	2222	2021	0	0.0834152	0.00875095	0.116202	0.0161415	0.0525703	0.0790779
	80	2222	2010	0	0.0505486	0.0109499	0.0468877	0.00927921	0.0102839	0.0105521			96	2222	2010	0	0.038618	0.0100438	0.0145812	0.00658026	0.00259486	0.0392005			4	2015	2010	0	0.0565919	0.0046389	0.0493075	0.00692882	0.00777593	0.0494964
	80	2222	2011	0	0.0529027	0.010864	0.0579853	0.0102668	0.0115155	0.0105521			96	2222	2011	0	0.0386796	0.0100457	0.0200716	0.00822174	0.00430641	0.0392005			4	2015	2011	0	0.057371	0.0046389	0.0649721	0.0082953	0.010033	0.0494964
	80	2222	2012	0	0.0545427	0.0109499	0.067394	0.0111945	0.0129033	0.0105521			96	2222	2012	0	0.0408179	0.0100475	0.0236655	0.00987741	0.00606659	0.0392005			4	2015	2012	0	0.0595338	0.0046389	0.0732671	0.00959383	0.0121334	0.0494964
	80	2222	2013	0	0.0567263	0.0106771	0.0627772	0.0127182	0.0145028	0.0105521			96	2222	2013	0	0.0408911	0.0100513	0.0189969	0.0118522	0.00807782	0.0392005			4	2015	2013	0	0.059435	0.0046389	0.0775162	0.0110188	0.01449	0.0494964
	80	2222	2014	0	0.0581772	0.0106603	0.084276	0.0141014	0.0163057	0.0105521			96	2222	2014	0	0.0412586	0.0100606	0.0300728	0.0133296	0.00958789	0.0392005			4	2015	2014	0	0.0598226	0.0046389	0.0877142	0.0120591	0.0158334	0.0494964
	80	2222	2015	0	0.0666733	0.0106827	0.0932262	0.0161572	0.0192133	0.0105521			96	2222	2015	0	0.0406992	0.0100812	0.0350744	0.0152048	0.0116494	0.0392005			4	2015	2015	1	0.0596043	0.0046389	0.0926143	0.0139826	0.0190567	0.0494964
	80	2222	2016	0	0.0685068	0.0108004	0.103111	0.0187938	0.0231919	0.0105521			96	2222	2016	0	0.0430605	0.0101297	0.0389106	0.0163732	0.0163906	0.0392005			4	2015	2016	1	0.0576217	0.0046389	0.10169	0.0166481	0.0233265	0.0494964
	80	2222	2017	0	0.0709966	0.0113777	0.112134	0.0208969	0.0278483	0.0105521			96	2222	2017	0	0.046817	0.0102418	0.0413065	0.0189802	0.0199163	0.0392005			4	2015	2017	1	0.0519495	0.00464264	0.101664	0.0197427	0.0285183	0.0494964
	80	2222	2018	0	0.0698983	0.0121923	0.121156	0.021628	0.0311193	0.0105521			96	2222	2018	0	0.0498485	0.0111124	0.0463342	0.0194539	0.0224022	0.0392005			4	2015	2018	1	0.0587203	0.00801859	0.10164	0.0127119	0.0310652	0.0494964
	80	2222	2019	0	0.0716832	0.0125192	0.138868	0.0237457	0.0355728	0.0105521			96	2222	2019	0	0.0439651	0.0137803	0.0606905	0.0175306	0.0249432	0.0392005			4	2015	2019	1	0.0704825	0.00801859	0.0923418	0.0140561	0.0348231	0.0494964
	80	2222	2020	0	0.0745401	0.0123119	0.142718	0.0280518	0.0421491	0.0105521			96	2222	2020	0	0.056866	0.0161568	0.0704841	0.0163625	0.027544	0.0392005			4	2015	2020	1	0.06126	0.00801859	0.103792	0.0152127	0.0381582	0.0494964
	80	2222	2021	0	0.0757143	0.0123119	0.163719	0.0315185	0.0479559	0.0105521			96	2222	2021	0	0.0498335	0.0173188	0.0830066	0.0165641	0.0303163	0.0392005			4	2015	2021	1	0.0613618	0.00801859	0.121273	0.0167646	0.0426198	0.0494964
	83	2222	2010	0	0.0396995	0.0248965	0.037239	0.00277193	0.00429005	0.0117196			120	2222	2010	0	0.0284079	0.0110172	0.0732455	0.00484281	0.0115659	0.0137424			105	2222	2010	0	0.0510618	0.0124763	0.0358053	0.00718207	0.00841214	0.0731347
	83	2222	2011	0	0.0403062	0.0248965	0.0487301	0.00340999	0.00614227	0.0117196			120	2222	2011	0	0.02788	0.00988686	0.0881078	0.0059126	0.0135276	0.0137424			105	2222	2011	0	0.0503539	0.0124763	0.0457568	0.00824892	0.0102028	0.0731347
	83	2222	2012	0	0.041089	0.0248965	0.0571268	0.00419123	0.00845765	0.0117196			120	2222	2012	0	0.029129	0.0110209	0.0975338	0.00639007	0.0170751	0.0137424			105	2222	2012	0	0.0510827	0.0124763	0.0529382	0.00986632	0.012881	0.0731347
	83	2222	2013	0	0.043696	0.0248965	0.0530355	0.00503658	0.0107578	0.0117196			120	2222	2013	0	0.0299721	0.00988312	0.10209	0.0080488	0.0198973	0.0137424			105	2222	2013	0	0.0501989	0.0124763	0.0567116	0.0116121	0.0159701	0.0731347
	83	2222	2014	0	0.0449358	0.0248965	0.0749473	0.00545433	0.0117868	0.0117196			120	2222	2014	0	0.0293959	0.0110228	0.108024	0.00729498	0.0199535	0.0137424			105	2222	2014	0	0.0521957	0.0124763	0.0687498	0.0123926	0.0171465	0.0731347
	83	2222	2015	0	0.0462952	0.0248965	0.0833591	0.00620521	0.0138563	0.0117196			120	2222	2015	0	0.0299167	0.00988125	0.108936	0.00892136	0.0223674	0.0137424			105	2222	2015	0	0.0527201	0.0124763	0.0739569	0.0143301	0.0203695	0.0731347
	83	2222	2016	0	0.0459095	0.0248965	0.0929992	0.00752382	0.0175453	0.0117196			120	2222	2016	0	0.0322913	0.0110246	0.115884	0.00884709	0.0250056	0.0137424			105	2222	2016	0	0.0570904	0.0124763	0.0822455	0.0170944	0.024981	0.0731347
	83	2222	2017	0	0.0455507	0.0248965	0.101212	0.00857261	0.0206549	0.0117196			120	2222	2017	0	0.0323944	0.00987938	0.126876	0.0106714	0.0276628	0.0137424			105	2222	2017	0	0.057281	0.0124763	0.0951508	0.019219	0.0286415	0.0731347
	83	2222	2018	0	0.0438876	0.0248965	0.109423	0.00936252	0.0229701	0.0117196			120	2222	2018	0	0.0327431	0.0110583	0.134048	0.00985371	0.0287351	0.0137424			105	2222	2018	0	0.0472471	0.0124763	0.108056	0.0222097	0.0335905	0.0731347
	83	2222	2019	0	0.0465819	0.0248965	0.124417	0.0105775	0.0264812	0.0117196			120	2222	2019	0	0.0345331	0.00982334	0.125786	0.0126892	0.0336915	0.0137424			105	2222	2019	0	0.0578674	0.0124763	0.126026	0.0250857	0.0383675	0.0731347
	83	2222	2020	0	0.0506838	0.0248965	0.130175	0.0123794	0.0317833	0.0117196			120	2222	2020	0	0.035435	0.0110863	0.143232	0.0115974	0.0347898	0.0137424			105	2222	2020	0	0.0621926	0.0124763	0.140635	0.0273831	0.0424148	0.0731347
	83	2222	2021	0	0.0543301	0.0248965	0.149579	0.0149811	0.039438	0.0117196			120	2222	2021	0	0.039426	0.00982707	0.156553	0.0140366	0.0379385	0.0137424			105	2222	2021	0	0.0589683	0.0124763	0.164878	0.0296527	0.0464363	0.0731347
	91	2222	2010	0	0.0538622	0.0239512	0.0266345	0.00254658	0.00706372	0.0121002			121	2222	2010	0	0.0398528	0.00141241	0.0251533	0.0307684	0.00268537	0.0231729			106	2222	2010	0	0.0590295	0.00839972	0.055066	0.00374647	0.0131911	0.0766475
	91	2222	2011	0	0.0546805	0.0239493	0.0416698	0.00300825	0.00903531	0.0121002			121	2222	2011	0	0.0407894	0.00173375	0.0330829	0.0332971	0.00406052	0.0231729			106	2222	2011	0	0.0590698	0.00839972	0.0703435	0.00368613	0.0128955	0.0766475
	91	2222	2012	0	0.0563173	0.0239512	0.0490761	0.0035103	0.0111948	0.0121002			121	2222	2012	0	0.0388791	0.00215785	0.0368541	0.0315384	0.00475585	0.0231729			106	2222	2012	0	0.0600568	0.00839972	0.0803231	0.00436835	0.0157866	0.0766475
	91	2222	2013	0	0.0586447	0.0239456	0.0479149	0.00452872	0.0157996	0.0121002			121	2222	2013	0	0.0431279	0.00272206	0.0282888	0.0374718	0.00809629	0.0231729			106	2222	2013	0	0.0608042	0.00839972	0.0842781	0.00493856	0.0183057	0.0766475
	91	2222	2014	0	0.0597914	0.0239736	0.0653872	0.00515035	0.0183362	0.0121002			121	2222	2014	0	0.0432225	0.00348431	0.0479754	0.0360677	0.00942101	0.0231729			106	2222	2014	0	0.060202	0.00839972	0.103163	0.00564517	0.0211255	0.0766475
	91	2222	2015	0	0.0622934	0.0238409	0.0712798	0.00583722	0.0208904	0.0121002			121	2222	2015	0	0.0428563	0.00453241	0.0537426	0.0339002	0.0111478	0.0231729			106	2222	2015	0	0.060733	0.00839972	0.108692	0.00604719	0.0228729	0.0766475
	91	2222	2016	0	0.0650358	0.0244743	0.0790386	0.00652851	0.0243542	0.0121002			121	2222	2016	0	0.0424716	0.00599339	0.0571506	0.03103	0.0130363	0.0231729			106	2222	2016	0	0.0666787	0.00839972	0.11857	0.00698898	0.0269539	0.0766475
	91	2222	2017	0	0.0662901	0.0216252	0.0885057	0.0077488	0.0257944	0.0121002			121	2222	2017	0	0.043655	0.00806717	0.0621068	0.0276248	0.0152645	0.0231729			106	2222	2017	0	0.0647806	0.00839972	0.129153	0.00743391	0.0289544	0.0766475
	91	2222	2018	0	0.0684943	0.0293785	0.098083	0.0062242	0.0280282	0.0121002			121	2222	2018	0	0.0392354	0.0106697	0.0684125	0.0229143	0.0162408	0.0231729			106	2222	2018	0	0.0589731	0.00839972	0.139733	0.0079595	0.031048	0.0766475
	91	2222	2019	0	0.0667944	0.027613	0.11929	0.00708101	0.0301573	0.0121002			121	2222	2019	0	0.0387011	0.0132703	0.0807382	0.0206125	0.018076	0.0231729			106	2222	2019	0	0.0711052	0.00839972	0.161271	0.00916669	0.036435	0.0766475
	91	2222	2020	0	0.0694504	0.0276466	0.125215	0.00768121	0.0330897	0.0121002			121	2222	2020	0	0.0420009	0.0158616	0.0856707	0.0196822	0.0208091	0.0231729			106	2222	2020	0	0.0701532	0.00839972	0.170474	0.0104177	0.0420176	0.0766475
	91	2222	2021	0	0.0710417	0.0276391	0.118529	0.00837683	0.0364288	0.0121002			121	2222	2021	0	0.0434618	0.0187592	0.0952351	0.0188975	0.0238343	0.0231729			106	2222	2021	0	0.0712433	0.00839972	0.202759	0.0119261	0.0487491	0.0766475
	93	2222	2010	0	0.0636739	0.0142567	0.0367719	0.00343559	0.0108186	0.00842016			124	2222	2010	0	0.0416093	0.0237214	0.0436917	0.00250085	0.00899664	0.0365709			107	2222	2010	0	0.0538542	0.0156579	0.0232914	0.00524921	0.00599651	0.0774985
	93	2222	2011	0	0.0720966	0.0142567	0.0452702	0.00420962	0.0140795	0.00842016			124	2222	2011	0	0.0413867	0.0237214	0.0593822	0.00286975	0.0109083	0.0365709			107	2222	2011	0	0.0540714	0.0156579	0.0313962	0.00640444	0.00811077	0.0774985
	93	2222	2012	0	0.0738584	0.0142567	0.0518418	0.00476061	0.0168344	0.00842016			124	2222	2012	0	0.0439062	0.0237214	0.0699435	0.00362396	0.0149251	0.0365709			107	2222	2012	0	0.0545382	0.0156579	0.0379526	0.00768692	0.0104773	0.0774985
	93	2222	2013	0	0.0744325	0.0142567	0.0593043	0.00522367	0.0193094	0.00842016			124	2222	2013	0	0.0441996	0.0237214	0.0749278	0.00409225	0.0175382	0.0365709			107	2222	2013	0	0.0556179	0.0156579	0.0404243	0.00904964	0.0129849	0.0774985
	93	2222	2014	0	0.0747902	0.0142567	0.0649158	0.00573256	0.0215318	0.00842016			124	2222	2014	0	0.0442	0.0237214	0.0866568	0.00458788	0.020244	0.0365709			107	2222	2014	0	0.0540668	0.0156579	0.0485679	0.0101248	0.014522	0.0774985
	93	2222	2015	0	0.0776097	0.0142567	0.0643385	0.0062615	0.023778	0.00842016			124	2222	2015	0	0.0445805	0.0237214	0.0923267	0.00522182	0.0237702	0.0365709			107	2222	2015	0	0.0533467	0.0156579	0.0522289	0.0113105	0.0167001	0.0774985
	93	2222	2016	0	0.0782781	0.0142567	0.067301	0.00798987	0.0314949	0.00842016			124	2222	2016	0	0.0472898	0.0237214	0.101993	0.00605973	0.0282049	0.0365709			107	2222	2016	0	0.0499209	0.0156579	0.0583096	0.0128355	0.019368	0.0774985
	93	2222	2017	0	0.0789407	0.0142567	0.0786169	0.00846594	0.0336379	0.00842016			124	2222	2017	0	0.0385346	0.0237214	0.11418	0.00688128	0.0333748	0.0365709			107	2222	2017	0	0.0568181	0.0156579	0.0658024	0.0152039	0.0237668	0.0774985
	93	2222	2018	0	0.082754	0.0142717	0.0835948	0.00890801	0.0354897	0.00842016			124	2222	2018	0	0.0363915	0.0260044	0.126367	0.00672175	0.03611	0.0365709			107	2222	2018	0	0.0518857	0.0188396	0.0732952	0.014473	0.0273558	0.0774985
	93	2222	2019	0	0.0806282	0.0189535	0.0915785	0.00719036	0.0378822	0.00842016			124	2222	2019	0	0.0327057	0.0260044	0.140339	0.00720983	0.0393497	0.0365709			107	2222	2019	0	0.0605105	0.0188396	0.0927202	0.0160092	0.0307889	0.0774985
	93	2222	2020	0	0.0818751	0.0189928	0.111055	0.00763806	0.0406105	0.00842016			124	2222	2020	0	0.0451653	0.0260044	0.14025	0.00817853	0.0456593	0.0365709			107	2222	2020	0	0.0588593	0.0188396	0.108441	0.0180706	0.0354539	0.0774985
	93	2222	2021	0	0.0839085	0.0189928	0.122642	0.00819914	0.0439221	0.00842016			124	2222	2021	0	0.0377514	0.0260044	0.168965	0.00879543	0.0499023	0.0365709			107	2222	2021	0	0.0554885	0.0188396	0.126832	0.0195983	0.0389655	0.0774985
	95	2222	2010	0	0.0382391	0.00360201	0.00813935	0.0168248	0.00161309	0.00715027			125	2222	2010	0	0.0420825	0.0291617	0.0244916	0.00230779	0.00425887	0.0264658			108	2222	2010	0	0.0630247	0.00606252	0.0233087	0.0085292	0.00511818	0.116918
	95	2222	2011	0	0.0391318	0.00400369	0.0127539	0.0187252	0.00272841	0.00715027			125	2222	2011	0	0.0431798	0.0291617	0.0315194	0.00283223	0.00628487	0.0264658			108	2222	2011	0	0.0623212	0.00606252	0.0294154	0.0102085	0.00680709	0.116918
	95	2222	2012	0	0.0405333	0.00448757	0.0158116	0.0205305	0.00398718	0.00715027			125	2222	2012	0	0.04523	0.0291617	0.0337986	0.00346943	0.0087532	0.0264658			108	2222	2012	0	0.0641286	0.00606252	0.0337727	0.0121434	0.0087795	0.116918
	95	2222	2013	0	0.0413965	0.00507421	0.0103493	0.0220142	0.00533482	0.00715027			125	2222	2013	0	0.040636	0.0291617	0.0393668	0.00412787	0.0112485	0.0264658			108	2222	2013	0	0.0627855	0.00606252	0.0369601	0.014385	0.0111659	0.116918
	95	2222	2014	0	0.0433325	0.00578788	0.021622	0.0234084	0.00702733	0.00715027			125	2222	2014	0	0.0380577	0.0291617	0.0488426	0.00474404	0.0136516	0.0264658			108	2222	2014	0	0.0634606	0.00606252	0.0450108	0.016332	0.0129918	0.116918
	95	2222	2015	0	0.0442308	0.00667157	0.0233909	0.0252194	0.00941854	0.00715027			125	2222	2015	0	0.04008	0.0291617	0.0532388	0.00545841	0.0163507	0.0264658			108	2222	2015	0	0.0597328	0.00606252	0.0485052	0.0186407	0.0167051	0.116918
	95	2222	2016	0	0.0442667	0.00777011	0.0266799	0.0272491	0.0122026	0.00715027			125	2222	2016	0	0.0403361	0.0291599	0.0582383	0.00611394	0.019	0.0264658			108	2222	2016	0	0.0706044	0.00606252	0.0539632	0.0214114	0.0197599	0.116918
	95	2222	2017	0	0.0466135	0.0091545	0.0307756	0.0278215	0.0148496	0.00715027			125	2222	2017	0	0.0374615	0.0291711	0.0654435	0.00672756	0.0215579	0.0264658			108	2222	2017	0	0.0736419	0.00615406	0.0582534	0.024259	0.021625	0.116918
	95	2222	2018	0	0.0489262	0.011247	0.035215	0.027118	0.0178763	0.00715027			125	2222	2018	0	0.0368663	0.0288329	0.0726486	0.00726823	0.0233862	0.0264658			108	2222	2018	0	0.0563692	0.0135935	0.0625415	0.0127228	0.0237838	0.116918
	95	2222	2019	0	0.0489728	0.0147238	0.0595768	0.022995	0.0193346	0.00715027			125	2222	2019	0	0.0379648	0.0302864	0.0896712	0.00735799	0.0252727	0.0264658			108	2222	2019	0	0.0767957	0.0135935	0.0691282	0.0138206	0.0261549	0.116918
	95	2222	2020	0	0.0510029	0.0196056	0.0629156	0.0189035	0.0208393	0.00715027			125	2222	2020	0	0.0447771	0.0295896	0.0996075	0.00830003	0.0286756	0.0264658			108	2222	2020	0	0.0636096	0.0135935	0.0821741	0.0157397	0.0304838	0.116918
	95	2222	2021	0	0.0531182	0.0255878	0.0696732	0.0158508	0.0226608	0.00715027			125	2222	2021	0	0.0434952	0.0297633	0.119478	0.00898112	0.0319811	0.0264658			108	2222	2021	0	0.0619133	0.0135935	0.0964028	0.0171675	0.0337381	0.116918
	97	2222	2010	0	0.0373269	0.00700973	0.0108424	0.00593691	0.000882728	0.00870529			126	2222	2010	0	0.0438658	0.0118261	0.0203332	0.00703366	0.00482399	0.0322881			128	2222	2010	0	0.0490944	0.0184771	0.0342203	0.00201534	0.004306	0.0801888
	97	2222	2011	0	0.0378264	0.00669026	0.0163565	0.00764984	0.00212415	0.00870529			126	2222	2011	0	0.0439065	0.0118261	0.0280769	0.00829426	0.00642205	0.0322881			128	2222	2011	0	0.0491151	0.0184771	0.0457222	0.00249774	0.00625162	0.0801888
	97	2222	2012	0	0.0388351	0.00708072	0.0201927	0.00876114	0.00336569	0.00870529			126	2222	2012	0	0.0442477	0.0118261	0.033751	0.00989654	0.00851578	0.0322881			128	2222	2012	0	0.0510177	0.0184771	0.0551136	0.00299638	0.0082833	0.0801888
	97	2222	2013	0	0.039705	0.00660805	0.0155564	0.0105524	0.00418233	0.00870529			126	2222	2013	0	0.0331065	0.0118261	0.0322027	0.0117996	0.0110619	0.0322881			128	2222	2013	0	0.0529312	0.0184771	0.0511845	0.00361525	0.0107884	0.0801888
	97	2222	2014	0	0.0401739	0.00718908	0.0269546	0.0112267	0.00540181	0.00870529			126	2222	2014	0	0.0358469	0.0118261	0.0442647	0.0133522	0.0131662	0.0322881			128	2222	2014	0	0.0535096	0.0184771	0.0723675	0.00415273	0.0132865	0.0801888
	97	2222	2015	0	0.0405288	0.00648662	0.0291213	0.0145551	0.00724661	0.00870529			126	2222	2015	0	0.0348713	0.0118261	0.048808	0.0151983	0.0160376	0.0322881			128	2222	2015	0	0.0443059	0.0184771	0.0776957	0.00482016	0.0158801	0.0801888
	97	2222	2016	0	0.0412023	0.00735349	0.0331002	0.0164568	0.010038	0.00870529			126	2222	2016	0	0.0396909	0.0118261	0.0540626	0.0172969	0.0187773	0.0322881			128	2222	2016	0	0.0591665	0.0184771	0.0837354	0.00561682	0.018972	0.0801888
	97	2222	2017	0	0.0419038	0.006311	0.0369363	0.0217041	0.0122478	0.00870529			126	2222	2017	0	0.0349381	0.0118261	0.0615684	0.0197162	0.022179	0.0322881			128	2222	2017	0	0.0617047	0.0184771	0.0941452	0.00646785	0.0225239	0.0801888
	97	2222	2018	0	0.0429832	0.00731799	0.0416114	0.0219116	0.0145159	0.00870529			126	2222	2018	0	0.0349467	0.0118261	0.0690742	0.0214312	0.0245382	0.0322881			128	2222	2018	0	0.0549926	0.0308264	0.104555	0.00423175	0.0245499	0.0801888
	97	2222	2019	0	0.0422732	0.00665476	0.0605694	0.0256913	0.0159064	0.00870529			126	2222	2019	0	0.033671	0.0118261	0.0860492	0.0231184	0.0270004	0.0322881			128	2222	2019	0	0.0509813	0.0308264	0.124006	0.00450162	0.0264006	0.0801888
	97	2222	2020	0	0.0445365	0.00705083	0.066715	0.026729	0.017708	0.00870529			126	2222	2020	0	0.042202	0.0118261	0.0839862	0.0252201	0.0300834	0.0322881			128	2222	2020	0	0.0556566	0.0308264	0.114641	0.00507317	0.0303764	0.0801888
	97	2222	2021	0	0.0461934	0.00672389	0.0739656	0.03165	0.0206608	0.00870529			126	2222	2021	0	0.0379983	0.0118261	0.102566	0.0272057	0.0330468	0.0322881			128	2222	2021	0	0.0525049	0.0308264	0.13167	0.00536673	0.0324524	0.0801888
	5	2015	2010	0	0.0820101	0.159731	0.113877	0.00413795	0.0689387	0.00558566			127	2222	2010	0	0.0385321	0.0123305	0.0175524	0.00620346	0.00316504	0.0414853			129	2222	2010	0	0.0370283	0.011516	0.0111667	0.00646405	0.00257951	0.0460288
	5	2015	2011	0	0.0834215	0.159552	0.127598	0.00456459	0.0760835	0.00558566			127	2222	2011	0	0.0397558	0.0127266	0.0250927	0.0073223	0.00475897	0.0414853			129	2222	2011	0	0.0379642	0.011516	0.016203	0.0076061	0.0037927	0.0460288
	5	2015	2012	0	0.0858791	0.159824	0.138698	0.00539512	0.0904981	0.00558566			127	2222	2012	0	0.038453	0.0123249	0.0300922	0.00925401	0.00683634	0.0414853			129	2222	2012	0	0.0370401	0.0115179	0.0196823	0.0089718	0.00523699	0.0460288
	5	2015	2013	0	0.0882403	0.159412	0.17303	0.00596602	0.0995828	0.00558566			127	2222	2013	0	0.0389155	0.0127322	0.0269502	0.0107818	0.00906163	0.0414853			129	2222	2013	0	0.0394449	0.011516	0.0187741	0.0102623	0.00654678	0.0460288
	5	2015	2014	0	0.0926009	0.160037	0.165961	0.00645707	0.107087	0.00558566			127	2222	2014	0	0.0427892	0.0123212	0.038543	0.0128938	0.0114093	0.0414853			129	2222	2014	0	0.0394764	0.0115197	0.0263685	0.011791	0.00804539	0.0460288
	5	2015	2015	1	0.0945482	0.15909	0.174323	0.00749512	0.123417	0.00558566			127	2222	2015	0	0.0412982	0.0127378	0.0431576	0.0145774	0.0139609	0.0414853			129	2222	2015	0	0.0417703	0.0115085	0.0299538	0.0139872	0.0103262	0.0460288
	5	2015	2016	1	0.10406	0.160525	0.185309	0.00823902	0.135752	0.00558566			127	2222	2016	0	0.041618	0.0123156	0.0477224	0.0173296	0.0167201	0.0414853			129	2222	2016	0	0.0409254	0.0115365	0.0339132	0.016572	0.0129372	0.0460288
	5	2015	2017	1	0.105235	0.158358	0.201042	0.00886363	0.141837	0.00558566			127	2222	2017	0	0.0393158	0.0127434	0.0528603	0.0190803	0.0197942	0.0414853			129	2222	2017	0	0.0417748	0.0114637	0.0364238	0.0190451	0.0155086	0.0460288
	5	2015	2018	1	0.109754	0.164168	0.2184	0.00888012	0.144688	0.00558566			127	2222	2018	0	0.0379452	0.0122838	0.0579961	0.0215457	0.0220059	0.0414853			129	2222	2018	0	0.0409802	0.0121923	0.0408135	0.0184085	0.0158789	0.0460288
	5	2015	2019	1	0.122726	0.153243	0.218647	0.0104837	0.131127	0.00558566			127	2222	2019	0	0.037956	0.0127995	0.0678589	0.0225401	0.0243783	0.0414853			129	2222	2019	0	0.0481803	0.0102026	0.0519737	0.0226944	0.0170287	0.0460288
	5	2015	2020	1	0.132229	0.163527	0.226827	0.0111244	0.147092	0.00558566			127	2222	2020	0	0.0490423	0.0122614	0.0659105	0.0259808	0.0277758	0.0414853			129	2222	2020	0	0.0451425	0.011516	0.0626864	0.0223979	0.0192345	0.0460288
	5	2015	2021	1	0.135501	0.156663	0.25467	0.0129023	0.161962	0.00558566			127	2222	2021	0	0.0413217	0.012792	0.0827039	0.0273731	0.0311125	0.0414853			129	2222	2021	0	0.0453784	0.0109817	0.0702332	0.0233347	0.0193293	0.0460288
	109	2222	2010	0	0.0418601	0.139238	0.0626431	0.00206436	0.0177016	0.00553199			134	2222	2010	0	0.0361124	0.00035497	0.0265221	0.0499328	0.00447093	0.0197585			7	2015	2010	0	0.0474232	0.0173039	0.0459449	0.00462178	0.00465473	0.0545031
	109	2222	2011	0	0.0436493	0.13101	0.0725038	0.00247671	0.020469	0.00553199			134	2222	2011	0	0.0356415	0.000399809	0.0368865	0.0563657	0.00598946	0.0197585			7	2015	2011	0	0.0478126	0.0173039	0.0569581	0.00553679	0.00641908	0.0545031
	109	2222	2012	0	0.0431039	0.122229	0.0829872	0.00317515	0.0253422	0.00553199			134	2222	2012	0	0.0387917	0.000470803	0.045547	0.0621119	0.00770956	0.0197585			7	2015	2012	0	0.0493515	0.0173039	0.0652424	0.00667722	0.00859766	0.0545031
	109	2222	2013	0	0.0473262	0.11294	0.0967921	0.00384697	0.0287924	0.00553199			134	2222	2013	0	0.0396653	0.000582899	0.0436095	0.0643032	0.00922579	0.0197585			7	2015	2013	0	0.0509222	0.0173039	0.069219	0.00784113	0.0113917	0.0545031
	109	2222	2014	0	0.0470406	0.103216	0.1006	0.00467847	0.0323277	0.00553199			134	2222	2014	0	0.0383576	0.000779066	0.0566662	0.0619798	0.0104739	0.0197585			7	2015	2014	0	0.0507759	0.0173039	0.0819795	0.00924503	0.0141886	0.0545031
	109	2222	2015	0	0.0478749	0.0931554	0.109245	0.00567393	0.0356365	0.00553199			134	2222	2015	0	0.0375073	0.00114898	0.0608505	0.0572358	0.0124388	0.0197585			7	2015	2015	1	0.0512825	0.0173039	0.0888841	0.0108009	0.0173127	0.0545031
	109	2222	2016	0	0.0477153	0.0828856	0.116708	0.00731174	0.0412505	0.00553199			134	2222	2016	0	0.0405351	0.00194113	0.066503	0.0478756	0.0151551	0.0197585			7	2015	2016	1	0.0539907	0.0173001	0.0978257	0.013042	0.0217541	0.0545031
	109	2222	2017	0	0.047752	0.0725578	0.123796	0.0089592	0.0443401	0.00553199			134	2222	2017	0	0.0468902	0.00392149	0.0666912	0.0318891	0.0178486	0.0197585			7	2015	2017	1	0.0533925	0.0173506	0.103221	0.0144619	0.0249144	0.0545031
	109	2222	2018	0	0.0497334	0.0639526	0.130647	0.0105875	0.0462005	0.00553199			134	2222	2018	0	0.0434741	0.00796815	0.0734033	0.0191675	0.0202774	0.0197585			7	2015	2018	1	0.0512033	0.0220324	0.114297	0.011786	0.0255907	0.0545031
	109	2222	2019	0	0.0482957	0.0585589	0.119919	0.0127334	0.051228	0.00553199			134	2222	2019	0	0.0501974	0.0120148	0.0786494	0.0135405	0.0210349	0.0197585			7	2015	2019	1	0.0519857	0.000371785	0.123667	0.194685	0.0277443	0.0545031
	109	2222	2020	0	0.0489246	0.0550484	0.123734	0.0155734	0.0596157	0.00553199			134	2222	2020	0	0.0507499	0.0154449	0.0834888	0.0119903	0.024347	0.0197585			7	2015	2020	1	0.0586382	0.000599713	0.140972	0.186348	0.0311733	0.0545031
	109	2222	2021	0	0.0503102	0.0521377	0.14986	0.018215	0.0665675	0.00553199			134	2222	2021	0	0.0487043	0.0187985	0.0920953	0.0106817	0.0267191	0.0197585			7	2015	2021	1	0.0541306	0.000584767	0.155292	0.207025	0.0349205	0.0545031
	110	2222	2010	0	0.0507888	0.0786857	0.0693834	0.00155578	0.0103643	0.0057285			20	2016	2010	0	0.155422	0.0518612	0.163031	0.00467967	0.150481	0.0364522			130	2222	2010	0	0.0638407	0.00153385	0.0236439	0.0112987	0.00394319	0.133018
	110	2222	2011	0	0.0518031	0.0740431	0.0790278	0.00184548	0.0120293	0.0057285			20	2016	2011	0	0.159021	0.0518612	0.182703	0.00507326	0.161524	0.0364522			130	2222	2011	0	0.0636288	0.00153385	0.0319562	0.0140151	0.0057777	0.133018
	110	2222	2012	0	0.0526616	0.0695574	0.0790278	0.00242808	0.015963	0.0057285			20	2016	2012	0	0.16384	0.0518612	0.194979	0.00530383	0.168095	0.0364522			130	2222	2012	0	0.0655446	0.00153385	0.0375266	0.0164543	0.00746169	0.133018
	110	2222	2013	0	0.0538598	0.0652305	0.096485	0.00302396	0.0194224	0.0057285			20	2016	2013	0	0.178101	0.0518612	0.318325	0.00662546	0.207141	0.0364522			130	2222	2013	0	0.065934	0.00153385	0.0347695	0.0191454	0.00935949	0.133018
	110	2222	2014	0	0.0548582	0.0610661	0.104983	0.0035076	0.0213434	0.0057285			20	2016	2014	0	0.173424	0.0518612	0.240532	0.00778007	0.240425	0.0364522			130	2222	2014	0	0.0671095	0.00153385	0.0470261	0.0220639	0.0113758	0.133018
	110	2222	2015	0	0.0561844	0.0570624	0.110686	0.00412483	0.0237612	0.0057285			20	2016	2015	0	0.175143	0.0518612	0.258197	0.00875855	0.26573	0.0364522			130	2222	2015	0	0.0648539	0.00153385	0.0521597	0.0258739	0.0143049	0.133018
	110	2222	2016	0	0.0609766	0.0532213	0.116172	0.00498969	0.0272428	0.0057285			20	2016	2016	1	0.169664	0.0518612	0.279475	0.00968213	0.287626	0.0364522			130	2222	2016	0	0.0736653	0.00153385	0.0583767	0.0326671	0.0191162	0.133018
	110	2222	2017	0	0.0604762	0.0495445	0.125699	0.00582293	0.0299138	0.0057285			20	2016	2017	1	0.168907	0.0518612	0.324791	0.0110701	0.318321	0.0364522			130	2222	2017	0	0.0657748	0.00153385	0.0645828	0.038016	0.0231121	0.133018
	110	2222	2018	0	0.0606026	0.0462937	0.128469	0.00682548	0.0331165	0.0057285			20	2016	2018	1	0.173742	0.0518612	0.333281	0.0121072	0.326418	0.0364522			130	2222	2018	0	0.0661199	0.00161605	0.0700948	0.0391534	0.0251986	0.133018
	110	2222	2019	0	0.0598954	0.0437025	0.0907005	0.00810364	0.0377138	0.0057285			20	2016	2019	1	0.174969	0.0518612	0.368106	0.0148151	0.38224	0.0364522			130	2222	2019	0	0.0608559	0.00274448	0.0658738	0.0251692	0.0258922	0.133018
	110	2222	2020	0	0.0613807	0.0415128	0.0978516	0.00949064	0.0426784	0.0057285			20	2016	2020	1	0.168915	0.0518612	0.303476	0.0159545	0.389859	0.0364522			130	2222	2020	0	0.0844481	0.00304714	0.0679086	0.0247539	0.028433	0.133018
	110	2222	2021	0	0.0623307	0.0394876	0.107284	0.0107165	0.04641	0.0057285			20	2016	2021	1	0.169277	0.0518612	0.330007	0.017278	0.401038	0.0364522			130	2222	2021	0	0.0657226	0.0030789	0.0714225	0.0254172	0.0297259	0.133018
	111	2222	2010	0	0.0556285	0.0198765	0.068287	0.00435514	0.0161011	0.0103843			136	2222	2010	0	0.0846195	0.159301	0.191761	0.00468762	0.130248	0.0215596			131	2222	2010	0	0.0450981	0.0149349	0.040461	0.00527385	0.00663674	0.0768288
	111	2222	2011	0	0.0570153	0.0198765	0.0819579	0.00498191	0.0189761	0.0103843			136	2222	2011	0	0.0855077	0.161605	0.185747	0.00497827	0.139153	0.0215596			131	2222	2011	0	0.0454614	0.0149349	0.0519002	0.00623567	0.00855449	0.0768288
	111	2222	2012	0	0.0588306	0.0198765	0.0920045	0.00626231	0.0250919	0.0103843			136	2222	2012	0	0.0865318	0.164077	0.185871	0.0052624	0.148484	0.0215596			131	2222	2012	0	0.0469902	0.0149349	0.0595617	0.00730696	0.0106994	0.0768288
	111	2222	2013	0	0.0596151	0.0198765	0.100392	0.00754184	0.0308934	0.0103843			136	2222	2013	0	0.0894588	0.166728	0.38536	0.00602726	0.171722	0.0215596			131	2222	2013	0	0.0479831	0.0149349	0.0597174	0.00842956	0.0129563	0.0768288
	111	2222	2014	0	0.0605448	0.0198765	0.110381	0.00816008	0.0333108	0.0103843			136	2222	2014	0	0.0904789	0.169577	0.208269	0.00586813	0.168187	0.0215596			131	2222	2014	0	0.0488341	0.0149349	0.0750251	0.00936397	0.0146531	0.0768288
	111	2222	2015	0	0.0620451	0.0198727	0.114189	0.00795702	0.0321156	0.0103843			136	2222	2015	0	0.0890884	0.172641	0.222718	0.00606687	0.175678	0.0215596			131	2222	2015	0	0.048154	0.0149349	0.0808269	0.0107933	0.0172012	0.0768288
	111	2222	2016	0	0.0609532	0.019912	0.123373	0.00890972	0.0360357	0.0103843			136	2222	2016	0	0.0902645	0.175936	0.239135	0.00641545	0.18432	0.0215596			131	2222	2016	0	0.0582372	0.0149349	0.089496	0.0133072	0.0219338	0.0768288
	111	2222	2017	0	0.0598559	0.0194823	0.137872	0.0101008	0.0399121	0.0103843			136	2222	2017	0	0.0897673	0.179488	0.257371	0.00669207	0.186892	0.0215596			131	2222	2017	0	0.0512843	0.0149349	0.0882916	0.0138589	0.0230767	0.0768288
	111	2222	2018	0	0.0634586	0.0220904	0.151423	0.00982027	0.0438276	0.0103843			136	2222	2018	0	0.0936904	0.183224	0.264652	0.00721764	0.198038	0.0215596			131	2222	2018	0	0.0493565	0.0151068	0.0976938	0.0132355	0.0220748	0.0768288
	111	2222	2019	0	0.0630838	0.0218512	0.131927	0.0107776	0.0478106	0.0103843			136	2222	2019	0	0.0956904	0.186961	0.27797	0.00785933	0.208857	0.0215596			131	2222	2019	0	0.0557338	0.0112656	0.0982949	0.0180072	0.0230792	0.0768288
	111	2222	2020	0	0.0691533	0.0218512	0.134695	0.0122786	0.0549046	0.0103843			136	2222	2020	0	0.0965875	0.19049	0.235386	0.00869833	0.230239	0.0215596			131	2222	2020	0	0.0456895	0.0115272	0.104395	0.0193445	0.0259399	0.0768288
	111	2222	2021	0	0.0686827	0.0218512	0.149488	0.0129783	0.0580906	0.0103843			136	2222	2021	0	0.0964595	0.193775	0.263342	0.00916742	0.24119	0.0215596			131	2222	2021	0	0.0453963	0.011516	0.116853	0.0209517	0.0286384	0.0768288
	112	2222	2010	0	0.0403411	0.0301912	0.0500816	0.00348882	0.00770696	0.00444949			138	2222	2010	0	0.0434184	0.0109499	0.0319541	0.0111186	0.00734124	0.0226002			132	2222	2010	0	0.0787579	0.00523114	0.0206944	0.0100967	0.0025478	0.287569
	112	2222	2011	0	0.0404829	0.0301912	0.0598212	0.00384305	0.00880062	0.00444949			138	2222	2011	0	0.0449433	0.010864	0.0407811	0.0123343	0.0083343	0.0226002			132	2222	2011	0	0.0752282	0.00523114	0.0278174	0.0116825	0.00343312	0.287569
	112	2222	2012	0	0.041988	0.0301912	0.0676167	0.00473893	0.012152	0.00444949			138	2222	2012	0	0.0449439	0.0109499	0.0415768	0.0134765	0.0097267	0.0226002			132	2222	2012	0	0.0725534	0.00523114	0.0322957	0.0138728	0.00504967	0.287569
	112	2222	2013	0	0.0437047	0.0301912	0.0740823	0.00546623	0.0146103	0.00444949			138	2222	2013	0	0.0467951	0.0106771	0.043936	0.0158151	0.011486	0.0226002			132	2222	2013	0	0.0699926	0.00523114	0.0293311	0.0162156	0.0066239	0.287569
	112	2222	2014	0	0.0464809	0.0301912	0.0803944	0.00642168	0.01743	0.00444949			138	2222	2014	0	0.0469884	0.0106603	0.0564737	0.0176067	0.0129882	0.0226002			132	2222	2014	0	0.0651812	0.00523301	0.0410665	0.018475	0.00803748	0.287569
	112	2222	2015	0	0.04747	0.0301912	0.0852837	0.00727003	0.0199317	0.00444949			138	2222	2015	0	0.0472156	0.0106827	0.0597455	0.0194008	0.0147215	0.0226002			132	2222	2015	0	0.0601009	0.00523675	0.0452335	0.0217042	0.0101496	0.287569
	112	2222	2016	0	0.0457242	0.0301912	0.0915136	0.00851821	0.023656	0.00444949			138	2222	2016	0	0.0477427	0.0108004	0.0655386	0.020324	0.0155722	0.0226002			132	2222	2016	0	0.0539295	0.00529466	0.0506871	0.026078	0.0130362	0.287569
	112	2222	2017	0	0.0432204	0.0301912	0.096232	0.00916745	0.0254813	0.00444949			138	2222	2017	0	0.0476287	0.0113777	0.071801	0.0208565	0.0169678	0.0226002			132	2222	2017	0	0.0520108	0.00610362	0.0538334	0.027255	0.0161841	0.287569
	112	2222	2018	0	0.0430853	0.0298736	0.100836	0.00994991	0.0274689	0.00444949			138	2222	2018	0	0.0485131	0.0121923	0.0774211	0.0215099	0.0188097	0.0226002			132	2222	2018	0	0.0479814	0.0152619	0.0599661	0.0121944	0.0162697	0.287569
	112	2222	2019	0	0.0434447	0.0222809	0.068819	0.0145747	0.0307812	0.00444949			138	2222	2019	0	0.0482991	0.0125192	0.0787467	0.0228387	0.0206768	0.0226002			132	2222	2019	0	0.270781	0.0163847	0.0685682	0.0116407	0.0167086	0.287569
	112	2222	2020	0	0.0491642	0.0218139	0.0727027	0.0167091	0.0351112	0.00444949			138	2222	2020	0	0.0481156	0.0123119	0.0845592	0.0249912	0.0224751	0.0226002			132	2222	2020	0	0.183209	0.0163866	0.0707306	0.0125176	0.0184557	0.287569
	112	2222	2021	0	0.0520952	0.021797	0.0847258	0.0187553	0.0398936	0.00444949			138	2222	2021	0	0.0484811	0.0123119	0.0984117	0.026568	0.0239997	0.0226002			132	2222	2021	0	0.180519	0.0163866	0.0817784	0.0136195	0.0206388	0.287569
	113	2222	2010	0	0.0409507	0.0361939	0.0786191	0.00254836	0.0121057	0.00585583			139	2222	2010	0	0.0519068	0.0146136	0.0403443	0.0056765	0.00363189	0.0386024			133	2222	2010	0	0.0291637	0.000321342	0.0196067	0.0469953	0.00335191	0.0544557
	113	2222	2011	0	0.0445451	0.0361939	0.0930316	0.0031452	0.0158415	0.00585583			139	2222	2011	0	0.0512355	0.0146136	0.0529944	0.00654838	0.00471812	0.0386024			133	2222	2011	0	0.0294529	0.000448384	0.0270562	0.0512392	0.00488709	0.0544557
	113	2222	2012	0	0.0475129	0.0361939	0.102254	0.00407686	0.0218449	0.00585583			139	2222	2012	0	0.0505713	0.0146136	0.0591941	0.00735196	0.00600147	0.0386024			133	2222	2012	0	0.0292378	0.000644551	0.0339803	0.0539483	0.00672872	0.0544557
	113	2222	2013	0	0.0472133	0.0361958	0.110562	0.00456437	0.0249403	0.00585583			139	2222	2013	0	0.050821	0.0146136	0.0501552	0.00866421	0.00773994	0.0386024			133	2222	2013	0	0.0307905	0.000954683	0.0354594	0.0521719	0.00846568	0.0544557
	113	2222	2014	0	0.0486311	0.0361902	0.117318	0.00499433	0.0272898	0.00585583			139	2222	2014	0	0.0532053	0.0146136	0.0727589	0.00974933	0.00903089	0.0386024			133	2222	2014	0	0.0376036	0.00146846	0.0412244	0.0450814	0.0095326	0.0544557
	113	2222	2015	0	0.05123	0.0362219	0.120847	0.00562451	0.0311143	0.00585583			139	2222	2015	0	0.0516091	0.0146136	0.0757279	0.0108829	0.0103663	0.0386024			133	2222	2015	0	0.0373824	0.0023428	0.0448832	0.0395769	0.0123793	0.0544557
	113	2222	2016	0	0.0472041	0.0360201	0.126374	0.00645553	0.0358515	0.00585583			139	2222	2016	0	0.0514007	0.0146136	0.0819708	0.012199	0.0119115	0.0386024			133	2222	2016	0	0.0284269	0.00389533	0.0501919	0.0319514	0.01536	0.0544557
	113	2222	2017	0	0.0502623	0.0373504	0.132695	0.00638068	0.0366209	0.00585583			139	2222	2017	0	0.0506509	0.0146136	0.0904151	0.0134868	0.0135389	0.0386024			133	2222	2017	0	0.0601991	0.00677807	0.0498697	0.0222288	0.017525	0.0544557
	113	2222	2018	0	0.051204	0.0330758	0.134288	0.00747563	0.0379531	0.00585583			139	2222	2018	0	0.0534139	0.0146136	0.095367	0.0149437	0.0153282	0.0386024			133	2222	2018	0	0.0507467	0.0114786	0.054374	0.0142379	0.0180797	0.0544557
	113	2222	2019	0	0.0529776	0.0336811	0.123982	0.00756144	0.0391008	0.00585583			139	2222	2019	0	0.0542269	0.0146136	0.0990712	0.0165204	0.0172475	0.0386024			133	2222	2019	0	0.0505328	0.0169695	0.0587075	0.0103713	0.0191959	0.0544557
	113	2222	2020	0	0.0509922	0.0336773	0.126742	0.00875067	0.0460102	0.00585583			139	2222	2020	0	0.0536818	0.0146136	0.103811	0.0177854	0.0187693	0.0386024			133	2222	2020	0	0.0637819	0.0230749	0.0671669	0.00846049	0.0215219	0.0544557
	113	2222	2021	0	0.0550427	0.0336773	0.146556	0.00954078	0.050636	0.00585583			139	2222	2021	0	0.0550033	0.0146136	0.117515	0.0188245	0.0199794	0.0386024			133	2222	2021	0	0.0610914	0.0306003	0.0745235	0.00690331	0.0235044	0.0544557
	114	2222	2010	0	0.0387073	0.059125	0.020623	0.00158551	0.00223977	0.00503214			146	2222	2010	0	0.0570517	0.0129134	0.035375	0.00429753	0.0102353	0.0284215			135	2222	2010	0	0.0772708	0.0125024	0.0382554	0.00610655	0.0117913	0.151717
	114	2222	2011	0	0.0394575	0.0555996	0.0290672	0.00204781	0.00363189	0.00503214			146	2222	2011	0	0.0568453	0.0120279	0.040794	0.00512144	0.0117823	0.0284215			135	2222	2011	0	0.0771005	0.0125024	0.0507217	0.00679211	0.0135333	0.151717
	114	2222	2012	0	0.0401551	0.0513997	0.0349382	0.00267902	0.00544526	0.00503214			146	2222	2012	0	0.0579041	0.0111965	0.0452984	0.00629118	0.0140338	0.0284215			135	2222	2012	0	0.0766033	0.0125024	0.0570835	0.0074834	0.0155511	0.151717
	114	2222	2013	0	0.0416906	0.0464918	0.0348517	0.00350372	0.00729883	0.00503214			146	2222	2013	0	0.056384	0.0104193	0.0517294	0.00741632	0.0157186	0.0284215			135	2222	2013	0	0.076356	0.0125024	0.0551222	0.00848589	0.0181343	0.151717
	114	2222	2014	0	0.0422897	0.0408945	0.0457179	0.00462007	0.00881044	0.00503214			146	2222	2014	0	0.0691886	0.00969069	0.0562186	0.00873236	0.0175893	0.0284215			135	2222	2014	0	0.079008	0.0125024	0.0715372	0.00941994	0.0205426	0.151717
	114	2222	2015	0	0.0430415	0.0347105	0.0498351	0.0061786	0.010542	0.00503214			146	2222	2015	0	0.0684895	0.00900877	0.0619533	0.0100205	0.0188218	0.0284215			135	2222	2015	0	0.0790613	0.0125024	0.0736866	0.0103555	0.0229388	0.151717
	114	2222	2016	0	0.0449786	0.0281491	0.0531955	0.00892221	0.0131242	0.00503214			146	2222	2016	0	0.0718589	0.00836983	0.0684449	0.0120099	0.0214648	0.0284215			135	2222	2016	0	0.077381	0.0125024	0.0780287	0.0112735	0.025046	0.151717
	114	2222	2017	0	0.0471569	0.0215355	0.0589346	0.013164	0.0157019	0.00503214			146	2222	2017	0	0.0694659	0.00777385	0.0712236	0.0134364	0.0224144	0.0284215			135	2222	2017	0	0.0643334	0.0125024	0.0792678	0.0117797	0.0262838	0.151717
	114	2222	2018	0	0.0495524	0.0165173	0.0646131	0.0187777	0.0180252	0.00503214			146	2222	2018	0	0.0698074	0.00719469	0.0755009	0.0157444	0.0248314	0.0284215			135	2222	2018	0	0.0637962	0.0130162	0.0857767	0.0120138	0.0279379	0.151717
	114	2222	2019	0	0.0507197	0.0140606	0.0725773	0.024075	0.0205058	0.00503214			146	2222	2019	0	0.0735655	0.00661366	0.0764631	0.0184098	0.0272102	0.0284215			135	2222	2019	0	0.0712948	0.0130162	0.0831212	0.012627	0.0295921	0.151717
	114	2222	2020	0	0.0543052	0.0128574	0.0741602	0.0300474	0.0243423	0.00503214			146	2222	2020	0	0.0856721	0.00606252	0.0806604	0.0218519	0.0302846	0.0284215			135	2222	2020	0	0.0680323	0.0130162	0.0911179	0.0135741	0.0321468	0.151717
	114	2222	2021	0	0.0529252	0.0119868	0.0866308	0.0356743	0.0277089	0.00503214			146	2222	2021	0	0.0849192	0.00556182	0.09325	0.025314	0.032788	0.0284215			135	2222	2021	0	0.0612547	0.0130162	0.106116	0.0144103	0.0344028	0.151717
	115	2222	2010	0	0.0435059	0.0165099	0.0312383	0.00345162	0.00305856	0.00352315			147	2222	2010	0	0.0486805	0.0113777	0.0260982	0.00676613	0.00412072	0.0241167			137	2222	2010	0	0.0689519	0.0456996	0.0692169	0.00422778	0.0288679	0.0802105
	115	2222	2011	0	0.0448201	0.0165715	0.0382056	0.00396895	0.00408644	0.00352315			147	2222	2011	0	0.0483304	0.0113777	0.0334656	0.00793596	0.00550424	0.0241167			137	2222	2011	0	0.0699972	0.0456996	0.077326	0.00475422	0.0328862	0.0802105
	115	2222	2012	0	0.0466352	0.01648	0.0445848	0.00486889	0.00595413	0.00352315			147	2222	2012	0	0.050789	0.0113777	0.0394166	0.00910694	0.00690577	0.0241167			137	2222	2012	0	0.0737534	0.0456996	0.0794127	0.00535144	0.0377798	0.0802105
	115	2222	2013	0	0.0477398	0.0166163	0.0418493	0.00569569	0.00763738	0.00352315			147	2222	2013	0	0.0502248	0.0113777	0.039356	0.0107145	0.00875867	0.0241167			137	2222	2013	0	0.0749438	0.0456996	0.0985869	0.00612175	0.0437163	0.0802105
	115	2222	2014	0	0.050318	0.0164164	0.0587097	0.00647055	0.00911272	0.00352315			147	2222	2014	0	0.0534799	0.0113777	0.0525381	0.0119016	0.0100056	0.0241167			137	2222	2014	0	0.0748598	0.0456996	0.0885143	0.00660624	0.0474779	0.0802105
	115	2222	2015	0	0.0520377	0.0167135	0.0649202	0.00725158	0.0110105	0.00352315			147	2222	2015	0	0.055582	0.0113777	0.0561169	0.012807	0.0109578	0.0241167			137	2222	2015	0	0.0739834	0.0456996	0.0958038	0.00719008	0.0523519	0.0802105
	115	2222	2016	0	0.0519294	0.0162763	0.072041	0.00838853	0.0128451	0.00352315			147	2222	2016	0	0.0600044	0.0113777	0.0599488	0.0140998	0.0126176	0.0241167			137	2222	2016	0	0.0733338	0.0456996	0.103947	0.00738638	0.0535257	0.0802105
	115	2222	2017	0	0.0546676	0.0169265	0.0782774	0.00937213	0.0156017	0.00352315			147	2222	2017	0	0.0620554	0.0113777	0.0591162	0.014674	0.0131773	0.0241167			137	2222	2017	0	0.0747863	0.0456996	0.116306	0.00786937	0.0570109	0.0802105
	115	2222	2018	0	0.0566709	0.0153441	0.0835386	0.0111362	0.0172434	0.00352315			147	2222	2018	0	0.0617353	0.0129191	0.0649894	0.0140982	0.0144952	0.0241167			137	2222	2018	0	0.0771889	0.0456996	0.125472	0.00839843	0.0606588	0.0802105
	115	2222	2019	0	0.0590436	0.0184435	0.100399	0.0102071	0.0191555	0.00352315			147	2222	2019	0	0.0672013	0.0129191	0.0630713	0.0150801	0.015764	0.0241167			137	2222	2019	0	0.0746048	0.0456996	0.135995	0.00921852	0.0668428	0.0802105
	115	2222	2020	0	0.0612269	0.0154767	0.094848	0.0132243	0.0213939	0.00352315			147	2222	2020	0	0.066971	0.0129191	0.0696104	0.0161227	0.0170801	0.0241167			137	2222	2020	0	0.0699544	0.0456996	0.133378	0.0102253	0.0743402	0.0802105
	115	2222	2021	0	0.063569	0.0174253	0.103513	0.012597	0.0229797	0.00352315			147	2222	2021	0	0.0657515	0.0129191	0.0760436	0.0171989	0.0184309	0.0241167			137	2222	2021	0	0.0687535	0.0456996	0.150111	0.0109481	0.0796026	0.0802105
	116	2222	2010	0	0.0405392	0.0238279	0.046332	0.00406043	0.00797975	0.0041227			8	2015	2010	0	0.052179	0.0479191	0.043936	0.00723812	0.0290963	0.0353554			140	2222	2010	0	0.0546365	0.0265032	0.0487236	0.00343366	0.010309	0.0829831
	116	2222	2011	0	0.0407808	0.0238316	0.053894	0.00437196	0.00871888	0.0041227			8	2015	2011	0	0.0529197	0.0479191	0.0559375	0.00850873	0.034766	0.0353554			140	2222	2011	0	0.0555981	0.0265032	0.0612786	0.00388629	0.0120864	0.0829831
	116	2222	2012	0	0.0415027	0.0238222	0.0542248	0.00519949	0.0113006	0.0041227			8	2015	2012	0	0.0516009	0.0479191	0.0645028	0.0101259	0.042096	0.0353554			140	2222	2012	0	0.0606488	0.0265032	0.068246	0.00430001	0.01382	0.0829831
	116	2222	2013	0	0.0425008	0.0238409	0.0511066	0.00594376	0.0138325	0.0041227			8	2015	2013	0	0.0545146	0.0479191	0.0722659	0.011662	0.0483753	0.0353554			140	2222	2013	0	0.0523728	0.0265032	0.0720129	0.00517501	0.0174327	0.0829831
	116	2222	2014	0	0.0422532	0.0238017	0.0599206	0.00647627	0.0147687	0.0041227			8	2015	2014	0	0.0574972	0.0479191	0.0821698	0.0127044	0.0526924	0.0353554			140	2222	2014	0	0.0556328	0.0265032	0.0875585	0.00544888	0.0183906	0.0829831
	116	2222	2015	0	0.0439085	0.0238858	0.0620182	0.00714554	0.0166404	0.0041227			8	2015	2015	1	0.0565604	0.0479191	0.0946318	0.0148445	0.0613976	0.0353554			140	2222	2015	0	0.0583598	0.0265032	0.0937755	0.00579021	0.0195769	0.0829831
	116	2222	2016	0	0.0444149	0.0237083	0.0679086	0.00814927	0.0192045	0.0041227			8	2015	2016	1	0.0574114	0.0479191	0.10254	0.0159949	0.0654228	0.0353554			140	2222	2016	0	0.0535242	0.0265032	0.0991988	0.00655994	0.0224327	0.0829831
	116	2222	2017	0	0.0435654	0.0240913	0.074943	0.0089581	0.0220014	0.0041227			8	2015	2017	1	0.058348	0.0479135	0.113838	0.0168306	0.0685944	0.0353554			140	2222	2017	0	0.0545968	0.0265032	0.0998173	0.00724912	0.02513	0.0829831
	116	2222	2018	0	0.0421291	0.0219091	0.0806215	0.0107875	0.0244957	0.0041227			8	2015	2018	1	0.0603551	0.0489952	0.109412	0.017736	0.0728244	0.0353554			140	2222	2018	0	0.0617752	0.0265032	0.103716	0.0080114	0.0279607	0.0829831
	116	2222	2019	0	0.0407425	0.0278726	0.0905989	0.00935894	0.0271829	0.0041227			8	2015	2019	1	0.0603896	0.041808	0.122034	0.0219541	0.0764576	0.0353554			140	2222	2019	0	0.0629744	0.0265032	0.105163	0.00849022	0.0296056	0.0829831
	116	2222	2020	0	0.0414701	0.0231982	0.0953086	0.0122098	0.0301544	0.0041227			8	2015	2020	1	0.058549	0.0437155	0.106748	0.0225484	0.0813045	0.0353554			140	2222	2020	0	0.0559058	0.0265032	0.110314	0.00924983	0.0324966	0.0829831
	116	2222	2021	0	0.043178	0.0252683	0.105565	0.0123425	0.033517	0.0041227			8	2015	2021	1	0.054891	0.0434372	0.114472	0.0236619	0.0839599	0.0353554			140	2222	2021	0	0.0530386	0.0265032	0.127507	0.00976368	0.0343852	0.0829831
	6	2015	2010	0	0.060377	0.00589998	0.0502265	0.00407794	0.00592771	0.00511125			155	2222	2010	0	0.0382313	0.00108733	0.0156278	0.0220228	0.00131548	0.0383277			141	2222	2010	0	0.0727129	0.0857851	0.082373	0.00209343	0.0312623	0.084681
	6	2015	2011	0	0.0645889	0.00589998	0.0572155	0.00436163	0.00651899	0.00511125			155	2222	2011	0	0.0383288	0.00108733	0.0214966	0.0257119	0.0022586	0.0383277			141	2222	2011	0	0.074416	0.0857851	0.0865552	0.00238529	0.0355701	0.084681
	6	2015	2012	0	0.066525	0.00589998	0.0630388	0.00523723	0.0088022	0.00511125			155	2222	2012	0	0.0399466	0.00108733	0.0237369	0.0300297	0.00337164	0.0383277			141	2222	2012	0	0.0771002	0.0857851	0.0985393	0.00257148	0.0388334	0.084681
	6	2015	2013	0	0.0671024	0.00589998	0.0695715	0.00607987	0.0106905	0.00511125			155	2222	2013	0	0.039332	0.00108733	0.0183546	0.0346202	0.00449757	0.0383277			141	2222	2013	0	0.0772948	0.0857851	0.157385	0.00306093	0.0468525	0.084681
	6	2015	2014	0	0.0671719	0.00589998	0.0805415	0.00681557	0.0124284	0.00511125			155	2222	2014	0	0.0417661	0.00108733	0.0296251	0.0381862	0.00537408	0.0383277			141	2222	2014	0	0.0807506	0.0857851	0.126184	0.00322938	0.0488904	0.084681
	6	2015	2015	1	0.0686707	0.00589998	0.0853593	0.00765423	0.0143114	0.00511125			155	2222	2015	0	0.0422576	0.00109107	0.0322979	0.0407391	0.00599395	0.0383277			141	2222	2015	0	0.0763176	0.0857851	0.13175	0.00370341	0.0552654	0.084681
	6	2015	2016	1	0.068497	0.00589998	0.0921969	0.00847296	0.0161742	0.00511125			155	2222	2016	0	0.0427023	0.00107986	0.0366011	0.0456346	0.00712413	0.0383277			141	2222	2016	0	0.0906102	0.0857851	0.143371	0.00465837	0.0692496	0.084681
	6	2015	2017	1	0.0692983	0.00589998	0.0991772	0.00915951	0.0178471	0.00511125			155	2222	2017	0	0.04476	0.00110975	0.0422818	0.0520698	0.00893364	0.0383277			141	2222	2017	0	0.0821911	0.0857851	0.161967	0.00520236	0.0767518	0.084681
	6	2015	2018	1	0.0694283	0.00567018	0.103275	0.00990948	0.0186533	0.00511125			155	2222	2018	0	0.0482959	0.000820168	0.0461266	0.0650405	0.00995905	0.0383277			141	2222	2018	0	0.0824233	0.0857851	0.17324	0.00598347	0.0860282	0.084681
	6	2015	2019	1	0.0696565	0.00850434	0.119729	0.00764656	0.0218159	0.00511125			155	2222	2019	0	0.0498451	0.00222137	0.0500535	0.040508	0.011181	0.0383277			141	2222	2019	0	0.0851014	0.0857851	0.174592	0.00630004	0.0886354	0.084681
	6	2015	2020	1	0.0725578	0.00785419	0.124192	0.00930045	0.0251457	0.00511125			155	2222	2020	0	0.0490312	0.00122371	0.0563505	0.0648832	0.0129503	0.0383277			141	2222	2020	0	0.0797477	0.0857851	0.140313	0.00697859	0.096608	0.084681
	6	2015	2021	1	0.0796833	0.00791771	0.135149	0.0109838	0.0307781	0.00511125			155	2222	2021	0	0.0460843	0.00150208	0.0634194	0.0631996	0.0145493	0.0383277			141	2222	2021	0	0.0833908	0.0857851	0.166093	0.00739194	0.100503	0.084681
	117	2222	2010	0	0.0413428	0.00967948	0.0356432	0.00499698	0.00401341	0.00246543			9	2015	2010	0	0.0521736	0.246568	0.0482047	0.0047182	0.0195778	0.0408788			142	2222	2010	0	0.0660522	0.0384078	0.0226686	0.000742009	0.00112473	0.0720152
	117	2222	2011	0	0.0419542	0.010864	0.0427337	0.00518373	0.00517985	0.00246543			9	2015	2011	0	0.0547164	0.246568	0.063134	0.00555094	0.023604	0.0408788			142	2222	2011	0	0.0640252	0.0289749	0.0289288	0.00110202	0.00179288	0.0720152
	117	2222	2012	0	0.0419687	0.00952068	0.0483301	0.00719569	0.00725777	0.00246543			9	2015	2012	0	0.0566005	0.246568	0.0726789	0.00663783	0.028968	0.0408788			142	2222	2012	0	0.0632272	0.0218568	0.0330937	0.0016393	0.00260791	0.0720152
	117	2222	2013	0	0.0443477	0.0110713	0.0471537	0.00726523	0.00927457	0.00246543			9	2015	2013	0	0.0576845	0.246568	0.0700343	0.00778235	0.0345629	0.0408788			142	2222	2013	0	0.0600024	0.0164856	0.0296814	0.00248217	0.00357148	0.0720152
	117	2222	2014	0	0.0459891	0.00931704	0.0639881	0.0092846	0.0102606	0.00246543			9	2015	2014	0	0.0589845	0.246568	0.0920023	0.00858729	0.0383912	0.0408788			142	2222	2014	0	0.0559908	0.0124333	0.0402729	0.00369099	0.00450207	0.0720152
	117	2222	2015	0	0.0467931	0.0113497	0.0681984	0.00849943	0.011567	0.00246543			9	2015	2015	1	0.0606137	0.246568	0.10167	0.00984675	0.0447254	0.0408788			142	2222	2015	0	0.0526548	0.00937495	0.043203	0.00556726	0.00590848	0.0720152
	117	2222	2016	0	0.0481474	0.00905548	0.0751549	0.0120228	0.0137764	0.00246543			9	2015	2016	1	0.0601551	0.246568	0.113739	0.0109394	0.0498677	0.0408788			142	2222	2016	0	0.0479442	0.00706951	0.0476749	0.00846196	0.00759149	0.0720152
	117	2222	2017	0	0.049474	0.0117234	0.0828942	0.0106956	0.0161971	0.00246543			9	2015	2017	1	0.0606599	0.246568	0.125719	0.0118165	0.0542585	0.0408788			142	2222	2017	0	0.0451939	0.00533016	0.0504363	0.012344	0.00914069	0.0720152
	117	2222	2018	0	0.0500115	0.00917318	0.087232	0.0149606	0.0184091	0.00246543			9	2015	2018	1	0.0583474	0.282327	0.131105	0.0109451	0.0573692	0.0408788			142	2222	2018	0	0.047453	0.00402611	0.0551871	0.0177673	0.0111269	0.0720152
	117	2222	2019	0	0.0492107	0.0108752	0.0832661	0.0142402	0.0210738	0.00246543			9	2015	2019	1	0.0614865	0.282327	0.152502	0.0116508	0.0611302	0.0408788			142	2222	2019	0	0.0480806	0.00305274	0.0662868	0.023811	0.0120573	0.0720152
	117	2222	2020	0	0.049478	0.00965893	0.083478	0.017425	0.0235041	0.00246543			9	2015	2020	1	0.0672692	0.282327	0.157573	0.0126691	0.0668742	0.0408788			142	2222	2020	0	0.047969	0.00232039	0.079244	0.0317361	0.0132405	0.0720152
	117	2222	2021	0	0.0513495	0.0107145	0.0904475	0.0172931	0.0260585	0.00246543			9	2015	2021	1	0.0683826	0.282327	0.176399	0.0135901	0.0720716	0.0408788			142	2222	2021	0	0.045963	0.00176364	0.0925321	0.0383749	0.0129707	0.0720152
	118	2222	2010	0	0.0509107	0.0283808	0.0545622	0.00251213	0.00554219	0.0029252			162	2222	2010	0	0.0420013	0.027116	0.0433154	0.00441824	0.0165891	0.015633			143	2222	2010	0	0.0601766	5.23114e-05	0.0237801	0.0613888	0.00376657	0.112614
	118	2222	2011	0	0.051367	0.0283808	0.0683757	0.00293956	0.00714347	0.0029252			162	2222	2011	0	0.0433471	0.027116	0.0567808	0.00480582	0.0183594	0.015633			143	2222	2011	0	0.0590236	5.23114e-05	0.0307085	0.0674522	0.0045652	0.112614
	118	2222	2012	0	0.0512668	0.0283808	0.0749127	0.00359365	0.00972512	0.0029252			162	2222	2012	0	0.046982	0.027116	0.0662587	0.0052936	0.0206142	0.015633			143	2222	2012	0	0.059085	5.23114e-05	0.032938	0.0785828	0.00608095	0.112614
	118	2222	2013	0	0.0521924	0.0283808	0.0698937	0.00426465	0.0122189	0.0029252			162	2222	2013	0	0.0477292	0.027116	0.0655364	0.0057073	0.022541	0.015633			143	2222	2013	0	0.0571784	5.23114e-05	0.0292835	0.0919788	0.00786504	0.112614
	118	2222	2014	0	0.052661	0.0283789	0.0933452	0.00463584	0.0136423	0.0029252			162	2222	2014	0	0.0494457	0.027116	0.0817113	0.00610554	0.02439	0.015633			143	2222	2014	0	0.0572375	5.23114e-05	0.0430408	0.10565	0.00968663	0.112614
	118	2222	2015	0	0.053304	0.0284032	0.0970018	0.00523403	0.0158015	0.0029252			162	2222	2015	0	0.0493659	0.0271179	0.0873553	0.00657641	0.0268128	0.015633			143	2222	2015	0	0.0669738	5.23114e-05	0.0456206	0.118941	0.0114643	0.112614
	118	2222	2016	0	0.054364	0.028179	0.10643	0.00607675	0.018654	0.0029252			162	2222	2016	0	0.0433275	0.0271235	0.0962947	0.00734231	0.0302887	0.015633			143	2222	2016	0	0.065114	5.23114e-05	0.051684	0.134774	0.0135629	0.112614
	118	2222	2017	0	0.0567631	0.0302696	0.118083	0.00616868	0.0207845	0.0029252			162	2222	2017	0	0.0446039	0.0271496	0.108776	0.00780676	0.0328936	0.015633			143	2222	2017	0	0.0495834	5.23114e-05	0.0548281	0.147638	0.0152843	0.112614
	118	2222	2018	0	0.0588019	0.0218083	0.126917	0.00903665	0.022448	0.0029252			162	2222	2018	0	0.0472134	0.0280333	0.123831	0.00830407	0.0366372	0.015633			143	2222	2018	0	0.0507109	5.23114e-05	0.058874	0.162803	0.0173135	0.112614
	118	2222	2019	0	0.0602025	0.0226023	0.126917	0.00946898	0.0246103	0.0029252			162	2222	2019	0	0.0537335	0.0320874	0.130699	0.00786663	0.0403014	0.015633			143	2222	2019	0	0.0595735	5.23114e-05	0.0638735	0.171309	0.0184517	0.112614
	118	2222	2020	0	0.0618591	0.0226004	0.159091	0.0104392	0.0275274	0.0029252			162	2222	2020	0	0.0568254	0.0342042	0.138695	0.00834647	0.0462918	0.015633			143	2222	2020	0	0.0506016	5.23114e-05	0.0724367	0.181266	0.0197863	0.112614
	118	2222	2021	0	0.0637364	0.0226004	0.168909	0.0110405	0.0293073	0.0029252			162	2222	2021	0	0.0556246	0.0347572	0.154656	0.00900062	0.0513518	0.015633			143	2222	2021	0	0.0414737	5.23114e-05	0.0855929	0.183967	0.0201501	0.112614
	119	2222	2010	0	0.0570903	0.00832312	0.0468596	0.00422772	0.00447336	0.0046383			165	2222	2010	0	0.0437138	0.000911713	0.0287213	0.0348664	0.0059352	0.0334651			144	2222	2010	0	0.0587091	0.00401864	0.0462541	0.0109968	0.00730787	0.0917491
	119	2222	2011	0	0.0580756	0.00832312	0.0522938	0.0047302	0.005607	0.0046383			165	2222	2011	0	0.0437897	0.0011303	0.0378186	0.0378148	0.00835274	0.0334651			144	2222	2011	0	0.0589534	0.00401864	0.0566251	0.0124365	0.00877599	0.0917491
	119	2222	2012	0	0.057943	0.00832312	0.0560218	0.00595486	0.00827712	0.0046383			165	2222	2012	0	0.0460706	0.00142922	0.0451167	0.0395986	0.011218	0.0334651			144	2222	2012	0	0.0623836	0.00401864	0.0665852	0.0141384	0.0106877	0.0917491
	119	2222	2013	0	0.0647793	0.00832312	0.0565235	0.00689492	0.0103302	0.0046383			165	2222	2013	0	0.0431566	0.00185145	0.0413649	0.0394146	0.0142383	0.0334651			144	2222	2013	0	0.0624204	0.00401864	0.0674264	0.0158322	0.0123669	0.0917491
	119	2222	2014	0	0.0590431	0.00832312	0.0678286	0.00757172	0.0122137	0.0046383			165	2222	2014	0	0.0451665	0.0024605	0.0570014	0.035656	0.0165244	0.0334651			144	2222	2014	0	0.061539	0.00401864	0.0900302	0.017633	0.014036	0.0917491
	119	2222	2015	0	0.0592416	0.00832312	0.0706744	0.00849835	0.0141673	0.0046383			165	2222	2015	0	0.0454926	0.00336101	0.0628723	0.0316249	0.0197461	0.0334651			144	2222	2015	0	0.0636843	0.00401864	0.0964223	0.0196372	0.0159705	0.0917491
	119	2222	2016	0	0.0607302	0.00832312	0.0774881	0.0103637	0.0181819	0.0046383			165	2222	2016	0	0.0467104	0.00473045	0.0690309	0.0274943	0.0237077	0.0334651			144	2222	2016	0	0.0634938	0.00401864	0.0975835	0.021758	0.0179167	0.0917491
	119	2222	2017	0	0.0603208	0.00832312	0.0838629	0.0110581	0.0198704	0.0046383			165	2222	2017	0	0.0486351	0.00688642	0.0741731	0.0230794	0.0290927	0.0334651			144	2222	2017	0	0.0622797	0.00401864	0.100371	0.0237779	0.0199228	0.0917491
	119	2222	2018	0	0.0642032	0.00813443	0.0891479	0.0121558	0.0217145	0.0046383			165	2222	2018	0	0.0528863	0.009814	0.0796873	0.0176875	0.0312508	0.0334651			144	2222	2018	0	0.0695192	0.00401864	0.103072	0.0267702	0.0227513	0.0917491
	119	2222	2019	0	0.0657182	0.0100064	0.116524	0.0106592	0.02337	0.0046383			165	2222	2019	0	0.0544045	0.0127397	0.0883651	0.0153885	0.0356337	0.0334651			144	2222	2019	0	0.0695617	0.00401864	0.0975424	0.0286907	0.0246192	0.0917491
	119	2222	2020	0	0.067354	0.00955804	0.131767	0.0129427	0.028007	0.0046383			165	2222	2020	0	0.0545177	0.0155458	0.0926121	0.0144863	0.0412655	0.0334651			144	2222	2020	0	0.0708105	0.00401864	0.101748	0.031618	0.0274942	0.0917491
	119	2222	2021	0	0.0688299	0.00960662	0.145436	0.0137719	0.0303788	0.0046383			165	2222	2021	0	0.0573501	0.0186378	0.101705	0.0129999	0.0444834	0.0334651			144	2222	2021	0	0.0671751	0.00401864	0.113962	0.0335814	0.0293808	0.0917491
	122	2222	2010	0	0.0350272	0.0102344	0.0165209	0.00658798	1.75017e-05	0.00380276			167	2222	2010	0	0.0403963	0.0010537	0.00716626	0.017689	0.000930742	0.0413228			145	2222	2010	0	0.0625527	0.00955991	0.0497832	0.00853778	0.00974279	0.128298
	122	2222	2011	0	0.0355493	0.0100643	0.022554	0.00806238	0.000897072	0.00380276			167	2222	2011	0	0.0402286	0.0010537	0.011091	0.0232944	0.00262752	0.0413228			145	2222	2011	0	0.0627616	0.00955991	0.0468229	0.00944885	0.0111537	0.128298
	122	2222	2012	0	0.0361861	0.0102474	0.0268789	0.00991622	0.00227047	0.00380276			167	2222	2012	0	0.0404394	0.0010537	0.0140968	0.0282743	0.00413729	0.0413228			145	2222	2012	0	0.0670354	0.00955991	0.0476078	0.0103024	0.0129846	0.128298
	122	2222	2013	0	0.036964	0.0100513	0.022766	0.012063	0.00417361	0.00380276			167	2222	2013	0	0.0417393	0.0010537	0.0115927	0.0337372	0.00579746	0.0413228			145	2222	2013	0	0.065944	0.00955991	0.0461806	0.0119105	0.0155221	0.128298
	122	2222	2014	0	0.0369062	0.0102642	0.0375115	0.0132585	0.00450896	0.00380276			167	2222	2014	0	0.0425142	0.0010537	0.0182768	0.0389317	0.00750833	0.0413228			145	2222	2014	0	0.0702462	0.00955991	0.056597	0.0130636	0.0173347	0.128298
	122	2222	2015	0	0.0374164	0.0100345	0.0398404	0.0151301	0.00554041	0.00380276			167	2222	2015	0	0.0411612	0.0010537	0.0211312	0.0463428	0.00986888	0.0413228			145	2222	2015	0	0.0635924	0.00955991	0.060738	0.0145671	0.0195104	0.128298
	122	2222	2016	0	0.0381573	0.0102829	0.0440658	0.0168116	0.00676901	0.00380276			167	2222	2016	0	0.0427272	0.00105557	0.0240266	0.0578241	0.0135697	0.0413228			145	2222	2016	0	0.0744228	0.00955991	0.0666717	0.0162949	0.0215805	0.128298
	122	2222	2017	0	0.0385926	0.0100139	0.0490307	0.01926	0.00813998	0.00380276			167	2222	2017	0	0.041308	0.00103502	0.0277741	0.0636419	0.0151214	0.0413228			145	2222	2017	0	0.0626136	0.00955991	0.0709944	0.018332	0.0245282	0.128298
	122	2222	2018	0	0.0388297	0.0103558	0.0551698	0.0211988	0.00978406	0.00380276			167	2222	2018	0	0.0444896	0.00136197	0.0306069	0.0539502	0.0155461	0.0413228			145	2222	2018	0	0.064896	0.00955991	0.0760566	0.0197769	0.0264235	0.128298
	122	2222	2019	0	0.0383994	0.00990741	0.0683043	0.0246605	0.0115474	0.00380276			167	2222	2019	0	0.0522238	0.00134889	0.037652	0.056601	0.0164712	0.0413228			145	2222	2019	0	0.0653316	0.00955991	0.0831796	0.0217182	0.0292461	0.128298
	122	2222	2020	0	0.039677	0.0103857	0.0668404	0.0269158	0.0136888	0.00380276			167	2222	2020	0	0.0461605	0.00134889	0.0489723	0.0625746	0.0187658	0.0413228			145	2222	2020	0	0.0670062	0.00955991	0.0854675	0.0229228	0.0308976	0.128298
	122	2222	2021	0	0.0425925	0.00994104	0.0731373	0.0314994	0.0160326	0.00380276			167	2222	2021	0	0.06011	0.00134889	0.0480187	0.0698383	0.0215585	0.0413228			145	2222	2021	0	0.0578954	0.00955991	0.097644	0.0238396	0.0320876	0.128298
	123	2222	2010	0	0.0350765	0.00923857	0.0190574	0.00788578	0.00198775	0.00698743			169	2222	2010	0	0.0332518	0.000661366	0.0273935	0.0352902	0.00479256	0.0352445			148	2222	2010	0	0.0431642	0.00312748	0.0239747	0.0118048	0.00569664	0.0537357
	123	2222	2011	0	0.0353801	0.00929275	0.026148	0.00949124	0.0032968	0.00698743			169	2222	2011	0	0.0333895	0.0008183	0.0350701	0.0360451	0.00612922	0.0352445			148	2222	2011	0	0.0432857	0.00312748	0.032432	0.0140772	0.00753289	0.0537357
	123	2222	2012	0	0.0362934	0.0091956	0.0308966	0.0116493	0.00491539	0.00698743			169	2222	2012	0	0.033766	0.00103689	0.0444875	0.0365564	0.00790917	0.0352445			148	2222	2012	0	0.0431339	0.00312748	0.0372693	0.01594	0.009085	0.0537357
	123	2222	2013	0	0.0373985	0.00937122	0.0257458	0.0137214	0.00679758	0.00698743			169	2222	2013	0	0.0327909	0.00134328	0.0472229	0.0342668	0.00921794	0.0352445			148	2222	2013	0	0.0436329	0.00312561	0.0334418	0.0179986	0.0106795	0.0537357
	123	2222	2014	0	0.0383028	0.00905361	0.0414255	0.016312	0.0082465	0.00698743			169	2222	2014	0	0.0351497	0.0017898	0.0668707	0.030134	0.0102242	0.0352445			148	2222	2014	0	0.0436064	0.00312	0.0474608	0.0199562	0.0121122	0.0537357
	123	2222	2015	0	0.038795	0.00964398	0.046918	0.017405	0.00970817	0.00698743			169	2222	2015	0	0.0425258	0.00245677	0.0785261	0.0281106	0.0128278	0.0352445			148	2222	2015	0	0.0434051	0.00310132	0.0514094	0.0221793	0.0136193	0.0537357
	123	2222	2016	0	0.0406641	0.00859402	0.0497378	0.0215971	0.0112468	0.00698743			169	2222	2016	0	0.0414208	0.00348058	0.0865422	0.026007	0.0165027	0.0352445			148	2222	2016	0	0.0435638	0.00304714	0.0566511	0.0250975	0.0155793	0.0537357
	123	2222	2017	0	0.0418688	0.0106024	0.0557861	0.0201511	0.0128483	0.00698743			169	2222	2017	0	0.0428816	0.0051097	0.0969456	0.0208329	0.0188583	0.0352445			148	2222	2017	0	0.0448207	0.002879	0.0582296	0.0288819	0.0175891	0.0537357
	123	2222	2018	0	0.0411019	0.00828389	0.0615554	0.0272963	0.0145533	0.00698743			169	2222	2018	0	0.0398443	0.00734041	0.101104	0.0143616	0.0174404	0.0352445			148	2222	2018	0	0.0481664	0.00151516	0.0615057	0.0511708	0.0190584	0.0537357
	123	2222	2019	0	0.0389285	0.00925725	0.0727416	0.0275037	0.016548	0.00698743			169	2222	2019	0	0.0414815	0.00956925	0.081521	0.0113711	0.0174804	0.0352445			148	2222	2019	0	0.0476669	0.000149461	0.0671431	0.164995	0.0215234	0.0537357
	123	2222	2020	0	0.0415148	0.00900691	0.0765626	0.0316192	0.0191156	0.00698743			169	2222	2020	0	0.0430599	0.0116897	0.0841614	0.00993717	0.0184738	0.0352445			148	2222	2020	0	0.0475351	4.11018e-05	0.0794538	0.202414	0.022561	0.0537357
	123	2222	2021	0	0.042153	0.00914329	0.0842522	0.034458	0.0215238	0.00698743			169	2222	2021	0	0.0455836	0.0140157	0.0938728	0.00843844	0.0184663	0.0352445			148	2222	2021	0	0.0472318	2.8024e-05	0.0916455	0.224375	0.0248432	0.0537357
	161	2222	2010	0	0.053355	0.0106697	0.0383808	0.00439515	0.00566044	0.00944185			171	2222	2010	0	0.0485338	0.00236709	0.0610797	0.170161	0.0626584	0.0200245			149	2222	2010	0	0.0647178	0.0397529	0.0647126	0.00324373	0.0189831	0.11881
	161	2222	2011	0	0.0562919	0.0106715	0.0514591	0.00531638	0.00774568	0.00944185			171	2222	2011	0	0.0500745	0.00256139	0.0724994	0.187149	0.0775286	0.0200245			149	2222	2011	0	0.0667291	0.0397642	0.0789889	0.00349155	0.0206423	0.11881
	161	2222	2012	0	0.0609373	0.0106697	0.0594298	0.00645271	0.0102947	0.00944185			171	2222	2012	0	0.0515729	0.00287526	0.0885554	0.201358	0.0915594	0.0200245			149	2222	2012	0	0.0675348	0.0397249	0.0918834	0.0042012	0.0259165	0.11881
	161	2222	2013	0	0.0613181	0.0106753	0.0541643	0.00765274	0.0129892	0.00944185			171	2222	2013	0	0.0528117	0.00341332	0.123546	0.201547	0.104433	0.0200245			149	2222	2013	0	0.0680094	0.0398557	0.105375	0.005122	0.0326868	0.11881
	161	2222	2014	0	0.0620623	0.0106547	0.0731784	0.00845443	0.0147667	0.00944185			171	2222	2014	0	0.0532751	0.00439416	0.110136	0.172955	0.109031	0.0200245			149	2222	2014	0	0.0685031	0.0394241	0.111894	0.00563975	0.0354285	0.11881
	161	2222	2015	0	0.0640728	0.0107164	0.0781563	0.0103402	0.01936	0.00944185			171	2222	2015	0	0.0572051	0.00637639	0.117532	0.142003	0.121784	0.0200245			149	2222	2015	0	0.0692653	0.0408776	0.11583	0.0059818	0.0389611	0.11881
	161	2222	2016	0	0.0662759	0.0105314	0.0847171	0.0121225	0.0230479	0.00944185			171	2222	2016	0	0.0561554	0.0110377	0.127263	0.0929713	0.129184	0.0200245			149	2222	2016	0	0.071498	0.0362406	0.124449	0.00792509	0.0460864	0.11881
	161	2222	2017	0	0.0625538	0.011105	0.0883954	0.0130453	0.0269406	0.00944185			171	2222	2017	0	0.0574954	0.02479	0.144021	0.0461849	0.13676	0.0200245			149	2222	2017	0	0.0773012	0.0540937	0.138276	0.00598301	0.0519885	0.11881
	161	2222	2018	0	0.0690184	0.0101578	0.0930381	0.014073	0.0267652	0.00944185			171	2222	2018	0	0.0566551	0.0582674	0.153711	0.0203416	0.136109	0.0200245			149	2222	2018	0	0.0649435	0.0258325	0.152755	0.0126284	0.0528275	0.11881
	161	2222	2019	0	0.0723687	0.0104343	0.0942815	0.0166173	0.0336955	0.00944185			171	2222	2019	0	0.0550594	0.0917449	0.19148	0.014235	0.147833	0.0200245			149	2222	2019	0	0.0789983	0.0316166	0.155158	0.0106584	0.053836	0.11881
	161	2222	2020	0	0.0747879	0.0104156	0.114078	0.0191185	0.0395612	0.00944185			171	2222	2020	0	0.0572204	0.110515	0.162787	0.0129636	0.16072	0.0200245			149	2222	2020	0	0.0833053	0.0312393	0.155357	0.012113	0.060778	0.11881
	161	2222	2021	0	0.0764784	0.0104212	0.128212	0.0201214	0.0421021	0.00944185			171	2222	2021	0	0.0576342	0.12539	0.172652	0.0113234	0.157537	0.0200245			149	2222	2021	0	0.0686454	0.0313532	0.147096	0.0118588	0.0593998	0.11881
	10	2015	2010	0	0.0433538	0.00496958	0.0198813	0.00815989	0.00362718	0.00637393			179	2222	2010	0	0.0308731	0.0230338	0.0450216	0.00401886	0.0122119	0.0143823			150	2222	2010	0	0.0701833	0.025612	0.0379245	0.00459002	0.0111919	0.155297
	10	2015	2011	0	0.0486516	0.00496958	0.0285958	0.00975778	0.00518494	0.00637393			179	2222	2011	0	0.0307716	0.0221445	0.0568176	0.00473296	0.0143396	0.0143823			150	2222	2011	0	0.0700162	0.025612	0.0399658	0.00518324	0.0131234	0.155297
	10	2015	2012	0	0.0476853	0.00496958	0.0337424	0.0116353	0.00721951	0.00637393			179	2222	2012	0	0.0344623	0.023357	0.0681638	0.00534113	0.0178431	0.0143823			150	2222	2012	0	0.0705095	0.025612	0.055239	0.00605912	0.0160852	0.155297
	10	2015	2013	0	0.0475382	0.00496958	0.0305593	0.0139423	0.00943079	0.00637393			179	2222	2013	0	0.0314395	0.0217317	0.0751333	0.00650181	0.0207502	0.0143823			150	2222	2013	0	0.0709466	0.025612	0.0572111	0.00689037	0.0189183	0.155297
	10	2015	2014	0	0.0480338	0.00496958	0.0419228	0.0154378	0.0108866	0.00637393			179	2222	2014	0	0.0327254	0.0239568	0.0832964	0.00662439	0.023901	0.0143823			150	2222	2014	0	0.0699633	0.0256102	0.0691628	0.00756424	0.0209832	0.155297
	10	2015	2015	1	0.0486594	0.00496958	0.0487928	0.0185323	0.0140353	0.00637393			179	2222	2015	0	0.0299935	0.0209993	0.091386	0.00853758	0.0276524	0.0143823			150	2222	2015	0	0.0715483	0.0256008	0.0735763	0.00862967	0.0244278	0.155297
	10	2015	2016	1	0.0522416	0.00496958	0.054733	0.0214981	0.0170343	0.00637393			179	2222	2016	0	0.033238	0.0250945	0.0993805	0.00811836	0.0318846	0.0143823			150	2222	2016	0	0.0763307	0.0255709	0.0776568	0.00987736	0.0282692	0.155297
	10	2015	2017	1	0.0500703	0.00496958	0.0638584	0.0243425	0.0203408	0.00637393			179	2222	2017	0	0.0386336	0.0197214	0.113972	0.0114225	0.0363409	0.0143823			150	2222	2017	0	0.0747166	0.0254682	0.0763939	0.0109347	0.0316337	0.155297
	10	2015	2018	1	0.0508593	0.0103633	0.0696061	0.0126136	0.0209582	0.00637393			179	2222	2018	0	0.0517922	0.0319548	0.11825	0.00790584	0.0410383	0.0143823			150	2222	2018	0	0.0627503	0.0231478	0.0739612	0.0127333	0.033613	0.155297
	10	2015	2019	1	0.0515571	0.0103633	0.0795965	0.0132505	0.0224499	0.00637393			179	2222	2019	0	0.0325492	0.0137299	0.116221	0.0194953	0.0452564	0.0143823			150	2222	2019	0	0.0723179	0.0161138	0.0778255	0.0186497	0.0348574	0.155297
	10	2015	2020	1	0.0535015	0.0103633	0.0955595	0.0150475	0.0262603	0.00637393			179	2222	2020	0	0.035439	0.0314111	0.134853	0.0092637	0.0483774	0.0143823			150	2222	2020	0	0.0798456	0.0133263	0.080269	0.0246975	0.0390959	0.155297
	10	2015	2021	1	0.0554325	0.0103633	0.10595	0.0169461	0.0303194	0.00637393			179	2222	2021	0	0.0447697	0.017033	0.155491	0.0181016	0.0528519	0.0143823			150	2222	2021	0	0.073914	0.0126276	0.0896604	0.0289159	0.0440102	0.155297
	166	2222	2010	0	0.0361466	0.000519378	0.0222383	0.040725	0.00362056	0.0117934			182	2222	2010	0	0.0376519	0.00504432	0.102014	0.022488	0.0190612	0.0170652			151	2222	2010	0	0.05177	0.00499948	0.0286802	0.00775942	0.00441504	0.0827782
	166	2222	2011	0	0.036851	0.000627737	0.0330158	0.0453858	0.00522916	0.0117934			182	2222	2011	0	0.0381337	0.00458472	0.136349	0.0309768	0.024908	0.0170652			151	2222	2011	0	0.0562567	0.00499948	0.043443	0.00893739	0.00572788	0.0827782
	166	2222	2012	0	0.0416419	0.00076412	0.0391528	0.0506715	0.00734163	0.0117934			182	2222	2012	0	0.03758	0.00416249	0.160631	0.0410627	0.0310381	0.0170652			151	2222	2012	0	0.0523717	0.00499948	0.0502092	0.0104963	0.00744532	0.0827782
	166	2222	2013	0	0.0373156	0.000937869	0.0269546	0.0543791	0.00952025	0.0117934			182	2222	2013	0	0.0379758	0.0037739	0.151817	0.0480577	0.0335603	0.0170652			151	2222	2013	0	0.0521152	0.00500135	0.0523543	0.0119881	0.00890195	0.0827782
	166	2222	2014	0	0.0343253	0.00116393	0.0501357	0.0548263	0.0113657	0.0117934			182	2222	2014	0	0.0377732	0.00341706	0.175541	0.0563849	0.0368862	0.0170652			151	2222	2014	0	0.0560404	0.00499574	0.0561991	0.0134659	0.0103749	0.0827782
	166	2222	2015	0	0.0421066	0.00145725	0.055665	0.0542051	0.0135348	0.0117934			182	2222	2015	0	0.0379314	0.00309011	0.155614	0.0652418	0.0392325	0.0170652			151	2222	2015	0	0.0536833	0.00501255	0.0666025	0.0143906	0.0112931	0.0827782
	166	2222	2016	0	0.0427467	0.00184211	0.0601715	0.0543139	0.0165624	0.0117934			182	2222	2016	0	0.0371356	0.00278932	0.165339	0.0766612	0.0423635	0.0170652			151	2222	2016	0	0.0553199	0.00496211	0.0730206	0.0165063	0.0133087	0.0827782
	166	2222	2017	0	0.0460763	0.00235401	0.0664511	0.0503213	0.0187638	0.0117934			182	2222	2017	0	0.0283124	0.00251468	0.202774	0.093344	0.0477657	0.0170652			151	2222	2017	0	0.0513326	0.0051097	0.0840943	0.0174352	0.0147054	0.0827782
	166	2222	2018	0	0.0432268	0.0029668	0.0718269	0.0432334	0.0194061	0.0117934			182	2222	2018	0	0.028006	0.00224939	0.232549	0.115004	0.054724	0.0170652			151	2222	2018	0	0.0515123	0.003744	0.0615641	0.0245287	0.0159632	0.0827782
	166	2222	2019	0	0.0445242	0.00357773	0.0718312	0.037333	0.0195622	0.0117934			182	2222	2019	0	0.0281368	0.00198223	0.249984	0.136991	0.0595695	0.0170652			151	2222	2019	0	0.0568591	0.0103091	0.0583832	0.0109983	0.0182965	0.0827782
	166	2222	2020	0	0.0458189	0.00419799	0.0751852	0.0385616	0.0239794	0.0117934			182	2222	2020	0	0.0280517	0.00173749	0.232828	0.167246	0.0665648	0.0170652			151	2222	2020	0	0.0498616	0.00558424	0.0711652	0.0212957	0.0205598	0.0827782
	166	2222	2021	0	0.0429307	0.00489485	0.0827212	0.0361362	0.0260401	0.0117934			182	2222	2021	0	0.0281756	0.00152637	0.312675	0.218638	0.0803413	0.0170652			151	2222	2021	0	0.0484767	0.00692005	0.0933279	0.0186873	0.0221233	0.0827782
	168	2222	2010	0	0.0367313	0.0019131	0.0245218	0.020995	0.00348167	0.00940292			184	2222	2010	0	0.0271837	0.0093899	0.0149315	0.00344705	0.00476544	0.0341146			152	2222	2010	0	0.0713439	0.00153571	0.0434819	0.0216902	0.0115296	0.0510701
	168	2222	2011	0	0.0373041	0.0019131	0.038117	0.0244513	0.00475671	0.00940292			184	2222	2011	0	0.0274131	0.0093899	0.0220697	0.00401765	0.00616729	0.0341146			152	2222	2011	0	0.0726144	0.000648288	0.0579507	0.0466535	0.0133366	0.0510701
	168	2222	2012	0	0.0383099	0.0019131	0.0475278	0.0287046	0.00633323	0.00940292			184	2222	2012	0	0.0285707	0.0093899	0.0276638	0.0046644	0.00783726	0.0341146			152	2222	2012	0	0.0691834	0.00164034	0.0759312	0.0267142	0.0162208	0.0510701
	168	2222	2013	0	0.0385074	0.00191123	0.035122	0.0335993	0.00814403	0.00940292			184	2222	2013	0	0.0293989	0.0093899	0.0325444	0.00533858	0.0095199	0.0341146			152	2222	2013	0	0.0729848	0.00060345	0.0825763	0.0632241	0.0184027	0.0510701
	168	2222	2014	0	0.0398172	0.0019131	0.0611705	0.0385949	0.0100292	0.00940292			184	2222	2014	0	0.0298421	0.0093899	0.041592	0.00603519	0.0112797	0.0341146			152	2222	2014	0	0.0715943	0.00177112	0.104443	0.0304657	0.020554	0.0510701
	168	2222	2015	0	0.0394248	0.00190937	0.0657332	0.0428417	0.0116809	0.00940292			184	2222	2015	0	0.0301952	0.0093899	0.0456508	0.00720516	0.0143824	0.0341146			152	2222	2015	0	0.0708522	0.000554875	0.108	0.0757143	0.0212292	0.0510701
	168	2222	2016	0	0.0438861	0.00191871	0.0692061	0.0385006	0.014184	0.00940292			184	2222	2016	0	0.0378436	0.0093899	0.0524819	0.00784011	0.0158902	0.0341146			152	2222	2016	0	0.0706646	0.00193552	0.121692	0.031977	0.0232064	0.0510701
	168	2222	2017	0	0.0433103	0.00190189	0.0753236	0.0470554	0.0184695	0.00940292			184	2222	2017	0	0.0237523	0.0093899	0.0574166	0.00859014	0.0178381	0.0341146			152	2222	2017	0	0.0671039	0.000504432	0.149367	0.100083	0.0272052	0.0510701
	168	2222	2018	0	0.0448564	0.00199157	0.0796051	0.047665	0.0197398	0.00940292			184	2222	2018	0	0.0253184	0.0093899	0.0635103	0.00953427	0.0204779	0.0341146			152	2222	2018	0	0.0657775	0.0026492	0.145481	0.0324596	0.031754	0.0510701
	168	2222	2019	0	0.0465211	0.00178046	0.0556066	0.0538272	0.0208976	0.00940292			184	2222	2019	0	0.0277856	0.0093899	0.0646066	0.0102455	0.0224412	0.0341146			152	2222	2019	0	0.0672659	0.000293318	0.15494	0.174385	0.0361658	0.0510701
	168	2222	2020	0	0.0466197	0.00194486	0.0637957	0.0549344	0.023332	0.00940292			184	2222	2020	0	0.0285192	0.0093899	0.0650391	0.0113133	0.0253028	0.0341146			152	2222	2020	0	0.0652607	0.00293691	0.158998	0.0351325	0.0377756	0.0510701
	168	2222	2021	0	0.0494127	0.00186266	0.0722529	0.0598244	0.0250041	0.00940292			184	2222	2021	0	0.0309841	0.0093899	0.0789456	0.0125395	0.0285929	0.0341146			152	2222	2021	0	0.0654389	0.000345629	0.163059	0.179596	0.0404808	0.0510701
	12	2015	2010	0	0.069531	0.201537	0.0714398	0.00394857	0.0637531	0.00601838			186	2222	2010	0	0.0280023	0.00430635	0.0823795	0.00347352	0.0174013	0.0258189			153	2222	2010	0	0.116881	0.00220082	0.0691109	0.0116289	0.0156637	0.257499
	12	2015	2011	0	0.0714629	0.201537	0.0869098	0.00455335	0.073308	0.00601838			186	2222	2011	0	0.0279943	0.00430635	0.0967812	0.00407889	0.0211485	0.0258189			153	2222	2011	0	0.115359	0.00220082	0.0910638	0.0132522	0.0184371	0.257499
	12	2015	2012	0	0.0781895	0.201537	0.0991729	0.00529321	0.0854726	0.00601838			186	2222	2012	0	0.0282589	0.00430635	0.101316	0.0043422	0.0227451	0.0258189			153	2222	2012	0	0.113735	0.00220082	0.0973045	0.0144138	0.0203946	0.257499
	12	2015	2013	0	0.0846906	0.201537	0.119404	0.0060075	0.0962412	0.00601838			186	2222	2013	0	0.029864	0.00430635	0.10449	0.00537315	0.0290662	0.0258189			153	2222	2013	0	0.110123	0.00220082	0.110636	0.0161844	0.0230593	0.257499
	12	2015	2014	0	0.0866726	0.201537	0.12648	0.00657483	0.104625	0.00601838			186	2222	2014	0	0.0322462	0.00430635	0.106523	0.00600598	0.032938	0.0258189			153	2222	2014	0	0.106314	0.00220082	0.129486	0.0175345	0.0250036	0.257499
	12	2015	2015	1	0.0946253	0.201537	0.133279	0.00776733	0.124356	0.00601838			186	2222	2015	0	0.032012	0.00430635	0.0917623	0.00655036	0.0374752	0.0258189			153	2222	2015	0	0.102441	0.00220082	0.135514	0.0189316	0.0269176	0.257499
	12	2015	2016	1	0.0974928	0.201537	0.142834	0.00832422	0.132041	0.00601838			186	2222	2016	0	0.0321381	0.00430635	0.0841138	0.00661424	0.0376043	0.0258189			153	2222	2016	0	0.0959417	0.00220082	0.146794	0.0209215	0.0297572	0.257499
	12	2015	2017	1	0.110852	0.201537	0.157995	0.00874263	0.126181	0.00601838			186	2222	2017	0	0.0324569	0.00430635	0.090547	0.00695805	0.0397914	0.0258189			153	2222	2017	0	0.0834675	0.00220082	0.160121	0.0230082	0.0328162	0.257499
	12	2015	2018	1	0.106031	0.201081	0.172583	0.00914907	0.120847	0.00601838			186	2222	2018	0	0.0326495	0.00268656	0.110389	0.0117909	0.0438935	0.0258189			153	2222	2018	0	0.0849235	0.00212422	0.147687	0.0268833	0.0373042	0.257499
	12	2015	2019	1	0.11386	0.200624	0.188027	0.0101	0.137847	0.00601838			186	2222	2019	0	0.0337839	0.00268656	0.14723	0.0132321	0.0498054	0.0258189			153	2222	2019	0	0.0799564	0.00157682	0.14674	0.0389723	0.0413201	0.257499
	12	2015	2020	1	0.115435	0.200624	0.159753	0.0112641	0.150872	0.00601838			186	2222	2020	0	0.0341771	0.00268656	0.165077	0.0144951	0.054986	0.0258189			153	2222	2020	0	0.077084	0.00146846	0.141407	0.0470907	0.0470034	0.257499
	12	2015	2021	1	0.134135	0.200624	0.169501	0.0122811	0.161369	0.00601838			186	2222	2021	0	0.0337375	0.00268656	0.200891	0.0159724	0.0610457	0.0258189			153	2222	2021	0	0.0803585	0.00145725	0.156222	0.05178	0.0512583	0.257499
	178	2222	2010	0	0.0452342	0.00161792	0.0372023	0.0125106	0.012869	0.00647467			189	2222	2010	0	0.0367192	0.00125921	0	0.0131296	0.000829785	0.0367834			154	2222	2010	0	0.0443016	0.014494	0.0265221	0.00275966	0.00274639	0.0466006
	178	2222	2011	0	0.0465382	0.000779066	0.0491518	0.027986	0.016001	0.00647467			189	2222	2011	0	0.0369763	0.00125921	0.00348582	0.0157435	0.00185721	0.0367834			154	2222	2011	0	0.0469646	0.0127883	0.0381062	0.00348603	0.00355471	0.0466006
	178	2222	2012	0	0.0480071	0.00167023	0.0589303	0.0169964	0.019816	0.00647467			189	2222	2012	0	0.0365573	0.00125921	0.00616938	0.0200424	0.00369793	0.0367834			154	2222	2012	0	0.0487184	0.0111236	0.0364216	0.00460804	0.00482048	0.0466006
	178	2222	2013	0	0.0491155	0.000754779	0.0694893	0.0380613	0.0226248	0.00647467			189	2222	2013	0	0.0363469	0.00125921	0.00670999	0.0252258	0.00572022	0.0367834			154	2222	2013	0	0.049452	0.00952255	0.0295862	0.00598911	0.00585689	0.0466006
	178	2222	2014	0	0.048915	0.00172815	0.0718961	0.0193613	0.024444	0.00647467			189	2222	2014	0	0.0408001	0.00125921	0.0111711	0.0287959	0.00712787	0.0367834			154	2222	2014	0	0.0498986	0.00800738	0.0468531	0.00777245	0.00681042	0.0466006
	178	2222	2015	0	0.0492099	0.000728623	0.0715199	0.0452491	0.027422	0.00647467			189	2222	2015	0	0.043152	0.00125921	0.012289	0.033914	0.00920609	0.0367834			154	2222	2015	0	0.0513059	0.00660245	0.0524516	0.0098584	0.00748675	0.0466006
	178	2222	2016	0	0.0494018	0.00179353	0.068114	0.0210831	0.0281432	0.00647467			189	2222	2016	0	0.0431702	0.00125921	0.014246	0.0371422	0.0104352	0.0367834			154	2222	2016	0	0.0525655	0.00532269	0.0623988	0.0131979	0.00861417	0.0466006
	178	2222	2017	0	0.0486489	0.000700599	0.0781952	0.051782	0.0310937	0.00647467			189	2222	2017	0	0.0409919	0.00125921	0.0138157	0.0380923	0.0108165	0.0367834			154	2222	2017	0	0.0556233	0.00418865	0.0753733	0.0174616	0.00955795	0.0466006
	178	2222	2018	0	0.0439392	0.00170012	0.0751679	0.0259652	0.0355225	0.00647467			189	2222	2018	0	0.041364	0.000941606	0.0158981	0.0505239	0.0122431	0.0367834			154	2222	2018	0	0.0513309	0.00302472	0.0733903	0.0248738	0.0107027	0.0466006
	178	2222	2019	0	0.0495219	0.000825773	0.0853939	0.0516571	0.0379317	0.00647467			189	2222	2019	0	0.0368151	0.000941606	0.0204176	0.0564897	0.0142167	0.0367834			154	2222	2019	0	0.0507128	0.00192431	0.0770211	0.0387285	0.0122272	0.0466006
	178	2222	2020	0	0.0475736	0.00153385	0.103184	0.0332831	0.0429978	0.00647467			189	2222	2020	0	0.0364593	0.000941606	0.0262215	0.0628885	0.016355	0.0367834			154	2222	2020	0	0.0499593	0.00119195	0.0794689	0.0586578	0.01396	0.0466006
	178	2222	2021	0	0.0509209	0.000846324	0.122834	0.0612733	0.0474478	0.00647467			189	2222	2021	0	0.0353998	0.000941606	0.0315951	0.0681652	0.0181256	0.0367834			154	2222	2021	0	0.0512337	0.00077533	0.0962277	0.0812856	0.0156669	0.0466006
	13	2015	2010	0	0.0372477	0.00421854	0.0371352	0.0195085	0.00849892	0.00256697			191	2222	2010	0	0.0389584	0	0.0219377	0.0722363	0.00451978	0.0239418			156	2222	2010	0	0.0571043	0.00354597	0.0227227	0.010536	0.00297642	0.117597
	13	2015	2011	0	0.0375152	0.00473045	0.0485398	0.0207057	0.0105187	0.00256697			191	2222	2011	0	0.0389345	0	0.0248311	0.0800377	0.0054908	0.0239418			156	2222	2011	0	0.0558678	0.00354597	0.0293289	0.011992	0.00437396	0.117597
	13	2015	2012	0	0.0388482	0.00531148	0.057689	0.0221011	0.0130943	0.00256697			191	2222	2012	0	0.0386765	0	0.0279774	0.0894363	0.00666061	0.0239418			156	2222	2012	0	0.0535142	0.00354597	0.0351069	0.0139036	0.00529789	0.117597
	13	2015	2013	0	0.0392685	0.00597097	0.0640076	0.0230458	0.0155906	0.00256697			191	2222	2013	0	0.038586	0	0.0313983	0.10287	0.00833269	0.0239418			156	2222	2013	0	0.0520859	0.00354597	0.0307215	0.0158331	0.00658468	0.117597
	13	2015	2014	0	0.03997	0.00672389	0.0792894	0.0225976	0.0175606	0.00256697			191	2222	2014	0	0.0375058	1.86826e-06	0.0435554	0.121795	0.0107761	0.0239418			156	2222	2014	0	0.0503923	0.00354597	0.0443339	0.0180831	0.00814825	0.117597
	13	2015	2015	1	0.0425414	0.00758329	0.0824357	0.0232898	0.0207295	0.00256697			191	2222	2015	0	0.0400064	3.73653e-06	0.0459017	0.143792	0.0136364	0.0239418			156	2222	2015	0	0.0541687	0.00354597	0.0477008	0.0194604	0.00907725	0.117597
	13	2015	2016	1	0.038172	0.00856413	0.0923613	0.0233423	0.0235627	0.00256697			191	2222	2016	0	0.038058	1.49461e-05	0.0512385	0.156756	0.0159525	0.0239418			156	2222	2016	0	0.0401568	0.00354597	0.0553082	0.0227817	0.0112706	0.117597
	13	2015	2017	1	0.0374203	0.00968695	0.101939	0.0235592	0.0309488	0.00256697			191	2222	2017	0	0.036971	5.60479e-05	0.0528344	0.14781	0.0171351	0.0239418			156	2222	2017	0	0.0550845	0.00354597	0.0695758	0.0253129	0.0129853	0.117597
	13	2015	2018	1	0.0326266	0.0109013	0.106097	0.0236175	0.0357567	0.00256697			191	2222	2018	0	0.0357212	0.000306395	0.0546941	0.0931212	0.0181068	0.0239418			156	2222	2018	0	0.0535308	0.0035441	0.0580956	0.0260571	0.0133859	0.117597
	13	2015	2019	1	0.0398432	0.0121157	0.0973824	0.0233236	0.0395368	0.00256697			191	2222	2019	0	0.0358378	0.000812695	0.0594709	0.0469154	0.0160512	0.0239418			156	2222	2019	0	0.0478555	0.00250721	0.0624723	0.0365773	0.0145251	0.117597
	13	2015	2020	1	0.0341254	0.0133693	0.107872	0.024149	0.0456522	0.00256697			191	2222	2020	0	0.0369504	0.00219895	0.0665744	0.0230385	0.0179055	0.0239418			156	2222	2020	0	0.0499692	0.00250534	0.069258	0.0403598	0.0164777	0.117597
	13	2015	2021	1	0.039664	0.0147331	0.120442	0.0250418	0.0526671	0.00256697			191	2222	2021	0	0.0357053	0.00547028	0.0768178	0.0102264	0.0183444	0.0239418			156	2222	2021	0	0.0459508	0.00250534	0.0834434	0.0444149	0.0185825	0.117597
	180	2222	2010	0	0.0303248	0.000300791	0.0763702	0.0883407	0.0142138	0.0118429			194	2222	2010	0	0.0585551	0.0012835	0.0888235	0.0159734	0.0191014	0.0445219			157	2222	2010	0	0.0534665	0.000937869	0.0200586	0.0162375	0.00189718	0.107871
	180	2222	2011	0	0.0306281	0.00036618	0.0983966	0.0914401	0.0164881	0.0118429			194	2222	2011	0	0.0564587	0.0012835	0.0888862	0.0163163	0.0196074	0.0445219			157	2222	2011	0	0.0555278	0.000936001	0.0278065	0.0193099	0.00309344	0.107871
	180	2222	2012	0	0.030525	0.000448384	0.113683	0.0985097	0.0202908	0.0118429			194	2222	2012	0	0.0541326	0.0012835	0.08899	0.0166691	0.0201281	0.0445219			157	2222	2012	0	0.054672	0.000943474	0.0315713	0.0226201	0.00462427	0.107871
	180	2222	2013	0	0.0338738	0.000554875	0.111564	0.0979694	0.0229524	0.0118429			194	2222	2013	0	0.0515684	0.0012835	0.0891695	0.0170321	0.0206639	0.0445219			157	2222	2013	0	0.0567203	0.000922923	0.0276984	0.0263951	0.0057616	0.107871
	180	2222	2014	0	0.0352202	0.000694995	0.124144	0.0964189	0.0265838	0.0118429			194	2222	2014	0	0.0488307	0.0012835	0.0894744	0.0174063	0.0212235	0.0445219			157	2222	2014	0	0.0547089	0.000973366	0.0368498	0.028737	0.00693216	0.107871
	180	2222	2015	0	0.0353386	0.000876216	0.105137	0.0916406	0.0296507	0.0118429			194	2222	2015	0	0.0459369	0.0012835	0.0899956	0.0177891	0.0217582	0.0445219			157	2222	2015	0	0.0561503	0.000855665	0.0386511	0.0363932	0.00871035	0.107871
	180	2222	2016	0	0.0349066	0.00112096	0.0929754	0.0822677	0.0316915	0.0118429			194	2222	2016	0	0.0430973	0.00128537	0.0908886	0.0181692	0.0224868	0.0445219			157	2222	2016	0	0.0715391	0.00116767	0.0436701	0.0336151	0.010474	0.107871
	180	2222	2017	0	0.0299701	0.00144791	0.114236	0.0733737	0.0343999	0.0118429			194	2222	2017	0	0.0401126	0.00128163	0.092424	0.0186014	0.0226607	0.0445219			157	2222	2017	0	0.0572786	0.00054927	0.0464877	0.0639097	0.0130681	0.107871
	180	2222	2018	0	0.0283846	0.00184585	0.137608	0.0624674	0.0361323	0.0118429			194	2222	2018	0	0.0369044	0.00142362	0.0950924	0.0178697	0.0246551	0.0445219			157	2222	2018	0	0.0536663	0.00168704	0.0516472	0.0318497	0.0140446	0.107871
	180	2222	2019	0	0.0306282	0.00224192	0.147907	0.0554069	0.037791	0.0118429			194	2222	2019	0	0.0334719	0.000850061	0.120406	0.0286629	0.0248622	0.0445219			157	2222	2019	0	0.06682	0.00114525	0.0613522	0.0436764	0.0144023	0.107871
	180	2222	2020	0	0.031242	0.00264359	0.139757	0.0525139	0.0416745	0.0118429			194	2222	2020	0	0.0312943	0.0010481	0.121627	0.0246771	0.0258474	0.0445219			157	2222	2020	0	0.0621407	0.00121437	0.0697056	0.0443748	0.015499	0.107871
	180	2222	2021	0	0.0320796	0.00309385	0.179098	0.0490258	0.0450003	0.0118429			194	2222	2021	0	0.030604	0.00100139	0.122849	0.0259334	0.0261581	0.0445219			157	2222	2021	0	0.05149	0.00118448	0.0859345	0.0492824	0.0172812	0.107871
	187	2222	2010	0	0.0260974	0.00309198	0.0267621	0.009006	0.00693393	0.00933124			203	2222	2010	0	0.0386157	0.00158803	0.071042	0.0194582	0.00441007	0.0264524			158	2222	2010	0	0.0551875	0.00193179	0.0186141	0.0154259	0.00242204	0.156762
	187	2222	2011	0	0.027045	0.00309198	0.0332061	0.010174	0.00847726	0.00933124			203	2222	2011	0	0.0390166	0.00164034	0.0883629	0.0223313	0.00593216	0.0264524			158	2222	2011	0	0.0538445	0.00193179	0.0212717	0.0173607	0.00300429	0.156762
	187	2222	2012	0	0.0283982	0.00309198	0.0431835	0.0120868	0.0112039	0.00933124			203	2222	2012	0	0.0394713	0.00169638	0.105249	0.0242571	0.00712033	0.0264524			158	2222	2012	0	0.0551628	0.00193179	0.0198251	0.0205759	0.00452342	0.156762
	187	2222	2013	0	0.0301479	0.00309198	0.0451319	0.013576	0.0130183	0.00933124			203	2222	2013	0	0.0378778	0.0017543	0.108562	0.0263259	0.00838463	0.0264524			158	2222	2013	0	0.0602141	0.00193365	0.0161425	0.0237574	0.00588366	0.156762
	187	2222	2014	0	0.033911	0.00309198	0.0451297	0.0149847	0.0147449	0.00933124			203	2222	2014	0	0.0372118	0.00181595	0.119097	0.0261221	0.00867458	0.0264524			158	2222	2014	0	0.0590348	0.00192992	0.0263166	0.0265903	0.00698039	0.156762
	187	2222	2015	0	0.0340029	0.00309198	0.0434776	0.0163328	0.0161744	0.00933124			203	2222	2015	0	0.038833	0.00188134	0.118542	0.0291198	0.0105814	0.0264524			158	2222	2015	0	0.066847	0.00194113	0.0271103	0.0286269	0.00781205	0.156762
	187	2222	2016	0	0.0348808	0.00309198	0.0443491	0.0176437	0.0176945	0.00933124			203	2222	2016	0	0.0401385	0.0019486	0.123517	0.0343378	0.0137767	0.0264524			158	2222	2016	0	0.0621314	0.00189816	0.0292748	0.0328742	0.00931099	0.156762
	187	2222	2017	0	0.0362483	0.00309198	0.0450778	0.0181231	0.0182967	0.00933124			203	2222	2017	0	0.0336757	0.00202146	0.100972	0.0361956	0.0154598	0.0264524			158	2222	2017	0	0.0713184	0.00208498	0.0337705	0.0345719	0.0109998	0.156762
	187	2222	2018	0	0.0337812	0.00299109	0.0524127	0.0196431	0.0194809	0.00933124			203	2222	2018	0	0.0341934	0.00209619	0.0784288	0.0373564	0.0166876	0.0264524			158	2222	2018	0	0.0557882	0.00169638	0.0367568	0.0413906	0.0114838	0.156762
	187	2222	2019	0	0.034339	0.00427085	0.0490566	0.0154553	0.0217482	0.00933124			203	2222	2019	0	0.0347525	0.00217092	0.0759139	0.0383321	0.0177888	0.0264524			158	2222	2019	0	0.0637895	0.00177859	0.0419488	0.0415077	0.0120277	0.156762
	187	2222	2020	0	0.0342393	0.00399622	0.0592416	0.0183391	0.0248613	0.00933124			203	2222	2020	0	0.0345451	0.00224565	0.0848036	0.0437646	0.0216963	0.0264524			158	2222	2020	0	0.0724198	0.00177672	0.0471732	0.0444153	0.0131847	0.156762
	187	2222	2021	0	0.0344096	0.00402237	0.0705273	0.0201136	0.0279767	0.00933124			203	2222	2021	0	0.0342548	0.00232039	0.0952373	0.0479772	0.0250455	0.0264524			158	2222	2021	0	0.0497698	0.00177672	0.0544	0.0491512	0.0150828	0.156762
	188	2222	2010	0	0.0221106	0.00178419	0.0112446	0.0130541	0.00384704	0.0111141			204	2222	2010	0	0.0397118	0.0100625	0.367224	0.0150827	0.0637611	0.0402463			159	2222	2010	0	0.0537035	0.0010892	0.028252	0.0167367	0.00228119	0.0971148
	188	2222	2011	0	0.0225963	0.00111909	0.017334	0.0226033	0.00557474	0.0111141			204	2222	2011	0	0.035598	0.0121736	0.341035	0.0143042	0.0706414	0.0402463			159	2222	2011	0	0.0537378	0.0010892	0.0383851	0.019815	0.00348937	0.0971148
	188	2222	2012	0	0.0249925	0.00208125	0.0222794	0.0166357	0.00745683	0.0111141			204	2222	2012	0	0.0432412	0.0100606	0.383561	0.0188046	0.0807354	0.0402463			159	2222	2012	0	0.055027	0.0010892	0.0408243	0.0228985	0.0047623	0.0971148
	188	2222	2013	0	0.0295527	0.000911713	0.0203224	0.0389008	0.0105596	0.0111141			204	2222	2013	0	0.0341778	0.0121755	0.544006	0.0165375	0.0845246	0.0402463			159	2222	2013	0	0.0559658	0.0010892	0.0320795	0.0253485	0.00588019	0.0971148
	188	2222	2014	0	0.0340993	0.00273327	0.0248073	0.0174473	0.011295	0.0111141			204	2222	2014	0	0.0366398	0.0100587	0.421343	0.0213583	0.0899366	0.0402463			159	2222	2014	0	0.0556492	0.0010892	0.0438085	0.0276362	0.00649633	0.0971148
	188	2222	2015	0	0.0379208	0.00063521	0.0285137	0.0581259	0.0133171	0.0111141			204	2222	2015	0	0.0357693	0.0121792	0.436504	0.0191911	0.0968985	0.0402463			159	2222	2015	0	0.0541756	0.0010892	0.0440333	0.0295125	0.00725789	0.0971148
	188	2222	2016	0	0.0386613	0.00442779	0.0263426	0.0133986	0.014087	0.0111141			204	2222	2016	0	0.036826	0.010055	0.454506	0.0266959	0.111324	0.0402463			159	2222	2016	0	0.0542557	0.00109107	0.0466672	0.0337393	0.00884518	0.0971148
	188	2222	2017	0	0.0335347	0.000334419	0.0249132	0.0922474	0.0157936	0.0111141			204	2222	2017	0	0.0350115	0.0121811	0.417743	0.0239588	0.119276	0.0402463			159	2222	2017	0	0.0580594	0.00109667	0.0534831	0.0389756	0.0110054	0.0971148
	188	2222	2018	0	0.039166	0.00487243	0.0257782	0.0140866	0.0168234	0.0111141			204	2222	2018	0	0.0366855	0.0100868	0.380979	0.0320233	0.132352	0.0402463			159	2222	2018	0	0.0540554	0.00119756	0.0557861	0.0377523	0.0114247	0.0971148
	188	2222	2019	0	0.0360079	0.00105931	0.0350528	0.0542534	0.018644	0.0111141			204	2222	2019	0	0.0356495	0.0121026	0.362778	0.0286812	0.140109	0.0402463			159	2222	2019	0	0.0568851	0.00164407	0.0517056	0.0309647	0.0119443	0.0971148
	188	2222	2020	0	0.0346999	0.00241193	0.0439382	0.031672	0.0213133	0.0111141			204	2222	2020	0	0.0362349	0.0101223	0.344004	0.03416	0.139819	0.0402463			159	2222	2020	0	0.0553219	0.00195794	0.0619209	0.0298082	0.0136664	0.0971148
	188	2222	2021	0	0.0335367	0.00130031	0.0538183	0.0562082	0.023513	0.0111141			204	2222	2021	0	0.0357772	0.0120989	0.460193	0.0339572	0.165642	0.0402463			159	2222	2021	0	0.0503939	0.00206443	0.0752241	0.031458	0.0155283	0.0971148
	22	2016	2010	0	0.0294804	0.00408029	0.0235012	0.00687689	0.00359738	0.00603233			206	2222	2010	0	0.046874	0.038221	0.114872	0.00433728	0.027463	0.020972			160	2222	2010	0	0.0438998	0.00200091	0.0287148	0.0112723	0.00310658	0.0803728
	22	2016	2011	0	0.0305793	0.00408029	0.0328731	0.00797722	0.00479834	0.00603233			206	2222	2011	0	0.0477219	0.0343779	0.136059	0.00513958	0.0296477	0.020972			160	2222	2011	0	0.044446	0.00200652	0.0416331	0.0132921	0.00438859	0.0803728
	22	2016	2012	0	0.0341456	0.00408029	0.0401734	0.00981365	0.00692065	0.00603233			206	2222	2012	0	0.0484265	0.0305424	0.138194	0.00641392	0.0335731	0.020972			160	2222	2012	0	0.0426665	0.00201399	0.0453762	0.0156793	0.00605317	0.0803728
	22	2016	2013	0	0.0342873	0.00408029	0.038117	0.0116261	0.00894243	0.00603233			206	2222	2013	0	0.0492629	0.0267629	0.150604	0.00813415	0.0380024	0.020972			160	2222	2013	0	0.0416565	0.00202707	0.0397128	0.0178535	0.0075321	0.0803728
	22	2016	2014	0	0.0323811	0.00408029	0.0535912	0.0129622	0.0104136	0.00603233			206	2222	2014	0	0.0493073	0.0230936	0.13311	0.0106052	0.0437083	0.020972			160	2222	2014	0	0.0442367	0.00204575	0.0576069	0.0198323	0.00888755	0.0803728
	22	2016	2015	0	0.0321816	0.00407469	0.0477073	0.0157849	0.0135236	0.00603233			206	2222	2015	0	0.0494141	0.019585	0.128461	0.0135073	0.0481397	0.020972			160	2222	2015	0	0.0441488	0.00207751	0.060658	0.0211527	0.00992878	0.0803728
	22	2016	2016	1	0.0344	0.00402611	0.0463406	0.017175	0.0147286	0.00603233			206	2222	2016	0	0.0491478	0.016295	0.0761777	0.0167804	0.0502672	0.020972			160	2222	2016	0	0.0398678	0.00212609	0.0688882	0.0238891	0.0119832	0.0803728
	22	2016	2017	1	0.0331088	0.00362443	0.0448205	0.0204994	0.0164133	0.00603233			206	2222	2017	0	0.0503712	0.0132703	0.0853853	0.0218794	0.0544828	0.020972			160	2222	2017	0	0.0485811	0.00220455	0.0829807	0.0260351	0.0140645	0.0803728
	22	2016	2018	1	0.0346764	0.0022606	0.0562402	0.033535	0.0184085	0.00603233			206	2222	2018	0	0.0504222	0.0100307	0.0900691	0.0298722	0.0576169	0.020972			160	2222	2018	0	0.0515129	0.00243995	0.0935463	0.0251323	0.0148686	0.0803728
	22	2016	2019	1	0.0349995	0.00214477	0.05922	0.0385448	0.0207249	0.00603233			206	2222	2019	0	0.0515416	0.00679114	0.0947551	0.0475592	0.0647354	0.020972			160	2222	2019	0	0.0526263	0.00297615	0.0666566	0.0235354	0.016976	0.0803728
	22	2016	2020	1	0.0349205	0.00214477	0.0633351	0.0420653	0.0230262	0.00603233			206	2222	2020	0	0.0535894	0.00449691	0.10102	0.0777151	0.0743932	0.020972			160	2222	2020	0	0.045124	0.0035796	0.0722854	0.0227619	0.0199453	0.0803728
	22	2016	2021	1	0.0347854	0.00214477	0.0767789	0.0455786	0.0253227	0.00603233			206	2222	2021	0	0.0570921	0.00310692	0.112195	0.114239	0.0807577	0.020972			160	2222	2021	0	0.0464167	0.00402985	0.0908908	0.0224017	0.0222785	0.0803728
	190	2222	2010	0	0.0265925	0.000364312	0.00249327	0.0390327	0.00374909	0.00980339			207	2222	2010	0	0.0470218	0.00689203	0.0979749	0.00897904	0.023314	0.0390028			21	2016	2010	0	0.0719019	0.00303406	0.0892906	0.0173955	0.0593714	0.0631268
	190	2222	2011	0	0.0281461	0.000364312	0.00249327	0.0406962	0.00408186	0.00980339			207	2222	2011	0	0.0459621	0.00689203	0.119469	0.0104678	0.0279813	0.0390028			21	2016	2011	0	0.0744262	0.00303406	0.0867498	0.0167426	0.0558617	0.0631268
	190	2222	2012	0	0.0261697	0.000364312	0.00757928	0.0471244	0.00540877	0.00980339			207	2222	2012	0	0.0485658	0.00689203	0.127918	0.0115281	0.0315149	0.0390028			21	2016	2012	0	0.0748991	0.00303406	0.0887933	0.01893	0.0646635	0.0631268
	190	2222	2013	0	0.0238271	0.000364312	0.00759442	0.0565233	0.00741509	0.00980339			207	2222	2013	0	0.0477783	0.00689203	0.158345	0.012437	0.0345723	0.0390028			21	2016	2013	0	0.0948618	0.00303406	0.12778	0.0262589	0.0907875	0.0631268
	190	2222	2014	0	0.0205205	0.000364312	0.0105245	0.0620546	0.00857076	0.00980339			207	2222	2014	0	0.0509342	0.00689203	0.135313	0.0130811	0.0366721	0.0390028			21	2016	2014	0	0.0776321	0.00303593	0.106564	0.0275501	0.0940477	0.0631268
	190	2222	2015	0	0.0221751	0.000364312	0.0148515	0.0713372	0.0104669	0.00980339			207	2222	2015	0	0.0469376	0.00689203	0.134831	0.0141181	0.0401567	0.0390028			21	2016	2015	0	0.077749	0.00303593	0.115002	0.0340941	0.119119	0.0631268
	190	2222	2016	0	0.0222281	0.000364312	0.0183827	0.076868	0.0115743	0.00980339			207	2222	2016	0	0.0564024	0.00689203	0.085288	0.0149658	0.0432029	0.0390028			21	2016	2016	1	0.0901811	0.00304154	0.125353	0.041685	0.146351	0.0631268
	190	2222	2017	0	0.0174479	0.000364312	0.0168863	0.0807751	0.0124136	0.00980339			207	2222	2017	0	0.0499811	0.00689203	0.0881099	0.0166311	0.0491955	0.0390028			21	2016	2017	1	0.0866817	0.00310692	0.139424	0.0461892	0.163323	0.0631268
	190	2222	2018	0	0.0187997	0.000848192	0.0197256	0.0570368	0.0138191	0.00980339			207	2222	2018	0	0.0566067	0.00447263	0.0943161	0.0278302	0.055792	0.0390028			21	2016	2018	1	0.0836077	0.00349366	0.155964	0.0374414	0.143052	0.0631268
	190	2222	2019	0	0.0212774	0.000848192	0.0250062	0.0625362	0.0156684	0.00980339			207	2222	2019	0	0.0544848	0.00447263	0.0894571	0.0292141	0.0591998	0.0390028			21	2016	2019	1	0.0840782	0.00353102	0.176888	0.0369909	0.138258	0.0631268
	190	2222	2020	0	0.0208841	0.000848192	0.0289894	0.069653	0.0180086	0.00980339			207	2222	2020	0	0.0611711	0.00447263	0.11873	0.0322356	0.0667116	0.0390028			21	2016	2020	1	0.0862247	0.00353102	0.136994	0.0395366	0.139267	0.0631268
	190	2222	2021	0	0.0351767	0.000848192	0.0338851	0.0796151	0.0212794	0.00980339			207	2222	2021	0	0.0640358	0.00447263	0.13631	0.0327453	0.068805	0.0390028			21	2016	2021	1	0.0837646	0.00353102	0.161111	0.0421476	0.140422	0.0631268
	192	2222	2010	0	0.051545	0.0046333	0.0775422	0.00633236	0.0224418	0.00308934			210	2222	2010	0	0.043819	0.0811126	0.0684341	0.00636279	0.030981	0.0291498			163	2222	2010	0	0.0436609	0.00401864	0.013939	0.0138188	0.00914903	0.0546275
	192	2222	2011	0	0.0559554	0.0046333	0.0974667	0.00758629	0.0276544	0.00308934			210	2222	2011	0	0.0435315	0.0811126	0.0809437	0.00699874	0.0344753	0.0291498			163	2222	2011	0	0.0440138	0.00401864	0.0236158	0.01445	0.00975482	0.0546275
	192	2222	2012	0	0.0514347	0.0046333	0.108688	0.00905924	0.0343436	0.00308934			210	2222	2012	0	0.0455827	0.0811126	0.087591	0.0078623	0.0392722	0.0291498			163	2222	2012	0	0.0431225	0.00401864	0.0288099	0.0160519	0.0113142	0.0546275
	192	2222	2013	0	0.0550758	0.0046333	0.113905	0.00937335	0.0344677	0.00308934			210	2222	2013	0	0.045989	0.0811126	0.0975662	0.00906673	0.045889	0.0291498			163	2222	2013	0	0.0443289	0.00401864	0.0247165	0.0180016	0.0133062	0.0546275
	192	2222	2014	0	0.0567257	0.0046333	0.12044	0.00894132	0.03272	0.00308934			210	2222	2014	0	0.0466511	0.0811126	0.105024	0.00949119	0.048659	0.0291498			163	2222	2014	0	0.0451942	0.00401677	0.0363568	0.0194112	0.0146959	0.0546275
	192	2222	2015	0	0.0555353	0.00463143	0.122265	0.00920921	0.0348011	0.00308934			210	2222	2015	0	0.0472217	0.0811126	0.116172	0.0103568	0.0550338	0.0291498			163	2222	2015	0	0.0459195	0.00401864	0.0388349	0.0219272	0.0174861	0.0546275
	192	2222	2016	0	0.0511742	0.00466319	0.128828	0.0100454	0.03839	0.00308934			210	2222	2016	0	0.047875	0.0811126	0.125725	0.0104801	0.0557032	0.0291498			163	2222	2016	0	0.0453383	0.0040149	0.0427467	0.0252018	0.0207671	0.0546275
	192	2222	2017	0	0.0481276	0.00428393	0.133317	0.0112125	0.040169	0.00308934			210	2222	2017	0	0.0497973	0.0811126	0.112206	0.0112393	0.0605252	0.0291498			163	2222	2017	0	0.0502656	0.00402985	0.0483279	0.0273548	0.0231715	0.0546275
	192	2222	2018	0	0.0486889	0.00718908	0.151557	0.00726357	0.0434448	0.00308934			210	2222	2018	0	0.0526999	0.0811126	0.131453	0.0123001	0.0668793	0.0291498			163	2222	2018	0	0.0557316	0.00375521	0.0536302	0.0303813	0.024562	0.0546275
	192	2222	2019	0	0.0512945	0.00689016	0.125831	0.00813169	0.0463106	0.00308934			210	2222	2019	0	0.0519429	0.0811126	0.107842	0.0130986	0.0715891	0.0291498			163	2222	2019	0	0.0529017	0.00482199	0.0647818	0.0257025	0.0263431	0.0546275
	192	2222	2020	0	0.0519665	0.00689016	0.144404	0.00881542	0.0509426	0.00308934			210	2222	2020	0	0.0511785	0.0811126	0.106534	0.0147025	0.0812555	0.0291498			163	2222	2020	0	0.0585629	0.00419239	0.0822433	0.0314704	0.0290412	0.0546275
	192	2222	2021	0	0.0523579	0.00689016	0.165726	0.00939635	0.0549856	0.00308934			210	2222	2021	0	0.0504778	0.0811126	0.104918	0.0155654	0.0866639	0.0291498			163	2222	2021	0	0.0669554	0.00437734	0.0937063	0.0327958	0.0320316	0.0546275
	193	2222	2010	0	0.0598695	0.0382322	0.0815989	0.00823914	0.0829054	0.0111874			211	2222	2010	0	0.0460639	0.0176999	0.212505	0.00759163	0.0284682	0.0141219			164	2222	2010	0	0.0496477	0.00955244	0.0382445	0.00752754	0.0100231	0.0723579
	193	2222	2011	0	0.0648639	0.037922	0.10238	0.00942074	0.0921341	0.0111874			211	2222	2011	0	0.0498998	0.0176999	0.276783	0.00829092	0.031279	0.0141219			164	2222	2011	0	0.0499805	0.00955244	0.0498113	0.00896464	0.0127425	0.0723579
	193	2222	2012	0	0.064103	0.0374176	0.117508	0.0112695	0.105903	0.0111874			211	2222	2012	0	0.049897	0.0176999	0.295739	0.00958215	0.0368468	0.0141219			164	2222	2012	0	0.0517429	0.00955244	0.0542378	0.0109708	0.0165558	0.0723579
	193	2222	2013	0	0.066755	0.0366012	0.169653	0.0134088	0.121566	0.0111874			211	2222	2013	0	0.0512915	0.0176999	0.308041	0.00988504	0.0380064	0.0141219			164	2222	2013	0	0.0523985	0.00955431	0.0574598	0.0132216	0.0208146	0.0723579
	193	2222	2014	0	0.0702334	0.0352953	0.140825	0.0154356	0.13344	0.0111874			211	2222	2014	0	0.0519468	0.0176999	0.305364	0.00995743	0.039311	0.0141219			164	2222	2014	0	0.0527775	0.00955057	0.0688103	0.0148662	0.0239719	0.0723579
	193	2222	2015	0	0.0734625	0.033242	0.149285	0.0183466	0.150087	0.0111874			211	2222	2015	0	0.0525284	0.0176999	0.226641	0.0107513	0.0428883	0.0141219			164	2222	2015	0	0.0527718	0.00955804	0.0749689	0.0149832	0.0243614	0.0723579
	193	2222	2016	0	0.075418	0.0301164	0.139608	0.0214398	0.158709	0.0111874			211	2222	2016	0	0.0451812	0.0176999	0.19329	0.0109804	0.0438088	0.0141219			164	2222	2016	0	0.0520963	0.00953936	0.0817524	0.0161992	0.0265452	0.0723579
	193	2222	2017	0	0.0772035	0.0255934	0.156672	0.0283522	0.215841	0.0111874			211	2222	2017	0	0.0418758	0.0176999	0.199749	0.0111442	0.0450523	0.0141219			164	2222	2017	0	0.0515871	0.0095898	0.0882829	0.0180441	0.0305252	0.0723579
	193	2222	2018	0	0.0787228	0.0155645	0.177085	0.0467444	0.219685	0.0111874			211	2222	2018	0	0.0487632	0.0176999	0.210479	0.0121071	0.0493312	0.0141219			164	2222	2018	0	0.0583659	0.00907229	0.0953476	0.0202029	0.0328322	0.0723579
	193	2222	2019	0	0.0839549	0.00553567	0.197686	0.131796	0.226057	0.0111874			211	2222	2019	0	0.0486407	0.0176999	0.192423	0.0136974	0.0566163	0.0141219			164	2222	2019	0	0.0563305	0.0107369	0.111786	0.0192792	0.0373304	0.0723579
	193	2222	2020	0	0.0837517	0.00221389	0.166528	0.323223	0.248009	0.0111874			211	2222	2020	0	0.0493273	0.0176999	0.171869	0.0155657	0.0649484	0.0141219			164	2222	2020	0	0.0587961	0.00962717	0.125323	0.0235492	0.0417998	0.0723579
	193	2222	2021	0	0.0853305	0.00127042	0.184865	0.540161	0.268208	0.0111874			211	2222	2021	0	0.0480812	0.0176999	0.193506	0.0173842	0.0730586	0.0141219			164	2222	2021	0	0.0531136	0.0100307	0.139576	0.0247793	0.0463338	0.0723579
	23	2016	2010	0	0.156938	0.418069	0.152751	0.0130788	0.286773	0.005526			213	2222	2010	0	0.1654	0.154715	0.127005	0.00719126	0.113629	0.0143918			11	2015	2010	0	0.0420811	0.00318352	0.0102607	0.00866092	0.00317205	0.0467148
	23	2016	2011	0	0.159796	0.453127	0.165109	0.0135969	0.318426	0.005526			213	2222	2011	0	0.167093	0.154715	0.153443	0.00792789	0.124919	0.0143918			11	2015	2011	0	0.0427235	0.00318539	0.0154916	0.0102159	0.00448	0.0467148
	23	2016	2012	0	0.16536	0.491365	0.177688	0.0139775	0.349918	0.005526			213	2222	2012	0	0.172235	0.154715	0.179959	0.00917005	0.144703	0.0143918			11	2015	2012	0	0.0424344	0.00318539	0.0219486	0.0115208	0.00555938	0.0467148
	23	2016	2013	0	0.171725	0.533089	0.190096	0.0138615	0.371256	0.005526			213	2222	2013	0	0.182596	0.154715	0.257968	0.0102606	0.161259	0.0143918			11	2015	2013	0	0.0422643	0.00318913	0.0209798	0.014517	0.00813517	0.0467148
	23	2016	2014	0	0.201295	0.578641	0.204762	0.0138089	0.396481	0.005526			213	2222	2014	0	0.190869	0.154715	0.221088	0.0114598	0.179043	0.0143918			11	2015	2014	0	0.0459702	0.00319847	0.0373342	0.0156455	0.00897221	0.0467148
	23	2016	2015	0	0.201933	0.628398	0.218822	0.0171779	0.532273	0.005526			213	2222	2015	0	0.193264	0.154715	0.244066	0.0147135	0.229466	0.0143918			11	2015	2015	1	0.0512685	0.00322649	0.0470564	0.0199927	0.0125119	0.0467148
	23	2016	2016	1	0.20277	0.682774	0.244124	0.0171729	0.570783	0.005526			213	2222	2016	0	0.199965	0.154715	0.263729	0.0157039	0.241626	0.0143918			11	2015	2016	1	0.0522075	0.00331804	0.0538702	0.0249267	0.0169984	0.0467148
	23	2016	2017	1	0.205041	0.742226	0.26747	0.0164163	0.594896	0.005526			213	2222	2017	0	0.203933	0.154715	0.291431	0.0170138	0.255161	0.0143918			11	2015	2017	1	0.0508181	0.00362257	0.0627988	0.0248444	0.0185413	0.0467148
	23	2016	2018	1	0.208278	0.804718	0.291726	0.0172462	0.669622	0.005526			213	2222	2018	0	0.209045	0.154715	0.319134	0.0191667	0.281356	0.0143918			11	2015	2018	1	0.0497891	0.00421294	0.0667323	0.0205779	0.0170889	0.0467148
	23	2016	2019	1	0.213576	0.867207	0.343643	0.0167458	0.690163	0.005526			213	2222	2019	0	0.209621	0.154715	0.346802	0.0201835	0.291054	0.0143918			11	2015	2019	1	0.0490169	0.0044035	0.0732476	0.0193879	0.016469	0.0467148
	23	2016	2020	1	0.220939	0.931431	0.34509	0.017184	0.756354	0.005526			213	2222	2020	0	0.220925	0.154715	0.333051	0.0221796	0.314929	0.0143918			11	2015	2020	1	0.0494917	0.00441471	0.073213	0.0195123	0.0166508	0.0467148
	23	2016	2021	1	0.222998	1	0.386372	0.0169808	0.797708	0.005526			213	2222	2021	0	0.221644	0.154715	0.365916	0.0247135	0.345651	0.0143918			11	2015	2021	1	0.0491664	0.00441845	0.0831645	0.0202989	0.0175187	0.0467148
	24	2016	2010	0	0.0902146	0.310429	0.146374	0.00468276	0.0944473	0.00354797			214	2222	2010	0	0.104238	0.162864	0.187832	0.00462528	0.10367	0.021858			170	2222	2010	0	0.045963	0.00397567	0.0124426	0.00772146	0.00159323	0.0752337
	24	2016	2011	0	0.0974364	0.310429	0.172797	0.00479916	0.0957378	0.00354797			214	2222	2011	0	0.121656	0.162864	0.220854	0.00507318	0.113779	0.021858			170	2222	2011	0	0.0440231	0.00397567	0.0135778	0.0083335	0.00173278	0.0752337
	24	2016	2012	0	0.0992269	0.310427	0.19001	0.00558404	0.112499	0.00354797			214	2222	2012	0	0.130087	0.162864	0.242306	0.0055714	0.124815	0.021858			170	2222	2012	0	0.0461335	0.00397567	0.019624	0.0099577	0.00295209	0.0752337
	24	2016	2013	0	0.101053	0.31042	0.203923	0.00643772	0.128936	0.00354797			214	2222	2013	0	0.133101	0.162864	0.358257	0.00606509	0.135649	0.021858			170	2222	2013	0	0.0430264	0.00397567	0.0155089	0.0122491	0.00461244	0.0752337
	24	2016	2014	0	0.107287	0.310401	0.216084	0.0067994	0.134674	0.00354797			214	2222	2014	0	0.133997	0.162864	0.261837	0.00641289	0.14217	0.021858			170	2222	2014	0	0.049255	0.00397567	0.0335651	0.0139731	0.00582908	0.0752337
	24	2016	2015	0	0.117742	0.310336	0.221985	0.00770483	0.151613	0.00354797			214	2222	2015	0	0.135275	0.162864	0.271673	0.0068788	0.151588	0.021858			170	2222	2015	0	0.0492572	0.00397567	0.0419682	0.0181315	0.00877928	0.0752337
	24	2016	2016	1	0.131716	0.310128	0.237323	0.00824745	0.159777	0.00354797			214	2222	2016	0	0.136163	0.162864	0.29399	0.00763113	0.166849	0.021858			170	2222	2016	0	0.0453611	0.00397567	0.0477073	0.0236388	0.0126685	0.0752337
	24	2016	2017	1	0.138984	0.309456	0.246373	0.00846554	0.162802	0.00354797			214	2222	2017	0	0.13415	0.162864	0.329682	0.00790408	0.170472	0.021858			170	2222	2017	0	0.045179	0.00397567	0.0551352	0.0261621	0.0145339	0.0752337
	24	2016	2018	1	0.144111	0.300198	0.249558	0.00877138	0.158752	0.00354797			214	2222	2018	0	0.135773	0.159767	0.365375	0.0085865	0.180489	0.021858			170	2222	2018	0	0.0448074	0.00397567	0.0614473	0.0254768	0.0138978	0.0752337
	24	2016	2019	1	0.147753	0.268821	0.183951	0.010044	0.159127	0.00354797			214	2222	2019	0	0.137714	0.159767	0.377861	0.00970915	0.202192	0.021858			170	2222	2019	0	0.046242	0.00397567	0.0735093	0.0252703	0.0136813	0.0752337
	24	2016	2020	1	0.150513	0.253105	0.208263	0.0114727	0.168158	0.00354797			214	2222	2020	0	0.141133	0.159767	0.34717	0.0104045	0.214398	0.021858			170	2222	2020	0	0.0501761	0.00397567	0.075609	0.0265598	0.0145548	0.0752337
	24	2016	2021	1	0.16126	0.24858	0.234467	0.0122659	0.173386	0.00354797			214	2222	2021	0	0.142704	0.159767	0.3938	0.0114171	0.232916	0.021858			170	2222	2021	0	0.0492588	0.00397567	0.0846284	0.028359	0.0157876	0.0752337
	196	2222	2010	0	0.0425364	0.17453	0.061869	0.0030731	0.0320353	0.00517863			215	2222	2010	0	0.0842762	0.296951	0.189729	0.00403398	0.121185	0.0148122			172	2222	2010	0	0.0435972	0.0130629	0.025802	0.00633525	0.00511899	0.0487392
	196	2222	2011	0	0.0455313	0.160699	0.0748521	0.00366113	0.0352869	0.00517863			215	2222	2011	0	0.0853551	0.296951	0.209376	0.00451257	0.135082	0.0148122			172	2222	2011	0	0.0435191	0.0130629	0.0330504	0.00735428	0.00656627	0.0487392
	196	2222	2012	0	0.0427883	0.147847	0.0827082	0.0045228	0.0404057	0.00517863			215	2222	2012	0	0.101475	0.296951	0.235109	0.00525039	0.156526	0.0148122			172	2222	2012	0	0.0428368	0.0130629	0.0396955	0.00873913	0.00854844	0.0487392
	196	2222	2013	0	0.0514224	0.135916	0.0933884	0.00553654	0.0461913	0.00517863			215	2222	2013	0	0.103116	0.296951	0.418889	0.00595585	0.176489	0.0148122			172	2222	2013	0	0.0426065	0.0130629	0.0418817	0.00872607	0.00844546	0.0487392
	196	2222	2014	0	0.0599857	0.124845	0.0944242	0.00637969	0.0480962	0.00517863			215	2222	2014	0	0.103189	0.296951	0.269483	0.0063689	0.186911	0.0148122			172	2222	2014	0	0.0434503	0.0130629	0.0480598	0.0105722	0.0110763	0.0487392
	196	2222	2015	0	0.0625795	0.114584	0.0989069	0.00745502	0.0517717	0.00517863			215	2222	2015	0	0.104897	0.296951	0.284138	0.00703171	0.204964	0.0148122			172	2222	2015	0	0.0479899	0.0130629	0.0470132	0.0113837	0.0122377	0.0487392
	196	2222	2016	0	0.06274	0.105079	0.107846	0.00917419	0.0585437	0.00517863			215	2222	2016	0	0.106819	0.296951	0.303284	0.00768657	0.220773	0.0148122			172	2222	2016	0	0.0458027	0.0130629	0.0518159	0.0124612	0.0136872	0.0487392
	196	2222	2017	0	0.060015	0.0962829	0.11184	0.0105728	0.0665465	0.00517863			215	2222	2017	0	0.104887	0.296951	0.333782	0.00786524	0.221691	0.0148122			172	2222	2017	0	0.0412219	0.0130629	0.0573084	0.0133692	0.0147946	0.0487392
	196	2222	2018	0	0.0558193	0.0877487	0.109027	0.013084	0.0750481	0.00517863			215	2222	2018	0	0.106041	0.296951	0.364283	0.00848647	0.235068	0.0148122			172	2222	2018	0	0.0422992	0.0130629	0.0594557	0.0139275	0.0155164	0.0487392
	196	2222	2019	0	0.0563761	0.0792126	0.102834	0.0163293	0.0794759	0.00517863			215	2222	2019	0	0.107123	0.296951	0.37598	0.00940401	0.254021	0.0148122			172	2222	2019	0	0.0438527	0.0153011	0.0810259	0.0133096	0.0175266	0.0487392
	196	2222	2020	0	0.0551693	0.0712276	0.103054	0.0199654	0.0881157	0.00517863			215	2222	2020	0	0.11105	0.296951	0.3312	0.0104466	0.275173	0.0148122			172	2222	2020	0	0.0423316	0.0153011	0.0993437	0.0148084	0.0199193	0.0487392
	196	2222	2021	0	0.0571456	0.0641207	0.113583	0.0238856	0.0955862	0.00517863			215	2222	2021	0	0.110251	0.296951	0.372371	0.0114735	0.294838	0.0148122			172	2222	2021	0	0.0405953	0.0153011	0.116533	0.0158962	0.021621	0.0487392
	197	2222	2010	0	0.0636656	0.0240184	0.097138	0.0249908	0.108049	0.00316893			216	2222	2010	0	0.0562087	0.104232	0.0910703	0.00407483	0.0331253	0.0192463			173	2222	2010	0	0.0528561	0.000517509	0.0111689	0.0310714	0.00363535	0.116286
	197	2222	2011	0	0.0758197	0.0240184	0.0951205	0.0272158	0.11823	0.00316893			216	2222	2011	0	0.0589517	0.104232	0.109637	0.00461506	0.038001	0.0192463			173	2222	2011	0	0.0562774	0.000573557	0.0160041	0.0351498	0.00518747	0.116286
	197	2222	2012	0	0.0794068	0.0240184	0.106253	0.0319409	0.139227	0.00316893			216	2222	2012	0	0.0617338	0.104232	0.123695	0.00528196	0.0441197	0.0192463			173	2222	2012	0	0.0525102	0.000652024	0.0218253	0.0379128	0.00669088	0.116286
	197	2222	2013	0	0.0798206	0.0240184	0.130701	0.0352273	0.153299	0.00316893			216	2222	2013	0	0.0653831	0.104232	0.130593	0.00615818	0.0520857	0.0192463			173	2222	2013	0	0.0560429	0.000765989	0.0263729	0.0395315	0.0083018	0.116286
	197	2222	2014	0	0.0855363	0.0240184	0.116163	0.0359086	0.155419	0.00316893			216	2222	2014	0	0.0614977	0.104232	0.156025	0.00699474	0.0596779	0.0192463			173	2222	2014	0	0.0583558	0.000939737	0.0308404	0.0397435	0.0100899	0.116286
	197	2222	2015	0	0.0884815	0.0240184	0.125807	0.0380051	0.165789	0.00316893			216	2222	2015	0	0.0641965	0.104232	0.170684	0.00810168	0.069909	0.0192463			173	2222	2015	0	0.0588885	0.00121064	0.0349014	0.0405312	0.0131904	0.116286
	197	2222	2016	0	0.0884823	0.0240184	0.136081	0.0397053	0.172186	0.00316893			216	2222	2016	0	0.0650695	0.104232	0.188991	0.00930827	0.0809612	0.0192463			173	2222	2016	0	0.060322	0.00166649	0.0397626	0.0405711	0.0178367	0.116286
	197	2222	2017	0	0.090403	0.0240184	0.156196	0.0416856	0.181485	0.00316893			216	2222	2017	0	0.0631869	0.104232	0.213446	0.00964386	0.0843842	0.0192463			173	2222	2017	0	0.0608376	0.00248479	0.0448789	0.0331012	0.0204838	0.116286
	197	2222	2018	0	0.0915752	0.0241137	0.179412	0.0429226	0.183776	0.00316893			216	2222	2018	0	0.0646484	0.104232	0.237901	0.0100671	0.0884038	0.0192463			173	2222	2018	0	0.0620045	0.00368422	0.0494416	0.0225681	0.0193201	0.116286
	197	2222	2019	0	0.093195	0.0241137	0.184658	0.0451993	0.19025	0.00316893			216	2222	2019	0	0.0655206	0.104232	0.265956	0.0115136	0.102162	0.0192463			173	2222	2019	0	0.0591369	0.00470055	0.0675626	0.0180941	0.0192443	0.116286
	197	2222	2020	0	0.0939136	0.0241137	0.158786	0.0507061	0.210978	0.00316893			216	2222	2020	0	0.0730203	0.104232	0.269429	0.012836	0.11503	0.0192463			173	2222	2020	0	0.0574623	0.00540863	0.081947	0.0163113	0.0197801	0.116286
	197	2222	2021	0	0.0910041	0.0241137	0.195357	0.0553201	0.227406	0.00316893			216	2222	2021	0	0.0736928	0.104232	0.297153	0.0135016	0.121886	0.0192463			173	2222	2021	0	0.0583586	0.00604571	0.0924867	0.0154557	0.0209437	0.116286
	198	2222	2010	0	0.0355478	0.0217858	0.0575074	0.00352907	0.0351341	0.00800634			217	2222	2010	0	0.0528099	0.0631343	0.0961887	0.00336624	0.0267868	0.0146253			174	2222	2010	0	0.0349953	0.000349366	0.00408481	0.0324268	0.000879126	0.04694
	198	2222	2011	0	0.0362893	0.0192151	0.0717837	0.00443277	0.0392661	0.00800634			217	2222	2011	0	0.0587817	0.0631343	0.116005	0.00390317	0.0316964	0.0146253			174	2222	2011	0	0.0336149	0.000349366	0.00772632	0.0383631	0.00184503	0.04694
	198	2222	2012	0	0.0372021	0.0168312	0.0830326	0.00568753	0.044515	0.00800634			217	2222	2012	0	0.0634208	0.0631343	0.130584	0.00458552	0.0381746	0.0146253			174	2222	2012	0	0.0338877	0.000349366	0.0112965	0.0473224	0.00330711	0.04694
	198	2222	2013	0	0.0373948	0.0146379	0.088004	0.00683639	0.0466197	0.00800634			217	2222	2013	0	0.061213	0.0631343	0.141405	0.00531385	0.0447998	0.0146253			174	2222	2013	0	0.0326862	0.000349366	0.0119128	0.0526569	0.00417248	0.04694
	198	2222	2014	0	0.0396718	0.0126351	0.084503	0.00793038	0.0466328	0.00800634			217	2222	2014	0	0.0644682	0.0631343	0.167263	0.00591311	0.0501803	0.0146253			174	2222	2014	0	0.0349497	0.000349366	0.0155175	0.0633371	0.00589226	0.04694
	198	2222	2015	0	0.0369578	0.0108191	0.0808399	0.0107957	0.0557514	0.00800634			217	2222	2015	0	0.0634604	0.0631343	0.182385	0.00653585	0.0559593	0.0146253			174	2222	2015	0	0.0434778	0.000349366	0.0168517	0.0729418	0.00744048	0.04694
	198	2222	2016	0	0.0369706	0.00918813	0.0846739	0.0127843	0.0559595	0.00800634			217	2222	2016	0	0.0685971	0.0631343	0.202937	0.00742497	0.0640511	0.0146253			174	2222	2016	0	0.0389201	0.000349366	0.0188909	0.0833364	0.00908642	0.04694
	198	2222	2017	0	0.0379871	0.00773275	0.0918725	0.0164273	0.0616859	0.00800634			217	2222	2017	0	0.0683338	0.0631343	0.2265	0.00789534	0.0687045	0.0146253			174	2222	2017	0	0.0385006	0.000349366	0.0212241	0.0881059	0.00980796	0.04694
	198	2222	2018	0	0.0386578	0.00629605	0.100924	0.0213334	0.0659749	0.00800634			217	2222	2018	0	0.0706254	0.0631343	0.250062	0.00830647	0.0726804	0.0146253			174	2222	2018	0	0.0396637	0.000345629	0.0231011	0.091385	0.01027	0.04694
	198	2222	2019	0	0.0392144	0.00485749	0.0983274	0.0301137	0.0731045	0.00800634			217	2222	2019	0	0.0702134	0.0631343	0.267171	0.00928052	0.0820997	0.0146253			174	2222	2019	0	0.0376214	0.00037739	0.0344928	0.101184	0.0121673	0.04694
	198	2222	2020	0	0.0403443	0.00368795	0.110156	0.0422573	0.0797432	0.00800634			217	2222	2020	0	0.0753598	0.0631343	0.275665	0.0105083	0.0940847	0.0146253			174	2222	2020	0	0.0396217	0.000369916	0.0431424	0.107304	0.0130789	0.04694
	198	2222	2021	0	0.0403484	0.00284163	0.139318	0.0542669	0.0807071	0.00800634			217	2222	2021	0	0.0769059	0.0631343	0.305459	0.0113568	0.102624	0.0146253			174	2222	2021	0	0.0384158	0.000369916	0.0510936	0.110303	0.0135591	0.04694
	199	2222	2010	0	0.0349839	0.00527598	0.0410233	0.0187881	0.0184428	0.00846818			218	2222	2010	0	0.0463623	0.0573763	0.0839321	0.00352617	0.0226769	0.0140446			175	2222	2010	0	0.0694824	0.000543665	0.0137876	0.0343147	0.0101192	0.148247
	199	2222	2011	0	0.0353776	0.00527598	0.0475646	0.0218418	0.021994	0.00846818			218	2222	2011	0	0.0446946	0.0573763	0.10183	0.00394019	0.0257202	0.0140446			175	2222	2011	0	0.069311	0.00208125	0.0194077	0.0133959	0.0125214	0.148247
	199	2222	2012	0	0.0355419	0.00527598	0.0536042	0.0253356	0.0260832	0.00846818			218	2222	2012	0	0.0485227	0.0573763	0.114768	0.00460841	0.0308885	0.0140446			175	2222	2012	0	0.0704063	0.000530587	0.0250105	0.0491811	0.0162593	0.148247
	199	2222	2013	0	0.0358709	0.00527598	0.0555158	0.0275788	0.0282921	0.00846818			218	2222	2013	0	0.0521367	0.0573763	0.116526	0.00538589	0.036742	0.0140446			175	2222	2013	0	0.0730373	0.00213356	0.0333661	0.0181776	0.019305	0.148247
	199	2222	2014	0	0.0367169	0.00527598	0.056504	0.02872	0.029648	0.00846818			218	2222	2014	0	0.0556791	0.0573763	0.145751	0.00601092	0.0414624	0.0140446			175	2222	2014	0	0.0716783	0.000517509	0.0332126	0.0617621	0.0207854	0.148247
	199	2222	2015	0	0.0394029	0.00527785	0.056504	0.0307749	0.0321842	0.00846818			218	2222	2015	0	0.055014	0.0573763	0.160397	0.00674932	0.04717	0.0140446			175	2222	2015	0	0.0707576	0.00218961	0.0333445	0.0202866	0.0225393	0.148247
	199	2222	2016	0	0.0391747	0.00527224	0.0591249	0.0355168	0.0375252	0.00846818			218	2222	2016	0	0.0610607	0.0573763	0.179537	0.00801646	0.0568475	0.0140446			175	2222	2016	0	0.0676483	0.000504432	0.0406794	0.0730536	0.0247449	0.148247
	199	2222	2017	0	0.0408634	0.00528906	0.071295	0.0384988	0.0411811	0.00846818			218	2222	2017	0	0.0596229	0.0573763	0.202954	0.00871124	0.0625513	0.0140446			175	2222	2017	0	0.0622169	0.00224939	0.0455492	0.0234625	0.0270349	0.148247
	199	2222	2018	0	0.0408853	0.00490046	0.0813199	0.0450916	0.0452173	0.00846818			218	2222	2018	0	0.0614444	0.0573763	0.226371	0.00930007	0.0673616	0.0140446			175	2222	2018	0	0.0578137	0.000539929	0.0471926	0.0840842	0.0305847	0.148247
	199	2222	2019	0	0.0406662	0.00663047	0.0817849	0.0362871	0.0478939	0.00846818			218	2222	2019	0	0.0645165	0.0573763	0.227977	0.0105876	0.0776279	0.0140446			175	2222	2019	0	0.0601602	0.00187947	0.0671756	0.0322855	0.0324139	0.148247
	199	2222	2020	0	0.0419715	0.00569634	0.0826952	0.0462619	0.0536941	0.00846818			218	2222	2020	0	0.069609	0.0573763	0.242706	0.0119932	0.089263	0.0140446			175	2222	2020	0	0.0597137	0.000599713	0.0768805	0.0859923	0.0340517	0.148247
	199	2222	2021	0	0.0426762	0.00593548	0.106287	0.0490895	0.0595839	0.00846818			218	2222	2021	0	0.0715838	0.0573763	0.276831	0.0130786	0.0985627	0.0140446			175	2222	2021	0	0.0573745	0.00184211	0.0868665	0.0362072	0.0358702	0.148247
	200	2222	2010	0	0.0372519	0.0239923	0.133259	0.00972211	0.0644332	0.0103836			15	2015	2010	0	0.0673321	0.0329992	0.101286	0.00946104	0.0575956	0.021995			176	2222	2010	0	0.0805039	0.00318539	0.00925515	0.00880949	0.00396818	0.241335
	200	2222	2011	0	0.0375267	0.0239642	0.151287	0.0115813	0.0765657	0.0103836			15	2015	2011	0	0.0691609	0.0356091	0.116667	0.0101907	0.06726	0.021995			176	2222	2011	0	0.0801154	0.00317979	0.00966385	0.0102657	0.0052981	0.241335
	200	2222	2012	0	0.0385576	0.0239306	0.171328	0.0138457	0.0931021	0.0103836			15	2015	2012	0	0.0720953	0.0389907	0.126285	0.00995761	0.0718515	0.021995			176	2222	2012	0	0.0809179	0.00316858	0.0194229	0.012004	0.00709038	0.241335
	200	2222	2013	0	0.0389095	0.0238839	0.239001	0.0161723	0.107512	0.0103836			15	2015	2013	0	0.0726256	0.043439	0.185252	0.0101979	0.0821195	0.021995			176	2222	2013	0	0.0815971	0.00314989	0.0241845	0.0146565	0.00925578	0.241335
	200	2222	2014	0	0.0424321	0.0238241	0.196038	0.0172508	0.112769	0.0103836			15	2015	2014	0	0.0757252	0.0494025	0.147378	0.00976324	0.0890555	0.021995			176	2222	2014	0	0.0837241	0.00310879	0.0283666	0.016499	0.0110464	0.241335
	200	2222	2015	0	0.0433735	0.0237438	0.207999	0.0196554	0.128296	0.0103836			15	2015	2015	1	0.0757065	0.0575818	0.154712	0.00878957	0.0931051	0.021995			176	2222	2015	0	0.0837194	0.00303219	0.0313226	0.019263	0.0134935	0.241335
	200	2222	2016	0	0.045709	0.0236392	0.211768	0.0227325	0.14691	0.0103836			15	2015	2016	1	0.076005	0.069109	0.170105	0.00842261	0.106745	0.021995			176	2222	2016	0	0.0850324	0.00288647	0.0354226	0.0232203	0.016209	0.241335
	200	2222	2017	0	0.0458823	0.0235009	0.200733	0.0233551	0.148915	0.0103836			15	2015	2017	1	0.0772041	0.0858841	0.192901	0.00752104	0.117346	0.021995			176	2222	2017	0	0.0856883	0.00261744	0.0400415	0.0262188	0.0168633	0.241335
	200	2222	2018	0	0.0440568	0.0233328	0.189698	0.0214964	0.13404	0.0103836			15	2015	2018	1	0.0747238	0.105813	0.213115	0.00674517	0.128451	0.021995			176	2222	2018	0	0.0957678	0.00153011	0.0429586	0.0397383	0.0164231	0.241335
	200	2222	2019	0	0.0450692	0.0231646	0.181284	0.0220402	0.134874	0.0103836			15	2015	2019	1	0.0825361	0.121422	0.232345	0.00676373	0.146685	0.021995			176	2222	2019	0	0.0592369	0.000442779	0.0601001	0.0896632	0.0171021	0.241335
	200	2222	2020	0	0.0450566	0.0231646	0.165105	0.0229341	0.138834	0.0103836			15	2015	2020	1	0.0848313	0.132563	0.210267	0.00697645	0.163824	0.021995			176	2222	2020	0	0.0803235	0.000156934	0.0732368	0.142165	0.0190754	0.241335
	200	2222	2021	0	0.0477328	0.0231646	0.182776	0.0248919	0.149274	0.0103836			15	2015	2021	1	0.0858117	0.142704	0.24007	0.00723158	0.181246	0.021995			176	2222	2021	0	0.0778338	9.34132e-05	0.0815297	0.165474	0.0201792	0.241335
	201	2222	2010	0	0.0347426	0.10206	0.19238	0.0014752	0.0413468	0.00606575			221	2222	2010	0	0.095991	0.159086	0.107022	0.00251561	0.04971	0.0187614			177	2222	2010	0	0.0629679	0.0026847	0.00796635	0.00677774	0.00135737	0.134653
	201	2222	2011	0	0.0346911	0.0901587	0.231526	0.00195015	0.0485833	0.00606575			221	2222	2011	0	0.0724664	0.159086	0.0935441	0.00318046	0.0436637	0.0187614			177	2222	2011	0	0.0633245	0.00256886	0.0126761	0.00884778	0.00305438	0.134653
	201	2222	2012	0	0.0352677	0.0791453	0.260366	0.00231673	0.0504734	0.00606575			221	2222	2012	0	0.076838	0.159086	0.107866	0.00381983	0.0529852	0.0187614			177	2222	2012	0	0.0648807	0.00245677	0.0196175	0.0106122	0.00419712	0.134653
	201	2222	2013	0	0.0352119	0.0690193	0.325198	0.00296946	0.0565836	0.00606575			221	2222	2013	0	0.0775061	0.159086	0.130452	0.00454837	0.0638483	0.0187614			177	2222	2013	0	0.0639827	0.00234841	0.0266561	0.0128577	0.00563866	0.134653
	201	2222	2014	0	0.038604	0.0597714	0.271107	0.00367175	0.0613466	0.00606575			221	2222	2014	0	0.0867515	0.159086	0.134903	0.00505111	0.0712626	0.0187614			177	2222	2014	0	0.0655123	0.00224379	0.0289894	0.0146873	0.0065895	0.134653
	201	2222	2015	0	0.0399755	0.0513866	0.274517	0.00463572	0.0669995	0.00606575			221	2222	2015	0	0.0852904	0.159086	0.146608	0.00605915	0.0857591	0.0187614			177	2222	2015	0	0.0638509	0.00214477	0.0319454	0.0175087	0.00833987	0.134653
	201	2222	2016	0	0.0364359	0.0438407	0.282665	0.00647994	0.0808277	0.00606575			221	2222	2016	0	0.0878502	0.159086	0.161822	0.00726412	0.101898	0.0187614			177	2222	2016	0	0.0672653	0.00204762	0.0359005	0.020523	0.00989612	0.134653
	201	2222	2017	0	0.0374627	0.0371037	0.246291	0.00918012	0.0979774	0.00606575			221	2222	2017	0	0.0880375	0.159088	0.179809	0.00766652	0.105845	0.0187614			177	2222	2017	0	0.0654412	0.00195607	0.0403032	0.0223185	0.0104761	0.134653
	201	2222	2018	0	0.0369631	0.0304284	0.209917	0.0108415	0.0949939	0.00606575			221	2222	2018	0	0.0897055	0.160731	0.199302	0.00838378	0.115009	0.0187614			177	2222	2018	0	0.0647888	0.0018664	0.0423575	0.0238826	0.0108235	0.134653
	201	2222	2019	0	0.0369494	0.0237531	0.191441	0.0120705	0.0819261	0.00606575			221	2222	2019	0	0.0890272	0.18184	0.238556	0.00781144	0.1194	0.0187614			177	2222	2019	0	0.0509011	0.00177485	0.0532431	0.0275494	0.0124745	0.134653
	201	2222	2020	0	0.0377204	0.0182586	0.211149	0.0162015	0.0853306	0.00606575			221	2222	2020	0	0.0948206	0.185616	0.222995	0.00866807	0.133767	0.0187614			177	2222	2020	0	0.0613724	0.00168704	0.0668382	0.0330822	0.0150428	0.134653
	201	2222	2021	0	0.0378414	0.0142156	0.250899	0.0225394	0.0936308	0.00606575			221	2222	2021	0	0.0952898	0.185937	0.250588	0.00955401	0.145962	0.0187614			177	2222	2021	0	0.0526911	0.00160484	0.0760177	0.0351239	0.0154185	0.134653
	202	2222	2010	0	0.0666628	0.00176738	0.154286	0.0195631	0.0414257	0.00731839			222	2222	2010	0	0.0935817	0.0532717	0.0929884	0.00200222	0.0267409	0.0296409			181	2222	2010	0	0.012053	0.00809519	0.0203116	0.00803071	0.0078802	0.0804468
	202	2222	2011	0	0.0680307	0.00176738	0.182112	0.0234582	0.0495042	0.00731839			222	2222	2011	0	0.0671217	0.0532792	0.08172	0.00271614	0.0208826	0.0296409			181	2222	2011	0	0.0133049	0.00809519	0.0295127	0.00938462	0.00993584	0.0804468
	202	2222	2012	0	0.0734163	0.00176738	0.211783	0.0265418	0.0558614	0.00731839			222	2222	2012	0	0.0705447	0.0532923	0.0939312	0.00304559	0.0241112	0.0296409			181	2222	2012	0	0.0111198	0.00809519	0.0362854	0.010789	0.0120125	0.0804468
	202	2222	2013	0	0.0739198	0.00176738	0.212687	0.0278257	0.0582393	0.00731839			222	2222	2013	0	0.0708367	0.0533203	0.106454	0.00349072	0.0282131	0.0296409			181	2222	2013	0	0.0133716	0.00809519	0.0379267	0.0125333	0.0145911	0.0804468
	202	2222	2014	0	0.0755697	0.00176738	0.223274	0.0284436	0.0595226	0.00731839			222	2222	2014	0	0.0723473	0.0533801	0.12701	0.00367461	0.0299729	0.0296409			181	2222	2014	0	0.0124454	0.00809519	0.0510417	0.0139854	0.0169065	0.0804468
	202	2222	2015	0	0.0794603	0.00176738	0.206656	0.0322818	0.0849831	0.00731839			222	2222	2015	0	0.0691798	0.0535108	0.134693	0.00416528	0.0346376	0.0296409			181	2222	2015	0	0.0151171	0.00809519	0.0555677	0.0160056	0.0199297	0.0804468
	202	2222	2016	0	0.0809142	0.00176738	0.210665	0.0336759	0.0898385	0.00731839			222	2222	2016	0	0.0767756	0.0537911	0.147933	0.00470325	0.0395545	0.0296409			181	2222	2016	0	0.0136063	0.00809519	0.0611813	0.0176256	0.0224771	0.0804468
	202	2222	2017	0	0.0806107	0.00176551	0.194789	0.0382142	0.10244	0.00731839			222	2222	2017	0	0.0718502	0.0543964	0.162514	0.00513717	0.0441503	0.0296409			181	2222	2017	0	0.0121403	0.00809519	0.0721534	0.0192863	0.0251582	0.0804468
	202	2222	2018	0	0.0819127	0.00198036	0.178912	0.0350915	0.105119	0.00731839			222	2222	2018	0	0.0720533	0.0582731	0.179007	0.00554596	0.0515683	0.0296409			181	2222	2018	0	0.016288	0.00809519	0.0809826	0.0212266	0.0282177	0.0804468
	202	2222	2019	0	0.0830378	0.000995785	0.199507	0.0695452	0.109042	0.00731839			222	2222	2019	0	0.0736957	0.0693014	0.196456	0.00521556	0.057922	0.0296409			181	2222	2019	0	0.0215223	0.00631474	0.0859108	0.0289768	0.0311316	0.0804468
	202	2222	2020	0	0.08376	0.00125174	0.20745	0.0566	0.109847	0.00731839			222	2222	2020	0	0.0919462	0.0791789	0.211182	0.00516225	0.0661742	0.0296409			181	2222	2020	0	0.0165907	0.00631474	0.0948761	0.0316293	0.0344364	0.0804468
	202	2222	2021	0	0.0884973	0.00120316	0.267316	0.0663135	0.124589	0.00731839			222	2222	2021	0	0.0973037	0.0842494	0.242671	0.00542971	0.0747515	0.0296409			181	2222	2021	0	0.0173153	0.00631474	0.108067	0.034245	0.0377039	0.0804468
	205	2222	2010	0	0.0756206	0.100113	0.123373	0.00706869	0.0619257	0.00819635			223	2222	2010	0	0.112998	0.0122203	0.124638	0.00569273	0.0321373	0.0291315			183	2222	2010	0	0.0461046	0.000637078	0.0154051	0.0349558	0.00475436	0.0707141
	205	2222	2011	0	0.0774042	0.0995748	0.145626	0.00781172	0.068207	0.00819635			223	2222	2011	0	0.0665224	0.0123119	0.100976	0.00761137	0.0237864	0.0291315			183	2222	2011	0	0.0473536	0.000779066	0.0219983	0.0372736	0.00650897	0.0707141
	205	2222	2012	0	0.0806168	0.100294	0.162562	0.00895909	0.0792359	0.00819635			223	2222	2012	0	0.0692835	0.0124744	0.110095	0.00858667	0.0278414	0.0291315			183	2222	2012	0	0.0463244	0.000954683	0.0293527	0.0390825	0.00851659	0.0707141
	205	2222	2013	0	0.080924	0.0993319	0.201457	0.010067	0.0884061	0.00819635			223	2222	2013	0	0.0632435	0.0127696	0.111144	0.00972386	0.032958	0.0291315			183	2222	2013	0	0.0489013	0.00117327	0.0309745	0.0400435	0.0106653	0.0707141
	205	2222	2014	0	0.0815159	0.100621	0.174101	0.0106971	0.094984	0.00819635			223	2222	2014	0	0.0684712	0.0133077	0.118472	0.00952366	0.0338774	0.0291315			183	2222	2014	0	0.0501995	0.00144604	0.0450064	0.0388443	0.0125849	0.0707141
	205	2222	2015	0	0.0818892	0.0989003	0.178248	0.0122582	0.107634	0.00819635			223	2222	2015	0	0.0679325	0.0143165	0.12001	0.00967646	0.0371241	0.0291315			183	2222	2015	0	0.0482468	0.00178606	0.051658	0.0388562	0.0155341	0.0707141
	205	2222	2016	0	0.0829115	0.10121	0.133181	0.0123054	0.110102	0.00819635			223	2222	2016	0	0.0735577	0.0162931	0.130889	0.00976351	0.0430239	0.0291315			183	2222	2016	0	0.0443957	0.00221016	0.0572306	0.0374017	0.0182998	0.0707141
	205	2222	2017	0	0.0855085	0.0981344	0.139368	0.0138574	0.120182	0.00819635			223	2222	2017	0	0.0700819	0.0204837	0.150083	0.00834389	0.0462903	0.0291315			183	2222	2017	0	0.0453479	0.00274261	0.0678091	0.0348013	0.020709	0.0707141
	205	2222	2018	0	0.085765	0.101221	0.152368	0.0151609	0.134464	0.00819635			223	2222	2018	0	0.0708827	0.0266956	0.167352	0.00713261	0.0518115	0.0291315			183	2222	2018	0	0.0434813	0.00345442	0.0805285	0.0312685	0.0230921	0.0707141
	205	2222	2019	0	0.0866041	0.0993992	0.156717	0.0164322	0.141512	0.00819635			223	2222	2019	0	0.0691	0.0301557	0.182861	0.00706353	0.0583766	0.0291315			183	2222	2019	0	0.0571683	0.00446515	0.0841981	0.0269774	0.0252851	0.0707141
	205	2222	2020	0	0.0894736	0.100311	0.151945	0.01679	0.145161	0.00819635			223	2222	2020	0	0.0751865	0.0311664	0.206959	0.00773515	0.0667804	0.0291315			183	2222	2020	0	0.0500012	0.00583459	0.082332	0.0234441	0.0285227	0.0707141
	205	2222	2021	0	0.0898136	0.0996252	0.160888	0.0168366	0.1437	0.00819635			223	2222	2021	0	0.0730508	0.0317549	0.232906	0.00845677	0.0750502	0.0291315			183	2222	2021	0	0.05031	0.0076001	0.0938122	0.0202763	0.0320478	0.0707141
	25	2016	2010	0	0.079114	0.0362612	0.156559	0.0201742	0.0811455	0.00808894			225	2222	2010	0	0.0463443	0.00600087	0.0287602	0.0142826	0.0065817	0.043141			185	2222	2010	0	0.0548846	0.000332551	0.16893	0.0405948	0.0418376	0.0511101
	25	2016	2011	0	0.0787932	0.0409393	0.185949	0.0191694	0.0867568	0.00808894			225	2222	2011	0	0.0465406	0.00623066	0.0380348	0.0168531	0.00893345	0.043141			185	2222	2011	0	0.0591539	0.000332551	0.207597	0.052439	0.061635	0.0511101
	25	2016	2012	0	0.0800237	0.0464843	0.211091	0.0192245	0.0987786	0.00808894			225	2222	2012	0	0.0472209	0.00655761	0.0438712	0.0195197	0.0117039	0.043141			185	2222	2012	0	0.0622198	0.000332551	0.237475	0.0627676	0.073575	0.0511101
	25	2016	2013	0	0.0788913	0.053098	0.268467	0.0187737	0.110142	0.00808894			225	2222	2013	0	0.0471991	0.00702841	0.0378359	0.0213799	0.0142925	0.043141			185	2222	2013	0	0.0666187	0.000332551	0.23312	0.0705846	0.082505	0.0511101
	25	2016	2014	0	0.0776872	0.0610343	0.226265	0.0165629	0.110914	0.00808894			225	2222	2014	0	0.0477586	0.00772341	0.0508255	0.0223241	0.0168076	0.043141			185	2222	2014	0	0.0654315	0.000332551	0.209	0.0776639	0.076592	0.0511101
	25	2016	2015	0	0.0771356	0.0706148	0.227871	0.0164823	0.128217	0.00808894			225	2222	2015	0	0.0482549	0.00878085	0.0557839	0.0225763	0.0195686	0.043141			185	2222	2015	0	0.0697387	0.000332551	0.157926	0.0770377	0.0894032	0.0511101
	25	2016	2016	1	0.0825578	0.0822653	0.199302	0.015072	0.136003	0.00808894			225	2222	2016	0	0.0516799	0.0104529	0.0605261	0.0204331	0.0249708	0.043141			185	2222	2016	0	0.0701587	0.000332551	0.123987	0.0793006	0.0890619	0.0511101
	25	2016	2017	1	0.0822497	0.0965258	0.204844	0.0123107	0.130114	0.00808894			225	2222	2017	0	0.050909	0.0132479	0.0683843	0.0182338	0.0281055	0.043141			185	2222	2017	0	0.0712136	0.000332551	0.171638	0.0750588	0.0840588	0.0511101
	25	2016	2018	1	0.0799918	0.112215	0.225424	0.010546	0.129348	0.00808894			225	2222	2018	0	0.0509029	0.0168275	0.07738	0.0156669	0.0307436	0.043141			185	2222	2018	0	0.0725086	0.000332551	0.246762	0.0826164	0.0929728	0.0511101
	25	2016	2019	1	0.0831404	0.126724	0.204764	0.00981903	0.135146	0.00808894			225	2222	2019	0	0.0511707	0.0193066	0.0978927	0.0147058	0.0331157	0.043141			185	2222	2019	0	0.0734026	0.000332551	0.231195	0.0913108	0.103228	0.0511101
	25	2016	2020	1	0.0846029	0.140499	0.193279	0.00970767	0.147804	0.00808894			225	2222	2020	0	0.0663794	0.0207284	0.11543	0.0153048	0.0375008	0.043141			185	2222	2020	0	0.0747233	0.000332551	0.185311	0.0934121	0.105706	0.0511101
	25	2016	2021	1	0.084316	0.155049	0.215046	0.00938461	0.157193	0.00808894			225	2222	2021	0	0.0597936	0.0218606	0.126292	0.0158919	0.0415083	0.043141			185	2222	2021	0	0.0763635	0.000332551	0.212931	0.107993	0.122904	0.0511101
	208	2222	2010	0	0.0520792	0.00916197	0.133361	0.00791226	0.0333101	0.00597182			16	2015	2010	0	0.224383	0.108045	0.11468	0.0036312	0.141023	0.0191821			195	2222	2010	0	0.0318302	0.000330683	0.105719	0.14194	0.0690354	0.0494106
	208	2222	2011	0	0.0527335	0.00916197	0.160625	0.00877543	0.0374473	0.00597182			16	2015	2011	0	0.23837	0.108045	0.141699	0.0040535	0.153496	0.0191821			195	2222	2011	0	0.0333291	0.000330683	0.109775	0.14121	0.0686578	0.0494106
	208	2222	2012	0	0.0550478	0.00916197	0.176992	0.0102778	0.0455149	0.00597182			16	2015	2012	0	0.259879	0.108045	0.155884	0.00421167	0.154861	0.0191821			195	2222	2012	0	0.0318366	0.000330683	0.114623	0.140274	0.0681728	0.0494106
	208	2222	2013	0	0.0553876	0.00916197	0.215007	0.0115429	0.051583	0.00597182			16	2015	2013	0	0.274295	0.108045	0.319826	0.00521613	0.186964	0.0191821			195	2222	2013	0	0.033418	0.000330683	0.120451	0.139074	0.0675512	0.0494106
	208	2222	2014	0	0.057803	0.00916197	0.184478	0.0123159	0.0552466	0.00597182			16	2015	2014	0	0.290021	0.108045	0.176298	0.00577462	0.200608	0.0191821			195	2222	2014	0	0.0318376	0.000330683	0.127503	0.137538	0.0667562	0.0494106
	208	2222	2015	0	0.0584719	0.00916197	0.17742	0.0138214	0.0623752	0.00597182			16	2015	2015	1	0.283559	0.10804	0.183968	0.00725487	0.243741	0.0191821			195	2222	2015	0	0.0334986	0.000330683	0.136096	0.135581	0.0657423	0.0494106
	208	2222	2016	0	0.0620535	0.00916197	0.140138	0.0157436	0.0714092	0.00597182			16	2015	2016	1	0.305551	0.108141	0.198895	0.00750181	0.24102	0.0191821			195	2222	2016	0	0.0318391	0.000330683	0.14666	0.133093	0.064454	0.0494106
	208	2222	2017	0	0.0626417	0.00916197	0.152187	0.0156853	0.0711283	0.00597182			16	2015	2017	1	0.322472	0.105938	0.221311	0.00834459	0.251522	0.0191821			195	2222	2017	0	0.0337144	0.000330683	0.159773	0.129947	0.0628249	0.0494106
	208	2222	2018	0	0.0669892	0.0114525	0.171476	0.0134331	0.0760409	0.00597182			16	2015	2018	1	0.361504	0.132951	0.243728	0.00694027	0.249369	0.0191821			195	2222	2018	0	0.0322177	0.000330683	0.176239	0.130042	0.062874	0.0494106
	208	2222	2019	0	0.0684217	0.0114525	0.180949	0.0167231	0.09576	0.00597182			16	2015	2019	1	0.369039	0.131589	0.297192	0.00744567	0.246548	0.0191821			195	2222	2019	0	0.0341523	0.000330683	0.200768	0.141194	0.0686492	0.0494106
	208	2222	2020	0	0.0688291	0.0114525	0.19137	0.0185455	0.107103	0.00597182			16	2015	2020	1	0.37487	0.131589	0.256588	0.00842234	0.268035	0.0191821			195	2222	2020	0	0.0329515	0.000330683	0.211591	0.156628	0.0766421	0.0494106
	208	2222	2021	0	0.0708016	0.0114525	0.203568	0.0194906	0.113234	0.00597182			16	2015	2021	1	0.379977	0.131589	0.279356	0.00942845	0.288776	0.0191821			195	2222	2021	0	0.0337645	0.000330683	0.222411	0.177412	0.0874058	0.0494106
	26	2016	2010	0	0.217747	0.48329	0.153034	0.00951879	0.213721	0.00708735			228	2222	2010	0	0.0575141	0.0134758	0.0537513	0.00450849	0.00860037	0.032281			209	2222	2010	0	0.0598374	0.000835114	0.0610235	0.0306952	0.0126188	0.151644
	26	2016	2011	0	0.218019	0.483348	0.16706	0.0106109	0.237577	0.00708735			228	2222	2011	0	0.0581644	0.0135487	0.0701056	0.00537907	0.0110691	0.032281			209	2222	2011	0	0.0603609	0.000835114	0.0778925	0.0357247	0.0154431	0.151644
	26	2016	2012	0	0.21838	0.483462	0.173143	0.0109192	0.243365	0.00708735			228	2222	2012	0	0.0588872	0.0134608	0.0814216	0.00669293	0.0145887	0.032281			209	2222	2012	0	0.0580699	0.000835114	0.0969932	0.040544	0.0182119	0.151644
	26	2016	2013	0	0.219055	0.483686	0.183347	0.0126202	0.281031	0.00708735			228	2222	2013	0	0.0600546	0.0135673	0.0754706	0.00798145	0.0181089	0.032281			209	2222	2013	0	0.0597257	0.000835114	0.103232	0.0446292	0.0206197	0.151644
	26	2016	2014	0	0.219684	0.484127	0.199085	0.0134507	0.298747	0.00708735			228	2222	2014	0	0.0592323	0.0134384	0.102901	0.00901829	0.0203148	0.032281			209	2222	2014	0	0.0630779	0.000835114	0.103787	0.0472023	0.0221971	0.151644
	26	2016	2015	0	0.220026	0.484994	0.212981	0.0188563	0.420108	0.00708735			228	2222	2015	0	0.0672981	0.0135954	0.113676	0.0100101	0.0231114	0.032281			209	2222	2015	0	0.0576109	0.000835114	0.103433	0.0515316	0.0248115	0.151644
	26	2016	2016	1	0.221086	0.486694	0.240586	0.0186822	0.41562	0.00708735			228	2222	2016	0	0.068836	0.0134067	0.12544	0.0106694	0.0240842	0.032281			209	2222	2016	0	0.0732156	0.000835114	0.110515	0.0731834	0.0380122	0.151644
	26	2016	2017	1	0.222108	0.490044	0.262366	0.0189028	0.422028	0.00708735			228	2222	2017	0	0.0646533	0.0136346	0.14059	0.011004	0.0250552	0.032281			209	2222	2017	0	0.060492	0.000835114	0.110104	0.0697156	0.036529	0.151644
	26	2016	2018	1	0.259899	0.506716	0.280418	0.0195915	0.450347	0.00708735			228	2222	2018	0	0.0678573	0.0132647	0.15574	0.0113564	0.0248195	0.032281			209	2222	2018	0	0.0736896	0.000835114	0.109693	0.0615545	0.0322131	0.151644
	26	2016	2019	1	0.264878	0.548048	0.328634	0.0198448	0.491243	0.00708735			228	2222	2019	0	0.0684935	0.013842	0.181725	0.0123338	0.028311	0.032281			209	2222	2019	0	0.0601886	0.000835114	0.0831234	0.0672992	0.035908	0.151644
	26	2016	2020	1	0.268315	0.584216	0.325435	0.0219427	0.574927	0.00708735			228	2222	2020	0	0.0685782	0.0132423	0.167477	0.0146248	0.0326495	0.032281			209	2222	2020	0	0.0717866	0.000835114	0.0837224	0.0750114	0.0411556	0.151644
	26	2016	2021	1	0.271224	0.60362	0.363927	0.0239423	0.643402	0.00708735			228	2222	2021	0	0.0723857	0.0137374	0.182439	0.0154537	0.03599	0.032281			209	2222	2021	0	0.0677164	0.000835114	0.113838	0.0802485	0.0450284	0.151644
	227	2222	2010	0	0.0271234	0.00448197	0.0100358	0.0109191	0.00196574	0.010917			230	2222	2010	0	0.0777902	0.0350617	0.0831775	0.0102602	0.0445243	0.0333351			212	2222	2010	0	0.0397398	0.00402798	0.0480944	0.0159842	0.0133913	0.07826
	227	2222	2011	0	0.0288895	0.00448197	0.0209041	0.0132511	0.00327379	0.010917			230	2222	2011	0	0.079076	0.0350617	0.103188	0.0125123	0.054962	0.0333351			212	2222	2011	0	0.0408083	0.00402798	0.06135	0.0182484	0.0161271	0.07826
	227	2222	2012	0	0.0298498	0.0044857	0.0259577	0.0157693	0.00472271	0.010917			230	2222	2012	0	0.0805823	0.0350617	0.115497	0.0140854	0.0620622	0.0333351			212	2222	2012	0	0.0431718	0.00402798	0.0685422	0.0184028	0.0168424	0.07826
	227	2222	2013	0	0.0352334	0.00449691	0.0226968	0.0179845	0.00616105	0.010917			230	2222	2013	0	0.0862444	0.0350617	0.129979	0.0163021	0.0722095	0.0333351			212	2222	2013	0	0.0414876	0.00402798	0.0900626	0.0220013	0.0210628	0.07826
	227	2222	2014	0	0.0379914	0.00452681	0.0337143	0.0203444	0.00761343	0.010917			230	2222	2014	0	0.08765	0.0350617	0.140706	0.0179479	0.0787442	0.0333351			212	2222	2014	0	0.0368469	0.00402798	0.0810648	0.0236293	0.0224885	0.07826
	227	2222	2015	0	0.0392267	0.00461088	0.0370012	0.0226421	0.00905548	0.010917			230	2222	2015	0	0.0952982	0.0350617	0.152613	0.0205191	0.0901887	0.0333351			212	2222	2015	0	0.0472862	0.00402798	0.0909341	0.0276417	0.027281	0.07826
	227	2222	2016	0	0.0418958	0.00484815	0.0410124	0.0255104	0.0113028	0.010917			230	2222	2016	0	0.0963607	0.0350617	0.16498	0.0233699	0.102815	0.0333351			212	2222	2016	0	0.0495711	0.00402798	0.0958254	0.030013	0.030361	0.07826
	227	2222	2017	0	0.0444434	0.00557303	0.0448745	0.0262045	0.0136217	0.010917			230	2222	2017	0	0.102847	0.0350617	0.180363	0.0246176	0.108124	0.0333351			212	2222	2017	0	0.0468705	0.00402798	0.0949518	0.0287945	0.0294149	0.07826
	227	2222	2018	0	0.0454968	0.00694621	0.0507152	0.0248516	0.0161266	0.010917			230	2222	2018	0	0.104379	0.0350617	0.195744	0.0260697	0.113239	0.0333351			212	2222	2018	0	0.0498396	0.0142941	0.0927613	0.0089424	0.0304348	0.07826
	227	2222	2019	0	0.0430234	0.00745438	0.0637243	0.0255114	0.0179588	0.010917			230	2222	2019	0	0.103557	0.0350617	0.20567	0.0294416	0.127499	0.0333351			212	2222	2019	0	0.0552176	0.0142941	0.0594817	0.00992469	0.0345691	0.07826
	227	2222	2020	0	0.0453317	0.00749735	0.0714982	0.0276192	0.0199003	0.010917			230	2222	2020	0	0.108225	0.0350617	0.18898	0.0332393	0.143984	0.0333351			212	2222	2020	0	0.0610511	0.0142941	0.0608159	0.0112687	0.0403775	0.07826
	227	2222	2021	0	0.0473413	0.00751416	0.076515	0.0297005	0.0217532	0.010917			230	2222	2021	0	0.10881	0.0350617	0.215126	0.0358767	0.155186	0.0333351			212	2222	2021	0	0.0659789	0.0142941	0.0722572	0.0122548	0.0448831	0.07826
	28	2016	2010	0	0.0673881	0.16065	0.130876	0.00418822	0.0547502	0.00204451			17	2015	2010	0	0.102182	0.160671	0.116029	0.00597139	0.0726633	0.0209145			14	2015	2010	0	0.0933918	0.0586897	0.125368	0.00329865	0.0435835	0.0542783
	28	2016	2011	0	0.0691665	0.16048	0.151929	0.00472853	0.0620816	0.00204451			17	2015	2011	0	0.10611	0.160671	0.136256	0.00629375	0.0777549	0.0209145			14	2015	2011	0	0.0948426	0.0586897	0.148508	0.00364081	0.048338	0.0542783
	28	2016	2012	0	0.0783945	0.160848	0.167319	0.00515255	0.0679149	0.00204451			17	2015	2012	0	0.10932	0.160671	0.160404	0.00717492	0.0898887	0.0209145			14	2015	2012	0	0.0967423	0.0586897	0.169417	0.00426768	0.0575438	0.0542783
	28	2016	2013	0	0.0905421	0.160054	0.21222	0.00601983	0.0792432	0.00204451			17	2015	2013	0	0.112622	0.160671	0.226641	0.00814969	0.102657	0.0209145			14	2015	2013	0	0.097604	0.0586897	0.221252	0.0049248	0.0669881	0.0542783
	28	2016	2014	0	0.0936	0.161771	0.197256	0.00617362	0.0815345	0.00204451			17	2015	2014	0	0.115895	0.160671	0.200448	0.00888843	0.11164	0.0209145			14	2015	2014	0	0.0968653	0.0586897	0.210507	0.00529426	0.0722651	0.0542783
	28	2016	2015	0	0.0961606	0.158093	0.21022	0.00696163	0.0900279	0.00204451			17	2015	2015	1	0.118824	0.160671	0.213708	0.0105952	0.133611	0.0209145			14	2015	2015	1	0.0935136	0.0586897	0.227156	0.00594235	0.0817939	0.0542783
	28	2016	2016	1	0.0982425	0.166135	0.225114	0.00740641	0.100087	0.00204451			17	2015	2016	1	0.121601	0.160671	0.229573	0.0119056	0.149816	0.0209145			14	2015	2016	1	0.0883238	0.0586897	0.249325	0.00704551	0.0976853	0.0542783
	28	2016	2017	1	0.103503	0.149265	0.246323	0.00845782	0.101323	0.00204451			17	2015	2017	1	0.124097	0.160671	0.255161	0.0130908	0.16124	0.0209145			14	2015	2017	1	0.086754	0.0586897	0.256139	0.0073025	0.101799	0.0542783
	28	2016	2018	1	0.112219	0.171901	0.266313	0.00793738	0.107644	0.00204451			17	2015	2018	1	0.138993	0.160671	0.280751	0.0140432	0.167324	0.0209145			14	2015	2018	1	0.0853309	0.0586897	0.262955	0.00755025	0.105404	0.0542783
	28	2016	2019	1	0.117307	0.162638	0.25728	0.00932904	0.11833	0.00204451			17	2015	2019	1	0.153165	0.160671	0.30326	0.0152733	0.177881	0.0209145			14	2015	2019	1	0.084966	0.0586897	0.267442	0.00840467	0.118287	0.0542783
	28	2016	2020	1	0.120823	0.164159	0.256299	0.0106004	0.135109	0.00204451			17	2015	2020	1	0.174847	0.160671	0.272761	0.0165527	0.19018	0.0209145			14	2015	2020	1	0.0878006	0.0586897	0.273062	0.00942093	0.133638	0.0542783
	28	2016	2021	1	0.124194	0.163453	0.28878	0.0115903	0.146159	0.00204451			17	2015	2021	1	0.18386	0.160671	0.281	0.0180477	0.204613	0.0209145			14	2015	2021	1	0.0887159	0.0586897	0.30901	0.0100211	0.14298	0.0542783
	235	2222	2010	0	0.0817309	0.0771687	0.125621	0.00280869	0.0300667	0.00676529			249	2222	2010	0	0.0523104	0.0182959	0.0500016	0.00332402	0.0115174	0.0344398			219	2222	2010	0	0.0877586	0.191478	0.139528	0.0078548	0.141911	0.0760616
	235	2222	2011	0	0.0836519	0.0662898	0.144605	0.00360081	0.0335004	0.00676529			249	2222	2011	0	0.0534551	0.0183015	0.0708625	0.00393659	0.0144724	0.0344398			219	2222	2011	0	0.0891985	0.191478	0.162558	0.00838759	0.150371	0.0760616
	235	2222	2012	0	0.086058	0.0775479	0.156931	0.00358052	0.0396335	0.00676529			249	2222	2012	0	0.0553357	0.0182922	0.0808723	0.00469602	0.0179979	0.0344398			219	2222	2012	0	0.0905494	0.191478	0.180904	0.00901034	0.160736	0.0760616
	235	2222	2013	0	0.089372	0.0659535	0.181939	0.00458788	0.043499	0.00676529			249	2222	2013	0	0.0584293	0.0183109	0.0827882	0.00536875	0.021166	0.0344398			219	2222	2013	0	0.0915024	0.191478	0.243724	0.00999777	0.177269	0.0760616
	235	2222	2014	0	0.0925132	0.0779571	0.177809	0.00404472	0.0451136	0.00676529			249	2222	2014	0	0.0585839	0.0182754	0.0962104	0.00588084	0.02327	0.0344398			219	2222	2014	0	0.0913236	0.191477	0.213018	0.0110087	0.193089	0.0760616
	235	2222	2015	0	0.0959243	0.0655966	0.181494	0.00503378	0.0473622	0.00676529			249	2222	2015	0	0.0591903	0.0183426	0.0967661	0.00631104	0.0250944	0.0344398			219	2222	2015	0	0.0920516	0.191484	0.231219	0.0133298	0.232208	0.0760616
	235	2222	2016	0	0.0976537	0.0783943	0.193067	0.00464894	0.0523119	0.00676529			249	2222	2016	0	0.0635363	0.0182156	0.10321	0.00730037	0.02925	0.0344398			219	2222	2016	0	0.0882624	0.191443	0.257289	0.0149451	0.256375	0.0760616
	235	2222	2017	0	0.0978744	0.0652193	0.208165	0.00587427	0.0552065	0.00676529			249	2222	2017	0	0.0612184	0.0184566	0.115337	0.00767255	0.0312965	0.0344398			219	2222	2017	0	0.085285	0.191678	0.280701	0.0162128	0.272132	0.0760616
	235	2222	2018	0	0.098145	0.0803896	0.221466	0.00498443	0.0576587	0.00676529			249	2222	2018	0	0.0552876	0.0174048	0.127464	0.00856864	0.0329896	0.0344398			219	2222	2018	0	0.0883953	0.173556	0.291658	0.0196547	0.291594	0.0760616
	235	2222	2019	0	0.0980695	0.0626074	0.15614	0.00694691	0.0631578	0.00676529			249	2222	2019	0	0.0547005	0.0199176	0.143167	0.00813537	0.0360842	0.0344398			219	2222	2019	0	0.0950334	0.313986	0.318224	0.0122612	0.319677	0.0760616
	235	2222	2020	0	0.0995781	0.0815516	0.157398	0.00598199	0.0711602	0.00676529			249	2222	2020	0	0.0640267	0.017812	0.132215	0.00970511	0.0389227	0.0344398			219	2222	2020	0	0.101432	0.257469	0.283954	0.0177578	0.371483	0.0760616
	235	2222	2021	0	0.101938	0.0631287	0.181501	0.00845549	0.0785206	0.00676529			249	2222	2021	0	0.0597186	0.01889	0.152751	0.0100188	0.0429607	0.0344398			219	2222	2021	0	0.105127	0.266493	0.312584	0.019312	0.408556	0.0760616
	236	2222	2010	0	0.0629757	0.0335092	0.0681919	0.00227016	0.00877194	0.00707023			252	2222	2010	0	0.0406811	0.0361808	0.0490112	0.00307613	0.00845632	0.0224611			220	2222	2010	0	0.0508027	0.0111778	0.0748046	0.0293249	0.045976	0.0479776
	236	2222	2011	0	0.0662678	0.0323378	0.0788029	0.00260476	0.0100886	0.00707023			252	2222	2011	0	0.0425506	0.037199	0.0721534	0.00352494	0.010684	0.0224611			220	2222	2011	0	0.0507574	0.0137037	0.0873985	0.0288534	0.0552748	0.0479776
	236	2222	2012	0	0.072281	0.0310039	0.086406	0.00320181	0.0126786	0.00707023			252	2222	2012	0	0.0440693	0.0382658	0.0862005	0.00408549	0.0135714	0.0224611			220	2222	2012	0	0.0511534	0.0170106	0.0972332	0.0261115	0.0616591	0.0479776
	236	2222	2013	0	0.0730971	0.029498	0.0884948	0.00365109	0.0141023	0.00707023			252	2222	2013	0	0.0450712	0.0393812	0.0908	0.00477567	0.0171779	0.0224611			220	2222	2013	0	0.0513509	0.0213972	0.123796	0.0242488	0.0715662	0.0479776
	236	2222	2014	0	0.0756111	0.027811	0.100738	0.00411507	0.0150404	0.00707023			252	2222	2014	0	0.043927	0.0405507	0.109462	0.00528394	0.0201577	0.0224611			220	2222	2014	0	0.0512161	0.0272935	0.116234	0.0205954	0.0769166	0.0479776
	236	2222	2015	0	0.0771142	0.0259409	0.102473	0.00474952	0.0162495	0.00707023			252	2222	2015	0	0.0457516	0.0417744	0.118965	0.00557109	0.0224314	0.0224611			220	2222	2015	0	0.0517654	0.0353364	0.123638	0.0166071	0.0793713	0.0479776
	236	2222	2016	0	0.076883	0.0238895	0.107429	0.00598317	0.0193306	0.00707023			252	2222	2016	0	0.0392284	0.0430579	0.130521	0.00614399	0.0259646	0.0224611			220	2222	2016	0	0.0565274	0.0464768	0.133754	0.01399	0.0873287	0.0479776
	236	2222	2017	0	0.0782352	0.0216737	0.115676	0.00718298	0.0212358	0.00707023			252	2222	2017	0	0.044146	0.0444031	0.141833	0.00650291	0.0288331	0.0224611			220	2222	2017	0	0.054116	0.0621609	0.1387	0.0108859	0.0896439	0.0479776
	236	2222	2018	0	0.0775706	0.0186677	0.120927	0.00923797	0.0238394	0.00707023			252	2222	2018	0	0.0407848	0.0457874	0.153145	0.00662926	0.030513	0.0224611			220	2222	2018	0	0.0514305	0.0817179	0.147313	0.00915261	0.0985671	0.0479776
	236	2222	2019	0	0.0773303	0.0149013	0.0817308	0.0123575	0.0260007	0.00707023			252	2222	2019	0	0.0434715	0.0471718	0.171936	0.00695182	0.0334233	0.0224611			220	2222	2019	0	0.0606534	0.101275	0.164171	0.0084388	0.112306	0.0479776
	236	2222	2020	0	0.0796682	0.0117925	0.0857399	0.0168048	0.0286851	0.00707023			252	2222	2020	0	0.0517771	0.0485693	0.171845	0.00763371	0.0384517	0.0224611			220	2222	2020	0	0.0575389	0.120808	0.134124	0.00800164	0.127022	0.0479776
	236	2222	2021	0	0.0819058	0.00967574	0.0979771	0.0218479	0.031308	0.00707023			252	2222	2021	0	0.0512836	0.0499985	0.206554	0.00804895	0.0422052	0.0224611			220	2222	2021	0	0.0592213	0.142651	0.151845	0.00750551	0.140564	0.0479776
	237	2222	2010	0	0.04912	0.0211151	0.24034	0.00647176	0.0455798	0.0071072			253	2222	2010	0	0.0709829	0.00603263	0.0705792	0.00364788	0.00950019	0.025853			224	2222	2010	0	0.121522	0.0400425	0.127998	0.000896648	0.0279602	0.0614584
	237	2222	2011	0	0.05013	0.0241511	0.271399	0.00688805	0.055971	0.0071072			253	2222	2011	0	0.0728271	0.0057692	0.0896366	0.00440252	0.0115441	0.025853			224	2222	2011	0	0.132852	0.0366404	0.160884	0.00116056	0.0338536	0.0614584
	237	2222	2012	0	0.051652	0.0205079	0.302935	0.00998248	0.070296	0.0071072			253	2222	2012	0	0.0745269	0.00606439	0.103554	0.00491184	0.0142798	0.025853			224	2222	2012	0	0.12254	0.0334214	0.171945	0.00149479	0.0405705	0.0614584
	237	2222	2013	0	0.0530933	0.0250254	0.364374	0.00974217	0.0835998	0.0071072			253	2222	2013	0	0.0751936	0.00573557	0.112563	0.00593492	0.0169215	0.025853			224	2222	2013	0	0.13395	0.0303836	0.187415	0.00185309	0.0463127	0.0614584
	237	2222	2014	0	0.0542859	0.0196411	0.343128	0.0142171	0.0956774	0.0071072			253	2222	2014	0	0.0751787	0.00610362	0.128766	0.00630974	0.0195968	0.025853			224	2222	2014	0	0.141151	0.027527	0.198703	0.00216656	0.0496366	0.0614584
	237	2222	2015	0	0.0545824	0.026378	0.343033	0.01183	0.106064	0.0071072			253	2222	2015	0	0.0773056	0.00569447	0.137567	0.00765701	0.0228204	0.025853			224	2222	2015	0	0.144537	0.0248498	0.112625	0.00287275	0.0603301	0.0614584
	237	2222	2016	0	0.0594462	0.0184211	0.343219	0.0181096	0.112938	0.0071072			253	2222	2016	0	0.0796171	0.0061522	0.150675	0.00810435	0.026463	0.025853			224	2222	2016	0	0.0824491	0.0223501	0.118189	0.00476695	0.0376308	0.0614584
	237	2222	2017	0	0.0578569	0.0285172	0.373359	0.0113493	0.107517	0.0071072			253	2222	2017	0	0.0744327	0.00564403	0.170498	0.0099399	0.0304377	0.025853			224	2222	2017	0	0.0775581	0.0200259	0.139759	0.00604494	0.0434446	0.0614584
	237	2222	2018	0	0.0615599	0.0186677	0.40359	0.0169533	0.104666	0.0071072			253	2222	2018	0	0.0749838	0.0063465	0.190321	0.00982152	0.0341628	0.025853			224	2222	2018	0	0.0744036	0.0176551	0.151845	0.00714728	0.0455806	0.0614584
	237	2222	2019	0	0.0583997	0.0244986	0.278342	0.0135901	0.109246	0.0071072			253	2222	2019	0	0.0667571	0.00539181	0.219213	0.0122178	0.036235	0.025853			224	2222	2019	0	0.071617	0.0151647	0.115521	0.00822103	0.0451234	0.0614584
	237	2222	2020	0	0.0571783	0.0207471	0.282425	0.0170093	0.116385	0.0071072			253	2222	2020	0	0.0707243	0.00640815	0.191768	0.012024	0.0428586	0.025853			224	2222	2020	0	0.0813984	0.0129097	0.152329	0.0109882	0.0524881	0.0614584
	237	2222	2021	0	0.0608888	0.0237811	0.32771	0.0166372	0.130726	0.0071072			253	2222	2021	0	0.0680398	0.00548896	0.222003	0.0152958	0.047374	0.025853			224	2222	2021	0	0.080079	0.0110527	0.181228	0.0136846	0.0568573	0.0614584
	238	2222	2010	0	0.0563974	0.0820934	0.12315	0.004278	0.0319941	0.00433542			254	2222	2010	0	0.0412592	0.003815	0.028278	0.00888144	0.00538655	0.0264664			226	2222	2010	0	0.0779441	0.00582712	0.0336083	0.00685905	0.0143681	0.179856
	238	2222	2011	0	0.0574764	0.0820934	0.140722	0.00465857	0.0351984	0.00433542			254	2222	2011	0	0.0419287	0.003815	0.0402426	0.0105704	0.00720136	0.0264664			226	2222	2011	0	0.0779623	0.0082596	0.0438495	0.00580734	0.0178289	0.179856
	238	2222	2012	0	0.0582462	0.0820934	0.152165	0.00537704	0.0414206	0.00433542			254	2222	2012	0	0.0431572	0.003815	0.0472683	0.0124987	0.00944995	0.0264664			226	2222	2012	0	0.0787788	0.00582525	0.0507498	0.00957356	0.0219436	0.179856
	238	2222	2013	0	0.0586624	0.0820934	0.175007	0.00611756	0.0476696	0.00433542			254	2222	2013	0	0.0438797	0.003815	0.0440117	0.0149439	0.0121332	0.0264664			226	2222	2013	0	0.0796754	0.00826334	0.0577128	0.00769445	0.0252242	0.179856
	238	2222	2014	0	0.0612484	0.0820934	0.174055	0.0065271	0.0509756	0.00433542			254	2222	2014	0	0.0439653	0.003815	0.0602277	0.0174531	0.0149547	0.0264664			226	2222	2014	0	0.0804143	0.00582338	0.0692017	0.0119366	0.0283684	0.179856
	238	2222	2015	0	0.0596499	0.0820934	0.187428	0.0070977	0.0558337	0.00433542			254	2222	2015	0	0.0432106	0.003815	0.0661614	0.0200489	0.018328	0.0264664			226	2222	2015	0	0.0817189	0.0082652	0.0724194	0.00950756	0.0321598	0.179856
	238	2222	2016	0	0.060425	0.0820953	0.201287	0.00761745	0.0600837	0.00433542			254	2222	2016	0	0.0451931	0.003815	0.0724346	0.0227885	0.0213492	0.0264664			226	2222	2016	0	0.0935803	0.00582151	0.0791467	0.0149089	0.0364538	0.179856
	238	2222	2017	0	0.0619475	0.0820804	0.212927	0.00793724	0.062883	0.00433542			254	2222	2017	0	0.0449817	0.003815	0.0798733	0.0255913	0.0247313	0.0264664			226	2222	2017	0	0.0781056	0.00826894	0.0842197	0.0119855	0.0416335	0.179856
	238	2222	2018	0	0.060661	0.0852919	0.226896	0.00788328	0.0650042	0.00433542			254	2222	2018	0	0.0417898	0.00381873	0.087312	0.0280631	0.0274662	0.0264664			226	2222	2018	0	0.0757358	0.00584954	0.0935787	0.0183208	0.0457267	0.179856
	238	2222	2019	0	0.0600886	0.0635117	0.220651	0.0116654	0.0725691	0.00433542			254	2222	2019	0	0.0404657	0.00382247	0.101798	0.0302867	0.0302736	0.0264664			226	2222	2019	0	0.0816097	0.00818674	0.113633	0.0140237	0.048608	0.179856
	238	2222	2020	0	0.0651927	0.0685784	0.226522	0.0120368	0.0815035	0.00433542			254	2222	2020	0	0.056377	0.00382247	0.106326	0.0338213	0.0346085	0.0264664			226	2222	2020	0	0.101412	0.00587943	0.126796	0.0219406	0.0559382	0.179856
	238	2222	2021	0	0.071218	0.0678834	0.254115	0.0133275	0.0900593	0.00433542			254	2222	2021	0	0.0510499	0.00382247	0.120659	0.0371341	0.038749	0.0264664			226	2222	2021	0	0.0823471	0.00818487	0.144069	0.0167538	0.0589274	0.179856
	239	2222	2010	0	0.0415887	0.0451634	0.0567786	0.0042785	0.0113317	0.00755485			255	2222	2010	0	0.0645399	0.186473	0.132208	0.00303524	0.0537046	0.0330463			27	2016	2010	0	0.0733074	0.0959784	0.0851193	0.00543615	0.050022	0.0549998
	239	2222	2011	0	0.0424963	0.0450682	0.0657916	0.00496316	0.0137404	0.00755485			255	2222	2011	0	0.0654923	0.18652	0.160508	0.00347635	0.0617523	0.0330463			27	2016	2011	0	0.0744947	0.0961409	0.101305	0.00616443	0.0570963	0.0549998
	239	2222	2012	0	0.0434448	0.0452288	0.0732217	0.00595654	0.0174582	0.00755485			255	2222	2012	0	0.0672667	0.186434	0.182939	0.00412348	0.0735717	0.0330463			27	2016	2012	0	0.0745466	0.0964566	0.114608	0.00699291	0.0649743	0.0549998
	239	2222	2013	0	0.049982	0.0449617	0.0778211	0.00668631	0.0199849	0.00755485			255	2222	2013	0	0.0675687	0.186593	0.221834	0.00475489	0.0853012	0.0330463			27	2016	2013	0	0.0764267	0.0970769	0.142986	0.0080693	0.0761484	0.0549998
	239	2222	2014	0	0.051928	0.0454082	0.0884624	0.00686792	0.0205397	0.00755485			255	2222	2014	0	0.0694054	0.1863	0.221386	0.00525442	0.0933171	0.0330463			27	2016	2014	0	0.0763207	0.0983025	0.139889	0.00866215	0.0806628	0.0549998
	239	2222	2015	0	0.0540924	0.0446665	0.0934706	0.00771306	0.0229485	0.00755485			255	2222	2015	0	0.0707807	0.18684	0.238167	0.00660958	0.117278	0.0330463			27	2016	2015	0	0.0758474	0.100748	0.151272	0.00944833	0.0901911	0.0549998
	239	2222	2016	0	0.0570143	0.045907	0.100245	0.00849681	0.0262515	0.00755485			255	2222	2016	0	0.0763573	0.185844	0.256934	0.00732135	0.126681	0.0330463			27	2016	2016	1	0.0748171	0.105708	0.166392	0.0100036	0.0993218	0.0549998
	239	2222	2017	0	0.0593581	0.0438594	0.108393	0.00967169	0.0287378	0.00755485			255	2222	2017	0	0.0774905	0.18769	0.272255	0.00802082	0.137986	0.0330463			27	2016	2017	1	0.0721526	0.116131	0.187784	0.00991489	0.107456	0.0549998
	239	2222	2018	0	0.0607965	0.0509326	0.116053	0.00917434	0.0316096	0.00755485			255	2222	2018	0	0.0727071	0.179998	0.284609	0.00910589	0.146451	0.0330463			27	2016	2018	1	0.0718826	0.130313	0.209177	0.00931029	0.111665	0.0549998
	239	2222	2019	0	0.0601834	0.0373821	0.101692	0.0132899	0.0342052	0.00755485			255	2222	2019	0	0.0778716	0.197677	0.291003	0.00926991	0.162105	0.0330463			27	2016	2019	1	0.0732554	0.136884	0.249922	0.00985435	0.123328	0.0549998
	239	2222	2020	0	0.062367	0.0493129	0.10481	0.0113351	0.0385711	0.00755485			255	2222	2020	0	0.0832094	0.182615	0.25515	0.0110808	0.176896	0.0330463			27	2016	2020	1	0.0724025	0.138276	0.250216	0.0110347	0.138778	0.0549998
	239	2222	2021	0	0.0643643	0.0417576	0.11985	0.0146455	0.042875	0.00755485			255	2222	2021	0	0.089905	0.190619	0.271256	0.0115021	0.189158	0.0330463			27	2016	2021	1	0.0779005	0.138993	0.281102	0.0118376	0.148615	0.0549998
	240	2222	2010	0	0.0661497	0.0527299	0.154557	0.00267079	0.0328565	0.00631392			257	2222	2010	0	0.052791	0.0273365	0.0584221	0.00248296	0.0114858	0.0298347			229	2222	2010	0	0.0715478	0.0443545	0.0848944	0.00636277	0.0237578	0.0526854
	240	2222	2011	0	0.0673258	0.0526925	0.151395	0.00296404	0.0368952	0.00631392			257	2222	2011	0	0.0537154	0.0273365	0.0766556	0.00295083	0.0144081	0.0298347			229	2222	2011	0	0.0708609	0.0452195	0.101506	0.00720271	0.0278958	0.0526854
	240	2222	2012	0	0.0688173	0.0526103	0.187793	0.00330934	0.041679	0.00631392			257	2222	2012	0	0.0567045	0.0273365	0.0885403	0.00357158	0.0182645	0.0298347			229	2222	2012	0	0.0715497	0.0463199	0.112418	0.00839595	0.03395	0.0526854
	240	2222	2013	0	0.0702016	0.0524254	0.205596	0.00388297	0.0494477	0.00631392			257	2222	2013	0	0.0576329	0.0273383	0.0961347	0.00442208	0.0238613	0.0298347			229	2222	2013	0	0.0716214	0.0477286	0.148807	0.00977508	0.040928	0.0526854
	240	2222	2014	0	0.0842601	0.0520162	0.203458	0.00426672	0.0540896	0.00631392			257	2222	2014	0	0.0584942	0.0273421	0.109557	0.00489224	0.0267092	0.0298347			229	2222	2014	0	0.0717698	0.0495389	0.136124	0.0100661	0.0431682	0.0526854
	240	2222	2015	0	0.0833404	0.0511101	0.219741	0.00457166	0.0572038	0.00631392			257	2222	2015	0	0.0582622	0.0273551	0.119206	0.00562704	0.031678	0.0298347			229	2222	2015	0	0.0714159	0.0518892	0.145135	0.0105751	0.0474475	0.0526854
	240	2222	2016	0	0.0832985	0.049141	0.235522	0.00529632	0.0639202	0.00631392			257	2222	2016	0	0.0626799	0.0273906	0.131133	0.006433	0.0368089	0.0298347			229	2222	2016	0	0.0708268	0.0549718	0.156732	0.0104457	0.049234	0.0526854
	240	2222	2017	0	0.0841519	0.0450028	0.257672	0.00628057	0.069866	0.00631392			257	2222	2017	0	0.0626426	0.0274971	0.14094	0.0070739	0.0414048	0.0298347			229	2222	2017	0	0.0640715	0.0590633	0.178173	0.00993699	0.0494626	0.0526854
	240	2222	2018	0	0.0855702	0.0400089	0.266994	0.00782385	0.0776474	0.00631392			257	2222	2018	0	0.0582972	0.0289861	0.152029	0.00640071	0.0390953	0.0298347			229	2222	2018	0	0.0653513	0.066826	0.199613	0.00891907	0.0492327	0.0526854
	240	2222	2019	0	0.0845131	0.0382396	0.214752	0.00950635	0.0909468	0.00631392			257	2222	2019	0	0.0589704	0.0344153	0.158443	0.00556816	0.0403974	0.0298347			229	2222	2019	0	0.0664042	0.0813629	0.235191	0.00818692	0.0548627	0.0526854
	240	2222	2020	0	0.0856802	0.0379874	0.213052	0.0106302	0.101736	0.00631392			257	2222	2020	0	0.0608012	0.0381985	0.174306	0.00538815	0.0442277	0.0298347			229	2222	2020	0	0.0636267	0.0995729	0.238869	0.00764414	0.0626802	0.0526854
	240	2222	2021	0	0.0877578	0.0378753	0.245696	0.011771	0.113018	0.00631392			257	2222	2021	0	0.0593116	0.0395792	0.19135	0.00556377	0.0482453	0.0298347			229	2222	2021	0	0.0643461	0.11712	0.265677	0.00721577	0.0694525	0.0526854
	241	2222	2010	0	0.0460652	0.048687	0.0401821	0.00369798	0.00717101	0.00851114			258	2222	2010	0	0.0413238	0.0175692	0.032685	0.00604816	0.00522434	0.0274229			231	2222	2010	0	0.0719439	0.00933385	0.108528	0.00399335	0.0170682	0.0565502
	241	2222	2011	0	0.0464725	0.048687	0.0480035	0.00436582	0.00917209	0.00851114			258	2222	2011	0	0.0417303	0.0175692	0.0409281	0.00709876	0.0068429	0.0274229			231	2222	2011	0	0.0811955	0.00933385	0.13591	0.00484279	0.0213529	0.0565502
	241	2222	2012	0	0.0469042	0.048687	0.0529879	0.00529398	0.0120316	0.00851114			258	2222	2012	0	0.0423015	0.0175692	0.0474738	0.00830589	0.00871196	0.0274229			231	2222	2012	0	0.0838095	0.00933385	0.1448	0.00548556	0.0245196	0.0565502
	241	2222	2013	0	0.0471468	0.048687	0.0547287	0.00643956	0.015486	0.00851114			258	2222	2013	0	0.0428733	0.0175692	0.0482155	0.00975803	0.0112765	0.0274229			231	2222	2013	0	0.0839101	0.00933385	0.139554	0.0060732	0.0273674	0.0565502
	241	2222	2014	0	0.0485786	0.048687	0.0642844	0.00737642	0.0179401	0.00851114			258	2222	2014	0	0.0440362	0.0175692	0.0597476	0.011124	0.0133637	0.0274229			231	2222	2014	0	0.083459	0.00933385	0.156615	0.00647618	0.0292632	0.0565502
	241	2222	2015	0	0.0491354	0.048687	0.0677962	0.00826157	0.0203973	0.00851114			258	2222	2015	0	0.0445472	0.0175692	0.0653786	0.0128321	0.0159178	0.0274229			231	2222	2015	0	0.0833906	0.00933385	0.164452	0.00836462	0.03868	0.0565502
	241	2222	2016	0	0.0491314	0.048687	0.0724389	0.00925221	0.0229824	0.00851114			258	2222	2016	0	0.0458456	0.0175692	0.0729081	0.0150923	0.0195166	0.0274229			231	2222	2016	0	0.0873133	0.00933385	0.180008	0.00888733	0.0412034	0.0565502
	241	2222	2017	0	0.0491797	0.048687	0.0776806	0.0101881	0.025236	0.00851114			258	2222	2017	0	0.0464344	0.0175692	0.0757214	0.0165261	0.0217653	0.0274229			231	2222	2017	0	0.0840637	0.00933385	0.178106	0.00997556	0.0476162	0.0565502
	241	2222	2018	0	0.0512198	0.0488477	0.0848317	0.0110196	0.0272912	0.00851114			258	2222	2018	0	0.0435825	0.0214533	0.0797046	0.0141664	0.0225697	0.0274229			231	2222	2018	0	0.080512	0.00933385	0.176205	0.0105512	0.0493313	0.0565502
	241	2222	2019	0	0.0512776	0.0360108	0.0819752	0.0163614	0.0305508	0.00851114			258	2222	2019	0	0.0446593	0.0214533	0.0888214	0.0150354	0.0243632	0.0274229			231	2222	2019	0	0.0919307	0.00933385	0.165073	0.0117825	0.05561	0.0565502
	241	2222	2020	0	0.0548056	0.0362481	0.0827731	0.0187571	0.0357528	0.00851114			258	2222	2020	0	0.0466764	0.0214533	0.102166	0.0164315	0.027264	0.0274229			231	2222	2020	0	0.0887546	0.00933385	0.169272	0.0127977	0.0607864	0.0565502
	241	2222	2021	0	0.0547873	0.0362462	0.0957541	0.0205365	0.0393765	0.00851114			258	2222	2021	0	0.0480104	0.0214533	0.113754	0.0180304	0.0306011	0.0274229			231	2222	2021	0	0.0863139	0.00933385	0.196177	0.0146126	0.0700408	0.0565502
	242	2222	2010	0	0.0388853	0.0262585	0.0529101	0.00417421	0.0088553	0.00434281			261	2222	2010	0	0.204501	0.240199	0.212611	0.00878331	0.170978	0.0214971			232	2222	2010	0	0.0490726	0.0123119	0.0173383	0.00952955	0.00533026	0.0825241
	242	2222	2011	0	0.0406473	0.0262585	0.0640098	0.00460416	0.0100852	0.00434281			261	2222	2011	0	0.204003	0.240199	0.199557	0.00945654	0.182476	0.0214971			232	2222	2011	0	0.04911	0.0123119	0.0229022	0.0116733	0.00740844	0.0825241
	242	2222	2012	0	0.0437975	0.0262585	0.0744002	0.00530547	0.0122606	0.00434281			261	2222	2012	0	0.208249	0.240199	0.21755	0.0106348	0.203813	0.0214971			232	2222	2012	0	0.0491076	0.0123119	0.0271794	0.0143181	0.00998409	0.0825241
	242	2222	2013	0	0.0465215	0.0262585	0.0804269	0.00623771	0.0151582	0.00434281			261	2222	2013	0	0.212789	0.240199	0.389309	0.0124051	0.235584	0.0214971			232	2222	2013	0	0.0494709	0.0123119	0.02748	0.0165583	0.0122173	0.0825241
	242	2222	2014	0	0.0509547	0.0262603	0.0872255	0.00697608	0.0173242	0.00434281			261	2222	2014	0	0.216494	0.240199	0.266354	0.013002	0.244138	0.0214971			232	2222	2014	0	0.0516393	0.0123119	0.0354723	0.0181206	0.0133608	0.0825241
	242	2222	2015	0	0.0525385	0.0262828	0.0924607	0.00799623	0.0203656	0.00434281			261	2222	2015	0	0.252383	0.240199	0.283026	0.0157039	0.291682	0.0214971			232	2222	2015	0	0.0531494	0.0123119	0.0385862	0.0210841	0.0161558	0.0825241
	242	2222	2016	0	0.0517192	0.0264733	0.0985025	0.00914224	0.0238575	0.00434281			261	2222	2016	0	0.257418	0.240199	0.295449	0.0168357	0.307296	0.0214971			232	2222	2016	0	0.0651891	0.0123119	0.0442366	0.0259862	0.0207146	0.0825241
	242	2222	2017	0	0.0519487	0.0282257	0.105781	0.00935901	0.0262721	0.00434281			261	2222	2017	0	0.26207	0.240199	0.31436	0.0180761	0.319899	0.0214971			232	2222	2017	0	0.0499598	0.0123119	0.0514461	0.0298124	0.0243454	0.0825241
	242	2222	2018	0	0.0527407	0.0376885	0.114496	0.00784814	0.0294583	0.00434281			261	2222	2018	0	0.279844	0.240199	0.324767	0.0192863	0.330505	0.0214971			232	2222	2018	0	0.0498413	0.0123119	0.0586556	0.0317209	0.0259996	0.0825241
	242	2222	2019	0	0.0512493	0.038916	0.101614	0.00837331	0.0328132	0.00434281			261	2222	2019	0	0.291198	0.240199	0.326791	0.0207674	0.346468	0.0214971			232	2222	2019	0	0.0652205	0.0123119	0.0749581	0.0340136	0.0281441	0.0825241
	242	2222	2020	0	0.0522235	0.0389197	0.107187	0.00945357	0.03773	0.00434281			261	2222	2020	0	0.294729	0.240199	0.280559	0.0240267	0.389656	0.0214971			232	2222	2020	0	0.055311	0.0123119	0.0766578	0.0376408	0.0316062	0.0825241
	242	2222	2021	0	0.0558345	0.0389197	0.123083	0.0105105	0.0425631	0.00434281			261	2222	2021	0	0.282277	0.240199	0.313685	0.0266694	0.420566	0.0214971			232	2222	2021	0	0.0519929	0.0123119	0.0889792	0.0401821	0.034025	0.0825241
	243	2222	2010	0	0.0768436	0.153461	0.0965369	0.00456141	0.0445236	0.0018687			29	2016	2010	0	0.623045	0.525672	0.21965	0.00340434	0.454738	0.0151568			233	2222	2010	0	0.0636513	0.0127322	0.0208998	0.00557264	0.00577098	0.130798
	243	2222	2011	0	0.0791833	0.153461	0.111475	0.00511451	0.0479326	0.0018687			29	2016	2011	0	0.630699	0.525672	0.227307	0.00383741	0.497652	0.0151568			233	2222	2011	0	0.0634692	0.0127322	0.024924	0.00679926	0.00787308	0.130798
	243	2222	2012	0	0.083789	0.153461	0.122717	0.00595634	0.0530504	0.0018687			29	2016	2012	0	0.644563	0.525672	0.255042	0.00436395	0.527473	0.0151568			233	2222	2012	0	0.0646014	0.0127322	0.0288813	0.00832785	0.0105397	0.130798
	243	2222	2013	0	0.0877222	0.153461	0.134461	0.00711084	0.0755133	0.0018687			29	2016	2013	0	0.649158	0.525672	1	0.0050239	0.562799	0.0151568			233	2222	2013	0	0.0646428	0.0127322	0.0362789	0.00966845	0.0128414	0.130798
	243	2222	2014	0	0.096697	0.153461	0.146368	0.00796868	0.0833949	0.0018687			29	2016	2014	0	0.665858	0.525672	0.311801	0.00547259	0.573143	0.0151568			233	2222	2014	0	0.0653695	0.0127322	0.0436419	0.0109609	0.0145454	0.130798
	243	2222	2015	0	0.102237	0.153463	0.155424	0.00954826	0.117165	0.0018687			29	2016	2015	0	0.672135	0.525672	0.33016	0.00972912	0.956559	0.0151568			233	2222	2015	0	0.0655396	0.0127322	0.0472791	0.0125202	0.0171116	0.130798
	243	2222	2016	0	0.106816	0.153446	0.17042	0.010865	0.131188	0.0018687			29	2016	2016	1	0.679256	0.525672	0.350543	0.0100283	0.908999	0.0151568			233	2222	2016	0	0.0665721	0.0127322	0.0529101	0.014794	0.0208261	0.130798
	243	2222	2017	0	0.113607	0.153538	0.191348	0.0116273	0.13823	0.0018687			29	2016	2017	1	0.683742	0.525672	0.38543	0.0108556	0.870854	0.0151568			233	2222	2017	0	0.0546785	0.0127322	0.058781	0.016901	0.0243789	0.130798
	243	2222	2018	0	0.120715	0.147214	0.20769	0.0129624	0.144284	0.0018687			29	2016	2018	1	0.677507	0.525672	0.398456	0.0115636	0.887014	0.0151568			233	2222	2018	0	0.0506523	0.0127322	0.064652	0.0181903	0.0264196	0.130798
	243	2222	2019	0	0.130858	0.185011	0.233184	0.0110897	0.151885	0.0018687			29	2016	2019	1	0.677537	0.525672	0.428559	0.0133861	0.848011	0.0151568			233	2222	2019	0	0.0703274	0.0127322	0.0794819	0.0202615	0.029878	0.130798
	243	2222	2020	0	0.136713	0.1701	0.196413	0.0128958	0.160146	0.0018687			29	2016	2020	1	0.672898	0.525672	0.333023	0.0159995	0.945615	0.0151568			233	2222	2020	0	0.0782459	0.0127322	0.0929905	0.0223333	0.0334553	0.130798
	243	2222	2021	0	0.148492	0.172854	0.204971	0.0133439	0.165869	0.0018687			29	2016	2021	1	0.666996	0.525672	0.364063	0.0180577	1	0.0151568			233	2222	2021	0	0.072214	0.0127322	0.111332	0.0247835	0.0376888	0.130798
	244	2222	2010	0	0.039592	0.0401378	0.065863	0.00448156	0.0131203	0.00533566			262	2222	2010	0	0.145359	0.0216364	0.0395636	0.00734013	0.0166298	0.0161872			234	2222	2010	0	0.0491794	0.0100606	0.0182443	0.0075622	0.00331639	0.0960768
	244	2222	2011	0	0.0396947	0.0422452	0.0776179	0.00493966	0.0156942	0.00533566			262	2222	2011	0	0.153376	0.0216364	0.039555	0.00779124	0.0177126	0.0161872			234	2222	2011	0	0.0489576	0.0100606	0.0248873	0.00901255	0.00470264	0.0960768
	244	2222	2012	0	0.0405762	0.0445899	0.0865227	0.00560237	0.0196764	0.00533566			262	2222	2012	0	0.173443	0.0216364	0.0452529	0.0086732	0.0200686	0.0161872			234	2222	2012	0	0.0485518	0.0100606	0.029783	0.0108497	0.00644391	0.0960768
	244	2222	2013	0	0.0419543	0.0472017	0.0866763	0.00612279	0.0241027	0.00533566			262	2222	2013	0	0.196697	0.0216364	0.0512364	0.00990234	0.0231942	0.0161872			234	2222	2013	0	0.0489386	0.0100606	0.0284012	0.0128558	0.00847104	0.0960768
	244	2222	2014	0	0.0445639	0.0501218	0.0953908	0.00645382	0.0272867	0.00533566			262	2222	2014	0	0.199179	0.0216364	0.0560002	0.0104223	0.0243109	0.0161872			234	2222	2014	0	0.0478815	0.0100606	0.0387441	0.0146855	0.0100885	0.0960768
	244	2222	2015	0	0.0439173	0.053395	0.10031	0.0067705	0.0294342	0.00533566			262	2222	2015	0	0.193716	0.0216364	0.0614733	0.0111727	0.0261765	0.0161872			234	2222	2015	0	0.0466231	0.0100606	0.0417974	0.0173938	0.0127483	0.0960768
	244	2222	2016	0	0.0428493	0.0570792	0.110513	0.00755394	0.0354453	0.00533566			262	2222	2016	0	0.195383	0.0216364	0.0693834	0.012212	0.028539	0.0161872			234	2222	2016	0	0.0442661	0.0100606	0.0469072	0.0208941	0.0160378	0.0960768
	244	2222	2017	0	0.0486399	0.0612399	0.124724	0.0075279	0.038139	0.00533566			262	2222	2017	0	0.206668	0.0216364	0.0794148	0.0128818	0.0299967	0.0161872			234	2222	2017	0	0.0420606	0.0100606	0.0529187	0.0246959	0.0197425	0.0960768
	244	2222	2018	0	0.0492889	0.065436	0.134941	0.007725	0.0419996	0.00533566			262	2222	2018	0	0.210309	0.0216364	0.0851301	0.0138202	0.0322598	0.0161872			234	2222	2018	0	0.0381793	0.0100606	0.0589281	0.0274576	0.0222716	0.0960768
	244	2222	2019	0	0.0481133	0.0689857	0.146197	0.00774172	0.0442516	0.00533566			262	2222	2019	0	0.212628	0.0216364	0.0916109	0.0149127	0.0349654	0.0161872			234	2222	2019	0	0.0583314	0.0100606	0.0681919	0.0300257	0.0246442	0.0960768
	244	2222	2020	0	0.0504135	0.0721038	0.14611	0.00777434	0.0463902	0.00533566			262	2222	2020	0	0.219402	0.0216364	0.0959184	0.0159361	0.037462	0.0161872			234	2222	2020	0	0.0656486	0.0100606	0.0759571	0.0342938	0.0288562	0.0960768
	244	2222	2021	0	0.057748	0.0751977	0.155275	0.00779853	0.0484531	0.00533566			262	2222	2021	0	0.178966	0.0216364	0.103368	0.0174448	0.0412051	0.0161872			234	2222	2021	0	0.0679138	0.0100606	0.0903394	0.0373459	0.0319025	0.0960768
	245	2222	2010	0	0.0479029	0.0332047	0.0343652	0.00295354	0.00671624	0.00483292			264	2222	2010	0	0.506556	0.103573	0.132009	0.00506913	0.18859	0.0311328			250	2222	2010	0	0.0419595	0.0181278	0.0345187	0.00404578	0.00986652	0.0604749
	245	2222	2011	0	0.0489471	0.0342771	0.0451816	0.00335344	0.00844886	0.00483292			264	2222	2011	0	0.544059	0.103663	0.112805	0.00563199	0.206704	0.0311328			250	2222	2011	0	0.0436712	0.0181278	0.0435144	0.00479735	0.0127555	0.0604749
	245	2222	2012	0	0.0495969	0.0353999	0.0503714	0.00358026	0.00965946	0.00483292			264	2222	2012	0	0.568228	0.103894	0.115689	0.00631732	0.230145	0.0311328			250	2222	2012	0	0.0419464	0.0181278	0.0500968	0.00574674	0.0163029	0.0604749
	245	2222	2013	0	0.0482996	0.0365713	0.0496362	0.00405907	0.0118575	0.00483292			264	2222	2013	0	0.587324	0.104486	0.616664	0.00729609	0.265302	0.0311328			250	2222	2013	0	0.0428901	0.0181278	0.0558704	0.00678118	0.0199946	0.0604749
	245	2222	2014	0	0.0494106	0.0377987	0.0614019	0.00431684	0.0133075	0.00483292			264	2222	2014	0	0.590165	0.106011	0.141208	0.00776823	0.283143	0.0311328			250	2222	2014	0	0.0396234	0.0181278	0.0655213	0.00779687	0.0236356	0.0604749
	245	2222	2015	0	0.0490232	0.0390804	0.062788	0.00464874	0.015095	0.00483292			264	2222	2015	0	0.590009	0.10999	0.152044	0.00800606	0.297364	0.0311328			250	2222	2015	0	0.0469161	0.0181278	0.0716345	0.00864746	0.0267941	0.0604749
	245	2222	2016	0	0.0457409	0.0404236	0.0702808	0.00495064	0.0167836	0.00483292			264	2222	2016	0	0.634638	0.120815	0.167324	0.00818945	0.32449	0.0311328			250	2222	2016	0	0.0433258	0.0181278	0.0795316	0.00958064	0.0299701	0.0604749
	245	2222	2017	0	0.0484406	0.0418286	0.0771075	0.00523337	0.0187208	0.00483292			264	2222	2017	0	0.638678	0.153441	0.186022	0.00681932	0.326759	0.0311328			250	2222	2017	0	0.0530628	0.0181278	0.089416	0.0106658	0.0340849	0.0604749
	245	2222	2018	0	0.0481856	0.0432728	0.0830283	0.00559218	0.0208006	0.00483292			264	2222	2018	0	0.647137	0.220565	0.202478	0.00538605	0.337343	0.0311328			250	2222	2018	0	0.0466232	0.0198391	0.0993026	0.0102131	0.0357017	0.0604749
	245	2222	2019	0	0.0493062	0.0447151	0.0972505	0.00601129	0.0232463	0.00483292			264	2222	2019	0	0.6831	0.249213	0.231818	0.00547043	0.358066	0.0311328			250	2222	2019	0	0.0464411	0.0198391	0.116466	0.010961	0.0387641	0.0604749
	245	2222	2020	0	0.0500978	0.0461536	0.0928218	0.00684007	0.0279599	0.00483292			264	2222	2020	0	0.711967	0.253088	0.187854	0.00609543	0.384123	0.0311328			250	2222	2020	0	0.055314	0.0198391	0.114608	0.0121604	0.0439013	0.0604749
	245	2222	2021	0	0.0529907	0.0476015	0.101037	0.00741551	0.0316566	0.00483292			264	2222	2021	0	0.744972	0.254624	0.211874	0.00666729	0.401738	0.0311328			250	2222	2021	0	0.0599246	0.0198391	0.135517	0.0128405	0.0470433	0.0604749
	246	2222	2010	0	0.0545996	0.032633	0.0658738	0.00199106	0.00753868	0.00642133			265	2222	2010	0	0.102134	0.0855198	0.14714	0.00268884	0.0985557	0.0363			251	2222	2010	0	0.0457757	0.0168125	0.0710939	0.00967897	0.0239351	0.0723488
	246	2222	2011	0	0.0549469	0.0320071	0.0767767	0.00241263	0.00973343	0.00642133			265	2222	2011	0	0.109489	0.0855198	0.13993	0.00301213	0.109783	0.0363			251	2222	2011	0	0.0465007	0.0185108	0.102432	0.00802285	0.0213366	0.0723488
	246	2222	2012	0	0.0559388	0.0328366	0.0837397	0.0026772	0.0118073	0.00642133			265	2222	2012	0	0.111975	0.0855198	0.156176	0.00333049	0.120782	0.0363			251	2222	2012	0	0.0482597	0.0204837	0.121556	0.00837249	0.0252064	0.0723488
	246	2222	2013	0	0.0565939	0.0317456	0.0888581	0.00314669	0.0140147	0.00642133			265	2222	2013	0	0.109887	0.0855198	0.359081	0.00391097	0.140615	0.0363			251	2222	2013	0	0.0504403	0.0227872	0.140877	0.00892726	0.0305132	0.0723488
	246	2222	2014	0	0.057823	0.0331953	0.101887	0.00330679	0.0157268	0.00642133			265	2222	2014	0	0.112992	0.0855198	0.180298	0.00405529	0.144048	0.0363			251	2222	2014	0	0.0535196	0.0254906	0.153672	0.00872551	0.0336226	0.0723488
	246	2222	2015	0	0.0602214	0.0312934	0.106577	0.00400072	0.0184675	0.00642133			265	2222	2015	0	0.12068	0.0855198	0.191863	0.00426483	0.149191	0.0363			251	2222	2015	0	0.0476961	0.0286835	0.166627	0.00850057	0.0373827	0.0723488
	246	2222	2016	0	0.0618958	0.0338305	0.116509	0.0041828	0.0212563	0.00642133			265	2222	2016	0	0.142579	0.0855198	0.203629	0.00519553	0.180036	0.0363			251	2222	2016	0	0.0505519	0.0324779	0.183101	0.00835206	0.0424355	0.0723488
	246	2222	2017	0	0.062713	0.0305181	0.127299	0.00504919	0.023828	0.00642133			265	2222	2017	0	0.152891	0.0855198	0.217122	0.00558971	0.183562	0.0363			251	2222	2017	0	0.052568	0.0370141	0.192066	0.00820409	0.0481592	0.0723488
	246	2222	2018	0	0.0631816	0.0338231	0.131959	0.00470546	0.0245409	0.00642133			265	2222	2018	0	0.0812508	0.0842942	0.227662	0.00621097	0.193363	0.0363			251	2222	2018	0	0.049266	0.0432634	0.201029	0.00743479	0.0511205	0.0723488
	246	2222	2019	0	0.0639067	0.0318334	0.154663	0.0055424	0.0277315	0.00642133			265	2222	2019	0	0.15611	0.0622506	0.189006	0.00847973	0.188757	0.0363			251	2222	2019	0	0.0455652	0.0526047	0.221704	0.00641934	0.0538659	0.0723488
	246	2222	2020	0	0.0646372	0.0328329	0.119106	0.00609844	0.032099	0.00642133			265	2222	2020	0	0.167103	0.0604795	0.143096	0.00952563	0.197663	0.0363			251	2222	2020	0	0.0638607	0.0647485	0.215167	0.0059034	0.0616429	0.0723488
	246	2222	2021	0	0.0686282	0.0320744	0.119666	0.0066806	0.0347352	0.00642133			265	2222	2021	0	0.175317	0.0603973	0.161864	0.00996828	0.198328	0.0363			251	2222	2021	0	0.0536161	0.07888	0.263355	0.00525917	0.0674145	0.0723488
	247	2222	2010	0	0.0305923	0.0284425	0.02993	0.00425284	0.00284893	0.00845323			267	2222	2010	0	0.09494	0.0143034	0.0541145	0.0135883	0.0779316	0.0319108			256	2222	2010	0	0.056714	0.0340211	0.0611965	0.00287963	0.012611	0.0603192
	247	2222	2011	0	0.0306184	0.0307423	0.0352172	0.0047686	0.004255	0.00845323			267	2222	2011	0	0.0953701	0.0182287	0.0656619	0.0112583	0.0811194	0.0319108			256	2222	2011	0	0.0597206	0.0340211	0.0759593	0.00344569	0.0159112	0.0603192
	247	2222	2012	0	0.0314621	0.0281809	0.0384521	0.00612892	0.00583052	0.00845323			267	2222	2012	0	0.110682	0.0142605	0.0720734	0.0157201	0.0899049	0.0319108			256	2222	2012	0	0.0592241	0.0340211	0.0863476	0.00405099	0.0192309	0.0603192
	247	2222	2013	0	0.0315152	0.0310618	0.034683	0.00660176	0.00801706	0.00845323			267	2222	2013	0	0.111871	0.0182847	0.108543	0.0137964	0.100225	0.0319108			256	2222	2013	0	0.0586831	0.0340211	0.0939182	0.00470158	0.0227815	0.0603192
	247	2222	2014	0	0.0341262	0.0278577	0.0461612	0.0081266	0.00930678	0.00845323			267	2222	2014	0	0.130279	0.0142175	0.0965282	0.0192344	0.108139	0.0319108			256	2222	2014	0	0.0622108	0.0340211	0.106904	0.00524598	0.0262001	0.0603192
	247	2222	2015	0	0.0360215	0.0314653	0.0504903	0.00808324	0.0107921	0.00845323			267	2222	2015	0	0.130355	0.0183408	0.102131	0.0188332	0.13751	0.0319108			256	2222	2015	0	0.0603999	0.0340192	0.11538	0.00549673	0.027132	0.0603192
	247	2222	2016	0	0.0358543	0.0274579	0.0555872	0.0103115	0.012597	0.00845323			267	2222	2016	0	0.116564	0.0141727	0.110307	0.0296833	0.167051	0.0319108			256	2222	2016	0	0.0669207	0.0340454	0.122776	0.00649674	0.0328118	0.0603192
	247	2222	2017	0	0.0389391	0.0319791	0.0604418	0.00973095	0.0140165	0.00845323			267	2222	2017	0	0.116123	0.0183987	0.121712	0.0474269	0.341396	0.0319108			256	2222	2017	0	0.0644003	0.0332589	0.124661	0.00791942	0.0400569	0.0603192
	247	2222	2018	0	0.0390025	0.0259483	0.0653375	0.0128522	0.0150751	0.00845323			267	2222	2018	0	0.14193	0.0139092	0.131341	0.0301352	0.156162	0.0319108			256	2222	2018	0	0.0591322	0.0484665	0.130044	0.00568387	0.0417767	0.0603192
	247	2222	2019	0	0.0380331	0.0347423	0.0708409	0.0111171	0.0176804	0.00845323			267	2222	2019	0	0.150312	0.0190096	0.144696	0.0222866	0.152538	0.0319108			256	2222	2019	0	0.0666259	0.0479042	0.149886	0.0059312	0.0433546	0.0603192
	247	2222	2020	0	0.0398422	0.025513	0.0757085	0.0168838	0.0208673	0.00845323			267	2222	2020	0	0.148357	0.0137243	0.125431	0.0315567	0.144085	0.0319108			256	2222	2020	0	0.0625589	0.0479042	0.160618	0.00647217	0.0480382	0.0603192
	247	2222	2021	0	0.0431371	0.0336213	0.0856102	0.0142767	0.0232835	0.00845323			267	2222	2021	0	0.157835	0.0189349	0.14206	0.0262112	0.151869	0.0319108			256	2222	2021	0	0.0639435	0.0479042	0.178503	0.00691969	0.0520172	0.0603192
	248	2222	2010	0	0.0375578	0.0177205	0.0211506	0.00410933	0.00132484	0.003598			268	2222	2010	0	0.083123	0.238766	0.0934295	0.0056202	0.074031	0.0178401			259	2222	2010	0	0.0490658	0.020054	0.0493161	0.00329547	0.00372302	0.0487032
	248	2222	2011	0	0.0380128	0.0177205	0.0269762	0.00500379	0.00252543	0.003598			268	2222	2011	0	0.0851632	0.238781	0.0939593	0.00628894	0.0823124	0.0178401			259	2222	2011	0	0.0493133	0.0204575	0.0634129	0.00389788	0.00534712	0.0487032
	248	2222	2012	0	0.0369557	0.0177205	0.0296792	0.00616399	0.00408636	0.003598			268	2222	2012	0	0.0887052	0.238826	0.113138	0.00748464	0.097959	0.0178401			259	2222	2012	0	0.0490538	0.0209451	0.0749581	0.00456174	0.00720553	0.0487032
	248	2222	2013	0	0.0376888	0.0177205	0.0238039	0.00709286	0.0052951	0.003598			268	2222	2013	0	0.0905035	0.238953	0.154332	0.00869549	0.113133	0.0178401			259	2222	2013	0	0.0500176	0.0215336	0.0825763	0.00514021	0.00933673	0.0487032
	248	2222	2014	0	0.038822	0.0177205	0.0390425	0.00800075	0.00647029	0.003598			268	2222	2014	0	0.0917566	0.239321	0.139941	0.00983093	0.126219	0.0178401			259	2222	2014	0	0.0497061	0.0222473	0.0920282	0.00559672	0.0109514	0.0487032
	248	2222	2015	0	0.0390925	0.0177224	0.0424613	0.00898204	0.00768111	0.003598			268	2222	2015	0	0.0984434	0.24038	0.14914	0.0107645	0.137245	0.0178401			259	2222	2015	0	0.0486583	0.0231198	0.0997416	0.00635522	0.0136639	0.0487032
	248	2222	2016	0	0.0378576	0.0177205	0.0476338	0.010371	0.00935149	0.003598			268	2222	2016	0	0.109059	0.243446	0.15495	0.0113221	0.128197	0.0178401			259	2222	2016	0	0.0482167	0.0241903	0.1071	0.00762095	0.0179868	0.0487032
	248	2222	2017	0	0.0391228	0.0177261	0.0536561	0.0121646	0.0115978	0.003598			268	2222	2017	0	0.112592	0.252472	0.176469	0.0119569	0.137168	0.0178401			259	2222	2017	0	0.05167	0.0255149	0.106735	0.00864823	0.0225323	0.0487032
	248	2222	2018	0	0.0396843	0.0174085	0.0591833	0.0134369	0.0128007	0.003598			268	2222	2018	0	0.11535	0.267702	0.193489	0.0120119	0.142166	0.0178401			259	2222	2018	0	0.0448458	0.0276858	0.11647	0.00837163	0.0237084	0.0487032
	248	2222	2019	0	0.0400258	0.018976	0.0744197	0.0138336	0.0146522	0.003598			268	2222	2019	0	0.122344	0.272673	0.212094	0.0124162	0.147443	0.0178401			259	2222	2019	0	0.0465147	0.0312841	0.12986	0.00753723	0.0240267	0.0487032
	248	2222	2020	0	0.0408758	0.0183034	0.069498	0.0159612	0.0168146	0.003598			268	2222	2020	0	0.126174	0.273034	0.173804	0.0135775	0.158852	0.0178401			259	2222	2020	0	0.0542325	0.0355437	0.159076	0.00739875	0.027404	0.0487032
	248	2222	2021	0	0.0413852	0.0184491	0.074331	0.0174533	0.0188988	0.003598			268	2222	2021	0	0.134081	0.273161	0.193143	0.0149726	0.172507	0.0178401			259	2222	2021	0	0.0518804	0.0396147	0.177241	0.00723179	0.03039	0.0487032
	272	2222	2010	0	0.0361073	0.00156934	0.0275016	0.0224858	0.0038522	0.00859586			270	2222	2010	0	0.0408939	0.0105725	0.0246386	0.0063691	0.00525231	0.0320129			260	2222	2010	0	0.0538111	0.0100027	0.0249435	0.00494431	0.0030609	0.0564171
	272	2222	2011	0	0.0376003	0.00156934	0.0384002	0.0272442	0.00560467	0.00859586			270	2222	2011	0	0.0424862	0.0105744	0.0346744	0.00770094	0.00727292	0.0320129			260	2222	2011	0	0.0525594	0.0100046	0.0328515	0.00591775	0.00450492	0.0564171
	272	2222	2012	0	0.0372177	0.00156934	0.0454908	0.0332829	0.00782844	0.00859586			270	2222	2012	0	0.0436567	0.0105725	0.0411141	0.00933213	0.00970133	0.0320129			260	2222	2012	0	0.0519412	0.0100064	0.0395031	0.00709934	0.00623338	0.0564171
	272	2222	2013	0	0.0427796	0.00156934	0.042684	0.0403527	0.0104365	0.00859586			270	2222	2013	0	0.0455926	0.0105762	0.0370768	0.0108377	0.011898	0.0320129			260	2222	2013	0	0.0506295	0.0100176	0.039129	0.00829744	0.00809828	0.0564171
	272	2222	2014	0	0.0448896	0.00156934	0.0556174	0.0425053	0.0112513	0.00859586			270	2222	2014	0	0.0471287	0.0105669	0.0526571	0.0124117	0.0142433	0.0320129			260	2222	2014	0	0.0502981	0.0100606	0.0503671	0.00934893	0.00966046	0.0564171
	272	2222	2015	0	0.0462469	0.00156934	0.0579009	0.0452464	0.0124123	0.00859586			270	2222	2015	0	0.0487835	0.0105875	0.0571095	0.0141002	0.0169517	0.0320129			260	2222	2015	0	0.0512651	0.0102138	0.0550811	0.0108515	0.0122366	0.0564171
	272	2222	2016	0	0.0470338	0.00156934	0.0634951	0.0514631	0.0147452	0.00859586			270	2222	2016	0	0.0526582	0.0105389	0.0631275	0.0168123	0.020858	0.0320129			260	2222	2016	0	0.0521407	0.0108004	0.0615598	0.0125363	0.0157263	0.0564171
	272	2222	2017	0	0.0482138	0.00156934	0.0653418	0.0571874	0.0170541	0.00859586			270	2222	2017	0	0.052972	0.0106585	0.0685833	0.0187706	0.0239999	0.0320129			260	2222	2017	0	0.0522959	0.0132497	0.0674459	0.011474	0.0181016	0.0564171
	272	2222	2018	0	0.0507218	0.00156934	0.0704538	0.0624942	0.0191663	0.00859586			270	2222	2018	0	0.0557843	0.0097374	0.0733622	0.0218438	0.026033	0.0320129			260	2222	2018	0	0.0492019	0.0200185	0.0748911	0.00816723	0.0193327	0.0564171
	272	2222	2019	0	0.0544823	0.00156934	0.0723091	0.0683853	0.0215646	0.00859586			270	2222	2019	0	0.0583095	0.0125286	0.0925537	0.0184284	0.028042	0.0320129			260	2222	2019	0	0.0539177	0.0221856	0.0762772	0.00786281	0.0210774	0.0564171
	272	2222	2020	0	0.0569422	0.00156934	0.0884948	0.0769186	0.024935	0.00859586			270	2222	2020	0	0.0614931	0.0104996	0.0982906	0.0240563	0.0316481	0.0320129			260	2222	2020	0	0.0595364	0.0222959	0.0918596	0.00877262	0.0244642	0.0564171
	272	2222	2021	0	0.0583538	0.00156934	0.0996291	0.0838402	0.0277152	0.00859586			270	2222	2021	0	0.0580622	0.0112937	0.110722	0.0247897	0.035403	0.0320129			260	2222	2021	0	0.0565193	0.0223258	0.102267	0.00975348	0.0280757	0.0564171
	273	2222	2010	0	0.0389418	0.035086	0.0171004	0.00267288	0.0041728	0.0117907			271	2222	2010	0	0.0458004	0.0593921	0.0318935	0.00261823	0.0149733	0.0442341			263	2222	2010	0	0.0629094	0.00689577	0.0203959	0.00947051	0.00515981	0.0864473
	273	2222	2011	0	0.0405758	0.00586635	0.0239639	0.0165874	0.00616619	0.0117907			271	2222	2011	0	0.0463718	0.0594015	0.0442236	0.00283507	0.0165287	0.0442341			263	2222	2011	0	0.0627583	0.00678927	0.0244764	0.0107608	0.0062716	0.0864473
	273	2222	2012	0	0.0415703	0.0351234	0.029091	0.00404732	0.00850044	0.0117907			271	2222	2012	0	0.045855	0.0594239	0.0470369	0.00311784	0.0185485	0.0442341			263	2222	2012	0	0.0626047	0.00668092	0.0262107	0.0122643	0.00752474	0.0864473
	273	2222	2013	0	0.0409945	0.00586075	0.0263815	0.0233363	0.0104383	0.0117907			271	2222	2013	0	0.046392	0.0594837	0.0460552	0.00353047	0.0215271	0.0442341			263	2222	2013	0	0.0634824	0.00656882	0.0214815	0.0145635	0.0094812	0.0864473
	273	2222	2014	0	0.0442415	0.0351607	0.0374855	0.00522008	0.012289	0.0117907			271	2222	2014	0	0.0471151	0.0596425	0.061097	0.00382997	0.0237357	0.0442341			263	2222	2014	0	0.0641671	0.00645486	0.0329228	0.0168133	0.0112996	0.0864473
	273	2222	2015	0	0.0448438	0.00585327	0.0401713	0.0313547	0.0159024	0.0117907			271	2222	2015	0	0.0480519	0.0600591	0.0658457	0.00418322	0.0267345	0.0442341			263	2222	2015	0	0.0638552	0.00633902	0.0364389	0.0188615	0.0125246	0.0864473
	273	2222	2016	0	0.0433105	0.0351981	0.0444745	0.00738258	0.0198105	0.0117907			271	2222	2016	0	0.0471539	0.061167	0.0711393	0.00453459	0.0299991	0.0442341			263	2222	2016	0	0.058799	0.00622132	0.0404978	0.0221612	0.0149573	0.0864473
	273	2222	2017	0	0.0437206	0.00584767	0.0501941	0.0394938	0.021435	0.0117907			271	2222	2017	0	0.0506486	0.0641842	0.081547	0.00487885	0.0349858	0.0442341			263	2222	2017	0	0.049931	0.00609988	0.0417758	0.0249781	0.0170936	0.0864473
	273	2222	2018	0	0.0433777	0.0345461	0.0560045	0.00812725	0.0222341	0.0117907			271	2222	2018	0	0.0563218	0.0690212	0.0913276	0.00487138	0.0379265	0.0442341			263	2222	2018	0	0.0494925	0.00597658	0.0433846	0.0270029	0.0185097	0.0864473
	273	2222	2019	0	0.0448861	0.00611109	0.0665355	0.042044	0.0244048	0.0117907			271	2222	2019	0	0.0536871	0.0707325	0.115432	0.00550832	0.0450977	0.0442341			263	2222	2019	0	0.0535432	0.00585327	0.0471234	0.0289563	0.0198136	0.0864473
	273	2222	2020	0	0.0450341	0.0338193	0.0803944	0.00995772	0.0279506	0.0117907			271	2222	2020	0	0.063318	0.0709007	0.126255	0.00626563	0.0522556	0.0442341			263	2222	2020	0	0.048825	0.0057337	0.0555893	0.0319375	0.0219301	0.0864473
	273	2222	2021	0	0.0497314	0.0061167	0.0892755	0.0499645	0.0302244	0.0117907			271	2222	2021	0	0.0586386	0.0709642	0.13708	0.00692144	0.0584831	0.0442341			263	2222	2021	0	0.0444985	0.00561974	0.0615425	0.0343915	0.023566	0.0864473
	279	2222	2010	0	0.035054	0.0158616	0.0208587	0.00523374	0.00605522	0.00535887			274	2222	2010	0	0.0352695	0.0149499	0.0306955	0.00525463	0.00589211	0.0145036			266	2222	2010	0	0.0652872	0.00449505	0.0209906	0.0118507	0.00226456	0.0585519
	279	2222	2011	0	0.0354468	0.0158616	0.0305334	0.00592872	0.00736111	0.00535887			274	2222	2011	0	0.0357089	0.0150451	0.0413455	0.00662146	0.00857783	0.0145036			266	2222	2011	0	0.0618596	0.00237456	0.0285374	0.021803	0.00327927	0.0585519
	279	2222	2012	0	0.0362115	0.0158616	0.0354918	0.00706053	0.00961061	0.00535887			274	2222	2012	0	0.0382694	0.0151722	0.0487863	0.00801461	0.0113473	0.0145036			266	2222	2012	0	0.0562405	0.004992	0.031394	0.0146474	0.00439241	0.0585519
	279	2222	2013	0	0.036811	0.0158616	0.0397085	0.00797146	0.0113044	0.00535887			274	2222	2013	0	0.0390122	0.0153441	0.0413282	0.00851864	0.0124106	0.0145036			266	2222	2013	0	0.0544956	0.0021018	0.0254992	0.0306126	0.00545476	0.0585519
	279	2222	2014	0	0.0381531	0.0158616	0.0462131	0.00872402	0.0130359	0.00535887			274	2222	2014	0	0.0355108	0.0155757	0.0584156	0.00899128	0.0134801	0.0145036			266	2222	2014	0	0.0516856	0.00575426	0.0399615	0.016311	0.0063908	0.0585519
	279	2222	2015	0	0.0396681	0.0158616	0.0478933	0.00963458	0.0150156	0.00535887			274	2222	2015	0	0.03963	0.0158896	0.0621825	0.0100105	0.0159696	0.0145036			266	2222	2015	0	0.0495353	0.00178046	0.0435511	0.041209	0.00753546	0.0585519
	279	2222	2016	0	0.0400548	0.0158634	0.0485225	0.0108088	0.0173828	0.00535887			274	2222	2016	0	0.0371488	0.0163193	0.067967	0.0118581	0.0201924	0.0145036			266	2222	2016	0	0.0472314	0.00697423	0.0471559	0.0174415	0.00900219	0.0585519
	279	2222	2017	0	0.0401406	0.0157028	0.0549103	0.0118899	0.0193802	0.00535887			274	2222	2017	0	0.0376961	0.0169078	0.0769043	0.0130715	0.0236856	0.0145036			266	2222	2017	0	0.0486981	0.00142362	0.0520775	0.0598957	0.0108301	0.0585519
	279	2222	2018	0	0.0396992	0.0254495	0.0599098	0.00815561	0.0218695	0.00535887			274	2222	2018	0	0.0512023	0.0181334	0.0849831	0.0137631	0.027363	0.0145036			266	2222	2018	0	0.0360724	0.00658003	0.0484468	0.0229613	0.0121187	0.0585519
	279	2222	2019	0	0.0397362	0.0253206	0.0630929	0.00871511	0.0236882	0.00535887			274	2222	2019	0	0.0538641	0.0204463	0.111795	0.0138931	0.031542	0.0145036			266	2222	2019	0	0.0464292	0.00234841	0.0504774	0.0524487	0.0131911	0.0585519
	279	2222	2020	0	0.0404206	0.0253206	0.0733125	0.00969159	0.0269826	0.00535887			274	2222	2020	0	0.0574591	0.0230432	0.120832	0.0136665	0.0353071	0.0145036			266	2222	2020	0	0.036983	0.00473232	0.0542616	0.036122	0.0154145	0.0585519
	279	2222	2021	0	0.0404518	0.0253206	0.0853745	0.0107225	0.030484	0.00535887			274	2222	2021	0	0.0560002	0.0251973	0.136615	0.0139385	0.0398061	0.0145036			266	2222	2021	0	0.0383517	0.00259128	0.065597	0.0602066	0.0170115	0.0585519
	280	2222	2010	0	0.0418971	0.0424825	0.0620722	0.00665593	0.0545819	0.00118301			275	2222	2010	0	0.0340013	0.00710875	0.0201516	0.00951911	0.0032902	0.0290083			269	2222	2010	0	0.0478114	0.011501	0.0804312	0.00431978	0.0257836	0.0951859
	280	2222	2011	0	0.0424039	0.0424825	0.0697726	0.00788545	0.0655418	0.00118301			275	2222	2011	0	0.0344967	0.00710875	0.0284791	0.0115946	0.00492204	0.0290083			269	2222	2011	0	0.0470083	0.0113049	0.103208	0.00509011	0.030483	0.0951859
	280	2222	2012	0	0.0458653	0.0424825	0.081893	0.00944065	0.0798127	0.00118301			275	2222	2012	0	0.0345818	0.00710875	0.0332602	0.0138835	0.00670932	0.0290083			269	2222	2012	0	0.0484466	0.0110377	0.119121	0.00603382	0.0359311	0.0951859
	280	2222	2013	0	0.0487008	0.0424825	0.0926251	0.0112894	0.0836182	0.00118301			275	2222	2013	0	0.0407448	0.00710875	0.0276746	0.0167686	0.00916553	0.0290083			269	2222	2013	0	0.0537561	0.0106771	0.143159	0.00638408	0.0368697	0.0951859
	280	2222	2014	0	0.0502434	0.0424825	0.106968	0.0135817	0.0998073	0.00118301			275	2222	2014	0	0.0392061	0.00710875	0.0413173	0.0185016	0.0105656	0.0290083			269	2222	2014	0	0.0497435	0.0101933	0.141297	0.00684992	0.0379518	0.0951859
	280	2222	2015	0	0.0519702	0.0424825	0.111728	0.0160517	0.138659	0.00118301			275	2222	2015	0	0.0391391	0.00710875	0.0411681	0.0220544	0.013571	0.0290083			269	2222	2015	0	0.0515766	0.00955431	0.150881	0.00777959	0.041246	0.0951859
	280	2222	2016	0	0.0557035	0.0424806	0.120886	0.0177376	0.152675	0.00118301			275	2222	2016	0	0.0410845	0.00710875	0.0445826	0.0277399	0.0181884	0.0290083			269	2222	2016	0	0.0522607	0.00872853	0.166327	0.009309	0.0454558	0.0951859
	280	2222	2017	0	0.0568836	0.0424881	0.133994	0.0175078	0.149727	0.00118301			275	2222	2017	0	0.0442472	0.00710875	0.049221	0.0296861	0.0201452	0.0290083			269	2222	2017	0	0.054108	0.00769725	0.188736	0.0110083	0.0486891	0.0951859
	280	2222	2018	0	0.0587394	0.041171	0.146478	0.0184884	0.152438	0.00118301			275	2222	2018	0	0.0445297	0.00707325	0.0525965	0.0311896	0.0214792	0.0290083			269	2222	2018	0	0.0556238	0.00583833	0.193833	0.0152864	0.052485	0.0951859
	280	2222	2019	0	0.0593893	0.0519975	0.151181	0.0148804	0.152647	0.00118301			275	2222	2019	0	0.046331	0.00849126	0.0655667	0.0290533	0.0240851	0.0290083			269	2222	2019	0	0.0555899	0.00356839	0.166844	0.0254032	0.0546089	0.0951859
	280	2222	2020	0	0.0597503	0.0488234	0.132721	0.0162114	0.155424	0.00118301			275	2222	2020	0	0.0483889	0.00840719	0.0708495	0.0323938	0.0273036	0.0290083			269	2222	2020	0	0.0559502	0.00220268	0.174079	0.0410254	0.0563791	0.0951859
	280	2222	2021	0	0.0601472	0.0492493	0.148132	0.0169258	0.162918	0.00118301			275	2222	2021	0	0.0578958	0.00840906	0.0829115	0.0353585	0.0304518	0.0290083			269	2222	2021	0	0.0480425	0.00155813	0.190513	0.0591032	0.059693	0.0951859
	281	2222	2010	0	0.0314938	0.00720963	0.007469	0.0052005	0.00298729	0.00507059			18	2015	2010	0	0.0595434	0.0600759	0.0448767	0.00443138	0.0486845	0.0302753			276	2222	2010	0	0.0789299	0.00492101	0.0291559	0.00772816	0.0128473	0.23957
	281	2222	2011	0	0.0334155	0.00720403	0.0121679	0.00608277	0.00418464	0.00507059			18	2015	2011	0	0.0617319	0.0600759	0.0571052	0.00525483	0.0521035	0.0302753			276	2222	2011	0	0.0776925	0.00492101	0.038584	0.00878798	0.0151149	0.23957
	281	2222	2012	0	0.0338783	0.00719469	0.0157619	0.00735382	0.00582614	0.00507059			18	2015	2012	0	0.0691494	0.0600759	0.0716691	0.00640817	0.0648121	0.0302753			276	2222	2012	0	0.0879951	0.00492101	0.0450929	0.0100736	0.0178855	0.23957
	281	2222	2013	0	0.0343223	0.00717601	0.0145206	0.00889791	0.00788994	0.00507059			18	2015	2013	0	0.0884299	0.0600759	0.107515	0.00837232	0.0849622	0.0302753			276	2222	2013	0	0.0811804	0.00492101	0.0460985	0.0143265	0.0272284	0.23957
	281	2222	2014	0	0.0327268	0.00714051	0.0228092	0.0101677	0.0100642	0.00507059			18	2015	2014	0	0.0863387	0.0600759	0.107503	0.0101939	0.103352	0.0302753			276	2222	2014	0	0.086389	0.00492101	0.0535156	0.0165579	0.0321219	0.23957
	281	2222	2015	0	0.0356651	0.00707886	0.0247359	0.0117837	0.0121308	0.00507059			18	2015	2015	1	0.0795369	0.0600759	0.124769	0.0127855	0.127731	0.0302753			276	2222	2015	0	0.0865981	0.00492101	0.0588589	0.0171618	0.0339856	0.23957
	281	2222	2016	0	0.0341744	0.00696676	0.0270216	0.0133729	0.0139233	0.00507059			18	2015	2016	1	0.0804222	0.0600759	0.135082	0.0144663	0.141718	0.0302753			276	2222	2016	0	0.0856079	0.00492101	0.0649396	0.0177244	0.0352245	0.23957
	281	2222	2017	0	0.0349392	0.00676686	0.0274087	0.0147099	0.0152343	0.00507059			18	2015	2017	1	0.0889556	0.0600759	0.149616	0.0157542	0.152035	0.0302753			276	2222	2017	0	0.0799389	0.00492101	0.0732368	0.0187934	0.0378768	0.23957
	281	2222	2018	0	0.033707	0.00607373	0.0306523	0.0174889	0.0167291	0.00507059			18	2015	2018	1	0.0908717	0.0537761	0.15817	0.01845	0.15596	0.0302753			276	2222	2018	0	0.0968911	0.00496398	0.0793197	0.0190045	0.0389725	0.23957
	281	2222	2019	0	0.0348012	0.00474352	0.0292251	0.0241324	0.0190334	0.00507059			18	2015	2019	1	0.0913271	0.0600759	0.165838	0.0173776	0.160195	0.0302753			276	2222	2019	0	0.0876805	0.00496398	0.0901296	0.0203679	0.0420891	0.23957
	281	2222	2020	0	0.0346392	0.00387104	0.0366465	0.0312893	0.0211152	0.00507059			18	2015	2020	1	0.0911884	0.0600759	0.144757	0.0181721	0.164415	0.0302753			276	2222	2020	0	0.0925623	0.00496398	0.101768	0.0222157	0.0464705	0.23957
	281	2222	2021	0	0.0357987	0.00346376	0.0431943	0.0372823	0.0232965	0.00507059			18	2015	2021	1	0.0954791	0.0600759	0.157024	0.0194692	0.17306	0.0302753			276	2222	2021	0	0.0867666	0.00496398	0.115285	0.0236074	0.0498302	0.23957
	285	2222	2010	0	0.0509992	0.0676704	0.0783142	0.0020837	0.0549442	0.00148596			30	2016	2010	0	0.0216651	0.000836983	0.057875	0.0570437	0.0164225	0.0168585			277	2222	2010	0	0.0452992	0.0161007	0.0205322	0.00583759	0.00424059	0.0518675
	285	2222	2011	0	0.0511574	0.0604813	0.0944112	0.00263938	0.0614248	0.00148596			30	2016	2011	0	0.0246686	0.000964025	0.0705143	0.0582061	0.0189007	0.0168585			277	2222	2011	0	0.0456701	0.0156075	0.0281677	0.00729294	0.00626052	0.0518675
	285	2222	2012	0	0.0523456	0.0534492	0.110768	0.00347555	0.0699807	0.00148596			30	2016	2012	0	0.0224102	0.00114711	0.0815946	0.0573976	0.0231609	0.0168585			277	2222	2012	0	0.0458275	0.0151255	0.0361059	0.0091599	0.0086345	0.0518675
	285	2222	2013	0	0.0545799	0.0466562	0.149652	0.00441626	0.0756101	0.00148596			30	2016	2013	0	0.0242464	0.00141988	0.0994151	0.0550472	0.0266337	0.0168585			277	2222	2013	0	0.0469697	0.0146547	0.0325768	0.012228	0.0123859	0.0518675
	285	2222	2014	0	0.0562583	0.0401733	0.131125	0.00570371	0.074124	0.00148596			30	2016	2014	0	0.0257871	0.00184771	0.0977565	0.0470678	0.028211	0.0168585			277	2222	2014	0	0.0461668	0.0141932	0.0544497	0.014528	0.0147923	0.0518675
	285	2222	2015	0	0.0546086	0.0340772	0.139022	0.00777218	0.0949454	0.00148596			30	2016	2015	0	0.0279532	0.00255392	0.102732	0.0396263	0.0316738	0.0168585			277	2222	2015	0	0.041913	0.0137448	0.0644812	0.0192449	0.0201371	0.0518675
	285	2222	2016	0	0.0526973	0.028435	0.149172	0.0102964	0.102818	0.00148596			30	2016	2016	1	0.0295141	0.00380752	0.108305	0.0318851	0.0367698	0.0168585			277	2222	2016	0	0.0416455	0.0133077	0.0722356	0.0257742	0.0272292	0.0518675
	285	2222	2017	0	0.0510282	0.0232991	0.165114	0.0134417	0.107597	0.00148596			30	2016	2017	1	0.0410161	0.00622506	0.117216	0.0229693	0.0418852	0.0168585			277	2222	2017	0	0.0430548	0.0128798	0.0838067	0.0287206	0.0297178	0.0518675
	285	2222	2018	0	0.0505753	0.0179092	0.172258	0.0179709	0.108863	0.00148596			30	2016	2018	1	0.0412638	0.0100419	0.123987	0.0156633	0.0451097	0.0168585			277	2222	2018	0	0.0449704	0.0124576	0.0960806	0.0306859	0.0307123	0.0518675
	285	2222	2019	0	0.0528685	0.0125192	0.169075	0.0275911	0.114026	0.00148596			30	2016	2019	1	0.037297	0.0135954	0.165129	0.0123803	0.0478093	0.0168585			277	2222	2019	0	0.0477949	0.0120335	0.108352	0.0327742	0.0316897	0.0518675
	285	2222	2020	0	0.0561938	0.00856226	0.163996	0.044466	0.124795	0.00148596			30	2016	2020	1	0.0395305	0.0162857	0.185938	0.0106723	0.0491334	0.0168585			277	2222	2020	0	0.0505107	0.0116281	0.110348	0.0353457	0.0331584	0.0518675
	285	2222	2021	0	0.0570595	0.00606252	0.158916	0.0644133	0.127433	0.00148596			30	2016	2021	1	0.0428648	0.0188583	0.215109	0.00986483	0.052585	0.0168585			277	2222	2021	0	0.047514	0.0112488	0.125131	0.0392163	0.0358615	0.0518675
	286	2222	2010	0	0.027067	0.000879953	0.0224481	0.0209945	0.00703799	0.00131119			282	2222	2010	0	0.0342191	0.00387291	0.0114976	0.00677724	0.00551515	0.0168771			278	2222	2010	0	0.119603	0.00040915	0.0527976	0.154587	0.0901503	0.417863
	286	2222	2011	0	0.0265184	0.000891162	0.0341727	0.0245818	0.00902786	0.00131119			282	2222	2011	0	0.0340702	0.00387291	0.020982	0.00828058	0.0076873	0.0168771			278	2222	2011	0	0.132942	0.00040915	0.0732455	0.195709	0.127878	0.417863
	286	2222	2012	0	0.0296793	0.000913582	0.0407876	0.0280299	0.0110657	0.00131119			282	2222	2012	0	0.0331339	0.00387291	0.0290954	0.0102073	0.0106607	0.0168771			278	2222	2012	0	0.130925	0.00040915	0.0858805	0.229652	0.148318	0.417863
	286	2222	2013	0	0.0303674	0.000952815	0.0413779	0.0302932	0.012681	0.00131119			282	2222	2013	0	0.0337288	0.00387291	0.0321422	0.0126966	0.0144883	0.0168771			278	2222	2013	0	0.11359	0.00040915	0.0984074	0.221671	0.123659	0.417863
	286	2222	2014	0	0.0295926	0.00102568	0.0503152	0.0325304	0.0150682	0.00131119			282	2222	2014	0	0.0369699	0.00387291	0.0369817	0.0147719	0.0175444	0.0168771			278	2222	2014	0	0.128059	0.00040915	0.11096	0.538177	0.340879	0.417863
	286	2222	2015	0	0.0319282	0.00116953	0.0527501	0.0329607	0.0179218	0.00131119			282	2222	2015	0	0.0373895	0.00387291	0.038117	0.0170953	0.0208671	0.0168771			278	2222	2015	0	0.128696	0.00040915	0.116595	0.370239	0.231921	0.417863
	286	2222	2016	0	0.0298797	0.0014778	0.0578123	0.0317625	0.0215042	0.00131119			282	2222	2016	0	0.0368459	0.00387291	0.0434473	0.0173366	0.0211065	0.0168771			278	2222	2016	0	0.126726	0.00040915	0.128664	0.445902	0.276113	0.417863
	286	2222	2017	0	0.0329764	0.00223258	0.0672296	0.023998	0.0234767	0.00131119			282	2222	2017	0	0.0362327	0.00387665	0.0396004	0.0167098	0.0203225	0.0168771			278	2222	2017	0	0.137658	0.00040915	0.142594	0.473735	0.293628	0.417863
	286	2222	2018	0	0.0322893	0.00358894	0.0705338	0.0159416	0.0239828	0.00131119			282	2222	2018	0	0.0350407	0.0037851	0.0440852	0.0182537	0.0221555	0.0168771			278	2222	2018	0	0.106872	0.00040915	0.156525	0.48458	0.296004	0.417863
	286	2222	2019	0	0.0304873	0.00447076	0.0769497	0.0136415	0.02564	0.00131119			282	2222	2019	0	0.0342853	0.00413073	0.0463623	0.0187923	0.0252307	0.0168771			278	2222	2019	0	0.0997542	0.00040915	0.17612	0.497324	0.299505	0.417863
	286	2222	2020	0	0.0273995	0.00473418	0.0843906	0.014096	0.0282649	0.00131119			282	2222	2020	0	0.0348865	0.0039383	0.0654499	0.0211277	0.0276447	0.0168771			278	2222	2020	0	0.114578	0.00040915	0.160207	0.538659	0.32017	0.417863
	286	2222	2021	0	0.0307126	0.00488925	0.107319	0.0142746	0.0295949	0.00131119			282	2222	2021	0	0.0337983	0.00399435	0.0779704	0.0226707	0.0306122	0.0168771			278	2222	2021	0	0.0981625	0.00040915	0.17279	0.551462	0.323339	0.417863
	287	2222	2010	0	0.03508	0.000229797	0.0222556	0.039043	0.00544865	0.00218622			31	2016	2010	0	0.0436394	0.0109499	0.0500038	0.0126609	0.0389219	0.0150414			283	2222	2010	0	0.036066	0.00297988	0.0255101	0.00723019	0.00739996	0.0450742
	287	2222	2011	0	0.034841	0.000283976	0.0309658	0.0413381	0.00723502	0.00218622			31	2016	2011	0	0.0456567	0.010864	0.0636595	0.0147191	0.0451767	0.0150414			283	2222	2011	0	0.0366724	0.00297988	0.0347133	0.00878448	0.00994482	0.0450742
	287	2222	2012	0	0.0364076	0.00035497	0.0377883	0.0455046	0.0101603	0.00218622			31	2016	2012	0	0.0462662	0.0109499	0.070776	0.0185139	0.0658731	0.0150414			283	2222	2012	0	0.0371918	0.00297988	0.0408697	0.0102545	0.0123691	0.0450742
	287	2222	2013	0	0.0359079	0.00045212	0.0397907	0.043574	0.0117547	0.00218622			31	2016	2013	0	0.0474391	0.0106771	0.0817459	0.0225341	0.069009	0.0150414			283	2222	2013	0	0.0391258	0.00297988	0.0439901	0.0119936	0.0151559	0.0450742
	287	2222	2014	0	0.0358262	0.000582899	0.0455189	0.0370565	0.0119172	0.00218622			31	2016	2014	0	0.0488219	0.0106603	0.0896496	0.0249271	0.0860129	0.0150414			283	2222	2014	0	0.040075	0.00297988	0.0530831	0.0137666	0.018314	0.0450742
	287	2222	2015	0	0.0359446	0.000765989	0.048769	0.0369539	0.0158212	0.00218622			31	2016	2015	0	0.0490292	0.0106827	0.0949151	0.0284383	0.0996781	0.0150414			283	2222	2015	0	0.0418071	0.00297988	0.0549255	0.0155079	0.0211286	0.0450742
	287	2222	2016	0	0.0347904	0.00102755	0.0524279	0.0334912	0.0186453	0.00218622			31	2016	2016	1	0.0499492	0.0108004	0.104774	0.0297758	0.104777	0.0150414			283	2222	2016	0	0.0426905	0.00299857	0.0593043	0.0157004	0.0214255	0.0450742
	287	2222	2017	0	0.0307038	0.0014068	0.0585367	0.0274824	0.0200622	0.00218622			31	2016	2017	1	0.0510072	0.0113777	0.107048	0.029263	0.106848	0.0150414			283	2222	2017	0	0.0428469	0.00317418	0.0549795	0.0159281	0.0232235	0.0450742
	287	2222	2018	0	0.0266472	0.00189068	0.0634648	0.0222721	0.0212961	0.00218622			31	2016	2018	1	0.0515493	0.0121923	0.10625	0.0266784	0.103536	0.0150414			283	2222	2018	0	0.0427307	0.0042503	0.0601174	0.0132228	0.0257562	0.0450742
	287	2222	2019	0	0.0300249	0.0023727	0.0693142	0.0190341	0.0225601	0.00218622			31	2016	2019	1	0.0532984	0.0125192	0.109219	0.027604	0.109124	0.0150414			283	2222	2019	0	0.0427857	0.00437361	0.0670566	0.0144544	0.0294783	0.0450742
	287	2222	2020	0	0.0308443	0.00285097	0.0774535	0.0178249	0.0254983	0.00218622			31	2016	2020	1	0.0548555	0.0123119	0.10625	0.030493	0.117862	0.0150414			283	2222	2020	0	0.0427407	0.00437361	0.0775725	0.0161148	0.0333781	0.0450742
	287	2222	2021	0	0.0311303	0.00338156	0.0903437	0.0160113	0.0270882	0.00218622			31	2016	2021	1	0.0550594	0.0123119	0.12398	0.0327949	0.1259	0.0150414			283	2222	2021	0	0.0429812	0.00437361	0.0895717	0.0175633	0.0367802	0.0450742
	32	2016	2010	0	0.0352043	0.000112182	0.003395	0	0	0.00615946			288	2222	2010	0	0.0492542	0.00222137	0.25102	0.0306516	0.120276	0.037724			284	2222	2010	0	0.0476627	6.72575e-05	0.0740802	0.171395	0.0247025	0.0792899
	32	2016	2011	0	0.0342686	0.000141762	0.0118522	0	0.00245169	0.00615946			288	2222	2011	0	0.0505554	0.00222137	0.26771	0.0332855	0.129988	0.037724			284	2222	2011	0	0.0475978	9.71498e-05	0.0832986	0.17597	0.0289241	0.0792899
	32	2016	2012	0	0.0343704	0.000179143	0.0158181	0	0.00431232	0.00615946			288	2222	2012	0	0.052115	0.00222137	0.280496	0.0362273	0.142627	0.037724			284	2222	2012	0	0.0500654	0.000143856	0.101227	0.160742	0.0311285	0.0792899
	32	2016	2013	0	0.0364393	0.000226381	0.0142201	0	0.00590745	0.00615946			288	2222	2013	0	0.0519895	0.00222137	0.473998	0.0428567	0.16821	0.037724			284	2222	2013	0	0.0438407	0.000218587	0.113588	0.159541	0.0363551	0.0792899
	32	2016	2014	0	0.0349855	0.000286074	0.0237088	0	0.00724466	0.00615946			288	2222	2014	0	0.0540629	0.00222137	0.319562	0.0344073	0.130375	0.037724			284	2222	2014	0	0.0438057	0.000338156	0.107464	0.136491	0.0401699	0.0792899
	32	2016	2015	0	0.0353711	0.000361508	0.0270129	0	0.00917539	0.00615946			288	2222	2015	0	0.0553544	0.00222137	0.271838	0.0500771	0.249042	0.037724			284	2222	2015	0	0.0488721	0.000536192	0.0943161	0.111682	0.0451972	0.0792899
	32	2016	2016	1	0.0343731	0.000456833	0.0311734	0	0.0134504	0.00615946			288	2222	2016	0	0.055118	0.00222137	0.285446	0.0420153	0.208022	0.037724			284	2222	2016	0	0.0428472	0.000870611	0.100373	0.0759761	0.0443313	0.0792899
	32	2016	2017	1	0.0346124	0.000577294	0.0362357	0	0.0157827	0.00615946			288	2222	2017	0	0.0561547	0.00222137	0.303807	0.0489568	0.235339	0.037724			284	2222	2017	0	0.0436138	0.00144977	0.0949216	0.0490187	0.0494538	0.0792899
	32	2016	2018	1	0.035457	0.00058103	0.0416049	0	0.0149616	0.00615946			288	2222	2018	0	0.056583	0.00222697	0.32078	0.0679925	0.329402	0.037724			284	2222	2018	0	0.0421662	0.00256326	0.103232	0.0305558	0.0520389	0.0792899
	32	2016	2019	1	0.0366782	0.000883689	0.0445069	0	0.0154846	0.00615946			288	2222	2019	0	0.0547398	0.00398875	0.396919	0.0369668	0.317016	0.037724			284	2222	2019	0	0.0414145	0.00543665	0.106878	0.0165971	0.0583164	0.0792899
	32	2016	2020	1	0.0361343	0.00111671	0.0522397	0	0.0161736	0.00615946			288	2222	2020	0	0.0543582	0.0040093	0.379649	0.0349894	0.29658	0.037724			284	2222	2020	0	0.0448236	0.011544	0.123005	0.00777524	0.0568986	0.0792899
	32	2016	2021	1	0.0355632	0.00141117	0.059313	0	0.0176258	0.00615946			288	2222	2021	0	0.0558729	0.0040093	0.433861	0.0363904	0.303813	0.037724			284	2222	2021	0	0.0447423	0.0235775	0.144995	0.00421657	0.0629556	0.0792899
