# Supplementary material for: Can "sponge city" pilots enhance ecological livability: Evidence from China
Source: PLoS One. 2024 Jun 6;19(6):e0297251. doi: 10.1371/journal.pone.0297251 (PMC11156270; doi:10.1371/journal.pone.0297251)
Supplement: S1 Data — (ZIP) [file pone.0297251.s001.zip › Table 3Variable definitions..xlsx]

## Sheet: Sheet1
idcode	time	year	city	Land	Green	Population	PM2.5	Water	Sewage	Solid	Effluent	SO2	Smoke	DID	Ecology	Science	Economy	Foreign	Finance
1	2015	2010	Tangshan	0.695368	0.79899	314.774	94.63	73.16	129	546	0.000240821	0.0031552	0.00130775	0	0.0540519	0.0116748	0.116954	0.0284483	0.0291744
1	2015	2011	Tangshan	0.648456	0.695814	313.873	94.61	73.16	118	547	0.000180787	0.00346641	0.000934939	0	0.0516198	0.0137859	0.143284	0.0277537	0.033565
1	2015	2012	Tangshan	0.701455	0.74473	311.868	94.81	73.17	107	551	0.000194683	0.00314219	0.000815309	0	0.0534191	0.0163641	0.154265	0.0271497	0.0388093
1	2015	2013	Tangshan	0.699898	0.745525	313.095	95.5	73.32	97	538	0.000120694	0.00271134	0.000706996	0	0.0536104	0.0195252	0.167646	0.0259608	0.0444755
1	2015	2014	Tangshan	0.714371	0.760894	306.693	95	70	88	559	0.000135169	0.00242575	0.000647867	0	0.0535242	0.0234243	0.162497	0.0241519	0.0485757
1	2015	2015	Tangshan	0.714606	0.760894	304.229	95	72.5	80	560	0.000127746	0.00230233	0.000652433	1	0.0539583	0.0282556	0.15806	0.0222771	0.0538481
1	2015	2016	Tangshan	0.660397	0.702022	294.211	98	70.79	73	562	0.00013312	0.00125839	0.000554833	1	0.0520509	0.0342808	0.164203	0.0205548	0.0598558
1	2015	2017	Tangshan	0.658193	0.715309	265.444	97.74	79.64	66	561	9.28382e-05	0.00118478	0.00049727	1	0.0534786	0.0418361	0.167951	0.0179285	0.063946
1	2015	2018	Tangshan	0.670404	0.727948	284.301	98.6	74.41	60	562	7.68781e-05	0.000862651	0.000446395	1	0.0533071	0.0505141	0.17851	0.015991	0.0685154
1	2015	2019	Tangshan	0.684434	0.742016	218.915	99	72.01	54	561	9.33081e-05	0.000742135	0.000401333	1	0.0531465	0.0591904	0.175941	0.014826	0.0747083
1	2015	2020	Tangshan	0.704509	0.763742	226.277	99	73.12	49	562	9.27568e-05	0.000399221	0.000361336	1	0.0540956	0.0680964	0.190652	0.0142562	0.0831376
1	2015	2021	Tangshan	0.721522	0.782284	625.832	99.2	73.17	43	561	9.14346e-05	0.000416399	0.000325748	1	0.0568856	0.0780187	0.219442	0.0132578	0.0889375
33	2222	2010	Qinhuangdao	0.558687	0.594311	529.143	92.43	25.12	44	383	0.000495605	0.00395362	0.00100438	0	0.0429582	0.0105594	0.0559591	0.0120112	0.0263326
33	2222	2011	Qinhuangdao	0.549346	0.582543	417.133	92.53	29.8	49	371	0.000451821	0.00535068	0.000817669	0	0.0427415	0.0180213	0.0657094	0.00794397	0.0294286
33	2222	2012	Qinhuangdao	0.562548	0.596386	558.99	92.54	37.04	44	373	0.000403449	0.00477923	0.00076852	0	0.0451014	0.0105482	0.0702786	0.0150095	0.0336189
33	2222	2013	Qinhuangdao	0.574084	0.607537	380.116	95.59	49.32	49	375	0.000408091	0.0048062	0.000764673	0	0.0466662	0.0180418	0.0747873	0.00997484	0.0377323
33	2222	2014	Qinhuangdao	0.579595	0.613048	613.351	98.38	65	43	378	0.000402506	0.00420357	0.000740142	0	0.0507998	0.0105351	0.0734747	0.0182129	0.0411135
33	2222	2015	Qinhuangdao	0.648295	0.674442	328.579	96.17	68.55	50	379	0.000515483	0.00331324	0.000818571	0	0.0517843	0.0180643	0.0766405	0.0113819	0.0432781
33	2222	2016	Qinhuangdao	0.651056	0.677804	722.483	96.6	81.89	43	380	0.000271182	0.00167678	0.00080166	0	0.056127	0.0105239	0.14802	0.0206748	0.0467451
33	2222	2017	Qinhuangdao	0.669362	0.69611	327.285	96.7	85.39	51	380	0.000160181	0.00131216	0.000799863	0	0.055141	0.0180848	0.0930965	0.0134806	0.0517101
33	2222	2018	Qinhuangdao	0.693695	0.732509	485.333	97.01	77.46	38	380	0.000139993	0.00131211	0.00079823	0	0.0558946	0.0103763	0.101798	0.0261096	0.058943
33	2222	2019	Qinhuangdao	0.70105	0.758044	451.047	96.9	71	44	381	0.000156725	0.000985591	0.000796748	0	0.0552021	0.0185687	0.0995362	0.0167794	0.0665788
33	2222	2020	Qinhuangdao	0.707516	0.765734	312.479	97	66.43	34	381	0.000165562	0.000386426	0.000795401	0	0.0540821	0.0102493	0.104914	0.0332631	0.075253
33	2222	2021	Qinhuangdao	0.716036	0.774706	1000	97.1	63.05	34	381	0.000166478	0.00038535	0.000794177	0	0.0575072	0.0185444	0.115625	0.0208515	0.0839949
34	2222	2010	Handan	0.397115	0.432598	258.377	97.48	50.03	126	799	0.000187129	0.00393943	0.000844759	0	0.0385097	0.018294	0.0450627	0.00940118	0.00859093
34	2222	2011	Handan	0.460371	0.475046	255.128	97.48	56.3	123	812	0.000141407	0.004324	0.000798765	0	0.0412382	0.018294	0.053987	0.01097	0.010537
34	2222	2012	Handan	0.462578	0.478077	249.003	97.51	50.02	119	823	0.000109497	0.00375976	0.000746864	0	0.0403214	0.018294	0.0591335	0.0128634	0.0129164
34	2222	2013	Handan	0.428562	0.465562	255.863	97.52	95.4	114	824	0.000139747	0.00362812	0.000790624	0	0.0466179	0.018294	0.055133	0.0150921	0.0159123
34	2222	2014	Handan	0.440613	0.478077	229.978	97.56	95	107	853	0.000122994	0.00281003	0.000776088	0	0.0468008	0.018294	0.0597671	0.0164282	0.0170222
34	2222	2015	Handan	0.452549	0.490924	270.683	97.62	97	98	870	0.000128034	0.00231248	0.000845912	0	0.0477644	0.0182959	0.0608635	0.018111	0.0188134
34	2222	2016	Handan	0.586937	0.638165	169.194	97.2	85.7	88	870	9.50728e-05	0.00141412	0.000797397	0	0.0502588	0.0182922	0.0647882	0.0202117	0.0213915
34	2222	2017	Handan	0.599868	0.650792	64.7088	97.75	93.52	76	870	5.34158e-05	0.00114726	0.000784957	0	0.0514844	0.0183127	0.0654413	0.0234203	0.0256307
34	2222	2018	Handan	0.618918	0.668274	74.1966	98.41	80	68	870	4.9745e-05	0.0008693	0.000773899	0	0.0501787	0.0164781	0.0670026	0.0271514	0.027081
34	2222	2019	Handan	0.628926	0.684535	72.8558	98.8	89.89	65	870	3.60712e-05	0.000836709	0.000764054	0	0.0521988	0.0320557	0.0675583	0.0167757	0.0313833
34	2222	2020	Handan	0.666174	0.724081	115.834	98.47	80.03	57	870	3.01857e-05	0.000340024	0.000755279	0	0.0522253	0.0259595	0.0720496	0.0232747	0.0363643
34	2222	2021	Handan	0.678011	0.738208	348.728	99.64	89.86	45	870	2.55522e-05	0.000548537	0.000747447	0	0.0556111	0.0268713	0.0832813	0.0254551	0.0416472
35	2222	2010	Xingtai	0.200144	0.227615	225.739	82.59	45.88	273	586	0.000526636	0.00544821	0.00206036	0	0.0291375	0.0351944	0.0257004	0.0038276	0.00826504
35	2222	2011	Xingtai	0.2014	0.226414	223.356	83.93	45.87	231	593	0.000660651	0.0047243	0.00151218	0	0.0295361	0.032151	0.0318373	0.00482333	0.0101491
35	2222	2012	Xingtai	0.202365	0.22762	218.669	84.01	48.25	196	601	0.000595688	0.00401404	0.00128673	0	0.0301588	0.0293392	0.034722	0.00592209	0.0117473
35	2222	2013	Xingtai	0.207834	0.237754	211.937	91.18	94.47	166	614	0.000531135	0.00340579	0.00111287	0	0.0383606	0.0267423	0.0340062	0.00754269	0.0140822
35	2222	2014	Xingtai	0.267031	0.309258	205.331	93.28	95.29	140	622	0.000526512	0.00334236	0.00103461	0	0.0410079	0.0243491	0.0377429	0.00917195	0.0159207
35	2222	2015	Xingtai	0.238559	0.261803	197.113	96.35	95.31	119	627	0.000443185	0.00281305	0.000976938	0	0.0401122	0.0221464	0.0409822	0.0110272	0.0177497
35	2222	2016	Xingtai	0.240315	0.271	185.279	96.35	96.03	100	636	0.000316636	0.00207922	0.000844613	0	0.040456	0.0201175	0.046998	0.0136914	0.0205199
35	2222	2017	Xingtai	0.331743	0.358475	184.81	96.98	97	85	644	0.000190214	0.000770329	0.00075695	0	0.0437669	0.0182548	0.0501573	0.0168276	0.0235286
35	2222	2018	Xingtai	0.346675	0.373408	156.336	97	95.6	71	653	0.000129107	0.000425177	0.00068102	0	0.0439816	0.0164501	0.0516948	0.0206301	0.0264645
35	2222	2019	Xingtai	0.37964	0.406373	75.4057	98.14	95.49	64	661	0.000120416	0.000327294	0.00061493	0	0.0447776	0.0146435	0.0506071	0.02583	0.0302033
35	2222	2020	Xingtai	0.503672	0.543671	164.397	98.17	95.49	53	670	0.000120757	0.000102301	0.000557051	0	0.0497076	0.0129714	0.0553687	0.0320436	0.0341097
35	2222	2021	Xingtai	0.501611	0.539849	462.5	98.22	95.49	43	678	0.000116485	0.000105717	0.000506181	0	0.0512438	0.0115066	0.0624701	0.040092	0.0389368
36	2222	2010	Baoding	0.247522	0.286582	214.416	92.57	72.99	278	564	0.000621456	0.00187779	0.000509659	0	0.0359847	0.0960438	0.0284293	0.00257765	0.0100556
36	2222	2011	Baoding	0.233356	0.269101	213.975	91.97	74.69	235	523	0.00045192	0.00210667	0.000503328	0	0.0361026	0.0896898	0.0356626	0.00313412	0.0120533
36	2222	2012	Baoding	0.229975	0.234798	212.925	92	48.16	198	528	0.000383464	0.00183083	0.000468136	0	0.0316344	0.0837207	0.0405432	0.00387878	0.0144693
36	2222	2013	Baoding	0.260813	0.278517	212.266	92	89.64	167	557	0.000345263	0.0019174	0.000471916	0	0.0394414	0.0781178	0.0424851	0.00486797	0.0179017
36	2222	2014	Baoding	0.252468	0.266495	210.871	91.39	86.2	141	539	0.000310142	0.00141259	0.000427363	0	0.0387529	0.0728586	0.0458368	0.00591124	0.0202433
36	2222	2015	Baoding	0.300169	0.324462	200.844	81.76	93	119	542	0.000264863	0.00120988	0.000475264	0	0.0408196	0.0679264	0.0513856	0.00694052	0.0225187
36	2222	2016	Baoding	0.30494	0.329579	219.304	90.08	98.84	100	548	0.000157132	0.000593011	0.000414804	0	0.0428566	0.0633006	0.0533858	0.00851525	0.0263405
36	2222	2017	Baoding	0.343648	0.367282	182.235	96.59	42	84	553	0.000129593	0.000167373	0.000389655	0	0.0358436	0.0589662	0.0524949	0.00998004	0.0294698
36	2222	2018	Baoding	0.350706	0.37599	210.513	97.81	76	68	558	0.000122837	9.92048e-05	0.000367927	0	0.0417314	0.0547476	0.0556888	0.0124346	0.034621
36	2222	2019	Baoding	0.357197	0.384768	138.765	91.34	72.92	59	563	0.000130623	8.31968e-05	0.000349077	0	0.0406026	0.0505272	0.0574166	0.0152196	0.0395899
36	2222	2020	Baoding	0.378974	0.407604	216.921	96.62	73.08	50	568	0.000130199	0.000131235	0.000332648	0	0.0423186	0.0465105	0.0626345	0.0193377	0.0473952
36	2222	2021	Baoding	0.383248	0.412966	380.795	99.85	73.07	43	572	0.000125985	7.20516e-05	0.000318269	0	0.0436771	0.0428356	0.071042	0.02345	0.053846
37	2222	2010	Zhangjiakou	0.077672	0.0877607	381.14	92.23	14	61	126	0.000781548	0.0104084	0.00315484	0	0.0244413	0.0110134	0.0372217	0.00969719	0.0120053
37	2222	2011	Zhangjiakou	0.0836113	0.093917	379.974	88.7	17.44	59	127	0.000501885	0.0085887	0.00199064	0	0.0248672	0.0102605	0.0439944	0.0116157	0.0139624
37	2222	2012	Zhangjiakou	0.0862962	0.0966832	379.163	91.31	23.27	57	127	0.000522115	0.0069188	0.00188939	0	0.026106	0.00955244	0.0493788	0.0142268	0.016629
37	2222	2013	Zhangjiakou	0.0899845	0.0966832	380.381	100	38.93	54	127	0.000452236	0.00582456	0.00169536	0	0.0294009	0.00889107	0.0495129	0.0173707	0.0197284
37	2222	2014	Zhangjiakou	0.0903642	0.101185	379.001	91.6	44.1	51	127	0.000442541	0.00541363	0.00161338	0	0.0295429	0.00827081	0.0545708	0.0204826	0.0221632
37	2222	2015	Zhangjiakou	0.0922901	0.103025	378.67	94.42	57.16	47	127	0.000339664	0.00459456	0.0016799	0	0.0319079	0.00768978	0.0552195	0.0242721	0.0250626
37	2222	2016	Zhangjiakou	0.107897	0.116586	377.872	94.2	57.16	42	128	0.000277419	0.00160523	0.00179988	0	0.0324118	0.00714611	0.0601974	0.0318409	0.0317452
37	2222	2017	Zhangjiakou	0.0944229	0.104592	298.28	96.04	57.93	37	128	0.000157777	0.00116789	0.00180498	0	0.0318811	0.00663795	0.0582015	0.0408711	0.0394858
37	2222	2018	Zhangjiakou	0.0984357	0.109665	320.645	96.92	48.09	31	129	0.000146184	0.00103969	0.00180966	0	0.0307505	0.00614472	0.0634821	0.0478179	0.043578
37	2222	2019	Zhangjiakou	0.0998182	0.110066	318.065	97.86	43.9	27	129	0.00011485	0.00098064	0.00181395	0	0.0302332	0.00564963	0.0642693	0.0543616	0.0462974
37	2222	2020	Zhangjiakou	0.101078	0.112413	329.794	97.31	40.95	23	129	0.000101194	0.000703215	0.00181788	0	0.0298797	0.0051807	0.0720799	0.0632494	0.0507044
37	2222	2021	Zhangjiakou	0.102193	0.113615	414.847	96.51	38.83	23	129	9.06836e-05	0.000710247	0.00182148	0	0.0299699	0.00475473	0.0794581	0.0725518	0.0547385
38	2222	2010	Chengde	0.0964145	0.105568	641.007	79.03	4.56	46	94	0.000522633	0.00592379	0.0017767	0	0.0240011	0.00927967	0.0441025	0.00966161	0.0127466
38	2222	2011	Chengde	0.0955295	0.105669	638.87	79.12	4.6	46	95	0.000106446	0.00542223	0.00127499	0	0.0239878	0.00898635	0.05709	0.01092	0.0143542
38	2222	2012	Chengde	0.102281	0.113583	633.77	81.45	4.74	46	95	8.32666e-05	0.00488741	0.00118495	0	0.0244383	0.00870051	0.0616008	0.012808	0.0168207
38	2222	2013	Chengde	0.104781	0.11768	634.784	88.11	5.49	46	95	8.85741e-05	0.0039163	0.00108674	0	0.0252677	0.00842027	0.0613024	0.0155495	0.0205344
38	2222	2014	Chengde	0.109661	0.122053	617.434	92.34	6	46	96	8.68832e-05	0.00400654	0.00111662	0	0.0257872	0.0081475	0.0709793	0.0175629	0.022756
38	2222	2015	Chengde	0.113451	0.127071	673.388	91.56	24	46	97	8.09647e-05	0.00326648	0.00118115	0	0.0289436	0.00788034	0.0717945	0.0199321	0.0253783
38	2222	2016	Chengde	0.11699	0.130584	451.697	92.83	27.5	45	97	7.93631e-05	0.00274554	0.00114813	0	0.0285503	0.00762065	0.0766297	0.0234995	0.0296045
38	2222	2017	Chengde	0.123968	0.136563	580.416	95.19	28	44	97	7.76111e-05	0.00199568	0.00113991	0	0.0297482	0.00736657	0.0778363	0.0274905	0.0344547
38	2222	2018	Chengde	0.0764206	0.0838243	830.89	96.81	23.12	40	97	5.56797e-05	0.00162111	0.00113272	0	0.028807	0.00711622	0.078219	0.0302433	0.0368276
38	2222	2019	Chengde	0.0728959	0.0809557	414.621	96.62	22.55	32	97	5.21613e-05	0.00145241	0.00112639	0	0.0264467	0.00686401	0.0773627	0.0339976	0.0403527
38	2222	2020	Chengde	0.0794534	0.0875664	419.16	97.8	22.37	27	97	5.53724e-05	0.000799457	0.00112077	0	0.026808	0.00661926	0.0882591	0.0388407	0.0453192
38	2222	2021	Chengde	0.080604	0.0877517	1846.97	97.3	22.32	30	97	5.84702e-05	0.000625671	0.00111578	0	0.0343242	0.00638573	0.0982711	0.0422377	0.0481979
39	2222	2010	Cangzhou	0.115776	0.13812	97.3525	97.82	83.09	83	520	0.000243878	0.000916877	0.000217719	0	0.0342599	0.00411766	0.0557623	0.0327568	0.0119006
39	2222	2011	Cangzhou	0.132498	0.154842	96.7896	100	93.24	81	523	0.00030658	0.00117647	0.000194883	0	0.0365924	0.00500135	0.0664922	0.0319808	0.0140112
39	2222	2012	Cangzhou	0.138618	0.161033	95.4285	95.88	49.95	78	530	0.000258852	0.000986861	0.00014822	0	0.0297275	0.00613351	0.0727546	0.031684	0.0168648
39	2222	2013	Cangzhou	0.145947	0.167936	93.8897	97.99	99.58	75	537	0.000168026	0.000766028	0.00013058	0	0.0378278	0.00759637	0.0749408	0.0305621	0.0198378
39	2222	2014	Cangzhou	0.157451	0.179979	91.442	99.04	99.88	72	547	0.000167063	0.000700697	0.000119919	0	0.0383442	0.00950947	0.0808139	0.0278463	0.0219538
39	2222	2015	Cangzhou	0.163216	0.185744	88.9031	100	100	70	551	0.000154184	0.000565054	0.000118687	0	0.0386327	0.0120372	0.085448	0.0251329	0.0246852
39	2222	2016	Cangzhou	0.170038	0.192566	83.7179	99.91	59.73	67	551	7.92846e-05	0.000383631	0.000120245	0	0.0326198	0.0154169	0.0910833	0.0225778	0.0280694
39	2222	2017	Cangzhou	0.193866	0.220935	80.8368	99.91	99.28	64	551	5.48546e-05	0.000220577	0.000120385	0	0.0396234	0.0199886	0.093157	0.019182	0.0307494
39	2222	2018	Cangzhou	0.194806	0.221525	111.111	99.91	99.41	60	551	5.90664e-05	0.000201872	0.000120204	0	0.0398597	0.0255261	0.0935419	0.0167396	0.0339689
39	2222	2019	Cangzhou	0.210415	0.237134	53.6213	99.91	82.11	54	551	5.58597e-05	0.000162195	0.00012019	0	0.0374497	0.0310618	0.0915979	0.0154476	0.0380705
39	2222	2020	Cangzhou	0.239885	0.270254	105.102	99.92	85.08	47	551	5.80946e-05	0.000115137	0.000120098	0	0.0392887	0.0366554	0.0981933	0.0146886	0.0431098
39	2222	2021	Cangzhou	0.247831	0.27815	268.886	99.97	84.52	40	551	5.64237e-05	9.05232e-05	0.000120067	0	0.0403938	0.0429215	0.111808	0.0140072	0.0485572
40	2222	2010	Langfang	0.396174	0.432727	152.348	87.94	61.79	146	652	0.000307092	0.001489	0.000454277	0	0.0391944	0.0382751	0.0573906	0.00449721	0.0234564
40	2222	2011	Langfang	0.401151	0.438171	150.24	87.09	56.47	129	661	0.000261047	0.00175079	0.000360509	0	0.0385584	0.0377838	0.0680492	0.00520852	0.0270338
40	2222	2012	Langfang	0.423861	0.46088	147.361	87.31	49.61	114	674	0.000177255	0.00161278	0.000318119	0	0.0383397	0.0372625	0.0763204	0.00623033	0.0320078
40	2222	2013	Langfang	0.414447	0.449702	151.129	91.12	98.9	100	662	0.000147115	0.00141153	0.000292807	0	0.0461204	0.0367058	0.0881013	0.00768655	0.0409854
40	2222	2014	Langfang	0.424318	0.459417	141.772	93.5	100	89	706	0.000141407	0.00127208	0.000276909	0	0.0467332	0.0361173	0.0932068	0.00943246	0.0470944
40	2222	2015	Langfang	0.435757	0.470856	137.727	92.01	97	78	722	0.000123169	0.00103945	0.000273008	0	0.0465332	0.0354914	0.106296	0.0119908	0.0585058
40	2222	2016	Langfang	0.452836	0.488092	150.638	84.08	94.29	69	732	0.000118279	0.000623808	0.000265911	0	0.0460866	0.0348301	0.116053	0.0153384	0.0731653
40	2222	2017	Langfang	0.459413	0.494803	122.996	95.49	90	61	742	5.17867e-05	0.000290267	0.000258754	0	0.0465528	0.0341295	0.121705	0.0155257	0.0719378
40	2222	2018	Langfang	0.477215	0.512734	167.85	96.67	90.37	53	752	2.59016e-05	0.000213114	0.000252091	0	0.0475853	0.0333971	0.128885	0.0158771	0.0712548
40	2222	2019	Langfang	0.491108	0.525435	71.0145	99.9	76.49	48	762	2.48246e-05	0.000112686	0.00024588	0	0.0456704	0.0326629	0.130195	0.0171877	0.0751037
40	2222	2020	Langfang	0.507389	0.548861	105.015	98.09	77.16	42	772	2.38823e-05	0.000107078	0.000240085	0	0.0464725	0.031981	0.120414	0.0190044	0.0807833
40	2222	2021	Langfang	0.552348	0.59398	242.915	98.78	76.68	37	782	2.34137e-05	7.13814e-05	0.000234672	0	0.048717	0.0313682	0.12792	0.0206655	0.0855239
41	2222	2010	Hengshui	0.177085	0.204084	169.428	88.26	46.19	127	499	0.000663078	0.00398265	0.00292593	0	0.0299565	0.00525543	0.0276184	0.0168333	0.0110128
41	2222	2011	Hengshui	0.186375	0.213987	169.5	87.56	46.37	126	500	0.000381272	0.00273396	0.00219016	0	0.0302504	0.00573184	0.0346636	0.0179622	0.0132969
41	2222	2012	Hengshui	0.184904	0.202671	167.837	80.35	49.94	124	501	0.000342453	0.00249814	0.00207702	0	0.0299483	0.00626056	0.0384846	0.0196468	0.0164969
41	2222	2013	Hengshui	0.197167	0.216544	168.936	88	99.77	120	507	0.000345689	0.00201561	0.00169289	0	0.0388006	0.00684159	0.0401886	0.0214471	0.0200431
41	2222	2014	Hengshui	0.203857	0.223823	160.453	81.2	99.6	115	513	0.000285462	0.00199099	0.00162362	0	0.0383739	0.00748614	0.044801	0.0224094	0.0230119
41	2222	2015	Hengshui	0.214107	0.235281	175.66	80	99.3	106	513	0.000254762	0.00167374	0.00155727	0	0.0387328	0.00819981	0.04809	0.0238677	0.0273294
41	2222	2016	Hengshui	0.310126	0.334482	142.857	90	98.97	93	513	0.000123572	0.000533266	0.00156969	0	0.0427925	0.00899009	0.0576306	0.0231161	0.0288346
41	2222	2017	Hengshui	0.315771	0.344141	111.894	100	93.32	74	512	3.2881e-05	0.000109069	0.00149216	0	0.0430514	0.00986818	0.0624355	0.0231648	0.031957
41	2222	2018	Hengshui	0.316643	0.345012	107.237	98.13	78.29	61	512	3.80812e-05	0.000217798	0.00144374	0	0.0406597	0.0108004	0.0639946	0.0239112	0.0362357
41	2222	2019	Hengshui	0.31691	0.345279	74.2358	99.62	76.86	58	512	4.00587e-05	6.53616e-05	0.00138408	0	0.0404284	0.0117308	0.0611857	0.0251159	0.0415127
41	2222	2020	Hengshui	0.334987	0.362471	129.117	99.61	76.78	52	512	3.91617e-05	7.94232e-05	0.00134173	0	0.0413459	0.0126893	0.068406	0.0259306	0.0465672
41	2222	2021	Hengshui	0.349813	0.377298	283.224	99.2	76.78	42	512	3.80358e-05	6.02465e-05	0.00129456	0	0.0427002	0.0137187	0.0762404	0.0267994	0.0522276
42	2222	2010	Datong	0.286402	0.286402	176.668	83.28	78.69	47	225	0.000655106	0.0132073	0.0104645	0	0.0392416	0.0215149	0.0347393	0.00664845	0.02637
42	2222	2011	Datong	0.29433	0.29433	186.943	82.53	78.69	46	226	0.000604661	0.0147236	0.0078998	0	0.0395003	0.0212085	0.0433284	0.00760179	0.0301562
42	2222	2012	Datong	0.318751	0.318822	199.249	83.98	78.69	44	226	0.000556459	0.0125607	0.00715512	0	0.040536	0.0207527	0.0486782	0.00836037	0.0327588
42	2222	2013	Datong	0.299639	0.331351	202.249	83.21	90.86	43	239	0.000512115	0.0121708	0.00731591	0	0.0422074	0.0200782	0.0506071	0.00966557	0.0350404
42	2222	2014	Datong	0.306998	0.341795	216.949	85	91.34	41	239	0.000453899	0.0107164	0.00711855	0	0.0428341	0.0190955	0.0525533	0.0102528	0.0352582
42	2222	2015	Datong	0.321882	0.353485	252.258	78.54	91.61	39	223	0.000353435	0.00910365	0.00729986	0	0.0429972	0.0176925	0.0555417	0.0117645	0.0408451
42	2222	2016	Datong	0.33012	0.361716	273.513	83.85	92	38	226	0.000239951	0.0026245	0.00959768	0	0.0439242	0.0157569	0.0535026	0.0142503	0.0443445
42	2222	2017	Datong	0.337381	0.368972	300.101	92.03	19	36	228	0.00025102	0.00259001	0.0106083	0	0.033759	0.0132124	0.0591789	0.0173061	0.0455865
42	2222	2018	Datong	0.342174	0.378556	333.333	89.83	19	34	231	0.000313487	0.00252431	0.0115874	0	0.0339837	0.00830631	0.0682741	0.0286727	0.0489936
42	2222	2019	Datong	0.355776	0.389592	351.443	87.64	19	33	233	0.000338866	0.00239908	0.0125255	0	0.0343015	0.00340024	0.0709663	0.0704078	0.054448
42	2222	2020	Datong	0.425067	0.462483	370.719	85.44	19	31	235	0.000362944	0.00221671	0.0134155	0	0.0366115	0.00147219	0.0836381	0.149853	0.0605452
42	2222	2021	Datong	0.429379	0.466625	389.842	91	19	28	237	0.000385592	0.00115381	0.0142526	0	0.0373705	0.000848192	0.106147	0.238156	0.0677592
43	2222	2010	Changzhi	0.190343	0.204879	462.662	89.14	66.64	38	239	0.000365664	0.00844927	0.00449109	0	0.0364427	0.0109499	0.0483041	0.0104768	0.0198853
43	2222	2011	Changzhi	0.17156	0.191638	459.124	89.6	66.76	38	241	0.000374875	0.00754576	0.00330432	0	0.0359351	0.0109499	0.0672967	0.0120538	0.0233327
43	2222	2012	Changzhi	0.17192	0.19207	455.846	90.53	67.34	38	242	0.000417778	0.00660731	0.00310234	0	0.0361014	0.0109499	0.0739958	0.0131975	0.0258164
43	2222	2013	Changzhi	0.173287	0.193437	454.879	90.59	67.05	38	244	0.000399834	0.00654404	0.00318608	0	0.0360969	0.0109499	0.0736066	0.0141404	0.0277538
43	2222	2014	Changzhi	0.175591	0.195691	447.043	92.73	66.41	38	244	0.000423272	0.00639364	0.00342211	0	0.0362251	0.0109499	0.0732887	0.0148885	0.029402
43	2222	2015	Changzhi	0.177047	0.197293	471.379	92.32	67.66	38	243	0.000407229	0.00605627	0.00450039	0	0.0365653	0.0109499	0.0642779	0.015646	0.0313601
43	2222	2016	Changzhi	0.179124	0.199413	408.864	92.31	75.4	38	242	0.000301401	0.00266623	0.00416365	0	0.0375052	0.0109499	0.0686763	0.0162375	0.0324916
43	2222	2017	Changzhi	0.180302	0.200502	402.012	94.09	46.68	38	241	0.000256477	0.00166559	0.0040326	0	0.0332271	0.0109499	0.0812702	0.0180793	0.0367996
43	2222	2018	Changzhi	0.180831	0.201034	410.035	95.17	49.49	38	241	0.000283338	0.000834835	0.00393436	0	0.0338193	0.0108135	0.0913319	0.0207728	0.0422591
43	2222	2019	Changzhi	0.181003	0.201206	246.144	95.63	52.49	38	240	0.000304471	0.000716498	0.00386006	0	0.0334648	0.00980652	0.0906378	0.0251629	0.0470127
43	2222	2020	Changzhi	0.258979	0.287114	333.938	95.65	53.13	38	240	0.000310435	0.000604951	0.00380362	0	0.0367912	0.00956365	0.104821	0.0288392	0.0532416
43	2222	2021	Changzhi	0.25981	0.287953	796.46	95.67	53.27	38	240	0.00031096	0.000498179	0.00376059	0	0.0392944	0.00953189	0.146389	0.0329113	0.0612762
44	2222	2010	Jincheng	0.157029	0.16817	775.831	95	82.63	103	229	0.000609547	0.0115289	0.00566333	0	0.0394694	0.0108976	0.0584567	0.0103901	0.0317081
44	2222	2011	Jincheng	0.149178	0.169761	769.922	95	84.71	99	231	0.000515855	0.00870064	0.00462178	0	0.0396742	0.0112077	0.0733082	0.0114338	0.0362044
44	2222	2012	Jincheng	0.167321	0.177401	765.33	95	80.75	94	232	0.000509023	0.00738875	0.0046169	0	0.0395116	0.0115365	0.0842327	0.0128336	0.0423312
44	2222	2013	Jincheng	0.173263	0.248912	758.24	95	78.34	89	233	0.000560086	0.00808014	0.005168	0	0.0404095	0.011884	0.0904216	0.0125982	0.0425801
44	2222	2014	Jincheng	0.180584	0.25269	754.623	94.7	78	84	232	0.000620511	0.00842872	0.00576207	0	0.0405397	0.0122539	0.0857161	0.0126267	0.0441911
44	2222	2015	Jincheng	0.191618	0.253793	745.11	95	78.19	79	232	0.000649822	0.00851962	0.00616317	0	0.0407921	0.0126482	0.0858264	0.012056	0.0433241
44	2222	2016	Jincheng	0.261263	0.276923	731.568	95.3	78	73	232	0.000714366	0.00788986	0.00643214	0	0.0423498	0.0130666	0.0864254	0.0127213	0.0474496
44	2222	2017	Jincheng	0.198147	0.209973	600.294	100	54.29	66	232	0.000398963	0.00221797	0.00663597	0	0.0362693	0.0135132	0.0955422	0.013032	0.0502385
44	2222	2018	Jincheng	0.201722	0.21386	472.335	100	47.41	60	232	0.000392479	0.00150957	0.00674621	0	0.0346971	0.0139784	0.113559	0.0141757	0.0570275
44	2222	2019	Jincheng	0.219258	0.231875	342.82	100	53	54	232	0.000326407	0.00110172	0.00680613	0	0.0355194	0.0144417	0.113332	0.0155908	0.0650387
44	2222	2020	Jincheng	0.221519	0.234136	418.198	99.8	52.09	46	232	0.000319388	0.000584067	0.00683906	0	0.035896	0.014905	0.129014	0.0159189	0.068715
44	2222	2021	Jincheng	0.230256	0.243455	1666.67	99.4	52.56	35	232	0.000318676	0.000541887	0.00685748	0	0.0429361	0.0153702	0.177234	0.0165935	0.0741331
45	2222	2010	Shuozhou	0.124797	0.141695	520.601	97.4	81.96	72	144	0.000185272	0.0165405	0.00299899	0	0.0377216	0.0109499	0.0774211	0.00606223	0.024085
45	2222	2011	Shuozhou	0.143995	0.160764	479.791	97.53	82.31	69	162	0.000127277	0.0118761	0.00204788	0	0.0381856	0.010864	0.0959855	0.00722316	0.0267173
45	2222	2012	Shuozhou	0.147742	0.166667	477.303	100	83.64	66	163	8.82241e-05	0.00867726	0.0018016	0	0.0387815	0.0109499	0.114394	0.00826112	0.0312919
45	2222	2013	Shuozhou	0.148004	0.166948	474.839	97.24	86.67	62	163	0.000122798	0.00822442	0.00179831	0	0.0390286	0.0106771	0.116089	0.00880267	0.0325281
45	2222	2014	Shuozhou	0.148765	0.166948	472.132	97.3	86.86	59	164	0.000153545	0.00857935	0.00205379	0	0.0390813	0.0106603	0.112584	0.00903407	0.0332329
45	2222	2015	Shuozhou	0.14964	0.167942	512.736	97.5	88.7	55	152	0.000244625	0.00844394	0.00312293	0	0.0396965	0.0106827	0.0993675	0.00959909	0.0390225
45	2222	2016	Shuozhou	0.172097	0.20096	508.049	97.36	51.52	52	154	0.000180728	0.00276089	0.00320638	0	0.0348555	0.0108004	0.100998	0.010299	0.0422744
45	2222	2017	Shuozhou	0.172163	0.191548	504.951	97.21	38	48	155	0.000158366	0.00273527	0.00336055	0	0.0326078	0.0113777	0.108147	0.0104614	0.0451833
45	2222	2018	Shuozhou	0.17412	0.193514	508.049	95.14	38	44	157	0.000163932	0.0022218	0.00348799	0	0.0325285	0.0121923	0.11809	0.0108471	0.0509331
45	2222	2019	Shuozhou	0.170092	0.19391	504.951	96.13	38	41	158	0.00016884	0.00165264	0.00359242	0	0.0325568	0.0125192	0.117307	0.0116149	0.0560445
45	2222	2020	Shuozhou	0.184105	0.203394	508.049	97.11	38	37	160	0.000172835	0.00104102	0.00367741	0	0.0330834	0.0123119	0.149471	0.0131182	0.0631741
45	2222	2021	Shuozhou	0.186242	0.205234	432.099	97.85	38	31	161	0.000176067	0.000661314	0.00374619	0	0.0328559	0.0123119	0.181632	0.0147999	0.0723057
46	2222	2010	Yuncheng	0.0657217	0.0877935	528.459	95.38	82.74	57	355	0.000946334	0.00969222	0.00391155	0	0.0352685	0.00748801	0.0235077	0.0100058	0.00668432
46	2222	2011	Yuncheng	0.0782737	0.0989352	476.48	92.8	72.45	57	364	0.000296881	0.00732197	0.00318627	0	0.033544	0.00774209	0.0312015	0.0113497	0.00827111
46	2222	2012	Yuncheng	0.0842677	0.104929	438.177	98.8	63.44	57	366	0.000386207	0.00862635	0.0038403	0	0.0326808	0.00803728	0.0331369	0.0129714	0.0105131
46	2222	2013	Yuncheng	0.114308	0.12411	402.737	98.8	64.1	57	368	0.000288689	0.00768053	0.00325355	0	0.0334248	0.00837543	0.0357599	0.0142855	0.0125654
46	2222	2014	Yuncheng	0.118329	0.128122	370.105	98.8	44.6	57	370	0.000508247	0.00823758	0.00335372	0	0.0303643	0.00876777	0.0381364	0.0145	0.0134603
46	2222	2015	Yuncheng	0.121788	0.13163	351.86	98.8	41.23	58	360	0.000462851	0.00902941	0.00413023	0	0.0298864	0.00922549	0.0367611	0.0149503	0.0153996
46	2222	2016	Yuncheng	0.147521	0.170609	312.111	98	31.54	58	357	0.000197854	0.00468324	0.00415804	0	0.0292003	0.00976168	0.0384954	0.0155586	0.0165206
46	2222	2017	Yuncheng	0.149282	0.172372	259.844	98.67	27.62	59	356	0.000324823	0.00404055	0.00417468	0	0.028432	0.0103932	0.0428397	0.0156396	0.0185845
46	2222	2018	Yuncheng	0.150054	0.173144	257.867	99.33	24.18	60	356	0.000400716	0.00339176	0.00419005	0	0.0279673	0.0110265	0.0495735	0.0168514	0.0217571
46	2222	2019	Yuncheng	0.165842	0.184456	230.165	100	21.18	61	355	0.000438445	0.00273738	0.00420432	0	0.0278715	0.0115104	0.0515132	0.0176534	0.0240634
46	2222	2020	Yuncheng	0.183209	0.201823	213.017	95.07	18.55	57	355	0.000456104	0.00207807	0.00421761	0	0.0275473	0.011884	0.062881	0.0196115	0.0282076
46	2222	2021	Yuncheng	0.188881	0.207495	197.216	96	16.25	48	355	0.000464483	0.00141425	0.00423	0	0.0274494	0.0122315	0.0819492	0.0214	0.0321857
47	2222	2010	Xinzhou	0.019668	0.0207031	548.48	29.29	78.19	46	122	0.000369434	0.020057	0.00385794	0	0.027631	0.00128537	0.0192217	0.0459456	0.0140405
47	2222	2011	Xinzhou	0.0207827	0.0235299	545.337	34.76	77.44	43	123	0.000394242	0.0123348	0.00213388	0	0.0280757	0.00128537	0.0274952	0.0539739	0.0171515
47	2222	2012	Xinzhou	0.0268344	0.0313732	547.977	45.66	85.44	46	123	0.000323549	0.00906767	0.00191417	0	0.0305169	0.00128537	0.0319541	0.0622557	0.0204749
47	2222	2013	Xinzhou	0.0345185	0.0396544	549.952	68.11	85.55	42	124	0.000296778	0.00793827	0.00170008	0	0.0328534	0.00128537	0.0340538	0.0694316	0.0232641
47	2222	2014	Xinzhou	0.0399841	0.0459522	556.064	95.01	70.92	48	124	0.000352768	0.00839958	0.0017953	0	0.033188	0.00128537	0.0356626	0.0731771	0.0246894
47	2222	2015	Xinzhou	0.0429497	0.049579	581.975	95.06	70.93	40	122	0.000369596	0.0113036	0.0019572	0	0.0335068	0.00128537	0.0355221	0.0781542	0.0270906
47	2222	2016	Xinzhou	0.0461152	0.0534244	607.143	95.24	70	50	121	0.000238412	0.0112579	0.0020308	0	0.0335594	0.00128537	0.0377191	0.0839353	0.0293125
47	2222	2017	Xinzhou	0.0479155	0.0538725	660.877	95.32	70.8	38	120	9.28853e-05	0.0025717	0.00201985	0	0.0341081	0.00128537	0.0483539	0.0924903	0.0327559
47	2222	2018	Xinzhou	0.0493046	0.0552763	714.61	95.69	63.7	53	119	0.000120804	0.00261905	0.00201032	0	0.0332665	0.00158055	0.0560175	0.0877175	0.0364356
47	2222	2019	Xinzhou	0.0504236	0.0563893	587.55	96.65	38	41	119	0.000113838	0.00233559	0.00200139	0	0.0288301	0.00128537	0.0568046	0.112251	0.0408111
47	2222	2020	Xinzhou	0.0571751	0.063149	592.036	95.51	28.82	44	119	0.000114113	0.00254823	0.00199355	0	0.027537	0.00128537	0.064851	0.123703	0.0455439
47	2222	2021	Xinzhou	0.0586985	0.064668	655.738	96.58	29.61	40	118	0.000113843	0.00122163	0.00198615	0	0.0281772	0.00128537	0.0972786	0.139275	0.0519675
48	2222	2010	Linfen	0.067275	0.0780764	308.163	80.17	74.83	70	216	0.000222302	0.00482768	0.00420243	0	0.0317072	0.00435866	0.0336191	0.0226961	0.0134239
48	2222	2011	Linfen	0.067275	0.08291	305.926	80.69	75.44	70	217	0.000221769	0.00546004	0.00296272	0	0.0319123	0.00435866	0.0452292	0.0249588	0.0151034
48	2222	2012	Linfen	0.0687546	0.0995808	317.272	81.12	73.34	70	210	0.000382559	0.00482669	0.00273183	0	0.0320062	0.00435866	0.0491453	0.0284966	0.0185368
48	2222	2013	Linfen	0.0891739	0.100962	314.494	82.15	80.85	70	211	0.000334369	0.00472783	0.00263774	0	0.0336196	0.00435866	0.050512	0.0308319	0.0203238
48	2222	2014	Linfen	0.0904271	0.0995275	315.853	82.65	71.68	70	212	0.0003506	0.00520671	0.00293911	0	0.0322481	0.00435866	0.0481203	0.0318365	0.0210409
48	2222	2015	Linfen	0.0973771	0.106477	309.173	86.7	73.65	70	213	0.000393898	0.00530553	0.00380763	0	0.0331119	0.00435866	0.0452702	0.0336797	0.0224337
48	2222	2016	Linfen	0.0924858	0.101586	318.203	90.62	75.32	70	213	0.000350293	0.0045049	0.00380549	0	0.0336049	0.00435866	0.0471364	0.0365995	0.0245723
48	2222	2017	Linfen	0.0930846	0.102184	298.845	93.25	74.84	70	214	0.000392788	0.00388808	0.00402079	0	0.0336811	0.00435866	0.0524062	0.0396815	0.0270793
48	2222	2018	Linfen	0.0957386	0.104838	234.54	97.27	74.98	69	214	0.000405749	0.00315044	0.0042252	0	0.0338195	0.00435866	0.0578707	0.0429038	0.0296414
48	2222	2019	Linfen	0.0965514	0.105651	230.988	97	74.94	61	214	0.00042945	0.00230306	0.00441713	0	0.0338573	0.00435866	0.0582686	0.0457566	0.032052
48	2222	2020	Linfen	0.107621	0.116719	242.07	98.8	74.95	52	214	0.000446197	0.00135744	0.00459571	0	0.0345193	0.00435866	0.0757712	0.0523039	0.0373601
48	2222	2021	Linfen	0.107715	0.116814	237.503	99.46	74.95	53	214	0.000463628	0.00104865	0.00476047	0	0.0345501	0.00435866	0.0932738	0.0571477	0.041324
49	2222	2010	Lvliang	0.0269774	0.030791	469.877	66.46	83.71	206	181	0.000768981	0.00941862	0.00773835	0	0.0303302	0.000192431	0.0388435	0.110605	0.012993
49	2222	2011	Lvliang	0.0288149	0.0400207	479.25	67	83.71	174	183	0.000110594	0.00466125	0.00289653	0	0.0308446	0.000222324	0.0538875	0.126803	0.0161373
49	2222	2012	Lvliang	0.0288149	0.0414332	452.377	69	83.71	147	185	7.94832e-05	0.000748741	0.00318231	0	0.0310999	0.000267162	0.0592611	0.140184	0.0193147
49	2222	2013	Lvliang	0.0385254	0.0440948	480.99	75.32	81.42	123	185	0.000150513	0.0054113	0.00262518	0	0.0318529	0.000340024	0.0559612	0.132088	0.0195657
49	2222	2014	Lvliang	0.039734	0.045052	446.414	82.28	81.83	104	184	0.000249712	0.00628145	0.00362115	0	0.0325375	0.000461461	0.0511542	0.11742	0.0193833
49	2222	2015	Lvliang	0.0407062	0.04661	502.841	81.11	73.34	87	182	0.000269698	0.00736616	0.00396124	0	0.0315925	0.000681917	0.0425975	0.101778	0.0201299
49	2222	2016	Lvliang	0.0407062	0.04661	429.668	82.72	74.24	73	181	0.00022436	0.00518784	0.00435738	0	0.0315957	0.00112283	0.0445285	0.0866084	0.0228783
49	2222	2017	Lvliang	0.0580051	0.0635623	522.602	85.54	42.6	61	180	0.000187344	0.00444305	0.00377927	0	0.0281166	0.00212235	0.0618063	0.0626684	0.0259335
49	2222	2018	Lvliang	0.0581016	0.0636588	476.287	89.11	42.6	52	179	0.000158814	0.0036958	0.00438493	0	0.0282645	0.00397754	0.0676426	0.0429276	0.0297435
49	2222	2019	Lvliang	0.0583841	0.0637506	452.888	94	42.6	42	179	0.000174343	0.00294311	0.00380139	0	0.0286597	0.00583085	0.072627	0.0342264	0.0335342
49	2222	2020	Lvliang	0.0610707	0.0645252	430.583	97.04	42.6	33	178	0.00016652	0.00218568	0.00440734	0	0.0289434	0.00719842	0.0797846	0.0311092	0.0373629
49	2222	2021	Lvliang	0.0629615	0.0675644	408.163	100	42.6	27	178	0.000171244	0.00142416	0.00381962	0	0.0292173	0.0084894	0.120871	0.0306744	0.0436039
50	2222	2010	Chifeng	0.0276047	0.0308039	807.718	102.53	18.5	61	51	0.000215114	0.00375434	0.000856032	0	0.0267497	0.00791957	0.0427186	0.00888235	0.00687258
50	2222	2011	Chifeng	0.0294265	0.0323147	803.57	97.12	21.27	56	51	0.000185377	0.00814283	0.000694466	0	0.0267634	0.00731052	0.0558272	0.0112496	0.00884245
50	2222	2012	Chifeng	0.0345142	0.0374135	802.285	90	18.07	52	51	0.000120585	0.00675113	0.000583873	0	0.025825	0.00674444	0.0671561	0.0135004	0.010362
50	2222	2013	Chifeng	0.0410015	0.0446674	794.236	86.81	25.64	48	52	0.000129054	0.00593376	0.000526727	0	0.0269256	0.00621759	0.0671128	0.015857	0.0116493
50	2222	2014	Chifeng	0.0416952	0.0452783	799.141	88.33	24.1	44	52	0.000214104	0.00583847	0.000530837	0	0.0269014	0.0057281	0.0778579	0.0183541	0.0128502
50	2222	2015	Chifeng	0.0419729	0.045556	783.959	89.35	33.13	40	51	0.000178885	0.00507357	0.000526199	0	0.0283516	0.00527224	0.0820962	0.0215882	0.0146064
50	2222	2016	Chifeng	0.0413322	0.0451849	841.901	93.1	29.95	37	51	8.8394e-05	0.00269568	0.000517337	0	0.0285088	0.00485002	0.085701	0.0285741	0.0190265
50	2222	2017	Chifeng	0.0421092	0.0460039	847.391	94.53	34.34	34	51	5.80277e-05	0.00130502	0.000509422	0	0.0293948	0.00445768	0.0758447	0.0360356	0.0232788
50	2222	2018	Chifeng	0.0469297	0.0501737	849.237	95.65	38.16	31	51	6.15228e-05	0.00102039	0.000502536	0	0.0302702	0.00407655	0.0659862	0.0414995	0.0252491
50	2222	2019	Chifeng	0.0471399	0.050351	847.391	95.61	38.99	28	51	6.51074e-05	0.000834529	0.000496535	0	0.0304141	0.00369543	0.0739201	0.0471173	0.0266109
50	2222	2020	Chifeng	0.0476769	0.0508886	583.807	95.61	38.28	25	51	6.38358e-05	0.000653923	0.000491297	0	0.0289476	0.00333672	0.0828012	0.0551106	0.0291957
50	2222	2021	Chifeng	0.0510556	0.0542952	969.163	95.58	38.88	22	51	6.33302e-05	0.000477583	0.00048672	0	0.031217	0.00301725	0.0946383	0.0653896	0.0326198
51	2222	2010	Hulunbuir	0.00348916	0.00391149	11654.6	73.53	152.72	21	11	0.000858262	0.0134321	0.00189771	0	0.101962	0.00101073	0.0630302	0.044519	0.0121195
51	2222	2011	Hulunbuir	0.00372598	0.00414437	11693.4	77.4	136.98	21	11	0.000574848	0.00780965	0.00132311	0	0.10009	0.00101073	0.0859216	0.0511735	0.0146417
51	2222	2012	Hulunbuir	0.00424699	0.00431409	11869	84.5	76.6	21	11	0.000468069	0.00777557	0.00126444	0	0.0923281	0.00101073	0.10238	0.0585093	0.0176004
51	2222	2013	Hulunbuir	0.00512309	0.00520221	12487.8	86.52	43	21	10	0.000422664	0.00571038	0.00102529	0	0.0906243	0.00101073	0.110802	0.0663648	0.0214383
51	2222	2014	Hulunbuir	0.00774109	0.00823991	11891.3	90.23	49	21	11	0.000462624	0.00616716	0.00106664	0	0.0888158	0.00101073	0.118604	0.0679935	0.0212104
51	2222	2015	Hulunbuir	0.00775878	0.00823952	12194	91.05	51.45	20	10	0.000442421	0.0062331	0.00105797	0	0.0908834	0.00101073	0.125046	0.0752115	0.0244216
51	2222	2016	Hulunbuir	0.00795278	0.00827504	12208.1	95.01	40.21	20	10	0.000330918	0.00218219	0.00107718	0	0.0895796	0.00101073	0.127228	0.0873836	0.0291238
51	2222	2017	Hulunbuir	0.0079548	0.00830147	12161.1	96.46	28.46	20	10	0.000323993	0.00170436	0.00108366	0	0.0876435	0.00101634	0.111432	0.0907631	0.0304627
51	2222	2018	Hulunbuir	0.00772543	0.00819425	12351.3	97.07	16.07	31	10	0.000314757	0.00134278	0.0010897	0	0.0867023	0.00120877	0.095633	0.085515	0.0330732
51	2222	2019	Hulunbuir	0.00666586	0.00715365	12399.6	97.45	11.24	25	10	0.000339505	0.00115089	0.00109525	0	0.0862542	0.0012125	0.0904151	0.089918	0.0352049
51	2222	2020	Hulunbuir	0.00422407	0.0044798	12522.4	97.47	10.53	18	10	0.000356455	0.000956521	0.00110035	0	0.0867627	0.0012125	0.0878353	0.0996733	0.0398221
51	2222	2021	Hulunbuir	0.00422457	0.00449528	12640	97.49	10.41	17	10	0.000367889	0.000877335	0.00110503	0	0.0873771	0.0012125	0.120194	0.107053	0.0434438
52	2222	2010	Bayannur	0.0163632	0.0193129	2815.6	73.78	34.49	33	29	0.000606845	0.00930847	0.00172227	0	0.0371772	0.000173749	0.0652164	0.0779961	0.0100818
52	2222	2011	Bayannur	0.0181175	0.0198718	2791.28	87.34	29.06	33	29	0.000638682	0.00847633	0.00142964	0	0.037464	0.000188695	0.0817697	0.0858533	0.0119924
52	2222	2012	Bayannur	0.0188782	0.0200581	2816.15	62	13	33	29	0.000337191	0.00890418	0.00178214	0	0.0328555	0.000209246	0.0940825	0.096166	0.0146787
52	2222	2013	Bayannur	0.0235822	0.0249329	2838.02	93.45	62.32	33	28	0.000237793	0.0089758	0.00165702	0	0.0435859	0.000235401	0.0871844	0.10107	0.0167608
52	2222	2014	Bayannur	0.0285903	0.030089	2955.17	96.48	61.8	34	27	0.000276413	0.0080297	0.00150736	0	0.0445653	0.000274635	0.1007	0.108663	0.0201856
52	2222	2015	Bayannur	0.0283169	0.0298505	2960.84	97.84	51.27	34	26	0.00032905	0.00693546	0.00163678	0	0.0430829	0.000334419	0.103139	0.104941	0.0219737
52	2222	2016	Bayannur	0.0283169	0.0297615	3036.86	97.82	33.14	34	27	0.000226621	0.00296497	0.00154338	0	0.040676	0.000425964	0.106339	0.110309	0.0271465
52	2222	2017	Bayannur	0.0289377	0.0282048	2955.52	98.5	32.82	34	27	0.00021433	0.00197417	0.00150631	0	0.0402418	0.000575426	0.0995426	0.0951421	0.0283327
52	2222	2018	Bayannur	0.0253585	0.0283991	3225.29	98.64	37.52	35	28	0.000209635	0.00127573	0.00147188	0	0.0423422	0.000967761	0.092744	0.0693642	0.0298646
52	2222	2019	Bayannur	0.0254411	0.0285021	3026.38	98.2	36.42	34	28	0.000210109	0.00101579	0.00143984	0	0.0410889	0.00222697	0.100375	0.0363479	0.0310457
52	2222	2020	Bayannur	0.0256477	0.0287226	3265.84	98.9	36.19	33	28	0.000207136	0.000767391	0.00141001	0	0.0424	0.00521806	0.110954	0.0184212	0.0348382
52	2222	2021	Bayannur	0.0259163	0.0289889	3255.81	99.1	36.14	25	28	0.000203437	0.000731949	0.00138219	0	0.0424254	0.0103222	0.127237	0.0107608	0.0398915
53	2222	2010	Ulanqab	0.0251597	0.0283344	456.602	50.23	60.53	32	53	0.000214047	0.00928755	0.00300093	0	0.0268256	0.00255579	0.0460595	0.0122192	0.00429853
53	2222	2011	Ulanqab	0.0332709	0.0355832	453.691	50.2	59.6	31	53	0.000304337	0.0102122	0.00246489	0	0.0269302	0.00237083	0.0582599	0.0152686	0.00577978
53	2222	2012	Ulanqab	0.0312542	0.0326336	456.749	52	57	31	48	0.00017168	0.00639649	0.00201718	0	0.0266386	0.00219895	0.0679367	0.0193647	0.0078236
53	2222	2013	Ulanqab	0.0413945	0.0429174	462.248	98.48	73.4	31	52	0.00012594	0.00544135	0.00177103	0	0.0337053	0.00203641	0.0522419	0.0226142	0.00917318
53	2222	2014	Ulanqab	0.039644	0.0430459	473.794	93.98	71.52	30	51	0.000168208	0.0057262	0.00189103	0	0.0330542	0.00188695	0.0774881	0.0265466	0.0108807
53	2222	2015	Ulanqab	0.0402635	0.0437284	476.96	94.4	69.74	30	50	0.000148857	0.0055654	0.0019152	0	0.0328583	0.00174496	0.0819925	0.0342417	0.0143257
53	2222	2016	Ulanqab	0.0402635	0.0438165	481.595	94.85	68.69	30	51	5.30103e-05	0.00264984	0.00184599	0	0.03276	0.00161418	0.0847949	0.0441846	0.0183699
53	2222	2017	Ulanqab	0.0472917	0.0515046	474.632	95.45	43	29	50	7.57741e-05	0.00218272	0.00177087	0	0.0290611	0.00149274	0.0760393	0.0504289	0.0202434
53	2222	2018	Ulanqab	0.0472917	0.0515046	341.284	95.16	55.8	28	51	5.7073e-05	0.00195696	0.00170213	0	0.0303129	0.00137504	0.0672815	0.0569117	0.0218506
53	2222	2019	Ulanqab	0.0500703	0.0535471	321.19	96.14	59.15	26	51	5.77864e-05	0.00161279	0.00163902	0	0.0309091	0.00125547	0.0720475	0.0632844	0.023083
53	2222	2020	Ulanqab	0.049879	0.0533355	479.073	96.84	60.37	23	51	5.56576e-05	0.00129369	0.00158099	0	0.032013	0.00114338	0.0919742	0.0731742	0.025552
53	2222	2021	Ulanqab	0.0503708	0.0538274	492.424	97.64	60.8	21	51	5.37755e-05	0.000996805	0.00152753	0	0.0322535	0.00104249	0.105022	0.0844712	0.0282652
54	2222	2010	Fushun	0.408623	0.456707	2210.01	67.62	21.31	57	196	0.000183106	0.00305396	0.00108359	0	0.0446656	0.00660992	0.0789413	0.0117077	0.0203242
54	2222	2011	Fushun	0.426189	0.474184	2218.14	67.79	21.31	56	195	0.000153396	0.00281825	0.000980204	0	0.0453255	0.00662674	0.101506	0.0129436	0.0231025
54	2222	2012	Fushun	0.43923	0.487225	2226.22	70.19	23.36	54	195	0.000116565	0.00229803	0.00087993	0	0.0463556	0.00659498	0.115058	0.0145141	0.0264145
54	2222	2013	Fushun	0.447658	0.495653	2239.69	75	40.41	53	193	7.69776e-05	0.00189515	0.000797044	0	0.0497939	0.00665663	0.121493	0.0159275	0.0299126
54	2222	2014	Fushun	0.45511	0.503105	2243.17	85	49.25	51	193	7.83588e-05	0.00194226	0.000776217	0	0.0523428	0.00653519	0.120834	0.0172422	0.0322057
54	2222	2015	Fushun	0.457949	0.549592	2297.99	85	60.14	50	192	0.000208315	0.00542689	0.00252396	0	0.0551382	0.00677807	0.115242	0.0185899	0.0367498
54	2222	2016	Fushun	0.461143	0.55039	1834.88	75	42.56	48	192	0.000271121	0.0030878	0.00271709	0	0.049151	0.00630726	0.0787921	0.0210613	0.039313
54	2222	2017	Fushun	0.46436	0.555363	867.299	78.69	26.37	47	192	0.000254557	0.00312419	0.00300134	0	0.0419934	0.00726755	0.0878591	0.0197892	0.0434018
54	2222	2018	Fushun	0.467022	0.557848	844.976	82.39	14.28	44	192	0.000283016	0.00100644	0.00317994	0	0.0404461	0.00610549	0.098708	0.0251812	0.0476711
54	2222	2019	Fushun	0.475622	0.566448	1202.9	86.08	27	45	192	0.000363377	0.00096295	0.00328841	0	0.0449246	0.00657442	0.0780158	0.0255965	0.0528754
54	2222	2020	Fushun	0.49263	0.578476	2124.02	89.77	30.71	43	192	0.000375775	0.00107437	0.0033531	0	0.0512187	0.00647727	0.0839732	0.0301253	0.0630034
54	2222	2021	Fushun	0.424048	0.478414	1741.29	92.51	30.72	40	192	0.000384578	0.000885638	0.00339125	0	0.0466305	0.00652585	0.0908951	0.0320303	0.0687973
55	2222	2010	Dandong	0.127665	0.131982	3089.93	85.89	33.12	32	158	0.000470473	0.00323147	0.00015929	0	0.0429008	0.00583085	0.0531717	0.0129716	0.0180206
55	2222	2011	Dandong	0.127665	0.131982	1982.49	85.26	38.43	33	158	0.000531538	0.00337961	0.000419007	0	0.0377883	0.00583085	0.0681962	0.0149815	0.0215318
55	2222	2012	Dandong	0.128319	0.132636	3129.45	80.28	26.98	32	157	0.000428473	0.00260857	0.000334361	0	0.0416826	0.00583085	0.0797219	0.0173827	0.0257694
55	2222	2013	Dandong	0.131131	0.135448	1975.56	62.99	96.2	33	157	0.000405531	0.00251207	0.00031636	0	0.044812	0.00583085	0.0882981	0.0192394	0.0291032
55	2222	2014	Dandong	0.131131	0.135448	3172.57	65.65	89.81	31	157	0.000329071	0.00232289	0.00032755	0	0.0504216	0.00583085	0.0799814	0.0210097	0.0322208
55	2222	2015	Dandong	0.18378	0.19019	1969.2	57.62	90.21	34	156	0.000845986	0.00763627	0.00100515	0	0.0451742	0.00583085	0.0768654	0.0233557	0.0365328
55	2222	2016	Dandong	0.188227	0.194775	3224.37	46.07	92.1	31	156	0.000386811	0.00229086	0.00100969	0	0.0512602	0.00583085	0.0560477	0.026022	0.0412406
55	2222	2017	Dandong	0.19507	0.201479	1974.04	44.74	83.61	35	156	0.000302095	0.00201513	0.00115553	0	0.0433992	0.00583085	0.059499	0.0284126	0.0460321
55	2222	2018	Dandong	0.195139	0.201548	3282.05	64.77	93.36	29	155	0.000210885	0.00196659	0.00127389	0	0.0536866	0.00583085	0.0624701	0.0301971	0.0494174
55	2222	2019	Dandong	0.208608	0.215018	1977.25	71.34	7	32	155	0.000238029	0.00229714	0.00136692	0	0.0344318	0.00303219	0.0582815	0.0595005	0.0545214
55	2222	2020	Dandong	0.190279	0.196641	4826.84	86.87	14.39	29	155	0.0002301	0.00166013	0.00143838	0	0.051475	0.00303219	0.0650564	0.0671264	0.0625861
55	2222	2021	Dandong	0.1904	0.19676	5502.18	78.35	10.63	28	155	0.000224873	0.000736295	0.00149234	0	0.0537207	0.00303219	0.0737342	0.0721549	0.0681605
56	2222	2010	Jinzhou	0.267617	0.281872	358.349	67.47	63.7	47	312	0.000230795	0.00369242	0.00246154	0	0.0358075	0.0100942	0.0518116	0.00840065	0.0148958
56	2222	2011	Jinzhou	0.267819	0.281974	352.313	66.53	62.86	47	312	0.00026082	0.00238866	0.0020934	0	0.0355668	0.0100942	0.0659105	0.00935	0.0170877
56	2222	2012	Jinzhou	0.269841	0.283996	362.491	69.2	72.58	47	311	0.0002668	0.00193301	0.00168067	0	0.0374352	0.0100942	0.0750316	0.0107027	0.0202372
56	2222	2013	Jinzhou	0.303474	0.320096	349.474	74.96	93.32	47	304	0.000175029	0.00129621	0.00156314	0	0.0422875	0.0100942	0.0835732	0.0125312	0.0246374
56	2222	2014	Jinzhou	0.306095	0.322518	374.907	61.82	93.13	47	304	0.000115693	0.00132962	0.00142023	0	0.0412999	0.0100942	0.0842479	0.0142691	0.0287359
56	2222	2015	Jinzhou	0.311249	0.323127	339.496	91	89.72	47	302	0.0001645	0.00181279	0.00188447	0	0.0433065	0.0100942	0.0819622	0.0171844	0.0358633
56	2222	2016	Jinzhou	0.363465	0.371125	403.778	89.8	88.97	47	304	0.000339689	0.00249785	0.0066584	0	0.0451093	0.0100942	0.0613868	0.0219657	0.0471762
56	2222	2017	Jinzhou	0.292132	0.292563	254.807	96.09	86.9	48	302	0.00229725	0.0148936	0.0507477	0	0.0420312	0.0100942	0.0647645	0.0264623	0.0589434
56	2222	2018	Jinzhou	0.297301	0.295839	208.288	96.9	83.69	46	304	0.01253	0.0551815	0.230989	0	0.0414878	0.0109891	0.0733212	0.0303339	0.0745855
56	2222	2019	Jinzhou	0.29818	0.298252	448.13	97.07	82	47	303	0.0375447	0.151148	0.890434	0	0.0424952	0.000553006	0.0651472	0.291879	0.0685596
56	2222	2020	Jinzhou	0.300926	0.300833	346.162	97.18	82.29	47	303	0.106279	0.484615	2.33712	0	0.0419071	0.000655761	0.0735828	0.292857	0.0760224
56	2222	2021	Jinzhou	0.303607	0.304044	972.222	98.01	82.26	42	303	0.243487	0.778243	5.77445	0	0.0451243	0.000652024	0.0811015	0.302529	0.0788144
57	2222	2010	Yingkou	0.717474	0.785387	319.305	64.09	86.04	56	449	0.000143153	0.00345108	0.00202488	0	0.0543258	0.00753658	0.0781671	0.0105129	0.0192487
57	2222	2011	Yingkou	0.744754	0.812667	319.21	64.04	85.41	54	449	0.000157009	0.00239996	0.00193804	0	0.0551587	0.00753658	0.0971272	0.012044	0.0227064
57	2222	2012	Yingkou	0.758489	0.826402	319.541	67.74	84.33	53	448	0.000110977	0.00191661	0.00174926	0	0.0557991	0.00753658	0.110887	0.0142281	0.0276865
57	2222	2013	Yingkou	0.758489	0.826402	322.783	79	86.01	51	444	9.47498e-05	0.00176829	0.00157862	0	0.0571128	0.00753658	0.12896	0.0166749	0.033615
57	2222	2014	Yingkou	0.7591	0.827013	321.157	98.2	86.37	49	445	0.000100444	0.00201579	0.0016682	0	0.0589139	0.00753658	0.125269	0.0192064	0.0392546
57	2222	2015	Yingkou	0.768667	0.83677	321.288	98.2	90.49	47	444	0.000136788	0.00207148	0.00208902	0	0.0598956	0.00753658	0.122438	0.0257179	0.0542408
57	2222	2016	Yingkou	0.769659	0.837762	319.506	85.77	93.7	45	444	0.000163653	0.00305073	0.00401854	0	0.0593161	0.00753658	0.0909384	0.0286983	0.060944
57	2222	2017	Yingkou	1.10452	1.21564	237.759	88.88	95	43	444	0.000446676	0.00620549	0.0101281	0	0.0713766	0.00753658	0.101175	0.0272727	0.0579477
57	2222	2018	Yingkou	1.11456	1.24812	343.723	92	95.83	40	444	0.000988768	0.0162796	0.0229114	0	0.0730715	0.00826147	0.108102	0.0294575	0.0693824
57	2222	2019	Yingkou	1.18731	1.25945	305.411	95.11	96.02	39	444	0.00178881	0.0243392	0.0471158	0	0.0746285	0.00826147	0.10648	0.0344355	0.081863
57	2222	2020	Yingkou	1.26181	1.32944	602.614	96.54	96.06	38	444	0.00381297	0.0292283	0.089064	0	0.0787804	0.00826147	0.111306	0.0397932	0.0959151
57	2222	2021	Yingkou	1.27115	1.36248	921.053	97.23	96.07	37	444	0.00730023	0.0529763	0.15629	0	0.0812311	0.00826147	0.119322	0.0361795	0.0873696
58	2222	2010	Fuxin	0.254273	0.283148	532.14	79.84	88.61	53	186	0.000121491	0.0118168	0.00633538	0	0.0418156	0.00390654	0.0335499	0.0104973	0.0110365
58	2222	2011	Fuxin	0.263198	0.295894	531.707	81	87.09	51	185	0.000639746	0.0164459	0.00447581	0	0.0420621	0.00390841	0.0457914	0.012608	0.0141878
58	2222	2012	Fuxin	0.271946	0.30478	530.47	55.49	89.45	49	185	0.000540773	0.0132063	0.00363674	0	0.0404463	0.00390654	0.0556715	0.0142031	0.0165894
58	2222	2013	Fuxin	0.277644	0.310478	526.175	51.12	85.63	47	185	0.00040304	0.0114739	0.00311629	0	0.0396484	0.00390841	0.0581712	0.0166532	0.0202925
58	2222	2014	Fuxin	0.283898	0.316732	514.304	87.5	85.84	46	184	0.000482185	0.0124799	0.00320778	0	0.0431012	0.00390467	0.0617976	0.017358	0.0213304
58	2222	2015	Fuxin	0.287048	0.319881	492.796	90.2	89.87	44	183	0.00048594	0.0189073	0.00567065	0	0.0439751	0.00391401	0.0523024	0.0188677	0.023844
58	2222	2016	Fuxin	0.289397	0.322231	442.402	88.5	81.6	43	183	0.000264297	0.0156516	0.0105677	0	0.0423637	0.0038916	0.038171	0.0209979	0.0269467
58	2222	2017	Fuxin	0.2711	0.303899	317.091	100	88.8	41	183	0.000410488	0.0233548	0.0174732	0	0.0432393	0.00394017	0.0384932	0.0226026	0.0302411
58	2222	2018	Fuxin	0.274921	0.30772	279.903	99.83	31.77	37	183	0.000572662	0.018411	0.0261335	0	0.0343637	0.00365619	0.0433262	0.025512	0.0322948
58	2222	2019	Fuxin	0.277791	0.310679	402.533	100	63	37	184	0.000609519	0.00993234	0.0360234	0	0.0399573	0.00441845	0.0489593	0.0231412	0.0354306
58	2222	2020	Fuxin	0.289015	0.321915	446.071	100	40.54	36	184	0.000962224	0.0114353	0.0465623	0	0.0370987	0.00382247	0.054573	0.0316817	0.0438021
58	2222	2021	Fuxin	0.289015	0.321915	833.333	100	53.91	34	184	0.0013686	0.00859096	0.0571425	0	0.0412346	0.00408776	0.0607034	0.0333123	0.0500755
59	2222	2010	Liaoyang	0.74641	0.804265	930.302	83.24	73.57	39	387	0.000182447	0.00189225	0.000843336	0	0.058478	0.00449878	0.0743483	0.0151841	0.0222437
59	2222	2011	Liaoyang	0.801424	0.858819	935.488	83.4	73.42	39	382	0.000389077	0.00221972	0.00102548	0	0.0603597	0.00472111	0.0936111	0.0169411	0.0268504
59	2222	2012	Liaoyang	0.826225	0.884502	944.559	85.5	72.59	39	381	0.000349459	0.00236511	0.000960302	0	0.0613217	0.00446328	0.105035	0.0211034	0.0329594
59	2222	2013	Liaoyang	0.841216	0.899704	952.772	100	74	39	380	0.000324646	0.00212615	0.000968119	0	0.0633958	0.00476408	0.118274	0.0225103	0.0380227
59	2222	2014	Liaoyang	0.862908	0.923372	929.466	100	16	39	380	0.000349937	0.00241036	0.00107236	0	0.0550636	0.00441658	0.107031	0.0262596	0.0417469
59	2222	2015	Liaoyang	0.870741	0.921151	1024.11	100	11.47	39	374	0.000439912	0.00311612	0.00145087	0	0.0549819	0.00482386	0.108921	0.0279892	0.0492752
59	2222	2016	Liaoyang	0.873246	0.933053	734.413	100	6	39	371	0.000664042	0.00185148	0.0029683	0	0.0528478	0.00435119	0.0652445	0.0415622	0.0680106
59	2222	2017	Liaoyang	0.889451	0.949259	329.141	99.35	17.51	40	369	0.000687607	0.003608	0.00542576	0	0.0529667	0.00490793	0.0781606	0.0427399	0.0798028
59	2222	2018	Liaoyang	0.889626	0.950781	363.44	99.86	26.87	39	367	0.00111369	0.00393748	0.0092366	0	0.0546831	0.00409897	0.0910768	0.0614188	0.0990153
59	2222	2019	Liaoyang	0.891543	0.951351	501.701	99.46	28.29	40	366	0.00214207	0.00453507	0.0147675	0	0.0556368	0.00534884	0.0869163	0.044839	0.0929394
59	2222	2020	Liaoyang	0.900421	0.960366	575.716	98.26	28.56	41	365	0.00369144	0.00419757	0.022339	0	0.0562591	0.00404666	0.100527	0.0604535	0.0975347
59	2222	2021	Liaoyang	0.901721	0.961742	1111.11	98.46	28.61	37	363	0.00583314	0.00618028	0.0321821	0	0.0592008	0.00514147	0.105528	0.0430763	0.0871774
60	2222	2010	Tieling	0.118798	0.132974	1251.23	90.01	73.05	74	235	7.14186e-05	0.002242	0.00134693	0	0.0390198	0.00251095	0.0459557	0.0179762	0.00762079
60	2222	2011	Tieling	0.119492	0.133667	1252.25	89.87	71.08	69	235	6.46142e-05	0.00184731	0.00111118	0	0.0387685	0.00251095	0.0504774	0.0209875	0.00965581
60	2222	2012	Tieling	0.122372	0.136542	1263.44	100	69.14	65	233	5.08496e-05	0.00104948	0.000914889	0	0.0395691	0.00251095	0.0580091	0.0239029	0.0117354
60	2222	2013	Tieling	0.158491	0.172661	1264.7	100	67.7	61	232	6.02992e-05	0.00119589	0.00113534	0	0.040604	0.00251095	0.0623728	0.0264408	0.0134707
60	2222	2014	Tieling	0.159248	0.172671	1264.28	100	65.91	58	233	0.000132113	0.00276409	0.00345308	0	0.0403568	0.00251095	0.0589432	0.0295354	0.0155652
60	2222	2015	Tieling	0.159467	0.172967	1271.1	100	65.08	54	231	0.00030711	0.00809973	0.00692905	0	0.0403073	0.00251095	0.0488296	0.0321613	0.0174427
60	2222	2016	Tieling	0.148325	0.161879	1272.71	100	64.28	51	240	0.000223962	0.00372029	0.00738137	0	0.0398133	0.00251095	0.0364887	0.0353029	0.0196081
60	2222	2017	Tieling	0.162235	0.16368	539.796	99.86	58.8	48	240	0.000232382	0.00242067	0.00737597	0	0.0353617	0.00251095	0.0371504	0.0378844	0.0218001
60	2222	2018	Tieling	0.162235	0.16368	443.836	99.73	60.76	40	240	0.000302273	0.00175896	0.00739771	0	0.0352041	0.00656695	0.0393841	0.0173603	0.0237004
60	2222	2019	Tieling	0.184034	0.184034	1126.64	99.59	50	41	240	0.000350265	0.00155929	0.00738797	0	0.0378504	0.00656695	0.0412546	0.0193556	0.0272393
60	2222	2020	Tieling	0.204794	0.213327	1116.08	99.45	54.51	39	240	0.000323077	0.00152194	0.00739837	0	0.0393345	0.00656695	0.0481636	0.0228997	0.0334094
60	2222	2021	Tieling	0.205221	0.218911	989.399	100	50.82	34	240	0.000350333	0.00099347	0.0073915	0	0.0382776	0.00656695	0.0542443	0.0253725	0.0379113
61	2222	2010	Chaoyang	0.0562494	0.0603615	400.483	78.19	66.73	57	172	0.000403858	0.00438719	0.00483299	0	0.030514	0.00158055	0.0351004	0.028239	0.00780886
61	2222	2011	Chaoyang	0.059803	0.0654381	398.416	77.9	65.86	55	173	0.000127417	0.004042	0.0041131	0	0.0304994	0.00255579	0.046758	0.024329	0.0107051
61	2222	2012	Chaoyang	0.0603619	0.0660889	398.884	76.45	55.53	54	173	7.72978e-05	0.0047225	0.00387382	0	0.0288014	0.0015544	0.0550574	0.0412663	0.0132117
61	2222	2013	Chaoyang	0.0657935	0.0715301	400.177	93	57.96	52	172	5.60019e-05	0.00349438	0.00338024	0	0.0308698	0.00259876	0.0523132	0.0317341	0.0156619
61	2222	2014	Chaoyang	0.0686653	0.0761499	398.884	94.9	70.03	50	173	5.76344e-05	0.00362241	0.00388386	0	0.0330379	0.00152824	0.0607099	0.0510081	0.0171252
61	2222	2015	Chaoyang	0.0708833	0.0784948	398.533	99	77.36	48	173	0.000112634	0.0110289	0.00852179	0	0.0346272	0.00264733	0.0509207	0.0370902	0.0193344
61	2222	2016	Chaoyang	0.0710823	0.0786882	398.416	99.2	79.66	45	173	0.000128865	0.00574693	0.0130031	0	0.0350304	0.00150022	0.0410449	0.0650168	0.0226776
61	2222	2017	Chaoyang	0.0726003	0.0832958	457	90.43	90.75	42	173	0.000113884	0.00534599	0.0123298	0	0.0363944	0.00269964	0.044455	0.0452357	0.0253731
61	2222	2018	Chaoyang	0.0752975	0.0768794	324.327	95	46.18	39	174	0.000119555	0.00254591	0.0120901	0	0.0291676	0.0014012	0.0496535	0.0805583	0.027937
61	2222	2019	Chaoyang	0.0888293	0.0907087	355.991	99.6	69	37	174	9.54425e-05	0.00252727	0.012003	0	0.0337544	0.00311813	0.0507239	0.0472456	0.0307066
61	2222	2020	Chaoyang	0.101247	0.107504	306.495	99.35	66.97	35	174	8.95739e-05	0.00216344	0.0119709	0	0.0336611	0.0013601	0.0542054	0.101402	0.0358673
61	2222	2021	Chaoyang	0.102004	0.108262	487.805	99.95	66.81	31	174	8.53404e-05	0.00256826	0.0119591	0	0.0347063	0.00303219	0.0600763	0.0609293	0.040638
62	2222	2010	Huludao	0.269515	0.276332	733.281	32.55	61.82	46	271	0.000374006	0.00729614	0.00123712	0	0.0344454	0.00496585	0.032432	0.0132336	0.0127149
62	2222	2011	Huludao	0.279693	0.286894	734.454	42.53	60.65	46	270	0.000283208	0.00801652	0.00112657	0	0.035518	0.00496585	0.0421347	0.0151091	0.015179
62	2222	2012	Huludao	0.284013	0.291407	737.864	89.5	58.88	46	269	0.000261667	0.00774253	0.00108302	0	0.0396261	0.00496585	0.048449	0.0171821	0.0179689
62	2222	2013	Huludao	0.289418	0.298156	738.128	92.48	54.03	46	269	0.000260029	0.00731532	0.00110292	0	0.0393489	0.00496585	0.0483906	0.01947	0.0209652
62	2222	2014	Huludao	0.299309	0.307183	736.024	91.7	55.9	46	270	0.00024432	0.00561937	0.00106168	0	0.039874	0.00496398	0.0491237	0.021049	0.0229478
62	2222	2015	Huludao	0.299318	0.30724	737.601	89.39	75.14	46	269	0.000303585	0.00678516	0.00138778	0	0.0426554	0.00496211	0.0494589	0.0227286	0.0251829
62	2222	2016	Huludao	0.301515	0.309577	737.857	94.2	75.47	46	269	0.000375206	0.0059488	0.0019204	0	0.0432157	0.00494156	0.0433414	0.025495	0.0286783
62	2222	2017	Huludao	0.53906	0.549805	297.112	99	75.8	47	268	0.000412822	0.0031347	0.00240009	0	0.0494141	0.00474539	0.0494199	0.0283384	0.0313993
62	2222	2018	Huludao	0.304167	0.312389	293.841	98.6	79.7	43	268	0.000437656	0.00175742	0.00276846	0	0.0420295	0.00391962	0.0577539	0.0392342	0.0375328
62	2222	2019	Huludao	0.335161	0.343834	476.087	92.42	60	47	268	0.000487838	0.00170026	0.00303354	0	0.0404169	0.00384115	0.0572998	0.0465811	0.0445161
62	2222	2020	Huludao	0.350902	0.359697	311.009	96	55.4	42	268	0.000521937	0.00107518	0.00321647	0	0.0397215	0.00384115	0.056677	0.0478806	0.0462886
62	2222	2021	Huludao	0.365216	0.377215	1033.21	96	57.78	38	268	0.000542183	0.00104852	0.00333936	0	0.0444826	0.00384115	0.0638325	0.0510464	0.0500854
63	2222	2010	Changchun	0.63808	0.737235	576.763	86.13	99.76	31	368	9.88246e-05	0.00102866	0.00160045	0	0.0580542	0.11913	0.0835386	0.00366565	0.0343213
63	2222	2011	Changchun	0.636721	0.737478	574.56	87.26	99.76	31	370	8.9884e-05	0.000978693	0.00132973	0	0.0581183	0.11913	0.10238	0.0040936	0.0386866
63	2222	2012	Changchun	0.629926	0.738692	578.28	83.78	99.79	31	367	6.40088e-05	0.000832464	0.0011299	0	0.0577417	0.11913	0.115445	0.00483654	0.0468455
63	2222	2013	Changchun	0.520627	0.596341	581.507	78.76	99.79	31	365	5.94059e-05	0.000620348	0.00101556	0	0.0530864	0.11913	0.132208	0.00574125	0.0567805
63	2222	2014	Changchun	0.779159	0.885889	580.042	90	99.92	31	366	5.70278e-05	0.000576121	0.000960536	0	0.0633326	0.11913	0.141827	0.0064139	0.0637865
63	2222	2015	Changchun	0.838932	0.952906	580.635	90	96.5	31	366	4.3844e-05	0.000609198	0.00109018	0	0.0649416	0.11913	0.147088	0.00724132	0.0726699
63	2222	2016	Changchun	0.854859	0.971005	581.275	92.52	98.7	31	366	2.78395e-05	0.000239204	0.00102394	0	0.0660843	0.11913	0.1603	0.00811332	0.0820534
63	2222	2017	Changchun	0.920433	1.04553	482.911	88.98	96.31	31	366	2.66837e-05	0.00015257	0.000999875	0	0.0672343	0.11913	0.177846	0.0084323	0.0859298
63	2222	2018	Changchun	0.96141	1.09364	456.724	93.05	83.44	31	366	2.76962e-05	0.000159036	0.000978355	0	0.0669686	0.11913	0.195394	0.00843798	0.0857527
63	2222	2019	Changchun	0.940827	1.07595	747.393	94.46	87	31	366	2.88186e-05	0.000157561	0.000959077	0	0.0685395	0.11913	0.158185	0.00926256	0.09418
63	2222	2020	Changchun	0.984454	1.11852	640.838	96	86.97	31	366	2.87309e-05	0.000166476	0.000941777	0	0.0695625	0.11913	0.156408	0.0104002	0.0996165
63	2222	2021	Changchun	1.01511	1.15166	645.54	96.68	86.97	31	366	2.83256e-05	0.000142834	0.000926227	0	0.0707232	0.11913	0.157751	0.011769	0.106625
64	2222	2010	Jilin	0.239844	0.279142	1833.87	94.03	48.78	75	160	0.00074063	0.00315794	0.00159242	0	0.0434274	0.016168	0.0782255	0.00696825	0.0136893
64	2222	2011	Jilin	0.240028	0.279326	1836.96	93.9	48.46	70	160	0.000418897	0.00311392	0.000941452	0	0.0434262	0.016168	0.0986279	0.00776757	0.0158049
64	2222	2012	Jilin	0.240139	0.281354	1847.62	94	48	65	159	0.000349999	0.00269742	0.000853813	0	0.043496	0.016168	0.110154	0.00895152	0.0190246
64	2222	2013	Jilin	0.239331	0.278515	1854.94	91.65	81.88	60	158	0.000330113	0.00222678	0.000823435	0	0.0485451	0.016168	0.120464	0.0103164	0.0227094
64	2222	2014	Jilin	0.245679	0.290065	1861.08	91.92	85.7	56	154	0.000331967	0.00215188	0.000818257	0	0.0495339	0.016168	0.108649	0.0113688	0.0255755
64	2222	2015	Jilin	0.26383	0.29187	1870.92	91.84	57.9	52	154	0.000273396	0.00203777	0.000833894	0	0.0456525	0.016168	0.10979	0.012898	0.0297282
64	2222	2016	Jilin	0.225795	0.2464	2086.49	92.96	46.77	48	153	0.000274111	0.00110016	0.000802108	0	0.0438018	0.016168	0.113557	0.0139994	0.0330042
64	2222	2017	Jilin	0.226047	0.246653	2252.05	94.97	31.52	44	152	0.00034959	0.000901131	0.000784591	0	0.0425416	0.016168	0.108837	0.0139069	0.0333553
64	2222	2018	Jilin	0.243008	0.266392	2335.51	97.15	35.39	41	151	0.000259906	0.000690664	0.000769424	0	0.0444212	0.0135879	0.104116	0.016539	0.0337515
64	2222	2019	Jilin	0.269075	0.303975	3140.18	97.18	46	38	151	0.00025078	0.000559057	0.00075626	0	0.0514207	0.0135879	0.0627772	0.0178305	0.0369254
64	2222	2020	Jilin	0.2694	0.304372	2852.79	98.01	47.03	35	150	0.000251246	0.000429362	0.00074481	0	0.0501686	0.0135879	0.0654867	0.0204178	0.0434835
64	2222	2021	Jilin	0.270672	0.305783	1467.66	98.84	47.77	32	150	0.000246772	0.000304004	0.000734831	0	0.0430831	0.0135879	0.0822346	0.0221909	0.0482617
65	2222	2010	Siping	0.113494	0.114702	6456.55	70.73	90.26	40	242	0.000133626	0.00546507	0.00118141	0	0.0673827	0.168702	0.0381408	0.000284552	0.00495529
65	2222	2011	Siping	0.117827	0.122514	4821.72	70.38	89.73	40	242	0.000285136	0.00376586	0.000833936	0	0.0588075	0.103476	0.0509682	0.000542403	0.00655839
65	2222	2012	Siping	0.118679	0.129616	3573.4	75.02	93.74	40	239	0.000208499	0.00264736	0.000684126	0	0.0533678	0.0623608	0.0602147	0.00103687	0.00846705
65	2222	2013	Siping	0.127912	0.129759	2606.94	81.56	92.05	40	233	0.000182695	0.00229491	0.000601527	0	0.048751	0.0369038	0.068326	0.0019724	0.0105408
65	2222	2014	Siping	0.127912	0.129759	1808.7	87.21	93.2	39	233	0.000157838	0.00210353	0.00057233	0	0.0452119	0.0214309	0.0683238	0.00372249	0.0121909
65	2222	2015	Siping	0.125226	0.127034	1223.49	82.53	83.99	39	227	9.65785e-05	0.00154417	0.000530184	0	0.0401928	0.0122035	0.070084	0.00736253	0.0147837
65	2222	2016	Siping	0.126178	0.12852	803.395	90.79	93.67	39	223	7.55499e-05	0.000859691	0.000594885	0	0.0402574	0.00680983	0.0679605	0.0148439	0.0181616
65	2222	2017	Siping	0.144684	0.151853	512.188	84.69	75	38	220	6.97981e-05	0.000756913	0.000648252	0	0.0359985	0.00372158	0.0602018	0.027035	0.0198407
65	2222	2018	Siping	0.144702	0.157722	508.15	85.91	37.8	37	218	8.4092e-05	0.0006007	0.000701346	0	0.0304415	0.00188882	0.052443	0.0508748	0.0219296
65	2222	2019	Siping	0.147285	0.163628	1210.46	95.88	85.95	36	215	3.98403e-05	0.00045262	0.000753808	0	0.0426651	0.000823905	0.0425456	1	0.292607
65	2222	2020	Siping	0.151228	0.16974	904.008	95.88	66.08	33	213	3.82238e-05	0.000192359	0.000805317	0	0.0381637	0.000356839	0.0416958	0.187126	0.0357025
65	2222	2021	Siping	0.172092	0.18106	1244.02	98.87	68.47	28	211	3.81959e-05	0.000219882	0.000855602	0	0.0411944	0.000158803	0.055572	0.218778	0.0338342
66	2222	2010	Liaoyuan	0.316342	0.316342	870.149	89.95	98.81	36	241	0.000181337	0.00188645	0.00182481	0	0.0476747	0.00214103	0.0601866	0.00968386	0.00789608
66	2222	2011	Liaoyuan	0.337743	0.344942	879.167	91.64	98.51	36	238	8.6653e-05	0.00153254	0.00139645	0	0.0486768	0.00214103	0.0768524	0.0110974	0.0098319
66	2222	2012	Liaoyuan	0.343191	0.35	883.385	84.86	99.9	36	237	0.000118677	0.00131981	0.0011938	0	0.0484866	0.00214103	0.0955249	0.0123132	0.0114576
66	2222	2013	Liaoyuan	0.346348	0.353698	886.784	96.13	95.78	36	237	0.000117405	0.00166923	0.00103624	0	0.0489931	0.00214103	0.112658	0.0139062	0.0135318
66	2222	2014	Liaoyuan	0.352037	0.360471	899.236	89.74	85.3	36	237	0.000134968	0.00154428	0.000924469	0	0.0470746	0.00214103	0.110636	0.0150468	0.0150228
66	2222	2015	Liaoyuan	0.353366	0.360755	960	81.8	88.65	36	235	0.000110902	0.00133812	0.000843158	0	0.0472367	0.00214103	0.117962	0.0171569	0.0179229
66	2222	2016	Liaoyuan	0.299224	0.335187	1239.17	89.82	100	36	235	3.28886e-05	0.000366152	0.000788298	0	0.0498335	0.00214103	0.125801	0.0186268	0.0199881
66	2222	2017	Liaoyuan	0.29937	0.335333	444.068	99.05	99.87	36	235	3.64307e-05	0.000354701	0.000739972	0	0.0464316	0.00214103	0.114318	0.0193724	0.0213574
66	2222	2018	Liaoyuan	0.299798	0.335761	611.111	86.85	98.55	37	234	3.70179e-05	0.00025867	0.000697532	0	0.0460289	0.00214103	0.102838	0.0209502	0.0236776
66	2222	2019	Liaoyuan	0.299897	0.335975	1284.05	94.98	100	36	234	3.43312e-05	0.000235144	0.000660107	0	0.0505618	0.00214103	0.0644487	0.0234817	0.0270789
66	2222	2020	Liaoyuan	0.332842	0.371839	1496.85	96.23	100.04	39	234	3.32738e-05	0.000156899	0.000626981	0	0.0529449	0.00214103	0.0689098	0.02722	0.0325327
66	2222	2021	Liaoyuan	0.36292	0.4025	877.193	96.47	100.03	32	234	3.22001e-05	6.40099e-05	0.000597556	0	0.0507565	0.00214103	0.0901794	0.0300377	0.0368514
67	2222	2010	Tonghua	0.0826499	0.0950794	1899.56	88.37	81.25	69	145	0.000782428	0.00438433	0.00229303	0	0.0426381	0.0049509	0.0484079	0.00926101	0.0101903
67	2222	2011	Tonghua	0.0954639	0.110777	1696.73	88.02	86.44	63	145	0.000749543	0.0042599	0.00259111	0	0.0428586	0.0049509	0.0631664	0.010517	0.0121869
67	2222	2012	Tonghua	0.096553	0.111866	1930.69	89.85	81.24	57	144	0.00100569	0.00333239	0.00167475	0	0.0435427	0.0049509	0.0731049	0.0121241	0.0148427
67	2222	2013	Tonghua	0.0980907	0.113403	1707.28	92.41	90.26	52	142	0.000720314	0.00225098	0.00171764	0	0.044079	0.0049509	0.0862719	0.0134762	0.0172015
67	2222	2014	Tonghua	0.100179	0.115488	1973.47	89.94	85.5	48	142	0.000529593	0.00199157	0.0012716	0	0.0446324	0.0049509	0.0866568	0.0150456	0.0197354
67	2222	2015	Tonghua	0.119844	0.129836	1695.88	89.8	88.89	43	142	0.000563054	0.0018741	0.00126391	0	0.0442862	0.0049509	0.0862092	0.0171891	0.023311
67	2222	2016	Tonghua	0.118242	0.132462	2019.55	95.09	80.71	39	141	5.47354e-05	0.000657547	0.00106896	0	0.0452593	0.0049509	0.0814691	0.0211473	0.0298663
67	2222	2017	Tonghua	0.119073	0.133036	1847.93	93.71	78.66	35	142	3.40663e-05	0.000474139	0.000985877	0	0.0439593	0.0049509	0.0764069	0.0198823	0.0282244
67	2222	2018	Tonghua	0.119857	0.135396	2426.85	95.12	72.53	32	141	4.94141e-05	0.000320539	0.000834034	0	0.0462836	0.00435119	0.0713447	0.0236575	0.030223
67	2222	2019	Tonghua	0.128237	0.144099	1883.83	99.21	82	29	142	3.82863e-05	0.000239512	0.000753032	0	0.0455443	0.00435119	0.0614084	0.0253103	0.0328049
67	2222	2020	Tonghua	0.139463	0.157197	3445.36	98.72	77.05	26	142	3.97896e-05	0.000152468	0.000652626	0	0.053443	0.00435119	0.0644596	0.0296656	0.0396898
67	2222	2021	Tonghua	0.155864	0.175625	2761.9	98.22	82	23	142	3.10093e-05	8.27812e-05	0.000584693	0	0.0511501	0.00435119	0.084343	0.0318969	0.0435294
68	2222	2010	Songyuan	0.0730678	0.0810811	605.92	91.38	97.32	69	138	6.15836e-05	0.00138141	0.000510299	0	0.0381642	0.00264733	0.0709966	0.0133939	0.00534021
68	2222	2011	Songyuan	0.0780939	0.0865339	599.904	91.64	97.88	63	139	0.000132215	0.00199422	0.000213854	0	0.0384601	0.00264733	0.0896215	0.0153582	0.00671364
68	2222	2012	Songyuan	0.0823613	0.0910384	601.808	93.01	96.36	57	137	0.000126879	0.00161685	0.000136325	0	0.0385564	0.00264733	0.107846	0.0182291	0.00889177
68	2222	2013	Songyuan	0.0861072	0.0958274	611.58	95.79	88.99	52	134	0.000129508	0.00157444	0.000120449	0	0.037907	0.00264733	0.114645	0.0208115	0.0110892
68	2222	2014	Songyuan	0.0974394	0.0997677	613.846	95.88	92.4	48	132	0.000103854	0.00165359	0.00010801	0	0.0387515	0.00264733	0.111503	0.0232498	0.0131463
68	2222	2015	Songyuan	0.0921808	0.102565	602.694	95.9	99.39	43	132	0.000102337	0.00144621	0.000106179	0	0.0397673	0.00264733	0.115769	0.0261828	0.0153945
68	2222	2016	Songyuan	0.0933662	0.105458	583.813	96.17	93.43	39	131	2.43826e-05	0.000347066	0.000102444	0	0.0388704	0.00264733	0.117006	0.0310394	0.0190843
68	2222	2017	Songyuan	0.0939182	0.106106	602.545	96.25	75.4	35	130	2.50871e-05	0.000273807	9.97534e-05	0	0.0362405	0.00264733	0.106735	0.0318301	0.0199046
68	2222	2018	Songyuan	0.0769852	0.0892902	410.182	96.75	76.63	32	130	3.16287e-05	0.000120413	9.75779e-05	0	0.034909	0.00264733	0.0964612	0.0343719	0.0218512
68	2222	2019	Songyuan	0.0816382	0.091025	502.909	96.11	74	29	129	3.14882e-05	0.000161404	9.56976e-05	0	0.0350707	0.00264733	0.0459622	0.0388788	0.0253026
68	2222	2020	Songyuan	0.0910879	0.103652	857.481	100	72.78	26	129	3.58933e-05	0.000136689	9.40412e-05	0	0.0375032	0.00264733	0.0479689	0.0449919	0.0301424
68	2222	2021	Songyuan	0.0929334	0.105752	845.588	100	73.23	23	129	3.89187e-05	8.74286e-05	9.25865e-05	0	0.0375985	0.00264733	0.0682741	0.0487055	0.0331726
2	2015	2010	White City	0.0403574	0.0465721	1195.04	26.2	88.51	43	79	0.000791527	0.00524908	0.00362899	0	0.0333161	0.00119382	0.0360454	0.0172473	0.00444486
2	2015	2011	White City	0.0403962	0.046611	848.43	39.35	89.88	41	79	0.00074618	0.00425427	0.0022999	0	0.0328865	0.00119382	0.0477246	0.0201795	0.0059662
2	2015	2012	White City	0.040435	0.0466498	1210.88	60.21	85.85	39	78	0.000409269	0.00418042	0.00179976	0	0.0360742	0.00119382	0.0546487	0.024088	0.00810601
2	2015	2013	White City	0.0404739	0.0466887	862.873	76.45	95.1	37	77	0.000310961	0.00329647	0.00147495	0	0.0371364	0.00119382	0.0637633	0.0285072	0.0104647
2	2015	2014	White City	0.0458153	0.0519898	1224.41	79.93	94.16	35	77	0.000299555	0.00247447	0.00133314	0	0.0394139	0.00119382	0.06332	0.0325648	0.0126761
2	2015	2015	White City	0.0459839	0.0521759	873.489	80.03	70.4	33	76	0.000205411	0.00235791	0.00127082	1	0.0339111	0.00119382	0.0654499	0.0368906	0.0150392
2	2015	2016	White City	0.0462906	0.0523452	1254.92	87.74	99.87	31	76	3.59268e-05	0.000954163	0.00113678	1	0.0412067	0.00119382	0.0661441	0.0420325	0.0180819
2	2015	2017	White City	0.0489879	0.0552642	838.743	88.25	98.65	29	76	3.25867e-05	0.000879475	0.00102325	1	0.0389672	0.00119382	0.0617717	0.0456392	0.020214
2	2015	2018	White City	0.0539229	0.0602896	1347.37	94.17	77.94	28	76	4.71801e-05	0.000378991	0.00092865	1	0.0391656	0.00119382	0.0574014	0.0475083	0.0213291
2	2015	2019	White City	0.0566404	0.0655693	1125.05	94.69	94	26	76	7.44144e-05	0.000321349	0.000848932	1	0.0406668	0.00119382	0.0447102	0.0518895	0.0238233
2	2015	2020	White City	0.0598065	0.0687444	2142.95	95.99	87.2	25	76	7.50143e-05	0.000211251	0.00078136	1	0.0452412	0.00119382	0.0474132	0.0584771	0.0276786
2	2015	2021	White City	0.0748883	0.077135	1891.89	96.72	89.41	23	76	6.89616e-05	0.000117295	0.000723708	1	0.0447318	0.00119382	0.066369	0.0627334	0.0303071
69	2222	2010	Qiqihar	0.124797	0.126916	960.979	69.52	73.03	28	134	0.000731802	0.00660292	0.00041776	0	0.0362911	0.00590559	0.0237974	0.0111559	0.00464324
69	2222	2011	Qiqihar	0.12482	0.12694	962.182	67.46	73.07	28	134	0.000617308	0.000494231	0.00046037	0	0.0361214	0.00590559	0.0313789	0.0124876	0.00574206
69	2222	2012	Qiqihar	0.12482	0.12694	976.475	68	71.45	28	132	0.000792224	0.000546574	0.000471007	0	0.0360009	0.00590559	0.0364043	0.0147673	0.00775861
69	2222	2013	Qiqihar	0.12482	0.12694	980.221	74.64	71	28	131	0.00072973	0.000507249	0.000447566	0	0.0365496	0.00590559	0.0362984	0.0165014	0.00923846
69	2222	2014	Qiqihar	0.12482	0.12694	987.457	64.6	83	28	130	0.000576247	0.000441327	0.000432413	0	0.0375472	0.00590559	0.0384803	0.0183247	0.0108423
69	2222	2015	Qiqihar	0.12482	0.12694	998.249	65	95.3	28	129	0.000497786	0.00316153	0.000411486	0	0.0395455	0.00590559	0.0413584	0.02033	0.0126183
69	2222	2016	Qiqihar	0.124741	0.126859	1039.63	75.04	89.95	28	129	0.00030278	0.00247846	0.000395957	0	0.0398352	0.00590559	0.0440831	0.0219485	0.0141346
69	2222	2017	Qiqihar	0.12482	0.12694	1121.59	80.33	84.6	28	129	0.000268727	0.00184597	0.000382045	0	0.0399192	0.00590559	0.0452356	0.0238926	0.0161062
69	2222	2018	Qiqihar	0.12482	0.12694	1193.02	85.61	79.25	28	129	0.000237503	0.00125878	0.000369747	0	0.0399438	0.00590559	0.0453394	0.0253791	0.0175276
69	2222	2019	Qiqihar	0.10414	0.113103	809.867	90.9	73.9	28	129	0.000208508	0.00070938	0.000358845	0	0.0369743	0.00590559	0.0375461	0.0292053	0.0209676
69	2222	2020	Qiqihar	0.107509	0.116516	1012.78	90.35	73.2	31	129	0.000202713	0.00163543	0.000349153	0	0.0379841	0.00590559	0.0410189	0.0333278	0.0247968
69	2222	2021	Qiqihar	0.126373	0.135563	1050.33	92.76	73.21	20	129	0.000197699	0.000919993	0.000340517	0	0.0391218	0.00590559	0.0546119	0.037057	0.0283418
70	2222	2010	Jixi	0.102392	0.137588	6753.26	50	93.9	53	84	0.00105801	0.00683952	0.0082007	0	0.0682224	0.000173749	0.0362832	0.0935857	0.0129028
70	2222	2011	Jixi	0.13963	0.154365	5882.9	50	92.6	53	84	0.00114508	0.00649958	0.00661133	0	0.064329	0.000173749	0.0466218	0.106976	0.015399
70	2222	2012	Jixi	0.127469	0.14935	5110.64	50	91.1	53	83	0.000751474	0.00550913	0.00543085	0	0.0597141	0.000173749	0.0557299	0.125423	0.0189496
70	2222	2013	Jixi	0.124406	0.141094	4269.72	50	90.1	53	83	0.000661506	0.00536125	0.00594954	0	0.0549139	0.000173749	0.0545492	0.135276	0.0207578
70	2222	2014	Jixi	0.124406	0.141094	3561.14	50	90.1	52	81	0.000801767	0.00873599	0.00947347	0	0.0511705	0.000173749	0.0488209	0.146757	0.0230479
70	2222	2015	Jixi	0.124649	0.141316	2882.01	59	72.86	50	81	0.000595406	0.00744363	0.0099976	0	0.0457339	0.000173749	0.0495583	0.161621	0.0259416
70	2222	2016	Jixi	0.124649	0.139186	2254.76	68	55.62	48	81	0.000202313	0.0042404	0.0107867	0	0.0405302	0.000173749	0.0504774	0.178806	0.0292194
70	2222	2017	Jixi	0.124648	0.141312	1762.57	77	38.38	43	81	0.000484255	0.00322118	0.0113644	0	0.0361333	0.000173749	0.0520386	0.191723	0.0320735
70	2222	2018	Jixi	0.124647	0.141312	3608.53	86	27.39	37	81	0.000665258	0.004705	0.0117878	0	0.0450685	0.000173749	0.0550984	0.199169	0.0336452
70	2222	2019	Jixi	0.124432	0.140893	5562.72	95	20.57	31	81	0.00078245	0.00622647	0.0120941	0	0.055212	0.000173749	0.0583291	0.215821	0.0371739
70	2222	2020	Jixi	0.124305	0.140681	5405.99	102.71	16.14	28	81	0.000851141	0.00776407	0.0123135	0	0.0544034	0.000173749	0.0621198	0.245594	0.0431203
70	2222	2021	Jixi	0.124775	0.14159	2545.45	109.2	13.13	30	81	0.000890846	0.0038041	0.0124697	0	0.0393668	0.000173749	0.0767745	0.268707	0.0478249
71	2222	2010	Hegang	0.121427	0.12436	5332.8	41.03	62.25	23	74	0.00095106	0.0114982	0.00518214	0	0.0553581	5.41797e-05	0.0383613	0.111946	0.0131661
71	2222	2011	Hegang	0.133161	0.136299	5347.43	43.88	66.85	23	74	0.00104616	0.00428995	0.00401371	0	0.0568038	5.41797e-05	0.050752	0.131883	0.0163192
71	2222	2012	Hegang	0.134748	0.149076	5361.71	49	74.11	23	74	0.00103523	0.00428172	0.00378697	0	0.0586986	5.41797e-05	0.0598212	0.146725	0.0186725
71	2222	2013	Hegang	0.137409	0.151805	5393.36	45.42	88.08	23	74	0.0011141	0.0049372	0.00498929	0	0.0607971	5.41797e-05	0.0526052	0.163631	0.0213744
71	2222	2014	Hegang	0.138705	0.153101	5413.73	61.26	90	23	73	0.00166193	0.00725162	0.00772789	0	0.0626681	5.41797e-05	0.0407616	0.169917	0.0224099
71	2222	2015	Hegang	0.139247	0.153485	5360.31	68.04	90.21	23	72	0.00205214	0.00752707	0.00802668	0	0.0630437	5.41797e-05	0.0425499	0.198913	0.0270853
71	2222	2016	Hegang	0.139451	0.153689	4714.42	75.55	89.67	23	72	0.00218087	0.0028621	0.0077918	0	0.0602181	5.41797e-05	0.0431186	0.211555	0.0292028
71	2222	2017	Hegang	0.137435	0.149891	3997.03	78.19	71.63	23	72	0.00194993	0.00313295	0.00869723	0	0.0537644	5.41797e-05	0.0483387	0.237282	0.0335425
71	2222	2018	Hegang	0.137448	0.149891	3154	80.56	62.82	23	72	0.00200235	0.00300621	0.00871354	0	0.0481458	4.85749e-05	0.051005	0.258972	0.036143
71	2222	2019	Hegang	0.14131	0.154107	3218.37	78.7	54	23	72	0.00205059	0.00287368	0.00871382	0	0.0470918	4.85749e-05	0.0620117	0.289643	0.0411444
71	2222	2020	Hegang	0.148509	0.161227	6189.69	96.15	48.94	23	72	0.00203334	0.00174669	0.00871382	0	0.0638649	4.85749e-05	0.0638022	0.330107	0.0476295
71	2222	2021	Hegang	0.151118	0.165319	10684.8	99.32	45.73	23	72	0.00203156	0.00214039	0.00871382	0	0.0875907	4.85749e-05	0.0757582	0.374719	0.0548008
72	2222	2010	Shuangyashan	0.0879831	0.108277	2386.8	80.33	59.77	55	65	0.000305904	0.0150573	0.00729167	0	0.041829	0.00127602	0.0452184	0.0240608	0.0120176
72	2222	2011	Shuangyashan	0.0913439	0.108708	2392.8	82.45	59.23	55	65	0.000953528	0.00643326	0.00495823	0	0.0420345	0.00127602	0.0603553	0.0272055	0.0142111
72	2222	2012	Shuangyashan	0.0913439	0.108708	2405.53	79	48.8	54	65	0.000489312	0.004691	0.00392224	0	0.0401873	0.00127602	0.0695996	0.0303763	0.0164793
72	2222	2013	Shuangyashan	0.0915593	0.108708	2415.15	79	65.42	54	65	0.000451183	0.00258513	0.00363775	0	0.0428138	0.00127602	0.0685552	0.0320871	0.0177319
72	2222	2014	Shuangyashan	0.0940669	0.111663	2428.39	55.02	89.41	53	66	0.000990087	0.0071669	0.00832611	0	0.0445395	0.00127602	0.0511628	0.0355047	0.020205
72	2222	2015	Shuangyashan	0.094456	0.112052	2438.71	80	89.42	51	65	0.00138208	0.00719113	0.00980302	0	0.0468663	0.00127602	0.0517532	0.0417294	0.0247847
72	2222	2016	Shuangyashan	0.0941978	0.111746	3563.45	81	73.53	48	66	0.00118557	0.00531792	0.00971348	0	0.0504698	0.00127602	0.0533144	0.0445071	0.0271622
72	2222	2017	Shuangyashan	0.0941978	0.111746	2741.49	96	64.6	42	65	0.000614511	0.00427754	0.00987545	0	0.0461249	0.00127602	0.0583269	0.0516417	0.0486598
72	2222	2018	Shuangyashan	0.0941936	0.111741	1827.66	95.82	17	28	66	0.000842934	0.00349435	0.0099756	0	0.0340019	0.00127602	0.0653548	0.0504242	0.0322065
72	2222	2019	Shuangyashan	0.0968446	0.111741	1827.66	95.63	79	27	65	0.000808265	0.004023	0.0100376	0	0.0436327	0.00127602	0.0617436	0.0543927	0.0350931
72	2222	2020	Shuangyashan	0.0970056	0.111902	5393.53	96.01	60.58	26	65	0.000814599	0.0016668	0.0100756	0	0.0597313	0.00127602	0.0650607	0.0623679	0.0414351
72	2222	2021	Shuangyashan	0.0970056	0.111902	2481.75	96.02	59.83	26	65	0.000816484	0.00174194	0.0100989	0	0.0441824	0.00127602	0.0820984	0.0696409	0.0474103
73	2222	2010	Yichun	0.1265	0.131414	8595.27	84.52	77.37	23	39	0.000389055	0.00540411	0.0131307	0	0.0792007	0.000407282	0.0229649	0.0463002	0.0111876
73	2222	2011	Yichun	0.129308	0.134528	8638.82	85	81.93	23	39	0.000388513	0.00881443	0.0167305	0	0.0802788	0.000459593	0.0277611	0.0489268	0.0134798
73	2222	2012	Yichun	0.130743	0.135352	8712.54	85	77	23	38	0.000804171	0.00950801	0.0151959	0	0.0799478	0.000519378	0.0332623	0.0533029	0.0168947
73	2222	2013	Yichun	0.133246	0.136482	8846.95	85	83.5	23	38	0.000408442	0.00997703	0.0140309	0	0.081728	0.000590372	0.0385451	0.0524586	0.0188056
73	2222	2014	Yichun	0.135227	0.136637	8911.48	85	84	23	37	0.000859671	0.0136481	0.0215696	0	0.0821858	0.000668839	0.0336927	0.0515618	0.0207789
73	2222	2015	Yichun	0.133982	0.142341	8899.57	71.44	83.6	23	37	0.00110497	0.0185498	0.0293741	0	0.0809149	0.000762252	0.0326742	0.0534406	0.0245738
73	2222	2016	Yichun	0.138896	0.1462	8911.02	87.9	70.12	23	37	0.000810791	0.0124996	0.0312104	0	0.0805164	0.000868743	0.0340343	0.0506879	0.0266994
73	2222	2017	Yichun	0.140942	0.147711	6538.79	88.53	9.13	23	37	0.000834505	0.0120485	0.0338228	0	0.0586241	0.000992049	0.0363395	0.0478686	0.0287604
73	2222	2018	Yichun	0.142004	0.148826	9435.09	91.94	10.38	23	37	0.000655153	0.00900167	0.035578	0	0.0745124	0.00112656	0.0400761	0.0472499	0.0325176
73	2222	2019	Yichun	0.0903125	0.0994668	16339.3	80.59	11.62	22	37	0.000445263	0.00549642	0.0370123	0	0.108585	0.00126108	0.0455838	0.0477145	0.0372601
73	2222	2020	Yichun	0.104513	0.114185	11331.8	99.5	10.81	23	37	0.000492666	0.00459143	0.0379842	0	0.0840936	0.00139933	0.0458476	0.0503306	0.0444489
73	2222	2021	Yichun	0.105151	0.114871	8703.7	99.39	11.56	23	37	0.000495215	0.00697312	0.0387346	0	0.0702913	0.00155253	0.0685011	0.049964	0.0495985
74	2222	2010	Jiamusi	0.110629	0.115215	1818.9	72.47	81.38	37	78	0.00101453	0.0118711	0.00506469	0	0.0420582	0.000700599	0.0323282	0.0476098	0.010211
74	2222	2011	Jiamusi	0.114726	0.119282	1842.71	59	78.1	38	77	0.000335264	0.00366884	0.00344389	0	0.0406052	0.000700599	0.0422731	0.0532223	0.01207
74	2222	2012	Jiamusi	0.11867	0.123257	1928.96	87.96	81.41	37	73	0.000250747	0.00257558	0.00243323	0	0.0443247	0.000700599	0.0485896	0.0622307	0.0154125
74	2222	2013	Jiamusi	0.118487	0.123257	1906.65	66.92	81.51	38	74	0.000312997	0.00207541	0.00187012	0	0.0423218	0.000700599	0.059313	0.0709005	0.0180227
74	2222	2014	Jiamusi	0.118426	0.123257	1912.18	66.92	81.51	37	74	0.000169726	0.00176806	0.00170483	0	0.0423576	0.000696863	0.0595963	0.0789803	0.0205488
74	2222	2015	Jiamusi	0.118579	0.12341	1943.17	66.93	62.93	38	73	0.000113944	0.00169695	0.00187363	0	0.0396493	0.000713677	0.0643644	0.0893646	0.0245384
74	2222	2016	Jiamusi	0.118579	0.12341	1939.5	85	64.41	37	73	8.64281e-05	0.00192886	0.00203881	0	0.0414865	0.000640815	0.0682762	0.103841	0.0270804
74	2222	2017	Jiamusi	0.118583	0.12341	2229.36	86.83	55.7	38	73	0.000123435	0.00100845	0.0021665	0	0.0418324	0.00106678	0.0780958	0.0795716	0.0294976
74	2222	2018	Jiamusi	0.114118	0.122935	2246.78	87.5	57.06	29	73	8.01352e-05	0.000744475	0.00228417	0	0.0421768	0.000295186	0.0736088	0.167396	0.0304927
74	2222	2019	Jiamusi	0.114118	0.122935	2246.78	87.5	57	29	73	8.40716e-05	0.000781045	0.00239038	0	0.0421675	0.000381126	0.0594319	0.161011	0.0331157
74	2222	2020	Jiamusi	0.114567	0.126325	4329.28	88.5	59.4	28	73	0.000101162	0.000824312	0.00248541	0	0.0537374	0.000379258	0.0644833	0.184735	0.0387723
74	2222	2021	Jiamusi	0.117565	0.129555	4385.96	100	57.02	29	73	9.34301e-05	0.000765362	0.00256921	0	0.0547984	0.000379258	0.0712366	0.205538	0.0438891
75	2222	2010	Qitaihe	0.357441	0.409193	995.046	83.96	85.16	42	149	0.000600522	0.00421939	0.00604681	0	0.0481549	0.00100326	0.0596525	0.0194132	0.0119183
75	2222	2011	Qitaihe	0.375342	0.427102	996.764	85.2	85.28	42	149	0.000661936	0.00462778	0.00804979	0	0.0488975	0.00100326	0.0603423	0.0222431	0.0143351
75	2222	2012	Qitaihe	0.385308	0.437068	1000	85.2	85.53	42	148	0.000797606	0.00476115	0.00813629	0	0.0492924	0.00100326	0.058394	0.0255397	0.0171821
75	2222	2013	Qitaihe	0.392381	0.438193	1004.35	85.2	87	42	148	0.000964979	0.00699694	0.0129585	0	0.0496831	0.00100326	0.0451729	0.0261514	0.017783
75	2222	2014	Qitaihe	0.393667	0.439479	1047.62	62.5	88.7	41	142	0.000825673	0.00879231	0.0161532	0	0.0482085	0.00100326	0.042857	0.0268007	0.0191744
75	2222	2015	Qitaihe	0.427809	0.477036	1111.78	43.9	88.9	43	133	0.00101483	0.00921868	0.0197078	0	0.0481313	0.00100326	0.0422083	0.0285312	0.0220254
75	2222	2016	Qitaihe	0.42868	0.477905	1155	86.5	95.2	40	128	0.000631736	0.00853293	0.0210894	0	0.0532221	0.00100326	0.0458346	0.0315699	0.0258344
75	2222	2017	Qitaihe	0.43031	0.479537	900	90.52	80.6	47	125	0.000289426	0.00644997	0.0226913	0	0.0499853	0.00100326	0.0508861	0.0344127	0.0289273
75	2222	2018	Qitaihe	0.435775	0.485249	1135.63	94	79.8	32	123	0.000305443	0.00557039	0.0240032	0	0.0517284	0.00100326	0.0577885	0.0345427	0.0294281
75	2222	2019	Qitaihe	0.437265	0.486738	1150.65	94.67	80.2	34	122	0.000208924	0.00476413	0.0250824	0	0.0519686	0.00100326	0.0532128	0.0391626	0.0343978
75	2222	2020	Qitaihe	0.449158	0.50246	2730.07	95.29	82.49	33	122	0.000184684	0.0045686	0.025952	0	0.0612215	0.00100326	0.0468704	0.0466816	0.0423937
75	2222	2021	Qitaihe	0.450921	0.504223	1066.67	95.3	83.69	29	122	0.000203632	0.00231337	0.0266496	0	0.0526809	0.00100326	0.0621717	0.0520334	0.0483766
76	2222	2010	Black River	0.00517258	0.0058298	9206.7	61.85	93.21	15	21	0.000170063	0.0177351	0.00593319	0	0.078808	2.61557e-05	0.0209538	0.0965354	0.00850983
76	2222	2011	Black River	0.00517258	0.00584197	9186.14	63.9	93.21	15	21	0.00110614	0.0195142	0.00618791	0	0.0788818	2.61557e-05	0.0276768	0.111816	0.0105622
76	2222	2012	Black River	0.0080891	0.00889508	9281.83	72.6	93.21	15	25	0.00100414	0.0201247	0.00535843	0	0.0802576	2.61557e-05	0.029383	0.127188	0.012642
76	2222	2013	Black River	0.00820633	0.00955451	9352.19	73.16	93.28	15	25	0.000939283	0.0192412	0.00512286	0	0.0807046	2.61557e-05	0.037518	0.139922	0.0143662
76	2222	2014	Black River	0.0103683	0.0118288	9407.04	74.18	93.52	15	25	0.00113064	0.014498	0.0050069	0	0.0811998	2.61557e-05	0.0420093	0.153273	0.0161727
76	2222	2015	Black River	0.0103961	0.0118613	9547.02	92.9	100	15	25	0.00121299	0.0132829	0.0049545	0	0.0846241	2.61557e-05	0.0459968	0.175852	0.0192406
76	2222	2016	Black River	0.0102492	0.0116934	9839.88	92.97	5.2	15	25	0.000565093	0.00683599	0.0048374	0	0.0715139	2.61557e-05	0.0488382	0.19103	0.0213479
76	2222	2017	Black River	0.0102535	0.0116977	9962.11	93.54	6.8	15	25	0.000601316	0.00594506	0.00472577	0	0.0724608	2.61557e-05	0.0539134	0.203655	0.0230813
76	2222	2018	Black River	0.0102766	0.0117208	10087.4	94.12	6.72	15	25	0.000578751	0.00511419	0.00463783	0	0.0731656	2.61557e-05	0.0568457	0.221955	0.0255874
76	2222	2019	Black River	0.010294	0.0117383	10151.3	94.69	6.73	15	25	0.000572871	0.00432875	0.00456826	0	0.0735575	2.61557e-05	0.0674113	0.247164	0.0290185
76	2222	2020	Black River	0.0111937	0.0123705	10281.4	95.26	6.73	16	25	0.000565256	0.00357557	0.00451305	0	0.0743172	2.61557e-05	0.0732628	0.291285	0.0350379
76	2222	2021	Black River	0.0112055	0.012383	10414.9	96.88	6.73	15	25	0.000559753	0.00166144	0.00446912	0	0.0751785	2.61557e-05	0.097097	0.336787	0.0412586
77	2222	2010	Xianghua	0.0188398	0.0230838	886.536	98.23	100	36	168	9.97308e-05	0.000611233	0.000302863	0	0.0389437	0.00131152	0.0157251	0.0204118	0.00111175
77	2222	2011	Xianghua	0.0211338	0.0245175	892.597	98.65	100	36	167	0.000441163	0.00243581	0.000211859	0	0.039079	0.00131152	0.022301	0.0238018	0.00206525
77	2222	2012	Xianghua	0.0229158	0.0244607	931.131	99.32	100	36	159	0.000377403	0.00215134	0.000138687	0	0.0393977	0.00131152	0.0284791	0.027584	0.0032891
77	2222	2013	Xianghua	0.025091	0.0264961	928.927	99.7	100	36	160	0.000923415	0.00168964	9.54806e-05	0	0.0394878	0.00131152	0.0345749	0.0310981	0.00428477
77	2222	2014	Xianghua	0.026152	0.0315723	924.778	100	100	36	159	0.00100817	0.00151392	8.6034e-05	0	0.0395973	0.00131152	0.0349512	0.0394532	0.00667086
77	2222	2015	Xianghua	0.0263384	0.031902	909.074	100	97.94	36	157	0.000480073	0.00091116	7.26973e-05	0	0.0392106	0.00131152	0.0384716	0.0417851	0.00738596
77	2222	2016	Xianghua	0.0265727	0.032175	859.122	90.2	100	36	157	0.000180302	0.000519759	6.47341e-05	0	0.0383947	0.00131152	0.0406643	0.0485275	0.00937755
77	2222	2017	Xianghua	0.0270109	0.0326777	710.225	92.11	86.78	34	156	8.93642e-05	0.000610687	5.76513e-05	0	0.0357653	0.00131152	0.0425153	0.0543685	0.011293
77	2222	2018	Xianghua	0.0277851	0.033538	1011.34	94.02	86.78	36	156	7.34649e-05	0.000501813	5.15798e-05	0	0.0375454	0.00131152	0.0444096	0.0584127	0.0125394
77	2222	2019	Xianghua	0.029216	0.0350836	1312.04	95.92	86.78	39	156	6.87447e-05	0.000402835	4.64136e-05	0	0.0393375	0.00131152	0.0340386	0.0699241	0.0159364
77	2222	2020	Xianghua	0.034131	0.036415	1622.86	97.83	86.78	41	156	6.61772e-05	0.000311796	4.19122e-05	0	0.0412485	0.00131152	0.0363676	0.0814968	0.0194326
77	2222	2021	Xianghua	0.0351745	0.0375511	857.7	99.74	86.78	33	156	6.42904e-05	0.000232981	3.80461e-05	0	0.0374602	0.00131152	0.0575441	0.0916643	0.0225505
78	2222	2010	Xuzhou	0.846345	0.875744	440.633	78.83	97.46	93	864	0.000178409	0.00167908	0.000474421	0	0.0602434	0.0631417	0.0622344	0.00359122	0.0115036
78	2222	2011	Xuzhou	0.865263	0.925926	410.282	80.2	99.58	89	867	0.000154676	0.00205834	0.000349219	0	0.0617041	0.0631417	0.0780698	0.00406666	0.0135499
78	2222	2012	Xuzhou	0.885336	0.948486	438.812	84.3	93.2	85	880	0.000180697	0.00160632	0.000273308	0	0.0619443	0.0631417	0.0898983	0.00458799	0.0155848
78	2222	2013	Xuzhou	0.899813	0.963318	391.417	87.9	99.2	81	894	0.000146117	0.00127862	0.000230693	0	0.0634257	0.0631417	0.0837851	0.00529458	0.0183074
78	2222	2014	Xuzhou	0.877518	0.938292	433.25	86.5	99	78	870	9.45864e-05	0.000975626	0.000213122	0	0.0627891	0.0631417	0.113205	0.00583972	0.0202571
78	2222	2015	Xuzhou	0.887888	0.948576	373.994	88.21	99.4	74	875	8.97846e-05	0.000836303	0.000198733	0	0.0630532	0.0631417	0.121543	0.00646619	0.0227755
78	2222	2016	Xuzhou	0.909647	0.972036	438.521	91.2	96.9	70	881	6.37186e-05	0.000622931	0.000177927	0	0.0640501	0.0631417	0.133077	0.00748285	0.0266979
78	2222	2017	Xuzhou	0.925083	0.987471	357.555	93.9	99.72	66	887	2.26916e-05	0.000395883	0.000159723	0	0.0648315	0.0631417	0.143965	0.00871032	0.0318786
78	2222	2018	Xuzhou	0.941973	1.0044	488.421	93	98	62	893	1.81981e-05	0.000108291	0.000144283	0	0.0657604	0.0631417	0.154853	0.00967688	0.0356873
78	2222	2019	Xuzhou	0.980443	1.04782	338.868	95.2	98	57	899	1.75408e-05	0.000130173	0.000131108	0	0.0665627	0.0631417	0.163985	0.0110611	0.0415598
78	2222	2020	Xuzhou	1.0089	1.06113	457.294	93.2	98.13	50	905	1.54357e-05	3.92703e-05	0.0001198	0	0.0677768	0.0631417	0.162979	0.0124494	0.0475065
78	2222	2021	Xuzhou	1.03791	1.06594	618.357	94	98.09	42	911	1.43235e-05	3.94349e-05	0.000110042	0	0.0693192	0.0631417	0.182357	0.0135031	0.0520911
79	2222	2010	Changzhou	1.34081	1.47553	1819.58	77.75	97.96	44	825	0.000509932	0.000648992	0.000264762	0	0.086419	0.0109499	0.13412	0.0346952	0.0699975
79	2222	2011	Changzhou	1.52081	1.67017	1809.05	80.3	97.98	44	830	0.000233642	0.000528778	0.000184735	0	0.0928919	0.010864	0.156086	0.0376421	0.0752884
79	2222	2012	Changzhou	1.61757	1.76921	1799.62	84.5	98	44	834	0.000163094	0.000401146	0.000147297	0	0.0965108	0.0109499	0.172421	0.0427072	0.0862474
79	2222	2013	Changzhou	1.65436	1.8206	1794.21	87.4	98.2	44	837	0.000119741	0.000357021	0.000120927	0	0.0982442	0.0106771	0.246185	0.0495227	0.0979677
79	2222	2014	Changzhou	1.82001	2.00282	1781.07	89.1	98.2	44	843	0.000107896	0.000319892	0.000104616	0	0.104168	0.0106603	0.214337	0.0527795	0.103793
79	2222	2015	Changzhou	2.23745	2.46636	1770.27	90.39	98.32	44	849	0.000116893	0.000310044	0.000101021	0	0.119063	0.0106827	0.231199	0.0579547	0.113964
79	2222	2016	Changzhou	2.3346	2.57408	1750.67	92.3	98.1	45	853	0.000100671	0.000261912	9.11397e-05	0	0.122527	0.0108004	0.253905	0.0658157	0.130007
79	2222	2017	Changzhou	2.3746	2.61814	629.815	93.1	99.6	47	857	0.000102901	0.00021768	8.43608e-05	0	0.118279	0.0113777	0.282617	0.072403	0.149348
79	2222	2018	Changzhou	2.39658	2.64125	536.126	89.8	100	50	861	8.99182e-05	0.000165878	7.86486e-05	0	0.118274	0.0121923	0.31133	0.067288	0.146983
79	2222	2019	Changzhou	2.45358	2.69894	371.429	90.1	100	44	865	8.04854e-05	0.00013399	7.37232e-05	0	0.119394	0.0125192	0.326711	0.0748256	0.166943
79	2222	2020	Changzhou	2.49454	2.74399	828.461	90.94	100.03	39	868	7.55197e-05	5.6995e-05	6.94048e-05	0	0.123373	0.0123119	0.308437	0.0830487	0.182114
79	2222	2021	Changzhou	2.54949	2.79943	747.423	100	100.05	35	871	7.12754e-05	3.30591e-05	6.55649e-05	0	0.125642	0.0123119	0.346895	0.0916546	0.200696
80	2222	2010	Lianyungang	0.5564	0.6196	529.793	65.02	93.41	50	664	0.000182721	0.00177815	0.000379903	0	0.0505486	0.0109499	0.0468877	0.00927921	0.0102839
80	2222	2011	Lianyungang	0.629547	0.676034	513.385	66.4	94.19	50	663	0.000274508	0.00172551	0.000251509	0	0.0529027	0.010864	0.0579853	0.0102668	0.0115155
80	2222	2012	Lianyungang	0.686014	0.733815	496.434	68	92.1	49	671	0.000187204	0.00119029	0.000174343	0	0.0545427	0.0109499	0.067394	0.0111945	0.0129033
80	2222	2013	Lianyungang	0.734471	0.786474	473.414	69.6	95.3	49	683	0.000136988	0.00105972	0.000130551	0	0.0567263	0.0106771	0.0627772	0.0127182	0.0145028
80	2222	2014	Lianyungang	0.786868	0.840657	449.569	70.1	93.7	48	691	0.000127523	0.00097778	9.90339e-05	0	0.0581772	0.0106603	0.084276	0.0141014	0.0163057
80	2222	2015	Lianyungang	1.01392	1.08588	423.085	78.4	93.4	48	697	0.000135078	0.000765285	7.98065e-05	0	0.0666733	0.0106827	0.0932262	0.0161572	0.0192133
80	2222	2016	Lianyungang	1.0567	1.13053	391.573	84	93.6	46	704	0.000113292	0.000614329	6.5341e-05	0	0.0685068	0.0108004	0.103111	0.0187938	0.0231919
80	2222	2017	Lianyungang	1.07437	1.18227	454.034	88.8	97.4	45	711	7.30389e-05	0.000272919	5.28254e-05	0	0.0709966	0.0113777	0.112134	0.0208969	0.0278483
80	2222	2018	Lianyungang	1.08357	1.20066	234.082	89.4	94.6	44	718	5.13308e-05	0.000129362	4.30933e-05	0	0.0698983	0.0121923	0.121156	0.021628	0.0311193
80	2222	2019	Lianyungang	1.1068	1.22388	337.079	92.1	96	42	724	4.333e-05	7.89492e-05	3.54575e-05	0	0.0716832	0.0125192	0.138868	0.0237457	0.0355728
80	2222	2020	Lianyungang	1.12127	1.23835	762.324	94.48	95.26	37	731	3.97169e-05	0.00013553	2.94042e-05	0	0.0745401	0.0123119	0.142718	0.0280518	0.0421491
80	2222	2021	Lianyungang	1.12935	1.24559	881.801	97	95.52	32	738	3.68469e-05	3.58817e-05	2.4554e-05	0	0.0757143	0.0123119	0.163719	0.0315185	0.0479559
81	2222	2010	Huaiyin	0.434174	0.471803	719.223	42.53	94.46	50	535	0.000429829	0.00162342	0.000689719	0	0.0455469	0.0109499	0.0509401	0.00882679	0.00857965
81	2222	2011	Huaiyin	0.471009	0.514098	713.317	45.8	94.59	50	539	0.000344513	0.00162849	0.000589573	0	0.0471489	0.010864	0.0646066	0.00977385	0.00976824
81	2222	2012	Huaiyin	0.496823	0.540707	708.623	72	95.5	49	543	0.000251758	0.00118749	0.000441076	0	0.0504934	0.0109499	0.07501	0.0111255	0.0117563
81	2222	2013	Huaiyin	0.522041	0.566223	700.682	71.5	97.7	49	549	0.000179987	0.000969145	0.000376317	0	0.0515844	0.0106771	0.0728324	0.0130273	0.0139074
81	2222	2014	Huaiyin	0.564443	0.611962	691.687	77.6	99.5	49	559	0.000141554	0.000762877	0.000309315	0	0.0538169	0.0106603	0.098243	0.0151841	0.0166653
81	2222	2015	Huaiyin	0.592637	0.638285	690.933	79.28	97.3	48	562	0.000106455	0.00104474	0.000266108	0	0.0545419	0.0106827	0.110621	0.0175833	0.0198877
81	2222	2016	Huaiyin	0.693155	0.748355	841.901	79	80	47	562	9.52913e-05	0.000362722	0.000251147	0	0.0561954	0.0108004	0.123565	0.0229084	0.0274006
81	2222	2017	Huaiyin	0.720263	0.778363	741.889	81.48	93.55	46	562	4.75336e-05	0.000235195	0.000224889	0	0.0589533	0.0113777	0.135197	0.0244835	0.0316575
81	2222	2018	Huaiyin	0.738423	0.79893	683.209	82.3	98.2	45	562	3.71126e-05	0.000129865	0.00020203	0	0.0600946	0.0121923	0.146828	0.0243517	0.0338186
81	2222	2019	Huaiyin	0.774847	0.837358	333.929	84.9	94.98	44	562	3.01393e-05	7.10202e-05	0.000182066	0	0.0592472	0.0125192	0.158373	0.0270314	0.0391535
81	2222	2020	Huaiyin	0.814373	0.88343	874.619	89.03	94.51	42	562	2.51701e-05	2.25965e-05	0.000164576	0	0.0638661	0.0123119	0.177757	0.0322029	0.0469165
81	2222	2021	Huaiyin	0.861797	0.930987	864.865	90	94.44	36	562	2.14778e-05	1.21876e-05	0.000149208	0	0.065537	0.0123119	0.204271	0.0356723	0.0526892
82	2222	2010	Yancheng	0.179885	0.204395	1040.69	55.8	84.15	75	481	0.000330799	0.000811662	0.000486119	0	0.0380315	0.0641413	0.0569495	0.00269391	0.00996934
82	2222	2011	Yancheng	0.197089	0.215826	705.79	59.3	84	69	484	0.000469005	0.000856292	0.000391163	0	0.0370681	0.0641413	0.0711825	0.00313104	0.0122211
82	2222	2012	Yancheng	0.201096	0.224016	1033.14	67.6	83.3	65	485	0.000362184	0.000726331	0.000344667	0	0.0396696	0.0641413	0.0818865	0.00364254	0.0149088
82	2222	2013	Yancheng	0.204337	0.227433	702.867	69.2	79.6	60	485	0.000275567	0.00070324	0.000267718	0	0.0376394	0.0641413	0.079737	0.00431266	0.0184361
82	2222	2014	Yancheng	0.240978	0.26484	1025.92	75.6	93.9	56	489	0.000241392	0.000628887	0.000264478	0	0.043404	0.0641413	0.103387	0.00498222	0.021846
82	2222	2015	Yancheng	0.321216	0.345599	699.01	81.75	95.56	51	489	0.000196193	0.000500847	0.000206649	0	0.0452318	0.0641413	0.114597	0.00588794	0.0266475
82	2222	2016	Yancheng	0.337561	0.36272	1023.23	81	94.5	48	491	0.000154746	0.000323739	0.000208499	0	0.0472994	0.0641413	0.125364	0.00708958	0.0328676
82	2222	2017	Yancheng	0.356474	0.382557	550.121	86.7	90.6	44	492	0.000107206	0.000186878	0.000166192	0	0.0453794	0.0641413	0.139104	0.00806973	0.0382809
82	2222	2018	Yancheng	0.386389	0.413899	651.091	86.2	98.2	41	493	8.02405e-05	9.99289e-05	0.000167417	0	0.0480972	0.0641413	0.152846	0.00833516	0.0397394
82	2222	2019	Yancheng	0.394645	0.425757	378.806	89.1	96.54	39	495	7.08756e-05	6.51873e-05	0.000134393	0	0.0470035	0.0641413	0.159684	0.0094979	0.0461464
82	2222	2020	Yancheng	0.40705	0.435977	941.292	91.81	96.2	33	496	6.40046e-05	3.64703e-05	0.000136283	0	0.0505995	0.0641413	0.180404	0.011298	0.0563548
82	2222	2021	Yancheng	0.421322	0.450113	957.711	93	96.13	30	497	5.80241e-05	2.1588e-05	0.000110128	0	0.0512809	0.0641413	0.20173	0.012276	0.0623027
83	2222	2010	Suqian	0.280771	0.308241	560.943	70.8	83.65	79	639	0.00052859	0.00176478	0.000894963	0	0.0396995	0.0248965	0.037239	0.00277193	0.00429005
83	2222	2011	Suqian	0.295266	0.325658	552.03	72.5	83.52	77	649	0.000365959	0.00170774	0.000668133	0	0.0403062	0.0248965	0.0487301	0.00340999	0.00614227
83	2222	2012	Suqian	0.312215	0.338165	546.905	76.3	83.3	74	655	0.000226529	0.00110965	0.000452347	0	0.041089	0.0248965	0.0571268	0.00419123	0.00845765
83	2222	2013	Suqian	0.342328	0.36931	535.618	83.6	89.8	71	671	0.000162307	0.000824252	0.000340343	0	0.043696	0.0248965	0.0530355	0.00503658	0.0107578
83	2222	2014	Suqian	0.362834	0.389958	527.656	83	94	68	681	0.000146344	0.000635633	0.000301891	0	0.0449358	0.0248965	0.0749473	0.00545433	0.0117868
83	2222	2015	Suqian	0.393588	0.423509	522.508	83.65	95.51	64	687	0.000113814	0.000551365	0.000263245	0	0.0462952	0.0248965	0.0833591	0.00620521	0.0138563
83	2222	2016	Suqian	0.403466	0.433279	516.892	84.48	90.5	61	690	0.000129909	0.000369248	0.000248249	0	0.0459095	0.0248965	0.0929992	0.00752382	0.0175453
83	2222	2017	Suqian	0.427358	0.452642	517.936	90.42	79.8	57	691	0.000130963	0.000315914	0.00023565	0	0.0455507	0.0248965	0.101212	0.00857261	0.0206549
83	2222	2018	Suqian	0.454552	0.480922	462.267	87.9	66.2	53	692	0.00012156	0.000187557	0.000224776	0	0.0438876	0.0248965	0.109423	0.00936252	0.0229701
83	2222	2019	Suqian	0.484329	0.515321	207.458	95.1	81	49	692	0.000141067	0.00042697	0.000215349	0	0.0465819	0.0248965	0.124417	0.0105775	0.0264812
83	2222	2020	Suqian	0.519456	0.550448	701.944	96.12	82.13	45	692	0.00013899	0.000119212	0.00020714	0	0.0506838	0.0248965	0.130175	0.0123794	0.0317833
83	2222	2021	Suqian	0.585481	0.62036	913.706	97	82.81	38	693	0.00013744	4.02488e-05	0.000199966	0	0.0543301	0.0248965	0.149579	0.0149811	0.039438
19	2016	2010	Ningbo	0.954768	1.05257	1555.99	74.3	91.85	80	585	0.000178646	0.0010344	0.00026732	0	0.0706001	0.0269217	0.138533	0.0308851	0.0958659
19	2016	2011	Ningbo	1.0057	1.10666	1508.54	72.85	91.85	71	587	0.000164362	0.00126695	0.000215753	0	0.0720492	0.0331187	0.160495	0.0276264	0.10472
19	2016	2012	Ningbo	1.03026	1.12877	1570.48	75.36	91.59	63	589	0.000165569	0.00118762	0.00020723	0	0.0734038	0.0412737	0.174992	0.0242788	0.114113
19	2016	2013	Ningbo	1.05206	1.15016	1462.34	77	90.06	56	591	0.00015116	0.00103481	0.00019149	0	0.0735156	0.0521545	0.254318	0.0212094	0.125185
19	2016	2014	Ningbo	1.10137	1.20324	1615.39	81.11	90.76	50	595	0.000117949	0.000841899	0.000176903	0	0.0765612	0.0668745	0.20123	0.0173529	0.130119
19	2016	2015	Ningbo	1.14971	1.25638	1360.8	79.44	94.8	44	598	0.000116068	0.000735285	0.00017868	0	0.0774319	0.0871004	0.209906	0.0154755	0.15055
19	2016	2016	Ningbo	1.22995	1.34122	1756.99	84.42	94.86	39	599	0.000108688	0.000289154	0.000170825	1	0.0828039	0.115335	0.227815	0.0123275	0.157338
19	2016	2017	Ningbo	1.28685	1.40271	1287.44	82.95	95.55	35	600	9.5973e-05	0.000169879	0.000164763	1	0.0823112	0.15544	0.256573	0.00984606	0.167546
19	2016	2018	Ningbo	1.33046	1.45849	1104.48	82.99	95	32	600	9.69472e-05	0.000103463	0.000159147	1	0.0829527	0.20604	0.275274	0.00792833	0.176997
19	2016	2019	Ningbo	1.3793	1.50675	2010.26	84.19	94.6	29	601	9.71049e-05	8.36483e-05	0.000153921	1	0.0894565	0.256638	0.298096	0.00697635	0.192581
19	2016	2020	Ningbo	1.49768	1.62547	1316.08	94.76	94.45	23	602	9.48726e-05	5.00305e-05	0.000149056	1	0.090742	0.30707	0.275298	0.00666157	0.218674
19	2016	2021	Ningbo	1.58593	1.72054	2491.91	94.94	94.31	21	602	9.18728e-05	4.8688e-05	0.000144517	1	0.100072	0.363456	0.321374	0.00636552	0.245731
84	2222	2010	Wenzhou	0.296623	0.324283	2347.03	68.31	94.28	57	668	0.000378387	0.00137463	0.000126055	0	0.0512013	0.0481022	0.0693164	0.0116167	0.0442896
84	2222	2011	Wenzhou	0.331325	0.3589	2312.93	71.36	94.25	53	677	0.000183264	0.000911579	0.000126539	0	0.0524613	0.0523264	0.0818	0.0124261	0.0513317
84	2222	2012	Wenzhou	0.547836	0.611925	2307.72	75.52	96.15	48	674	0.000186248	0.000863691	0.000132796	0	0.0610484	0.0573427	0.07525	0.0111852	0.0503208
84	2222	2013	Wenzhou	0.580024	0.661999	2287.71	81.25	98.99	45	685	0.000164572	0.00076339	0.00012328	0	0.0632632	0.0633435	0.0958168	0.0106202	0.0523733
84	2222	2014	Wenzhou	0.589888	0.682884	2269.44	87.25	98.15	41	674	0.000124277	0.000704477	0.000116164	0	0.0641507	0.0705887	0.0904194	0.00975535	0.0531237
84	2222	2015	Wenzhou	0.639647	0.733665	2276.4	89.73	97.96	38	671	0.000126976	0.000754738	0.000112859	0	0.0661072	0.0794106	0.0983598	0.00999555	0.0619611
84	2222	2016	Wenzhou	0.652003	0.747154	2257.5	91.12	71.63	35	670	9.58395e-05	0.0002853	0.000107408	0	0.0625191	0.0902615	0.109148	0.00986141	0.0692507
84	2222	2017	Wenzhou	0.692634	0.789441	1268.86	93.8	97.74	32	670	7.77411e-05	0.000217507	0.00010224	0	0.0629785	0.103752	0.115798	0.00915406	0.0733644
84	2222	2018	Wenzhou	0.727472	0.832718	1549.66	95.18	98.49	27	669	7.0491e-05	0.000123491	9.83404e-05	0	0.0660601	0.124135	0.129207	0.00827622	0.0791225
84	2222	2019	Wenzhou	0.740145	0.845945	1754.19	96.54	99.06	26	668	7.75499e-05	7.82894e-05	9.40045e-05	0	0.0678014	0.15773	0.142549	0.00732034	0.0888969
84	2222	2020	Wenzhou	0.755644	0.862187	1008.11	97.41	94.21	23	668	6.93996e-05	7.33205e-05	9.04889e-05	0	0.0637318	0.203428	0.143719	0.00649926	0.102143
84	2222	2021	Wenzhou	0.77453	0.882018	2172.87	97.87	94.29	22	667	6.8774e-05	6.26952e-05	8.67777e-05	0	0.0706221	0.257045	0.1591	0.00555679	0.110457
85	2222	2010	Huzhou	0.577174	0.666724	3233.89	85.81	95.8	97	447	0.000408321	0.0019117	0.00039932	0	0.0685559	0.0115664	0.0865379	0.0132778	0.0365368
85	2222	2011	Huzhou	0.642612	0.70378	2605.2	86.85	95.89	86	449	0.000414526	0.00139392	0.000395184	0	0.0671488	0.0137803	0.102008	0.013057	0.0430644
85	2222	2012	Huzhou	0.670103	0.731271	3216.74	90.51	96.03	76	449	0.00033202	0.00115405	0.000330611	0	0.0717418	0.0165173	0.112545	0.0116393	0.0459755
85	2222	2013	Huzhou	0.698489	0.763221	2590.97	91.4	96.27	68	451	0.000281843	0.00096149	0.000293154	0	0.0696111	0.0199232	0.137355	0.0111923	0.0535151
85	2222	2014	Huzhou	0.753318	0.823349	3187.89	91.98	96.59	60	453	0.000238492	0.000869259	0.000264674	0	0.0748662	0.0241922	0.133233	0.00989512	0.0572162
85	2222	2015	Huzhou	0.78183	0.854495	2578.74	92.5	97.87	53	454	0.000195124	0.000911513	0.000253155	0	0.072936	0.0295746	0.141833	0.00894498	0.0634748
85	2222	2016	Huzhou	0.805928	0.880601	3173.86	92.71	99.25	47	454	0.000185235	0.000614366	0.000241986	0	0.0772131	0.0364106	0.155275	0.00834936	0.0729959
85	2222	2017	Huzhou	0.857543	0.932216	1376.32	94.96	99.25	42	454	0.000175579	0.000458476	0.000231321	0	0.0696653	0.0451522	0.167908	0.00769419	0.0834981
85	2222	2018	Huzhou	0.913727	0.9884	1957.22	96.91	99.64	36	454	0.00016433	0.000372263	0.00022133	0	0.0749192	0.0553473	0.183806	0.00716378	0.0953543
85	2222	2019	Huzhou	0.922273	0.997378	1939.17	97.49	100	32	454	0.000148323	0.000291425	0.000212521	0	0.0752563	0.0655425	0.21038	0.00692953	0.109295
85	2222	2020	Huzhou	0.935897	1.00594	2228.9	98.29	100.17	26	454	0.000141483	0.000102185	0.000204443	0	0.0773113	0.075973	0.195212	0.00678738	0.124322
85	2222	2021	Huzhou	0.938979	1.00947	2007.43	98.44	100.24	25	454	0.000135643	7.31064e-05	0.000197172	0	0.0762804	0.0876198	0.221064	0.00676151	0.143097
86	2222	2010	Shaoxing	0.415871	0.487619	1657.37	78.5	92.1	70	530	0.000444743	0.000807422	0.000263094	0	0.0531884	0.0563992	0.126428	0.00766449	0.0620969
86	2222	2011	Shaoxing	0.475896	0.547844	1653.22	81.94	92.13	65	533	0.000417564	0.000761722	0.000201269	0	0.0555356	0.0585477	0.152485	0.00822553	0.0694711
86	2222	2012	Shaoxing	0.49564	0.570494	1650.45	84.82	92	60	534	0.000355714	0.000693232	0.000197293	0	0.0565068	0.0611595	0.167938	0.00835889	0.0738351
86	2222	2013	Shaoxing	0.837309	0.972315	1645.85	86.19	92.7	56	533	0.000291724	0.000638538	0.00017587	0	0.0692569	0.0643561	0.182625	0.00865512	0.0806202
86	2222	2014	Shaoxing	0.870715	1.01065	1647.6	87.89	97.2	52	535	0.000270572	0.000667005	0.000170924	0	0.071346	0.0683019	0.174793	0.0084028	0.0828864
86	2222	2015	Shaoxing	0.88592	1.02463	1612.49	90.57	96.9	48	535	0.000267474	0.000615408	0.000169653	0	0.0718762	0.0732154	0.183155	0.00816444	0.0864191
86	2222	2016	Shaoxing	0.919652	1.06561	1798.45	93.63	94.58	44	535	0.000248124	0.000279833	0.000168781	0	0.0740637	0.0794031	0.196564	0.00802307	0.0919025
86	2222	2017	Shaoxing	0.965566	1.11867	1390.78	95.15	91.11	41	535	0.000252931	0.000162436	0.000167171	0	0.0731905	0.0872928	0.208206	0.0077011	0.0969058
86	2222	2018	Shaoxing	1.04655	1.21059	1338.24	95.6	93.39	37	535	0.000248047	0.000110949	0.000166052	0	0.0762457	0.100634	0.221754	0.00718576	0.1042
86	2222	2019	Shaoxing	1.09242	1.28003	2074.24	96.58	94	36	535	0.000267161	7.22525e-05	0.000164842	0	0.08227	0.124228	0.236259	0.00666706	0.119525
86	2222	2020	Shaoxing	1.15291	1.35514	1752.71	97.65	93.91	28	535	0.000269445	4.30211e-05	0.000163801	0	0.082987	0.154872	0.234497	0.00610481	0.137045
86	2222	2021	Shaoxing	1.1791	1.382	2281.88	97.72	93.93	27	535	0.000269919	4.37075e-05	0.000162812	0	0.086703	0.187058	0.26505	0.0056821	0.15465
87	2222	2010	Quzhou	0.243185	0.277684	4583.44	78.44	94.92	43	284	0.00112739	0.00242127	0.000821991	0	0.0636373	0.0152077	0.053734	0.00538827	0.0179284
87	2222	2011	Quzhou	0.25065	0.285698	4558.76	76.47	94.92	43	286	0.000965975	0.00369171	0.000736665	0	0.0635845	0.0152077	0.0674761	0.0065411	0.0225789
87	2222	2012	Quzhou	0.263086	0.298926	4555.19	74.73	94.88	43	286	0.00109504	0.00281202	0.000683246	0	0.0638359	0.0152114	0.0717318	0.00728527	0.0256404
87	2222	2013	Quzhou	0.270774	0.310006	4530.47	78.19	93.11	43	287	0.0010256	0.00299332	0.00065294	0	0.0640532	0.0152189	0.0784807	0.00836621	0.0299398
87	2222	2014	Quzhou	0.282193	0.322909	4507.74	80.05	94.55	43	289	0.000787423	0.00303339	0.000579492	0	0.0647259	0.0152376	0.0831147	0.00916025	0.033036
87	2222	2015	Quzhou	0.286252	0.32753	4536.55	83.68	92.79	42	289	0.00081528	0.00299392	0.000600679	0	0.0650854	0.0152768	0.10497	0.00968711	0.0351901
87	2222	2016	Quzhou	0.289305	0.330735	4978.39	79.23	92.79	42	290	0.000656291	0.00138764	0.000566744	0	0.0671313	0.015374	0.114558	0.0106025	0.0391034
87	2222	2017	Quzhou	0.297479	0.33825	4000.67	83.2	97.98	41	292	0.000634237	0.00112585	0.000555879	0	0.0633742	0.0155981	0.120979	0.0116423	0.0438708
87	2222	2018	Quzhou	0.318005	0.359802	3125.51	95.68	99	39	293	0.00054337	0.000710765	0.000534314	0	0.0607335	0.01733	0.133274	0.0119846	0.0506519
87	2222	2019	Quzhou	0.336358	0.379074	5323.62	96.8	100	33	294	0.000504356	0.000478235	0.000522853	0	0.0733154	0.023017	0.14225	0.0104287	0.0588105
87	2222	2020	Quzhou	0.347469	0.390741	4823.65	97.3	100.02	26	295	0.000490488	0.00031981	0.000506143	0	0.0711461	0.0282594	0.14464	0.00958512	0.066939
87	2222	2021	Quzhou	0.355893	0.399586	4921.88	97.37	100.02	24	296	0.000477982	0.000235004	0.000495205	0	0.0719759	0.0308675	0.166225	0.00987672	0.0760978
88	2222	2010	Zhoushan	1.27639	1.46389	1095.4	63.13	98.06	43	672	0.000152495	0.00231183	0.00178826	0	0.080447	0.00888547	0.132507	0.0111759	0.0652854
88	2222	2011	Zhoushan	1.30903	1.50208	1073.71	63.09	98.28	40	674	0.000192278	0.00138232	0.00166888	0	0.0815709	0.00888547	0.161016	0.0128538	0.0755723
88	2222	2012	Zhoushan	1.30722	1.4921	1101.13	59.57	98.74	37	668	0.000162606	0.00114758	0.0015683	0	0.0813172	0.00888547	0.17857	0.0131967	0.0775419
88	2222	2013	Zhoushan	1.38351	1.58007	1054.54	64.1	99.83	34	669	0.000157024	0.00102635	0.00142199	0	0.0844292	0.00888547	0.196045	0.0143708	0.0847484
88	2222	2014	Zhoushan	1.42164	1.62577	1123.38	63.26	99.8	31	670	0.000143548	0.000766544	0.00126983	0	0.0861437	0.00888547	0.180437	0.0156649	0.092587
88	2222	2015	Zhoushan	1.44944	1.64674	1016.92	64.8	99.6	29	667	0.000134813	0.000757882	0.00116569	0	0.0865363	0.00888734	0.194205	0.0165568	0.098279
88	2222	2016	Zhoushan	1.5653	1.76091	1193.32	71.62	92.7	26	666	7.68653e-05	0.000102825	0.00101752	0	0.0909215	0.00888173	0.220911	0.0176789	0.105574
88	2222	2017	Zhoushan	1.60041	1.81945	1021.07	83.05	95	24	666	5.94024e-05	7.91715e-05	0.000905387	0	0.0929723	0.00890415	0.215329	0.0189604	0.113843
88	2222	2018	Zhoushan	1.64063	1.86058	714.722	81.11	96.93	22	666	5.71644e-05	6.46225e-05	0.000807378	0	0.0928596	0.00788408	0.231781	0.0218331	0.116472
88	2222	2019	Zhoushan	1.69561	1.9251	1550.1	79.16	98.85	20	666	5.48375e-05	5.24138e-05	0.000721598	0	0.0994354	0.0145799	0.24106	0.0133369	0.130743
88	2222	2020	Zhoushan	1.82766	2.06783	1008.53	94.31	98.32	17	666	4.94221e-05	5.87842e-05	0.00064632	0	0.102493	0.0114356	0.269926	0.0189166	0.147229
88	2222	2021	Zhoushan	1.86788	2.12176	1875	92.31	98.07	15	666	4.45752e-05	4.28701e-05	0.000580147	0	0.108464	0.0120279	0.305565	0.0197092	0.162497
89	2222	2010	Taizhou	0.519817	0.546594	1718.62	79.41	95.32	61	620	0.000157238	0.000676215	0.000161287	0	0.056657	0.05928	0.0775617	0.00526816	0.0318634
89	2222	2011	Taizhou	0.481245	0.522899	1707.9	81.62	95.19	55	624	0.000182836	0.00142038	0.000158999	0	0.055753	0.0596985	0.0880256	0.00582963	0.0357665
89	2222	2012	Taizhou	0.491127	0.533843	1695.76	84.47	94.2	51	628	0.000174238	0.00125209	0.000162144	0	0.0561595	0.0603076	0.0934187	0.00643269	0.0400609
89	2222	2013	Taizhou	0.498991	0.542132	1687.2	88.18	96.44	46	631	0.000815213	0.00113433	0.000146226	0	0.057093	0.0611988	0.103325	0.00733116	0.0467618
89	2222	2014	Taizhou	0.559249	0.606832	1678.44	88.92	95.32	42	634	0.00016834	0.000692976	0.000139888	0	0.0590663	0.0625084	0.110076	0.00781331	0.0509946
89	2222	2015	Taizhou	0.576451	0.628369	1677.35	90.95	97.58	38	634	0.000162269	0.000827258	0.000145396	0	0.0602731	0.0644477	0.115934	0.00836561	0.0566862
89	2222	2016	Taizhou	0.593728	0.637883	1670.33	92.51	95.36	35	634	0.00014018	0.000323479	0.000138246	0	0.0605104	0.0673547	0.127546	0.00896063	0.0636591
89	2222	2017	Taizhou	0.585868	0.647656	1031	95.44	91	32	634	0.000121954	0.000260756	0.000133638	0	0.0567559	0.0717862	0.144117	0.00903021	0.0681548
89	2222	2018	Taizhou	0.569514	0.625468	1288.81	95.75	95	28	634	0.000118411	0.000185327	0.000130474	0	0.0581515	0.0832461	0.160532	0.0088082	0.0773696
89	2222	2019	Taizhou	0.575717	0.631879	2465.7	96.93	97.77	25	634	0.00011515	0.000136105	0.000126835	0	0.0651587	0.109501	0.169211	0.00748643	0.0864353
89	2222	2020	Taizhou	0.595736	0.657491	994.575	96.66	95.64	25	634	0.000123303	8.39253e-05	0.000123875	0	0.0577743	0.14227	0.161284	0.00645968	0.0972839
89	2222	2021	Taizhou	0.622248	0.674316	2343.23	97.39	95.38	21	634	0.000123606	6.69901e-05	0.000120836	0	0.0657134	0.170552	0.176853	0.00611027	0.110857
90	2222	2010	Lishui	0.0678691	0.0761938	7198.48	69.29	95.25	36	150	0.000608038	0.00117394	0.000181551	0	0.0708446	0.00790089	0.0562056	0.0119236	0.0211849
90	2222	2011	Lishui	0.0704128	0.078853	7403	71.61	95.38	36	145	0.000594724	0.00218646	0.000152533	0	0.0722594	0.00818487	0.0700667	0.013247	0.025922
90	2222	2012	Lishui	0.0734189	0.0828419	7166.09	74.18	95.7	35	152	0.000475756	0.00179266	0.000127768	0	0.0713875	0.00855852	0.0798798	0.0133075	0.0260798
90	2222	2013	Lishui	0.0755142	0.0844696	6933.13	78.36	96.77	35	152	0.000348275	0.00149525	0.000111185	0	0.0707563	0.00905548	0.0690547	0.0147128	0.0309943
90	2222	2014	Lishui	0.0788357	0.088623	7377.8	81.09	95.34	34	154	0.000333128	0.00142712	0.000108469	0	0.0732638	0.00972619	0.0954816	0.015101	0.034236
90	2222	2015	Lishui	0.0814458	0.0904729	6213.62	82.61	95.14	33	154	0.000335023	0.00142153	0.000116994	0	0.0672815	0.0106454	0.100276	0.01462	0.0362729
90	2222	2016	Lishui	0.082021	0.0951434	9353.03	88.85	90.2	31	154	0.000209887	0.000648935	0.000111396	0	0.0838187	0.0119345	0.110141	0.0145242	0.0404265
90	2222	2017	Lishui	0.0851531	0.0977742	6384.44	89.08	86.54	29	154	0.000164655	0.000519212	0.000108968	0	0.0676507	0.0137897	0.11287	0.0137257	0.0441134
90	2222	2018	Lishui	0.0887433	0.101403	4935.49	92.42	98.75	25	154	0.000139258	0.00036957	0.000106677	0	0.0623104	0.0178382	0.126084	0.0120225	0.0499426
90	2222	2019	Lishui	0.0916619	0.104412	8641.63	95.86	100	23	154	0.000137323	0.000220974	0.000104512	0	0.0825713	0.0270824	0.133274	0.00949268	0.0599112
90	2222	2020	Lishui	0.0964058	0.108074	5984.26	97.05	97.14	20	154	0.000133195	4.91261e-05	0.000102466	0	0.0683149	0.041425	0.122192	0.00734329	0.0713637
90	2222	2021	Lishui	0.100382	0.110824	8259.26	97.33	95.98	21	154	0.000129772	4.28539e-05	0.00010053	0	0.0803257	0.0580003	0.135793	0.00589038	0.0805618
91	2222	2010	Bengbu	0.567413	0.652752	570.988	87.77	97.31	110	610	0.000743124	0.00229525	0.00128901	0	0.0538622	0.0239512	0.0266345	0.00254658	0.00706372
91	2222	2011	Bengbu	0.58787	0.674731	565.871	88.35	97.46	101	614	0.000338576	0.00147238	0.00073038	0	0.0546805	0.0239493	0.0416698	0.00300825	0.00903531
91	2222	2012	Bengbu	0.621136	0.715726	562.379	89.51	99.11	93	618	0.000278814	0.00125816	0.000614347	0	0.0563173	0.0239512	0.0490761	0.0035103	0.0111948
91	2222	2013	Bengbu	0.680948	0.77621	563.985	92.12	99.05	85	616	0.000228902	0.000931079	0.000491821	0	0.0586447	0.0239456	0.0479149	0.00452872	0.0157996
91	2222	2014	Bengbu	0.728785	0.829777	558.345	93.1	94.87	78	624	0.000137077	0.000740543	0.000400264	0	0.0597914	0.0239736	0.0653872	0.00515035	0.0183362
91	2222	2015	Bengbu	0.792739	0.901603	544.432	93.53	96.36	72	632	9.52705e-05	0.00061329	0.000339377	0	0.0622934	0.0238409	0.0712798	0.00583722	0.0208904
91	2222	2016	Bengbu	0.852311	0.975113	571.579	93.67	98.42	66	637	6.44056e-05	0.000190227	0.000295016	0	0.0650358	0.0244743	0.0790386	0.00652851	0.0243542
91	2222	2017	Bengbu	0.891485	1.01429	619.948	94.53	95.64	60	642	4.93072e-05	0.000104451	0.000251941	0	0.0662901	0.0216252	0.0885057	0.0077488	0.0257944
91	2222	2018	Bengbu	0.923381	1.04618	822.768	94.83	95.64	54	648	4.16397e-05	8.34032e-05	0.000216665	0	0.0684943	0.0293785	0.098083	0.0062242	0.0280282
91	2222	2019	Bengbu	0.953814	1.08423	275.648	95.13	95.64	49	653	3.53607e-05	6.65828e-05	0.000187547	0	0.0667944	0.027613	0.11929	0.00708101	0.0301573
91	2222	2020	Bengbu	1.00118	1.10698	543.376	95.24	95.64	43	657	3.02072e-05	5.30727e-05	0.000163309	0	0.0694504	0.0276466	0.125215	0.00768121	0.0330897
91	2222	2021	Bengbu	1.0434	1.14921	568.475	95.29	95.64	37	662	2.59528e-05	3.08456e-05	0.000143019	0	0.0710417	0.0276391	0.118529	0.00837683	0.0364288
92	2222	2010	Huainan	1.31528	1.50135	798.307	53.73	87.44	99	944	0.000710709	0.0125081	0.00486583	0	0.0764331	0.0106771	0.0448594	0.00687402	0.0164249
92	2222	2011	Huainan	1.42028	1.53715	792.736	58.83	87.83	93	951	0.00118961	0.00787724	0.0043646	0	0.0793536	0.0106771	0.0542681	0.00763611	0.0185956
92	2222	2012	Huainan	1.44776	1.56734	799.602	77.43	88.37	88	943	0.00108513	0.00683038	0.00390585	0	0.0821743	0.0106771	0.0609478	0.00887107	0.0225158
92	2222	2013	Huainan	1.50851	1.62926	798.233	78.23	88.82	82	942	0.000993557	0.00565024	0.00361394	0	0.0844248	0.0106771	0.0614473	0.00963254	0.0248901
92	2222	2014	Huainan	1.50851	1.62932	806.89	87.94	89.1	77	942	0.00111644	0.00623658	0.0040735	0	0.0854226	0.0106771	0.060671	0.00978273	0.0253362
92	2222	2015	Huainan	1.54349	1.67397	771.617	88.55	86.1	72	952	0.00093804	0.00627289	0.00400057	0	0.0861716	0.0106771	0.0456141	0.0111541	0.0291438
92	2222	2016	Huainan	0.759071	0.811905	539.075	88.71	81.43	67	952	0.000405087	0.00350933	0.00385636	0	0.0565369	0.0106771	0.0490566	0.0137698	0.0224223
92	2222	2017	Huainan	0.792207	0.845042	542.308	93.39	84.41	62	952	0.000485656	0.00285206	0.00378057	0	0.0585897	0.0106771	0.0545708	0.0159516	0.0266087
92	2222	2018	Huainan	0.803727	0.856652	641.282	95.09	85.49	57	952	0.000537192	0.00224077	0.00371248	0	0.0598611	0.0131395	0.058781	0.0132535	0.0269266
92	2222	2019	Huainan	0.804557	0.857536	198.499	94.25	84.76	53	952	0.000570139	0.0016532	0.00365122	0	0.0573846	0.0131395	0.0688428	0.0137577	0.0280421
92	2222	2020	Huainan	0.826171	0.883473	775.137	95.7	85.25	48	952	0.000589559	0.00108584	0.00359602	0	0.061484	0.0131395	0.082719	0.0150958	0.0312478
92	2222	2021	Huainan	0.843614	0.900915	564.103	95.8	84.92	42	952	0.000599827	0.00103685	0.00354622	0	0.0609562	0.0131395	0.092344	0.0166844	0.0350546
93	2222	2010	Huaibei	0.95622	0.991609	385.138	86.66	93.77	147	801	0.00020626	0.00580886	0.00204002	0	0.0636739	0.0142567	0.0367719	0.00343559	0.0108186
93	2222	2011	Huaibei	1.20066	1.24444	381.42	87.3	93.17	131	809	0.000219575	0.00400249	0.00113221	0	0.0720966	0.0142567	0.0452702	0.00420962	0.0140795
93	2222	2012	Huaibei	1.22838	1.28092	386.986	89.59	95.14	117	796	0.000198112	0.00308473	0.00091595	0	0.0738584	0.0142567	0.0518418	0.00476061	0.0168344
93	2222	2013	Huaibei	1.26049	1.29588	395.636	89.54	92.52	104	783	0.000153894	0.00266144	0.000812033	0	0.0744325	0.0142567	0.0593043	0.00522367	0.0193094
93	2222	2014	Huaibei	1.26341	1.30646	388.477	90.18	92.77	93	785	0.000125354	0.00245649	0.000731921	0	0.0747902	0.0142567	0.0649158	0.00573256	0.0215318
93	2222	2015	Huaibei	1.3444	1.38453	404.725	90.26	92.7	83	792	0.000301142	0.0025377	0.000744455	0	0.0776097	0.0142567	0.0643385	0.0062615	0.023778
93	2222	2016	Huaibei	1.36009	1.39803	347.926	90.18	95.39	74	792	0.000172678	0.0014708	0.000728118	0	0.0782781	0.0142567	0.067301	0.00798987	0.0314949
93	2222	2017	Huaibei	1.37832	1.41648	367.742	93.06	92.96	66	793	9.16022e-05	0.000629494	0.000705183	0	0.0789407	0.0142567	0.0786169	0.00846594	0.0336379
93	2222	2018	Huaibei	1.44092	1.48055	603.317	94.39	94.55	57	794	7.64529e-05	0.000577261	0.000684934	0	0.082754	0.0142717	0.0835948	0.00890801	0.0354897
93	2222	2019	Huaibei	1.44163	1.48147	219.178	94.94	93.35	54	795	9.09074e-05	0.000421124	0.000667006	0	0.0806282	0.0189535	0.0915785	0.00719036	0.0378822
93	2222	2020	Huaibei	1.44391	1.48402	387.219	96.87	93.72	48	795	9.84352e-05	0.000273415	0.000651093	0	0.0818751	0.0189928	0.111055	0.00763806	0.0406105
93	2222	2021	Huaibei	1.45229	1.55107	547.945	95.82	93.61	41	796	0.000101565	0.000274992	0.000636937	0	0.0839085	0.0189928	0.122642	0.00819914	0.0439221
94	2222	2010	Chuzhou	0.144051	0.161059	1073.21	91.11	96.16	111	333	0.000725852	0.00127743	0.00170252	0	0.0420768	0.0140662	0.0261566	0.00461577	0.0056984
94	2222	2011	Chuzhou	0.167714	0.18768	1067.87	89.2	96.07	101	335	0.000257275	0.00111622	0.00112989	0	0.0427786	0.0140662	0.0353123	0.00543467	0.00745026
94	2222	2012	Chuzhou	0.209273	0.228056	1071.2	81.02	96.36	91	334	0.000317134	0.00110314	0.00109324	0	0.0435672	0.0140662	0.0418363	0.00660702	0.0100461
94	2222	2013	Chuzhou	0.219296	0.24016	1071.64	95.81	96.77	82	333	0.000322526	0.000924742	0.000874865	0	0.0454012	0.014068	0.0408395	0.00763754	0.0124041
94	2222	2014	Chuzhou	0.228113	0.248972	1094.57	96.24	96.56	74	333	0.000252498	0.000900525	0.000768989	0	0.0458856	0.0140774	0.0546184	0.00844738	0.0142013
94	2222	2015	Chuzhou	0.238264	0.259122	1006.15	88.55	96.36	67	332	0.000231735	0.000732218	0.000693069	0	0.0450938	0.014139	0.0590989	0.00985938	0.0174374
94	2222	2016	Chuzhou	0.241073	0.261931	1399.78	95.39	77.31	61	333	0.000132804	0.000391874	0.000612666	0	0.044983	0.0145146	0.0648661	0.0113951	0.0212178
94	2222	2017	Chuzhou	0.245696	0.266554	1384.58	95.78	92.21	55	333	7.33704e-05	0.000201955	0.000544868	0	0.047443	0.017018	0.0739829	0.0112717	0.0250806
94	2222	2018	Chuzhou	0.253824	0.274682	1377.53	96.49	86.54	50	333	6.46233e-05	0.000193953	0.000487554	0	0.0469034	0.0279941	0.0836748	0.00785633	0.0287802
94	2222	2019	Chuzhou	0.292737	0.313595	377.582	95.89	88.18	48	333	5.86133e-05	0.000186456	0.000438811	0	0.0431306	0.0303145	0.140828	0.00794857	0.0317994
94	2222	2020	Chuzhou	0.306735	0.327777	1575.8	97.2	87.69	39	334	5.28409e-05	0.000179528	0.000397123	0	0.0500623	0.0303369	0.153063	0.00889494	0.0361905
94	2222	2021	Chuzhou	0.333452	0.359054	947.137	97.09	87.84	35	334	4.81536e-05	8.94429e-05	0.000361276	0	0.0477491	0.0303406	0.170742	0.0101443	0.0419571
95	2222	2010	Fuyang	0.225473	0.25821	350.604	76.87	99.83	135	1035	0.000365922	0.00147861	0.000552934	0	0.0382391	0.00360201	0.00813935	0.0168248	0.00161309
95	2222	2011	Fuyang	0.245601	0.28079	345.833	78.59	99.77	122	1049	0.000329365	0.00221242	0.00038745	0	0.0391318	0.00400369	0.0127539	0.0187252	0.00272841
95	2222	2012	Fuyang	0.267799	0.306567	341.177	84.74	99.97	111	1064	0.000275788	0.00183996	0.00037286	0	0.0405333	0.00448757	0.0158116	0.0205305	0.00398718
95	2222	2013	Fuyang	0.289382	0.331935	336.819	85.34	99.97	100	1077	0.000215836	0.00139811	0.000274158	0	0.0413965	0.00507421	0.0103493	0.0220142	0.00533482
95	2222	2014	Fuyang	0.337766	0.388196	337.617	86.78	99.79	91	1076	0.000156983	0.00301224	0.000231372	0	0.0433325	0.00578788	0.021622	0.0234084	0.00702733
95	2222	2015	Fuyang	0.355209	0.408183	337.706	88.41	99.26	82	1031	0.000148063	0.000845709	0.000180028	0	0.0442308	0.00667157	0.0233909	0.0252194	0.00941854
95	2222	2016	Fuyang	0.411364	0.471635	366.29	87.55	85.16	74	1008	0.000109026	0.000646783	0.000169687	0	0.0442667	0.00777011	0.0266799	0.0272491	0.0122026
95	2222	2017	Fuyang	0.414823	0.472129	446.916	90.24	95.35	67	1014	8.28779e-05	0.000764224	0.000138465	0	0.0466135	0.0091545	0.0307756	0.0278215	0.0148496
95	2222	2018	Fuyang	0.500833	0.553818	343.497	96.3	91.61	59	1012	7.71434e-05	0.000609681	0.00013576	0	0.0489262	0.011247	0.035215	0.027118	0.0178763
95	2222	2019	Fuyang	0.525167	0.579703	158.774	95.81	92.69	51	1013	7.22775e-05	0.00048541	0.000114557	0	0.0489728	0.0147238	0.0595768	0.022995	0.0193346
95	2222	2020	Fuyang	0.541672	0.596416	432.363	96.4	92.38	49	1013	6.81921e-05	0.0003826	0.000115564	0	0.0510029	0.0196056	0.0629156	0.0189035	0.0208393
95	2222	2021	Fuyang	0.617956	0.666774	344.507	97	92.47	44	1013	6.4762e-05	0.000290146	9.99042e-05	0	0.0531182	0.0255878	0.0696732	0.0158508	0.0226608
96	2222	2010	Lu'an	0.127781	0.137962	1537.99	75.61	70.32	70	392	0.000412634	0.00189852	0.000575237	0	0.038618	0.0100438	0.0145812	0.00658026	0.00259486
96	2222	2011	Lu'an	0.13518	0.145917	1515.22	80.37	66.98	67	395	0.000277674	0.0013782	0.000405617	0	0.0386796	0.0100457	0.0200716	0.00822174	0.00430641
96	2222	2012	Lu'an	0.133456	0.145194	1541.83	89.82	74.49	63	395	0.000199897	0.00100448	0.000324627	0	0.0408179	0.0100475	0.0236655	0.00987741	0.00606659
96	2222	2013	Lu'an	0.133474	0.145356	1465.96	90.61	77	60	398	0.000176326	0.000894747	0.000297965	0	0.0408911	0.0100513	0.0189969	0.0118522	0.00807782
96	2222	2014	Lu'an	0.137399	0.153215	1601.3	90.1	73.5	57	392	0.00015648	0.000815466	0.000259563	0	0.0412586	0.0100606	0.0300728	0.0133296	0.00958789
96	2222	2015	Lu'an	0.151639	0.166857	1301.5	91.9	75.84	53	390	0.00015842	0.000926659	0.000294728	0	0.0406992	0.0100812	0.0350744	0.0152048	0.0116494
96	2222	2016	Lu'an	0.18549	0.204453	2562.35	91.78	40.07	50	391	4.97797e-05	0.000270347	0.000279319	0	0.0430605	0.0101297	0.0389106	0.0163732	0.0163906
96	2222	2017	Lu'an	0.195275	0.215374	1474.66	93.37	98.3	47	391	4.12523e-05	0.000156831	0.000273312	0	0.046817	0.0102418	0.0413065	0.0189802	0.0199163
96	2222	2018	Lu'an	0.194097	0.215844	2034.8	93.96	98.3	44	391	4.16462e-05	0.0001657	0.000268105	0	0.0498485	0.0111124	0.0463342	0.0194539	0.0224022
96	2222	2019	Lu'an	0.196557	0.219144	892.047	94.57	98.3	41	391	4.09435e-05	0.000174619	0.000263581	0	0.0439651	0.0137803	0.0606905	0.0175306	0.0249432
96	2222	2020	Lu'an	0.197931	0.22043	3297.53	95.42	98.3	37	391	4.03318e-05	0.000183492	0.000259643	0	0.056866	0.0161568	0.0704841	0.0163625	0.027544
96	2222	2021	Lu'an	0.204239	0.228726	1917.81	95.4	98.3	32	391	3.97982e-05	0.000162293	0.000256208	0	0.0498335	0.0173188	0.0830066	0.0165641	0.0303163
97	2222	2010	Bozhou	0.120731	0.169931	433.651	84.28	99.85	97	717	0.000470811	0.00449506	0.00153052	0	0.0373269	0.00700973	0.0108424	0.00593691	0.000882728
97	2222	2011	Bozhou	0.133389	0.182708	431.182	85.13	99.85	94	722	0.000625571	0.00308897	0.000461649	0	0.0378264	0.00669026	0.0163565	0.00764984	0.00212415
97	2222	2012	Bozhou	0.15166	0.207786	425.269	88.58	99.85	90	731	0.000395536	0.00200935	0.000449664	0	0.0388351	0.00708072	0.0201927	0.00876114	0.00336569
97	2222	2013	Bozhou	0.176379	0.23358	411.631	90.12	99.84	86	756	0.000276341	0.00162053	0.000364286	0	0.039705	0.00660805	0.0155564	0.0105524	0.00418233
97	2222	2014	Bozhou	0.183664	0.230137	410.659	94.48	99.45	81	744	0.000326262	0.00145035	0.000322472	0	0.0401739	0.00718908	0.0269546	0.0112267	0.00540181
97	2222	2015	Bozhou	0.204201	0.239925	410.492	95.67	97.5	76	745	0.000365025	0.00131959	0.000283515	0	0.0405288	0.00648662	0.0291213	0.0145551	0.00724661
97	2222	2016	Bozhou	0.227003	0.268748	417.311	93.34	97.15	70	749	0.000177541	0.00084424	0.000257099	0	0.0412023	0.00735349	0.0331002	0.0164568	0.010038
97	2222	2017	Bozhou	0.233833	0.275578	462.366	95.04	97.39	63	752	0.000168225	0.00138703	0.00023668	0	0.0419038	0.006311	0.0369363	0.0217041	0.0122478
97	2222	2018	Bozhou	0.267392	0.309137	410.616	95.98	98	56	755	0.000108161	0.00112048	0.000220785	0	0.0429832	0.00731799	0.0416114	0.0219116	0.0145159
97	2222	2019	Bozhou	0.272885	0.315351	221.6	96.41	98.21	52	757	0.000117332	0.000618806	0.000208258	0	0.0422732	0.00665476	0.0605694	0.0256913	0.0159064
97	2222	2020	Bozhou	0.299854	0.346378	453.853	96.67	98.24	47	760	0.000111057	0.000171979	0.000198286	0	0.0445365	0.00705083	0.066715	0.026729	0.017708
97	2222	2021	Bozhou	0.352947	0.380099	478.326	96.59	98.24	38	762	0.000106572	0.00014832	0.000190277	0	0.0461934	0.00672389	0.0739656	0.03165	0.0206608
3	2015	2010	Chizhou	0.134792	0.165619	5418.53	85.49	83.02	146	194	0.0004995	0.00734854	0.00541748	0	0.0626459	0.00468561	0.0348863	0.00650064	0.00898439
3	2015	2011	Chizhou	0.138661	0.170455	5387.11	87.36	99.35	128	195	0.000423038	0.00445671	0.00675704	0	0.0654509	0.00468561	0.0454995	0.00774133	0.0114648
3	2015	2012	Chizhou	0.143617	0.180488	5371.33	89.72	81.29	113	196	0.000297191	0.00326259	0.00548714	0	0.063144	0.00468561	0.0522592	0.00920644	0.0144258
3	2015	2013	Chizhou	0.144342	0.182302	5377.03	91.07	100	100	196	0.000393193	0.00287262	0.00492649	0	0.0663285	0.00468374	0.050233	0.0105938	0.0172653
3	2015	2014	Chizhou	0.149625	0.18883	5458.55	92.24	85.22	88	194	0.00040377	0.00303148	0.00416075	0	0.0648727	0.00468748	0.066955	0.0118805	0.0201092
3	2015	2015	Chizhou	0.147434	0.18657	5680.11	93.58	93.97	77	193	0.000192052	0.00234257	0.00368639	1	0.0675308	0.00467253	0.0707327	0.0133315	0.0228672
3	2015	2016	Chizhou	0.151534	0.189588	7677.16	93.84	88.34	68	192	0.000117357	0.000689983	0.00338981	1	0.0774593	0.00477529	0.0770146	0.0152804	0.0274385
3	2015	2017	Chizhou	0.157684	0.194309	5693.21	94.74	95.74	60	191	5.45913e-05	0.000832798	0.0030661	1	0.0684154	0.00412326	0.0818995	0.0190254	0.0301577
3	2015	2018	Chizhou	0.163381	0.201214	4124.07	95.24	94.91	44	191	5.39642e-05	0.000841862	0.00278989	1	0.0603454	0.00683598	0.0898723	0.0125208	0.0322866
3	2015	2019	Chizhou	0.190393	0.216573	3299.38	95.93	93.37	45	190	4.97497e-05	0.000829566	0.00255266	1	0.0565137	0.0063521	0.110095	0.014509	0.0352363
3	2015	2020	Chizhou	0.199582	0.227601	7335.6	96.4	94.75	34	190	4.57589e-05	0.000817468	0.0023479	1	0.0785848	0.00635584	0.128748	0.0163646	0.0404721
3	2015	2021	Chizhou	0.210044	0.238555	5217.39	96.97	93.52	31	189	4.22966e-05	0.000552559	0.00217025	1	0.0676045	0.00635584	0.151125	0.0180018	0.0451151
98	2222	2010	Xuancheng	0.105818	0.122535	4158.44	82.22	83.02	115	226	0.000644618	0.000940751	0.000559019	0	0.0545999	0.0131096	0.0334094	0.00375267	0.00777023
98	2222	2011	Xuancheng	0.120767	0.139527	4142.79	84.47	83.68	102	227	0.000329181	0.00119916	0.000430549	0	0.0554522	0.0131208	0.0455319	0.00439385	0.00982227
98	2222	2012	Xuancheng	0.131454	0.150727	4140.97	71.89	79.75	91	225	0.000336462	0.00158611	0.000473901	0	0.0541629	0.013147	0.052616	0.00524404	0.0126089
98	2222	2013	Xuancheng	0.140769	0.161327	4124.53	93.06	83.97	80	225	0.000383093	0.00131874	0.00040555	0	0.0570439	0.0132086	0.0536193	0.00591535	0.0148425
98	2222	2014	Xuancheng	0.147943	0.167628	4180.99	95.15	85.18	71	227	0.000228259	0.00113496	0.000356783	0	0.0580063	0.0133544	0.0657851	0.0066209	0.0174056
98	2222	2015	Xuancheng	0.154987	0.175099	3854.75	96.34	90.46	63	227	0.000204022	0.00106854	0.000338737	0	0.0575046	0.0137	0.0698591	0.00753352	0.0210279
98	2222	2016	Xuancheng	0.164022	0.185373	6582.86	94.43	77.15	56	227	9.43172e-05	0.000450025	0.000316908	0	0.0701117	0.0145482	0.0766275	0.00851624	0.0260679
98	2222	2017	Xuancheng	0.174243	0.196803	3086.07	94.94	91.98	50	227	7.93884e-05	0.000538714	0.000298196	0	0.0543262	0.016749	0.0868492	0.00859667	0.030858
98	2222	2018	Xuancheng	0.18314	0.206091	3504.3	94.82	94.6	44	227	7.25357e-05	0.000463783	0.000282212	0	0.0572886	0.0203641	0.0967921	0.0076434	0.0336477
98	2222	2019	Xuancheng	0.191738	0.213258	3474.55	95.28	88.72	41	227	6.92274e-05	0.000509521	0.000268482	0	0.0565514	0.0218886	0.115722	0.00768121	0.0366324
98	2222	2020	Xuancheng	0.199837	0.221839	5302.7	95.4	89.67	33	227	6.62135e-05	0.000552314	0.00025663	0	0.0667395	0.0220978	0.127576	0.00853391	0.0418652
98	2222	2021	Xuancheng	0.227875	0.250678	4166.67	96.89	89.51	30	227	6.35618e-05	9.178e-05	0.000246353	0	0.0618082	0.0221875	0.147572	0.00970638	0.0487213
99	2222	2010	Sanming	0.0441673	0.0488006	14331	80.52	77.3	21	118	0.0011902	0.00474576	0.00171773	0	0.106227	0.0106566	0.070523	0.00605483	0.0120441
99	2222	2011	Sanming	0.0471551	0.0519182	14295.8	80.37	79.21	21	118	0.000759882	0.00236985	0.00101656	0	0.106427	0.0106566	0.0931397	0.0072386	0.0152268
99	2222	2012	Sanming	0.0537369	0.0588898	14254.1	80.6	81.72	21	119	0.000670358	0.00214209	0.000819159	0	0.10684	0.0106566	0.104051	0.00847998	0.0185407
99	2222	2013	Sanming	0.055737	0.061093	14034.1	82	85.02	21	121	0.000517993	0.00180158	0.000688107	0	0.106374	0.0106566	0.103465	0.009393	0.0206428
99	2222	2014	Sanming	0.0632702	0.0686262	13762.3	85	90.23	21	124	0.00040081	0.00144485	0.000575441	0	0.106254	0.0106603	0.128201	0.00954887	0.0205965
99	2222	2015	Sanming	0.0661006	0.0718049	13756.4	85.19	92.5	21	124	0.000305002	0.00114741	0.000524514	0	0.106693	0.0106827	0.135527	0.0105414	0.0232464
99	2222	2016	Sanming	0.0679758	0.0738255	13607.7	85.92	94.33	21	124	0.000182086	0.000579785	0.000473545	0	0.106319	0.0108266	0.146952	0.0116224	0.0261847
99	2222	2017	Sanming	0.0685783	0.0745047	6818.75	87.83	93.36	21	125	0.000127516	0.000375335	0.000427946	0	0.0703741	0.0117888	0.166571	0.0119618	0.0296379
99	2222	2018	Sanming	0.0701633	0.0762813	5000	90.11	93.74	19	126	0.000105912	0.00031444	0.000389254	0	0.0610656	0.0155739	0.186189	0.00955725	0.0310305
99	2222	2019	Sanming	0.0711892	0.0770651	9663.32	91.63	93.3	17	126	9.966e-05	0.000258332	0.000356042	0	0.085897	0.016252	0.206159	0.00997844	0.034155
99	2222	2020	Sanming	0.0718647	0.0778223	4936.46	84.81	93.01	15	127	9.2344e-05	0.000180485	0.000327291	0	0.0602221	0.0162576	0.222729	0.0109867	0.0382151
99	2222	2021	Sanming	0.125452	0.135157	4041.81	85.15	92.79	17	127	8.57361e-05	0.000133919	0.000302222	0	0.0573307	0.0162595	0.245538	0.0115471	0.0405487
100	2222	2010	Zhangzhou	0.159326	0.164763	6432.9	88.29	95.48	31	370	0.00324123	0.000980801	0.00028851	0	0.0709328	0.0124781	0.0529036	0.00734141	0.00925431
100	2222	2011	Zhangzhou	0.163264	0.171105	4343.13	88.3	95.48	35	372	0.00344007	0.00116133	0.000252683	0	0.0599932	0.0139429	0.0677637	0.00763069	0.0112701
100	2222	2012	Zhangzhou	0.167317	0.175191	6717.82	81.78	95.48	31	362	0.000846283	0.00101485	0.000246182	0	0.0721948	0.0157476	0.078126	0.0079877	0.0138912
100	2222	2013	Zhangzhou	0.187351	0.195953	3986.99	77.98	94.76	35	390	0.000779729	0.00110935	0.000209591	0	0.0578415	0.017997	0.0874093	0.00857459	0.0175988
100	2222	2014	Zhangzhou	0.192547	0.205745	7014.44	85	98.17	31	386	0.00059283	0.000931438	0.000170232	0	0.0753378	0.0208386	0.0981328	0.0084144	0.0200617
100	2222	2015	Zhangzhou	0.203106	0.217003	3572.83	88.06	96.45	35	390	0.000467231	0.000783304	0.000152085	0	0.05743	0.0244761	0.108696	0.00806045	0.0227106
100	2222	2016	Zhangzhou	0.213478	0.228134	7564.17	89.33	95.02	31	388	0.000305258	0.000373741	0.000137026	0	0.0788769	0.029201	0.123024	0.00740729	0.0248175
100	2222	2017	Zhangzhou	0.216281	0.237909	3124.71	92.63	92.44	35	389	0.000341828	0.000235571	0.000123985	0	0.0554186	0.0354429	0.139141	0.00684715	0.0278362
100	2222	2018	Zhangzhou	0.216281	0.237909	2000.58	93.04	96.6	25	389	0.00155795	0.000189667	0.00011477	0	0.0502137	0.0425423	0.155257	0.00599897	0.0289099
100	2222	2019	Zhangzhou	0.220215	0.242221	3335.63	94.24	95	24	389	0.00150985	0.000186452	0.000108129	0	0.0572965	0.0486758	0.187635	0.00561811	0.0311299
100	2222	2020	Zhangzhou	0.22123	0.243541	1776.53	95.81	95.45	20	389	0.00116916	0.000132357	0.000103276	0	0.0493122	0.0539368	0.180997	0.00558458	0.0345206
100	2222	2021	Zhangzhou	0.397711	0.418043	950.57	97.27	95.45	24	389	0.000975945	0.000111501	9.96875e-05	0	0.0509563	0.059224	0.203081	0.0056265	0.0384343
101	2222	2010	Nanping	0.0347423	0.0394937	8462.45	71.97	90.16	33	119	0.00120896	0.00449331	0.00265215	0	0.0759357	0.0130274	0.0453567	0.00492752	0.00976628
101	2222	2011	Nanping	0.0378212	0.0433708	8474.05	75.04	91.47	33	119	0.000888005	0.0024455	0.00110255	0	0.0765929	0.0130274	0.0615662	0.00566585	0.0119246
101	2222	2012	Nanping	0.0412422	0.0480462	8469.96	78.52	88.68	32	119	0.000655538	0.00183748	0.00117524	0	0.0765954	0.0130293	0.0701748	0.00645458	0.0141811
101	2222	2013	Nanping	0.0448516	0.0507991	8367.47	82.7	80.59	32	120	0.000523804	0.0014517	0.000917719	0	0.0752804	0.0130199	0.0642022	0.00741651	0.01681
101	2222	2014	Nanping	0.0448516	0.0500381	8512.69	85	59.13	31	121	0.000469299	0.00119237	0.00081503	0	0.0729285	0.0130517	0.0902594	0.00816571	0.0187892
101	2222	2015	Nanping	0.0637671	0.0707991	7421.08	86.53	50.11	31	122	0.000361099	0.00116296	0.00071796	0	0.0665496	0.0129377	0.0986669	0.00923755	0.0215712
101	2222	2016	Nanping	0.060997	0.0703809	14446.4	88.38	87.05	29	122	0.000176473	0.00045748	0.000665158	0	0.109628	0.0133618	0.107483	0.00995784	0.024383
101	2222	2017	Nanping	0.0631979	0.0726998	7906.58	89.79	98.74	27	123	0.000151891	0.000318687	0.000598304	0	0.0769867	0.0118803	0.120187	0.0124537	0.0279784
101	2222	2018	Nanping	0.0711701	0.0796804	4794.06	90.6	99.69	24	124	0.000131672	0.000235981	0.000540849	0	0.0609805	0.0149648	0.132894	0.0105166	0.0296028
101	2222	2019	Nanping	0.0727713	0.0816172	11895.3	93.81	99	21	124	0.000113065	0.000190743	0.000489581	0	0.0988831	0.0141073	0.148627	0.012194	0.033086
101	2222	2020	Nanping	0.0732378	0.0819311	7563.98	95.2	93.7	18	124	0.000104396	0.000126342	0.000444328	0	0.0752655	0.0141409	0.150502	0.0136273	0.0377879
101	2222	2021	Nanping	0.0734661	0.0822116	7365.08	96.97	90.41	18	125	9.43642e-05	0.000120511	0.000404092	0	0.0738665	0.0141316	0.159712	0.0143531	0.0402137
102	2222	2010	Longyan	0.0783717	0.0839847	10976.6	81.48	92.48	25	165	0.000337795	0.00347657	0.000494674	0	0.0918803	0.0102213	0.0722118	0.0064348	0.0102681
102	2222	2011	Longyan	0.082616	0.0884946	11693.3	82.23	92	25	155	0.00036884	0.00186306	0.000278858	0	0.0958507	0.0104399	0.0935246	0.00732506	0.013705
102	2222	2012	Longyan	0.0869245	0.0930734	11591.2	75.75	88.83	25	156	0.00029443	0.00228327	0.000387441	0	0.0943846	0.0107593	0.104415	0.00856827	0.017226
102	2222	2013	Longyan	0.0929549	0.100509	11403.5	85.5	86.34	25	159	0.000241798	0.00192995	0.000322822	0	0.0940963	0.0112301	0.0941474	0.00821963	0.0168747
102	2222	2014	Longyan	0.101443	0.10885	11236.4	89.51	99.1	24	161	0.00019705	0.00172417	0.000287402	0	0.0958295	0.0119326	0.124149	0.00975555	0.0219966
102	2222	2015	Longyan	0.118507	0.126975	11153.6	88.67	99.32	24	162	0.000205018	0.00150659	0.000259894	0	0.0959394	0.0130087	0.133116	0.0101946	0.0253556
102	2222	2016	Longyan	0.124934	0.131885	10989.5	89.23	88.55	24	161	0.00021326	0.000459	0.000232315	0	0.0936488	0.0147051	0.14499	0.0101644	0.0285067
102	2222	2017	Longyan	0.135918	0.150113	5706.65	91.66	89.1	24	161	0.000140407	0.000411277	0.000210589	0	0.0664396	0.0175019	0.164776	0.00903525	0.0299925
102	2222	2018	Longyan	0.148552	0.164436	3245.14	92.3	97.59	23	161	0.000139996	0.000339741	0.0001918	0	0.0552246	0.0209451	0.184565	0.00779689	0.0306051
102	2222	2019	Longyan	0.155587	0.172722	3089.17	93.88	93.3	21	161	0.000140692	0.000256415	0.000175475	0	0.0541485	0.0231254	0.207964	0.00783136	0.0344451
102	2222	2020	Longyan	0.166974	0.18392	3390.55	95.45	92.68	18	161	0.000131942	0.000185573	0.000161228	0	0.0561941	0.0241567	0.21677	0.00838143	0.0390562
102	2222	2021	Longyan	0.168944	0.186466	2145.11	97.09	92.59	17	161	0.00012228	0.000147358	0.000148744	0	0.0498092	0.0249096	0.232637	0.00884042	0.0429095
103	2222	2010	Ningde	0.0515165	0.0572406	17529.7	79.44	103.4	23	252	0.000163605	0.00184282	0.00058804	0	0.126969	0.0168275	0.0430235	0.00339899	0.00718003
103	2222	2011	Ningde	0.0575936	0.0635568	16706.3	80.17	98.94	23	257	0.000107216	0.00126726	0.000458563	0	0.122174	0.0168275	0.059752	0.00399375	0.00919436
103	2222	2012	Ningde	0.0657151	0.0718852	15464.7	80.6	94.63	23	254	8.67634e-05	0.00092903	0.000422008	0	0.115252	0.0168293	0.0707349	0.00461956	0.011235
103	2222	2013	Ningde	0.0730003	0.0791704	13693.6	82.5	95.19	23	258	6.2287e-05	0.000643317	0.000397354	0	0.106355	0.0168256	0.0657246	0.00516046	0.0128318
103	2222	2014	Ningde	0.0780553	0.0842997	11460.8	83.4	95.84	23	262	5.49965e-05	0.000613742	0.000405512	0	0.0948608	0.0168349	0.0931246	0.0054574	0.013587
103	2222	2015	Ningde	0.0836307	0.0900238	9014.42	84.31	81.9	23	259	5.14096e-05	0.000593999	0.000443399	0	0.0800186	0.0168013	0.100989	0.00612428	0.0159377
103	2222	2016	Ningde	0.0897562	0.0963992	6109.66	85.01	82	23	260	4.12716e-05	0.000488767	0.000499599	0	0.064908	0.0169209	0.1104	0.00679357	0.0181311
103	2222	2017	Ningde	0.0944688	0.101169	3432.76	86.07	74.7	24	260	7.17919e-05	0.00030036	0.000566492	0	0.0498375	0.0165005	0.121774	0.00777279	0.0208398
103	2222	2018	Ningde	0.110035	0.116809	3342.37	89.75	57.54	21	260	3.44799e-05	0.000278474	0.000645123	0	0.0475823	0.0173169	0.133149	0.00891291	0.0256853
103	2222	2019	Ningde	0.125958	0.132882	4161.52	89.75	58	21	260	3.29922e-05	0.000266459	0.00073753	0	0.0525349	0.0171002	0.170717	0.0101534	0.0292849
103	2222	2020	Ningde	0.133542	0.141804	2207.87	89.75	55.33	22	260	2.64493e-05	0.0001408	0.000846192	0	0.0420369	0.0171077	0.169181	0.011929	0.0352046
103	2222	2021	Ningde	0.138444	0.146706	3595.51	89.75	52.81	16	260	2.97501e-05	0.000151287	0.000974042	0	0.0492121	0.0171058	0.204846	0.0131771	0.0393512
104	2222	2010	Jingdezhen	0.710426	0.74239	3538.68	76.12	93.23	127	310	0.000770698	0.00522462	0.00119767	0	0.0726474	0.00855479	0.0515759	0.00401061	0.0100374
104	2222	2011	Jingdezhen	0.75	0.770167	3507.07	76.5	92.95	117	313	0.00100649	0.00424923	0.00102591	0	0.0736775	0.00855479	0.0651256	0.00496092	0.0133236
104	2222	2012	Jingdezhen	0.749287	0.769435	3460.88	69.56	95.03	105	317	0.000878813	0.00285338	0.000854652	0	0.0731851	0.00855479	0.0731914	0.00582086	0.0161544
104	2222	2013	Jingdezhen	0.738612	0.770736	3462.99	71.34	97.51	92	316	0.000591987	0.00257322	0.000788702	0	0.0736755	0.00855479	0.0771486	0.00669885	0.0193205
104	2222	2014	Jingdezhen	0.74027	0.772429	3413.08	74	98.72	79	319	0.000632377	0.00270892	0.000767214	0	0.0739804	0.00855479	0.0867865	0.00743778	0.0217171
104	2222	2015	Jingdezhen	0.74579	0.777949	3376.7	74	98.94	66	317	0.000612236	0.00268901	0.000777594	0	0.0741103	0.00855479	0.0906313	0.00810597	0.0242464
104	2222	2016	Jingdezhen	0.798236	0.839787	3159.76	74	93.46	52	318	0.00033306	0.00127679	0.000707244	0	0.0741371	0.00855479	0.0987901	0.0093964	0.0283867
104	2222	2017	Jingdezhen	0.832923	0.841775	3488.17	74	90.2	40	318	0.000283212	0.00078629	0.00068237	0	0.0760971	0.00855479	0.0985025	0.0107496	0.0331186
104	2222	2018	Jingdezhen	0.846344	0.851944	2931.76	94.99	89.18	31	318	0.000207203	0.000378208	0.000637231	0	0.0753387	0.00875095	0.0982149	0.0111476	0.0351463
104	2222	2019	Jingdezhen	0.956446	0.960817	3285.96	95.48	85	27	318	0.000144777	0.000364053	0.000617814	0	0.080337	0.00875095	0.107957	0.0125279	0.0398006
104	2222	2020	Jingdezhen	0.979203	1.0346	4752.63	93.52	82.86	25	318	0.000136556	0.000240194	0.000584374	0	0.0892225	0.00875095	0.116403	0.0143993	0.0464137
104	2222	2021	Jingdezhen	0.938487	0.99447	3918.13	95.33	81.68	25	318	0.000132138	0.000149653	0.000568884	0	0.0834152	0.00875095	0.116202	0.0161415	0.0525703
4	2015	2010	Pingxiang	0.493724	0.514383	2275.58	77.63	80.59	59	492	0.000150926	0.00353591	0.00133713	0	0.0565919	0.0046389	0.0493075	0.00692882	0.00777593
4	2015	2011	Pingxiang	0.508891	0.530858	2246.88	77.3	83.48	59	498	0.00021199	0.0078426	0.00138221	0	0.057371	0.0046389	0.0649721	0.0082953	0.010033
4	2015	2012	Pingxiang	0.511616	0.534586	2228.64	79.1	96.37	58	502	0.000184936	0.00654466	0.00120103	0	0.0595338	0.0046389	0.0732671	0.00959383	0.0121334
4	2015	2013	Pingxiang	0.513965	0.537197	2197.4	80.6	95.45	58	505	0.000156919	0.0060054	0.00106622	0	0.059435	0.0046389	0.0775162	0.0110188	0.01449
4	2015	2014	Pingxiang	0.514732	0.537964	2194.42	82.3	97.09	57	517	0.00011588	0.005361	0.000973566	0	0.0598226	0.0046389	0.0877142	0.0120591	0.0158334
4	2015	2015	Pingxiang	0.522041	0.547361	2061.09	83.5	97.64	55	517	9.23464e-05	0.00495517	0.000953153	1	0.0596043	0.0046389	0.0926143	0.0139826	0.0190567
4	2015	2016	Pingxiang	0.527784	0.553772	2431.5	97.75	62.45	53	517	0.00010512	0.00210853	0.000917387	1	0.0576217	0.0046389	0.10169	0.0166481	0.0233265
4	2015	2017	Pingxiang	0.542266	0.569037	2384.5	92.24	27.25	51	517	4.39319e-05	0.00113982	0.00087579	1	0.0519495	0.00464264	0.101664	0.0197427	0.0285183
4	2015	2018	Pingxiang	0.600446	0.628034	1214.5	94.27	96.77	43	517	3.49346e-05	0.000595199	0.000838639	1	0.0587203	0.00801859	0.10164	0.0127119	0.0310652
4	2015	2019	Pingxiang	0.618108	0.647956	3250	93.97	99	40	517	2.03003e-05	0.000502822	0.000805362	1	0.0704825	0.00801859	0.0923418	0.0140561	0.0348231
4	2015	2020	Pingxiang	0.506514	0.649123	2260.65	96.23	84.03	33	517	1.58121e-05	0.000342482	0.000775471	1	0.06126	0.00801859	0.103792	0.0152127	0.0381582
4	2015	2021	Pingxiang	0.626294	0.678574	1859.3	98.49	80.72	36	517	1.28754e-05	0.00024894	0.000748553	1	0.0613618	0.00801859	0.121273	0.0167646	0.0426198
105	2222	2010	Jiujiang	0.255592	0.268023	3308.67	89.82	51.41	73	265	0.000586481	0.00446117	0.00154505	0	0.0510618	0.0124763	0.0358053	0.00718207	0.00841214
105	2222	2011	Jiujiang	0.258992	0.271423	3279.44	82.35	51.27	69	267	0.000428584	0.00415368	0.00108547	0	0.0503539	0.0124763	0.0457568	0.00824892	0.0102028
105	2222	2012	Jiujiang	0.262126	0.274558	3240.98	97.24	47.85	65	270	0.000361878	0.00331347	0.000834882	0	0.0510827	0.0124763	0.0529382	0.00986632	0.012881
105	2222	2013	Jiujiang	0.260195	0.272565	3250.95	87.84	47.4	61	266	0.000314305	0.00266849	0.000660439	0	0.0501989	0.0124763	0.0567116	0.0116121	0.0159701
105	2222	2014	Jiujiang	0.262637	0.275247	3249.41	86.61	60.38	57	269	0.000235496	0.00174733	0.000508996	0	0.0521957	0.0124763	0.0687498	0.0123926	0.0171465
105	2222	2015	Jiujiang	0.255243	0.267528	3364.55	88.01	60.36	54	261	0.000344279	0.00164088	0.000476194	0	0.0527201	0.0124763	0.0739569	0.0143301	0.0203695
105	2222	2016	Jiujiang	0.257543	0.270407	4024.62	90.02	64.1	51	260	0.000160671	0.000449583	0.000435658	0	0.0570904	0.0124763	0.0822455	0.0170944	0.024981
105	2222	2017	Jiujiang	0.281627	0.30826	4179.81	88.85	53.8	48	258	0.000135242	0.00027134	0.000397205	0	0.057281	0.0124763	0.0951508	0.019219	0.0286415
105	2222	2018	Jiujiang	0.335214	0.363204	1988.53	89.94	51.3	43	257	0.000142059	0.000245984	0.000364579	0	0.0472471	0.0124763	0.108056	0.0222097	0.0335905
105	2222	2019	Jiujiang	0.36237	0.394224	2322.1	93.9	100	46	255	0.000127837	0.000181688	0.00033677	0	0.0578674	0.0124763	0.126026	0.0250857	0.0383675
105	2222	2020	Jiujiang	0.363421	0.39514	3830.75	98.8	72.81	38	254	0.000121237	8.24063e-05	0.000312885	0	0.0621926	0.0124763	0.140635	0.0273831	0.0424148
105	2222	2021	Jiujiang	0.382918	0.416439	3103.45	99.31	71.89	33	253	0.000113928	8.22637e-05	0.000292267	0	0.0589683	0.0124763	0.164878	0.0296527	0.0464363
106	2222	2010	Yingtan	0.280056	0.314888	3518.97	86.62	89.92	43	342	0.000400355	0.00216073	0.000191577	0	0.0590295	0.00839972	0.055066	0.00374647	0.0131911
106	2222	2011	Yingtan	0.282466	0.316164	3515.4	86.1	90.04	43	334	0.000292444	0.00128982	0.000133903	0	0.0590698	0.00839972	0.0703435	0.00368613	0.0128955
106	2222	2012	Yingtan	0.316573	0.349719	3463.29	86.1	91.1	43	348	0.000172704	0.00113407	0.000118918	0	0.0600568	0.00839972	0.0803231	0.00436835	0.0157866
106	2222	2013	Yingtan	0.336517	0.375	3427	86.1	92.3	43	350	0.000148426	0.00100276	0.000101404	0	0.0608042	0.00839972	0.0842781	0.00493856	0.0183057
106	2222	2014	Yingtan	0.342135	0.389045	3429.2	86.5	86.1	43	356	0.000106851	0.00107227	9.03602e-05	0	0.060202	0.00839972	0.103163	0.00564517	0.0211255
106	2222	2015	Yingtan	0.3885	0.428652	3197.81	86.7	87.97	43	357	0.000120999	0.00103091	8.82991e-05	0	0.060733	0.00839972	0.108692	0.00604719	0.0228729
106	2222	2016	Yingtan	0.393556	0.452444	4073.44	92.16	90.16	42	360	8.10947e-05	0.000360918	8.89661e-05	0	0.0666787	0.00839972	0.11857	0.00698898	0.0269539
106	2222	2017	Yingtan	0.458149	0.517298	3414.06	89.1	88.27	43	364	7.02058e-05	0.000194247	8.68624e-05	0	0.0647806	0.00839972	0.129153	0.00743391	0.0289544
106	2222	2018	Yingtan	0.484154	0.569713	2348.06	79.1	84.23	34	368	5.35986e-05	0.000197859	8.51658e-05	0	0.0589731	0.00839972	0.139733	0.0079595	0.031048
106	2222	2019	Yingtan	0.500292	0.585851	4140.31	97.99	87	37	372	4.39103e-05	0.00011501	8.37445e-05	0	0.0711052	0.00839972	0.161271	0.00916669	0.036435
106	2222	2020	Yingtan	0.60167	0.692903	3300.78	97.34	87.1	32	375	4.32747e-05	0.000122002	8.25695e-05	0	0.0701532	0.00839972	0.170474	0.0104177	0.0420176
106	2222	2021	Yingtan	0.65461	0.746901	3178.29	96.25	87.11	26	379	4.2799e-05	0.000112064	8.15714e-05	0	0.0712433	0.00839972	0.202759	0.0119261	0.0487491
107	2222	2010	Yichun	0.106647	0.113718	3631.02	97.22	89.23	102	299	0.00034565	0.00699373	0.00134663	0	0.0538542	0.0156579	0.0232914	0.00524921	0.00599651
107	2222	2011	Yichun	0.11736	0.125181	3573.25	98.49	89.27	96	304	0.000515135	0.00527256	0.000978463	0	0.0540714	0.0156579	0.0313962	0.00640444	0.00811077
107	2222	2012	Yichun	0.130805	0.138465	3535.87	98.51	90.41	90	307	0.00035586	0.00413561	0.000827132	0	0.0545382	0.0156579	0.0379526	0.00768692	0.0104773
107	2222	2013	Yichun	0.142054	0.150035	3500.2	93.15	99	84	310	0.000257161	0.00280108	0.000651378	0	0.0556179	0.0156579	0.0404243	0.00904964	0.0129849
107	2222	2014	Yichun	0.149511	0.158453	3417.28	93.18	89.86	76	319	0.000222369	0.0020543	0.000524385	0	0.0540668	0.0156579	0.0485679	0.0101248	0.014522
107	2222	2015	Yichun	0.153392	0.162355	3329.97	81.49	93.76	68	320	0.000215247	0.00183205	0.000458803	0	0.0533467	0.0156579	0.0522289	0.0113105	0.0167001
107	2222	2016	Yichun	0.155473	0.164492	3630.9	85.7	58	60	319	0.000134003	0.000959487	0.000405879	0	0.0499209	0.0156579	0.0583096	0.0128355	0.019368
107	2222	2017	Yichun	0.164134	0.173322	3737.87	92.36	92.7	51	318	7.54126e-05	0.000883346	0.000362855	0	0.0568181	0.0156579	0.0658024	0.0152039	0.0237668
107	2222	2018	Yichun	0.201126	0.212169	2330.58	93.47	99.6	40	318	6.91689e-05	0.000497261	0.000327987	0	0.0518857	0.0188396	0.0732952	0.014473	0.0273558
107	2222	2019	Yichun	0.211175	0.227013	3867.05	94.88	99	36	318	6.12612e-05	0.000406242	0.00029943	0	0.0605105	0.0188396	0.0927202	0.0160092	0.0307889
107	2222	2020	Yichun	0.214465	0.229867	3787.38	95.82	89.6	31	318	5.53721e-05	0.000244759	0.000275819	0	0.0588593	0.0188396	0.108441	0.0180706	0.0354539
107	2222	2021	Yichun	0.216977	0.232492	3116.67	97.53	89.24	31	318	5.08821e-05	0.000174348	0.00025613	0	0.0554885	0.0188396	0.126832	0.0195983	0.0389655
108	2222	2010	Fuzhou	0.116153	0.128321	5372.73	79.77	92.05	47	215	0.000618313	0.00304406	0.00296771	0	0.0630247	0.00606252	0.0233087	0.0085292	0.00511818
108	2222	2011	Fuzhou	0.127046	0.138895	5258.38	73	93.08	47	219	0.000546838	0.00249069	0.00254106	0	0.0623212	0.00606252	0.0294154	0.0102085	0.00680709
108	2222	2012	Fuzhou	0.127896	0.139426	5211.53	92.45	95	47	222	0.000389949	0.00193594	0.00202141	0	0.0641286	0.00606252	0.0337727	0.0121434	0.0087795
108	2222	2013	Fuzhou	0.133358	0.145274	5116.94	91.32	89	47	223	0.000282919	0.00157872	0.00166098	0	0.0627855	0.00606252	0.0369601	0.014385	0.0111659
108	2222	2014	Fuzhou	0.133757	0.14571	5222.49	92.19	89.23	47	227	0.000199713	0.00134608	0.00141916	0	0.0634606	0.00606252	0.0450108	0.016332	0.0129918
108	2222	2015	Fuzhou	0.134156	0.146146	5014.65	83.77	76.75	47	212	0.000194643	0.00125279	0.00132296	0	0.0597328	0.00606252	0.0485052	0.0186407	0.0167051
108	2222	2016	Fuzhou	0.134424	0.146438	6764.05	88.35	84.33	47	210	0.000150609	0.000829351	0.00122623	0	0.0706044	0.00606252	0.0539632	0.0214114	0.0197599
108	2222	2017	Fuzhou	0.204487	0.222918	6572.39	92.93	91.9	47	209	0.000112861	0.000465014	0.00114615	0	0.0736419	0.00615406	0.0582534	0.024259	0.021625
108	2222	2018	Fuzhou	0.221045	0.241736	2914.12	95.07	100	37	208	9.73599e-05	0.00033092	0.0010789	0	0.0563692	0.0135935	0.0625415	0.0127228	0.0237838
108	2222	2019	Fuzhou	0.242238	0.264881	6771.59	95.63	94	22	208	9.47872e-05	0.000269359	0.00102205	0	0.0767957	0.0135935	0.0691282	0.0138206	0.0261549
108	2222	2020	Fuzhou	0.252324	0.27501	4274.54	95.26	92.55	27	207	9.29739e-05	0.000263363	0.000973695	0	0.0636096	0.0135935	0.0821741	0.0157397	0.0304838
108	2222	2021	Fuzhou	0.267662	0.291773	3874.71	95.21	91.77	26	207	8.99232e-05	0.000164814	0.000932348	0	0.0619133	0.0135935	0.0964028	0.0171675	0.0337381
5	2015	2010	Jinan	1.42681	1.57185	279.764	85.19	99.83	116	739	0.00012471	0.00156717	0.000439383	0	0.0820101	0.159731	0.113877	0.00413795	0.0689387
5	2015	2011	Jinan	1.46215	1.61	278.602	86.55	99.83	107	742	0.000158769	0.00271315	0.000476357	0	0.0834215	0.159552	0.127598	0.00456459	0.0760835
5	2015	2012	Jinan	1.51021	1.68803	277.413	89.83	99.83	98	745	0.000156604	0.0024289	0.000457572	0	0.0858791	0.159824	0.138698	0.00539512	0.0904981
5	2015	2013	Jinan	1.57246	1.77253	275.558	90.21	98.72	90	750	0.000179928	0.00169793	0.000404377	0	0.0882403	0.159412	0.17303	0.00596602	0.0995828
5	2015	2014	Jinan	1.66754	1.9046	271.879	95.33	99.56	82	777	0.000150099	0.00129226	0.000369096	0	0.0926009	0.160037	0.165961	0.00645707	0.107087
5	2015	2015	Jinan	1.7198	1.96549	270.085	95.85	99.38	75	783	0.000138838	0.0013168	0.00036229	1	0.0945482	0.15909	0.174323	0.00749512	0.123417
5	2015	2016	Jinan	1.99315	2.25631	266.983	96.33	99.13	69	792	0.000109231	0.000518685	0.000352899	1	0.10406	0.160525	0.185309	0.00823902	0.135752
5	2015	2017	Jinan	2.08752	2.36115	133.54	95.98	89.7	63	801	0.000105555	0.000293564	0.000343441	1	0.105235	0.158358	0.201042	0.00886363	0.141837
5	2015	2018	Jinan	2.18597	2.47271	296.494	96.59	89.7	51	809	9.85905e-05	0.000256609	0.000335315	1	0.109754	0.164168	0.2184	0.00888012	0.144688
5	2015	2019	Jinan	2.56364	2.89251	198.118	97.73	89.7	53	817	0.000100838	0.000221812	0.000328108	1	0.122726	0.153243	0.218647	0.0104837	0.131127
5	2015	2020	Jinan	2.82402	3.16447	286.369	98.17	89.7	47	824	9.46269e-05	0.000188788	0.000321818	1	0.132229	0.163527	0.226827	0.0111244	0.147092
5	2015	2021	Jinan	2.88921	3.23135	477.356	98.2	89.7	40	831	9.7192e-05	0.00015452	0.000316262	1	0.135501	0.156663	0.25467	0.0129023	0.161962
109	2222	2010	Weifang	0.333086	0.347831	257.677	74.46	94.05	82	541	0.000285501	0.00154228	0.000346397	0	0.0418601	0.139238	0.0626431	0.00206436	0.0177016
109	2222	2011	Weifang	0.361829	0.371988	256.555	75	99.57	81	544	0.00030875	0.00143954	0.000275839	0	0.0436493	0.13101	0.0725038	0.00247671	0.020469
109	2222	2012	Weifang	0.38159	0.392244	256.174	75	91.6	79	544	0.000270333	0.00121709	0.000245401	0	0.0431039	0.122229	0.0829872	0.00317515	0.0253422
109	2222	2013	Weifang	0.412736	0.423781	255.048	95.76	99.98	76	547	0.000242063	0.00110447	0.000218824	0	0.0473262	0.11294	0.0967921	0.00384697	0.0287924
109	2222	2014	Weifang	0.432923	0.444797	252.962	92.79	95.4	74	550	0.000216513	0.000963223	0.000203642	0	0.0470406	0.103216	0.1006	0.00467847	0.0323277
109	2222	2015	Weifang	0.439625	0.45021	259.805	96.15	97.22	71	554	0.00021479	0.000835573	0.000199497	0	0.0478749	0.0931554	0.109245	0.00567393	0.0356365
109	2222	2016	Weifang	0.443601	0.465597	155.161	98.85	95.98	67	556	0.00017837	0.00039371	0.000190838	0	0.0477153	0.0828856	0.116708	0.00731174	0.0412505
109	2222	2017	Weifang	0.441261	0.465597	194.053	95.7	96.82	63	558	0.000158553	0.000303113	0.00017823	0	0.047752	0.0725578	0.123796	0.0089592	0.0443401
109	2222	2018	Weifang	0.442653	0.46703	545.356	97.22	96.25	59	560	0.000144092	0.000225025	0.000168248	0	0.0497334	0.0639526	0.130647	0.0105875	0.0462005
109	2222	2019	Weifang	0.447378	0.470048	221.703	97.85	96.63	54	562	0.000133291	0.000156109	0.000160192	0	0.0482957	0.0585589	0.119919	0.0127334	0.051228
109	2222	2020	Weifang	0.447741	0.474513	313.98	98.46	96.37	47	564	0.000125075	9.39601e-05	0.000153667	0	0.0489246	0.0550484	0.123734	0.0155734	0.0596157
109	2222	2021	Weifang	0.484936	0.513892	315.217	98.46	96.55	38	566	0.000118729	3.6856e-05	0.000148327	0	0.0503102	0.0521377	0.14986	0.018215	0.0665675
110	2222	2010	Tai'an	0.504509	0.602809	255.272	88.96	99.53	58	718	0.000121457	0.0017957	0.000484023	0	0.0507888	0.0786857	0.0693834	0.00155578	0.0103643
110	2222	2011	Tai'an	0.532981	0.626514	254.136	90.79	99.42	58	721	0.000175517	0.00169822	0.000398005	0	0.0518031	0.0740431	0.0790278	0.00184548	0.0120293
110	2222	2012	Tai'an	0.549729	0.645581	254.41	92.85	99.8	57	720	0.000153853	0.00129651	0.000331635	0	0.0526616	0.0695574	0.0790278	0.00242808	0.015963
110	2222	2013	Tai'an	0.583612	0.686292	254.442	94.51	98.47	57	720	0.000132895	0.00097215	0.000293196	0	0.0538598	0.0652305	0.096485	0.00302396	0.0194224
110	2222	2014	Tai'an	0.610526	0.717779	252.995	95.37	98.2	57	724	0.000143586	0.000740194	0.000280084	0	0.0548582	0.0610661	0.104983	0.0035076	0.0213434
110	2222	2015	Tai'an	0.644572	0.757623	250.059	95.67	98.76	57	729	0.000157599	0.000700284	0.00029252	0	0.0561844	0.0570624	0.110686	0.00412483	0.0237612
110	2222	2016	Tai'an	0.788735	0.896688	263.62	96.1	98.08	56	729	0.000124497	0.00032544	0.000322031	0	0.0609766	0.0532213	0.116172	0.00498969	0.0272428
110	2222	2017	Tai'an	0.800821	0.910142	207.166	96.65	93.68	56	729	0.000124446	0.000231907	0.000354457	0	0.0604762	0.0495445	0.125699	0.00582293	0.0299138
110	2222	2018	Tai'an	0.808682	0.919051	305.059	97.03	89.05	55	729	0.000136548	0.000234367	0.000385056	0	0.0606026	0.0462937	0.128469	0.00682548	0.0331165
110	2222	2019	Tai'an	0.822628	0.93487	144.44	96.99	86.67	53	729	0.000146207	0.000232892	0.000413582	0	0.0598954	0.0437025	0.0907005	0.00810364	0.0377138
110	2222	2020	Tai'an	0.825693	0.938561	419.089	97.86	85.43	49	729	0.000155655	0.000227649	0.000439895	0	0.0613807	0.0415128	0.0978516	0.00949064	0.0426784
110	2222	2021	Tai'an	0.837972	0.950308	527.241	98.1	84.77	42	729	0.000164115	0.000218939	0.000463948	0	0.0623307	0.0394876	0.107284	0.0107165	0.04641
111	2222	2010	Rizhao	0.651645	0.690165	441.873	90.37	95.29	78	538	0.000459314	0.00228308	0.000341919	0	0.0556285	0.0198765	0.068287	0.00435514	0.0161011
111	2222	2011	Rizhao	0.676702	0.733545	441.588	90.15	96.74	72	540	0.000384177	0.00275269	0.000331841	0	0.0570153	0.0198765	0.0819579	0.00498191	0.0189761
111	2222	2012	Rizhao	0.717651	0.757479	440.538	92.98	99.53	68	539	0.000321471	0.00230407	0.000293483	0	0.0588306	0.0198765	0.0920045	0.00626231	0.0250919
111	2222	2013	Rizhao	0.738571	0.778317	441.792	94.49	98.93	63	541	0.000579126	0.00193888	0.000267134	0	0.0596151	0.0198765	0.100392	0.00754184	0.0308934
111	2222	2014	Rizhao	0.766188	0.8078	428.591	94.5	99.11	59	548	0.000292303	0.00159786	0.000278041	0	0.0605448	0.0198765	0.110381	0.00816008	0.0333108
111	2222	2015	Rizhao	0.797619	0.845391	438.905	97.58	99.05	55	552	0.00026517	0.00165866	0.000282454	0	0.0620451	0.0198727	0.114189	0.00795702	0.0321156
111	2222	2016	Rizhao	0.821047	0.879485	410	96.05	87.38	51	549	0.000265372	0.000961428	0.000291677	0	0.0609532	0.019912	0.123373	0.00890972	0.0360357
111	2222	2017	Rizhao	0.872946	0.909537	379.243	96.99	71.59	48	546	0.00029555	0.0007673	0.000299897	0	0.0598559	0.0194823	0.137872	0.0101008	0.0399121
111	2222	2018	Rizhao	0.859953	0.890985	642.997	97.19	88.82	42	544	0.000355879	0.000599588	0.000307378	0	0.0634586	0.0220904	0.151423	0.00982027	0.0438276
111	2222	2019	Rizhao	0.858393	0.906902	256.058	97.62	98	45	542	0.000364658	0.000654343	0.000314165	0	0.0630838	0.0218512	0.131927	0.0107776	0.0478106
111	2222	2020	Rizhao	0.932559	1.00134	955.34	97.89	94.3	35	541	0.000360848	0.000432375	0.000320308	0	0.0691533	0.0218512	0.134695	0.0122786	0.0549046
111	2222	2021	Rizhao	0.958423	1.03876	580.645	98.22	96.83	31	540	0.000365597	0.000325626	0.000325853	0	0.0686827	0.0218512	0.149488	0.0129783	0.0580906
112	2222	2010	Liaocheng	0.255659	0.350454	221.191	90.42	90.42	143	687	0.000518344	0.00178464	0.000167004	0	0.0403411	0.0301912	0.0500816	0.00348882	0.00770696
112	2222	2011	Liaocheng	0.275767	0.315523	224.5	90.3	92.2	129	694	0.000283539	0.00141988	0.000180098	0	0.0404829	0.0301912	0.0598212	0.00384305	0.00880062
112	2222	2012	Liaocheng	0.286223	0.354361	220.072	91.17	95.5	117	683	0.000140094	0.00119275	0.000147207	0	0.041988	0.0301912	0.0676167	0.00473893	0.012152
112	2222	2013	Liaocheng	0.306322	0.38179	230.248	94.34	98.37	106	665	0.000113428	2.29788e-05	0.000130635	0	0.0437047	0.0301912	0.0740823	0.00546623	0.0146103
112	2222	2014	Liaocheng	0.378742	0.473063	209.585	95.17	98.59	96	681	0.000102417	0.000941695	0.00011314	0	0.0464809	0.0301912	0.0803944	0.00642168	0.01743
112	2222	2015	Liaocheng	0.418868	0.489982	227.199	95.57	97.64	87	692	9.95777e-05	0.000793565	0.000109768	0	0.04747	0.0301912	0.0852837	0.00727003	0.0199317
112	2222	2016	Liaocheng	0.433705	0.50482	195.103	100	81.2	78	691	9.18231e-05	0.000656951	0.000108912	0	0.0457242	0.0301912	0.0915136	0.00851821	0.023656
112	2222	2017	Liaocheng	0.436792	0.511839	184.359	96.27	66.12	71	691	5.90262e-05	0.000515536	0.000108145	0	0.0432204	0.0301912	0.096232	0.00916745	0.0254813
112	2222	2018	Liaocheng	0.454838	0.541854	202.016	96.98	58.5	60	691	5.94498e-05	0.000316825	0.000107435	0	0.0430853	0.0298736	0.100836	0.00994991	0.0274689
112	2222	2019	Liaocheng	0.494293	0.588048	96.7543	97.44	54.75	58	691	7.11563e-05	0.000197521	0.000106778	0	0.0434447	0.0222809	0.068819	0.0145747	0.0307812
112	2222	2020	Liaocheng	0.683082	0.716314	204.633	97.87	52.78	53	691	6.54328e-05	7.9687e-05	0.00010617	0	0.0491642	0.0218139	0.0727027	0.0167091	0.0351112
112	2222	2021	Liaocheng	0.722714	0.764556	493.827	98.23	51.72	46	691	6.7262e-05	7.00848e-05	0.000105607	0	0.0520952	0.021797	0.0847258	0.0187553	0.0398936
113	2222	2010	Binzhou	0.291771	0.346979	287.844	92.35	78.57	81	394	0.00040753	0.00191829	0.000405875	0	0.0409507	0.0361939	0.0786191	0.00254836	0.0121057
113	2222	2011	Binzhou	0.389167	0.459271	285.742	92.35	79.12	81	397	0.000301683	0.00180106	0.000326848	0	0.0445451	0.0361939	0.0930316	0.0031452	0.0158415
113	2222	2012	Binzhou	0.472292	0.516979	285.595	93.86	82	81	397	0.000338438	0.00160607	0.000315776	0	0.0475129	0.0361939	0.102254	0.00407686	0.0218449
113	2222	2013	Binzhou	0.443864	0.520497	285.055	92.82	83.46	81	395	0.00024446	0.00123343	0.000245381	0	0.0472133	0.0361958	0.110562	0.00456437	0.0249403
113	2222	2014	Binzhou	0.446377	0.523177	281.422	93.29	92.01	81	400	0.000217379	0.00194845	0.00022552	0	0.0486311	0.0361902	0.117318	0.00499433	0.0272898
113	2222	2015	Binzhou	0.558651	0.639457	278.585	95.66	82.59	79	403	0.000313303	0.00130637	0.000228001	0	0.05123	0.0362219	0.120847	0.00562451	0.0311143
113	2222	2016	Binzhou	0.56679	0.643648	286.617	95.7	54.76	75	405	0.000272093	0.00213349	0.000224044	0	0.0472041	0.0360201	0.126374	0.00645553	0.0358515
113	2222	2017	Binzhou	0.574442	0.650123	146.954	97.01	76.5	64	406	0.000237049	0.000958338	0.000220318	0	0.0502623	0.0373504	0.132695	0.00638068	0.0366209
113	2222	2018	Binzhou	0.579715	0.650813	210.547	97.5	79	54	407	0.000270944	0.000732702	0.000216752	0	0.051204	0.0330758	0.134288	0.00747563	0.0379531
113	2222	2019	Binzhou	0.609385	0.681363	274.555	97.81	81.5	53	408	0.000239669	0.000442847	0.000213356	0	0.0529776	0.0336811	0.123982	0.00756144	0.0391008
113	2222	2020	Binzhou	0.574626	0.599966	328.777	98.04	79.02	49	409	0.00023812	0.000224887	0.000210148	0	0.0509922	0.0336773	0.126742	0.00875067	0.0460102
113	2222	2021	Binzhou	0.641766	0.718746	503.778	98.26	78.54	40	409	0.000236703	0.000220899	0.000207124	0	0.0550427	0.0336773	0.146556	0.00954078	0.050636
114	2222	2010	Heze	0.225509	0.251246	253.713	79.49	100.03	126	783	0.000490989	0.00203848	0.000500625	0	0.0387073	0.059125	0.020623	0.00158551	0.00223977
114	2222	2011	Heze	0.242912	0.269548	253.444	80.57	100.03	116	790	0.000363362	0.00238169	0.000338951	0	0.0394575	0.0555996	0.0290672	0.00204781	0.00363189
114	2222	2012	Heze	0.261296	0.287932	252.575	80.52	100	107	782	0.000224263	0.00178041	0.000292713	0	0.0401551	0.0513997	0.0349382	0.00267902	0.00544526
114	2222	2013	Heze	0.274042	0.300678	258.747	91.82	100	99	782	0.000170071	0.00131972	0.000219792	0	0.0416906	0.0464918	0.0348517	0.00350372	0.00729883
114	2222	2014	Heze	0.292966	0.319786	238.951	92.97	100	91	815	0.000146446	0.00108675	0.000199791	0	0.0422897	0.0408945	0.0457179	0.00462007	0.00881044
114	2222	2015	Heze	0.313531	0.34013	257.025	93.63	99.12	84	818	0.000137625	0.000898316	0.000161285	0	0.0430415	0.0347105	0.0498351	0.0061786	0.010542
114	2222	2016	Heze	0.375589	0.407981	216.454	94.29	98.05	77	812	0.00010722	0.000545275	0.00015974	0	0.0449786	0.0281491	0.0531955	0.00892221	0.0131242
114	2222	2017	Heze	0.439305	0.480582	204.042	96.49	96.12	71	810	8.03971e-05	0.000315815	0.000132314	0	0.0471569	0.0215355	0.0589346	0.013164	0.0157019
114	2222	2018	Heze	0.504162	0.546324	213.073	96.81	96.25	58	810	7.33755e-05	0.000147581	0.00013147	0	0.0495524	0.0165173	0.0646131	0.0187777	0.0180252
114	2222	2019	Heze	0.541073	0.597078	119.981	97.54	97	57	810	6.52984e-05	0.000151829	0.000109828	0	0.0507197	0.0140606	0.0725773	0.024075	0.0205058
114	2222	2020	Heze	0.626479	0.689994	215.002	97.56	97.3	53	810	5.65544e-05	8.58992e-05	0.000109984	0	0.0543052	0.0128574	0.0741602	0.0300474	0.0243423
114	2222	2021	Heze	0.552648	0.576267	535.54	97.75	97.37	48	810	5.2703e-05	7.29667e-05	9.25996e-05	0	0.0529252	0.0119868	0.0866308	0.0356743	0.0277089
115	2222	2010	Kaifeng	0.447083	0.507914	182.594	87.47	88.35	347	830	0.000557387	0.00289021	0.00369945	0	0.0435059	0.0165099	0.0312383	0.00345162	0.00305856
115	2222	2011	Kaifeng	0.494724	0.518467	182.589	86.25	88.95	297	843	0.000710244	0.00346307	0.00245351	0	0.0448201	0.0165715	0.0382056	0.00396895	0.00408644
115	2222	2012	Kaifeng	0.506673	0.544538	177.994	88	93.7	254	845	0.000574422	0.00272054	0.00188291	0	0.0466352	0.01648	0.0445848	0.00486889	0.00595413
115	2222	2013	Kaifeng	0.53295	0.570919	181.383	76.72	100	217	858	0.000429321	0.00212958	0.00147445	0	0.0477398	0.0166163	0.0418493	0.00569569	0.00763738
115	2222	2014	Kaifeng	0.597318	0.645928	172.154	78.24	100	186	886	0.00043166	0.00208474	0.00142034	0	0.050318	0.0164164	0.0587097	0.00647055	0.00911272
115	2222	2015	Kaifeng	0.597486	0.649286	185.51	94.11	99.28	159	860	0.000263136	0.0015111	0.00105342	0	0.0520377	0.0167135	0.0649202	0.00725158	0.0110105
115	2222	2016	Kaifeng	0.600203	0.649597	164.689	94	98.09	136	869	0.000106695	0.000233699	0.000944753	0	0.0519294	0.0162763	0.072041	0.00838853	0.0128451
115	2222	2017	Kaifeng	0.650902	0.752487	193.483	100	93.98	116	879	6.48301e-05	7.64692e-05	0.000824547	0	0.0546676	0.0169265	0.0782774	0.00937213	0.0156017
115	2222	2018	Kaifeng	0.739071	0.827276	165.605	96.1	90.02	64	888	5.14364e-05	3.37077e-05	0.00072716	0	0.0566709	0.0153441	0.0835386	0.0111362	0.0172434
115	2222	2019	Kaifeng	0.799639	0.905865	140.583	96.36	91	61	898	3.72705e-05	2.48394e-05	0.000647085	0	0.0590436	0.0184435	0.100399	0.0102071	0.0191555
115	2222	2020	Kaifeng	0.846024	0.951776	188.339	96	93.53	55	908	3.02567e-05	2.65904e-05	0.000580541	0	0.0612269	0.0154767	0.094848	0.0132243	0.0213939
115	2222	2021	Kaifeng	0.879601	1.02141	283.186	96.35	93.87	47	917	2.56102e-05	2.62249e-05	0.000524684	0	0.063569	0.0174253	0.103513	0.012597	0.0229797
116	2222	2010	Pingdingshan	0.294661	0.342105	65.509	92.8	88.4	66	683	0.000304868	0.00572466	0.00299936	0	0.0405392	0.0238279	0.046332	0.00406043	0.00797975
116	2222	2011	Pingdingshan	0.296053	0.344256	71.9894	92.97	89.47	66	694	0.000261203	0.00422852	0.00223417	0	0.0407808	0.0238316	0.053894	0.00437196	0.00871888
116	2222	2012	Pingdingshan	0.299216	0.357034	83.1067	93.16	91.86	66	690	0.000340835	0.00452422	0.00257667	0	0.0415027	0.0238222	0.0542248	0.00519949	0.0113006
116	2222	2013	Pingdingshan	0.307186	0.366903	99.9702	93.16	95.6	66	680	0.000368314	0.00465319	0.00237082	0	0.0425008	0.0238409	0.0511066	0.00594376	0.0138325
116	2222	2014	Pingdingshan	0.311403	0.371479	118.943	91.76	93.73	66	707	0.000233962	0.00405955	0.00228746	0	0.0422532	0.0238017	0.0599206	0.00647627	0.0147687
116	2222	2015	Pingdingshan	0.318774	0.378851	152.638	94.91	99.96	66	713	0.000207808	0.00447484	0.00229499	0	0.0439085	0.0238858	0.0620182	0.00714554	0.0166404
116	2222	2016	Pingdingshan	0.320402	0.379463	207.951	99.94	98.14	65	714	9.86524e-05	0.000708047	0.00218044	0	0.0444149	0.0237083	0.0679086	0.00814927	0.0192045
116	2222	2017	Pingdingshan	0.329661	0.379463	308.966	98.49	88.99	65	714	0.000101328	0.000695565	0.00210944	0	0.0435654	0.0240913	0.074943	0.0089581	0.0220014
116	2222	2018	Pingdingshan	0.353481	0.379463	286.475	98.41	77.85	65	714	9.10618e-05	0.000502941	0.00205135	0	0.0421291	0.0219091	0.0806215	0.0107875	0.0244957
116	2222	2019	Pingdingshan	0.353545	0.387543	151.656	98.33	72.45	60	714	8.71845e-05	0.000333421	0.00199901	0	0.0407425	0.0278726	0.0905989	0.00935894	0.0271829
116	2222	2020	Pingdingshan	0.353545	0.387543	339.811	98.58	70.13	51	714	8.44786e-05	0.000172557	0.00195428	0	0.0414701	0.0231982	0.0953086	0.0122098	0.0301544
116	2222	2021	Pingdingshan	0.353545	0.397098	649.123	98.96	69.1	46	714	8.24113e-05	0.000173229	0.00191468	0	0.043178	0.0252683	0.105565	0.0123425	0.033517
6	2015	2010	Hebi	0.840055	0.934922	239.29	84.39	92.64	63	743	0.000574261	0.00488698	0.0011832	0	0.060377	0.00589998	0.0502265	0.00407794	0.00592771
6	2015	2011	Hebi	0.959212	1.07699	236.301	82.79	92.66	63	752	0.000417384	0.00322411	0.00102316	0	0.0645889	0.00589998	0.0572155	0.00436163	0.00651899
6	2015	2012	Hebi	1.00871	1.12649	237.75	85.61	92.6	63	747	0.000350136	0.00277135	0.000890361	0	0.066525	0.00589998	0.0630388	0.00523723	0.0088022
6	2015	2013	Hebi	1.01146	1.13199	233.737	88.34	94.25	63	760	0.000248287	0.00259311	0.000765691	0	0.0671024	0.00589998	0.0695715	0.00607987	0.0106905
6	2015	2014	Hebi	1.03712	1.16315	232.337	80	93.5	63	765	0.000209913	0.00222606	0.000665958	0	0.0671719	0.00589998	0.0805415	0.00681557	0.0124284
6	2015	2015	Hebi	1.03987	1.16453	229.803	93.64	95.11	63	775	0.0001901	0.00195453	0.000622317	1	0.0686707	0.00589998	0.0853593	0.00765423	0.0143114
6	2015	2016	Hebi	1.03987	1.16453	228.1	91.69	95.31	63	782	0.000128779	0.000590358	0.000590209	1	0.068497	0.00589998	0.0921969	0.00847296	0.0161742
6	2015	2017	Hebi	1.04789	1.17278	162.224	95.62	98.9	64	790	0.000131056	0.000182645	0.000557446	1	0.0692983	0.00589998	0.0991772	0.00915951	0.0178471
6	2015	2018	Hebi	1.0561	1.23263	156.596	96.05	92.15	55	798	0.000133412	0.000101086	0.000523004	1	0.0694283	0.00567018	0.103275	0.00990948	0.0186533
6	2015	2019	Hebi	1.09582	1.26986	105.749	96.54	89	100	806	0.000102029	8.56995e-05	0.000496364	1	0.0696565	0.00850434	0.119729	0.00764656	0.0218159
6	2015	2020	Hebi	1.16805	1.34499	121.433	96.74	89.14	57	814	9.40267e-05	6.70827e-05	0.000469618	1	0.0725578	0.00785419	0.124192	0.00930045	0.0251457
6	2015	2021	Hebi	1.26127	1.41906	877.193	99.65	89.14	50	822	9.05719e-05	4.83402e-05	0.000447882	1	0.0796833	0.00791771	0.135149	0.0109838	0.0307781
117	2222	2010	Puyang	0.304266	0.387014	139.365	85.16	95.19	68	961	0.000676403	0.00170869	0.00154382	0	0.0413428	0.00967948	0.0356432	0.00499698	0.00401341
117	2222	2011	Puyang	0.319503	0.410455	136.872	86	94.86	68	977	0.000285158	0.00111649	0.000880809	0	0.0419542	0.010864	0.0427337	0.00518373	0.00517985
117	2222	2012	Puyang	0.319503	0.410455	134.809	86	95.24	68	988	0.000353339	0.00114595	0.000798522	0	0.0419687	0.00952068	0.0483301	0.00719569	0.00725777
117	2222	2013	Puyang	0.401426	0.473162	134.795	86	95.2	68	1009	0.000274396	0.00089268	0.000639836	0	0.0443477	0.0110713	0.0471537	0.00726523	0.00927457
117	2222	2014	Puyang	0.426289	0.497373	129.465	92.31	97.08	68	1014	0.000207896	0.000700773	0.000541813	0	0.0459891	0.00931704	0.0639881	0.0092846	0.0102606
117	2222	2015	Puyang	0.444222	0.508835	121.111	93.58	98.75	67	1024	0.000204851	0.000625548	0.000484625	0	0.0467931	0.0113497	0.0681984	0.00849943	0.011567
117	2222	2016	Puyang	0.483978	0.550048	104.788	93.9	99.24	66	1036	0.000106439	0.000118146	0.000435104	0	0.0481474	0.00905548	0.0751549	0.0120228	0.0137764
117	2222	2017	Puyang	0.535339	0.601719	97.4491	95.7	95.93	64	1048	6.58235e-05	2.99357e-05	0.000362193	0	0.049474	0.0117234	0.0828942	0.0106956	0.0161971
117	2222	2018	Puyang	0.543935	0.610554	130.733	96.53	96.07	63	1060	5.34125e-05	1.66483e-05	0.000301593	0	0.0500115	0.00917318	0.087232	0.0149606	0.0184091
117	2222	2019	Puyang	0.55277	0.620344	65.1613	97.13	91	63	1072	3.76521e-05	1.51667e-05	0.000251196	0	0.0492107	0.0108752	0.0832661	0.0142402	0.0210738
117	2222	2020	Puyang	0.555158	0.622732	94.6812	97.7	90.86	58	1084	3.14941e-05	1.65659e-05	0.000209272	0	0.049478	0.00965893	0.083478	0.017425	0.0235041
117	2222	2021	Puyang	0.56501	0.633329	367.816	98.41	90.86	51	1096	2.62653e-05	1.28912e-05	0.000174388	0	0.0513495	0.0107145	0.0904475	0.0172931	0.0260585
118	2222	2010	Xuchang	0.550641	0.623299	147.762	96.93	97.69	69	980	0.000135021	0.000912101	0.000253419	0	0.0509107	0.0283808	0.0545622	0.00251213	0.00554219
118	2222	2011	Xuchang	0.556045	0.63791	174.204	96.96	97.74	69	989	0.000209323	0.00131235	0.000180084	0	0.051367	0.0283808	0.0683757	0.00293956	0.00714347
118	2222	2012	Xuchang	0.556445	0.638311	146.38	96.96	97.91	68	989	0.000161937	0.00102527	0.00014013	0	0.0512668	0.0283808	0.0749127	0.00359365	0.00972512
118	2222	2013	Xuchang	0.576661	0.658327	172.513	96.97	98.8	68	999	0.000125873	0.000862213	0.000112317	0	0.0521924	0.0283808	0.0698937	0.00426465	0.0122189
118	2222	2014	Xuchang	0.595903	0.676843	144.724	96.99	98.7	67	1004	9.472e-05	0.000674693	9.16151e-05	0	0.052661	0.0283789	0.0933452	0.00463584	0.0136423
118	2222	2015	Xuchang	0.608165	0.690814	170.561	97	99.2	66	1011	0.000126241	0.000618184	8.35209e-05	0	0.053304	0.0284032	0.0970018	0.00523403	0.0158015
118	2222	2016	Xuchang	0.674605	0.760456	141.814	90.53	96.01	65	1016	6.6723e-05	0.000220518	7.13229e-05	0	0.054364	0.028179	0.10643	0.00607675	0.018654
118	2222	2017	Xuchang	0.721565	0.824573	168.4	98	94.29	64	1022	3.58139e-05	0.000113348	6.24841e-05	0	0.0567631	0.0302696	0.118083	0.00616868	0.0207845
118	2222	2018	Xuchang	0.771505	0.883866	108.784	98.02	97.67	63	1027	2.94699e-05	9.26002e-05	5.51805e-05	0	0.0588019	0.0218083	0.126917	0.00903665	0.022448
118	2222	2019	Xuchang	0.816486	0.931055	127.008	98.04	96	60	1032	3.04818e-05	6.70952e-05	4.90752e-05	0	0.0602025	0.0226023	0.126917	0.00946898	0.0246103
118	2222	2020	Xuchang	0.858035	0.974275	145.371	98.1	96.55	53	1036	2.83057e-05	3.53301e-05	4.39001e-05	0	0.0618591	0.0226004	0.159091	0.0104392	0.0275274
118	2222	2021	Xuchang	0.889792	1.0107	253.411	98.93	96.73	44	1040	2.53947e-05	2.75303e-05	3.9477e-05	0	0.0637364	0.0226004	0.168909	0.0110405	0.0293073
119	2222	2010	Luohe	0.692194	0.846465	226.495	92.27	99.35	76	1025	0.0004828	0.00110148	0.000592474	0	0.0570903	0.00832312	0.0468596	0.00422772	0.00447336
119	2222	2011	Luohe	0.71838	0.878487	229.222	93.06	99.35	74	1056	0.000204302	0.00141474	0.0005459	0	0.0580756	0.00832312	0.0522938	0.0047302	0.005607
119	2222	2012	Luohe	0.71838	0.886129	228.367	90	99.34	73	1051	0.000163485	0.00119199	0.00051287	0	0.057943	0.00832312	0.0560218	0.00595486	0.00827712
119	2222	2013	Luohe	0.905972	1.10921	233.016	95	99.98	71	1269	0.000135367	0.000902726	0.000474793	0	0.0647793	0.00832312	0.0565235	0.00689492	0.0103302
119	2222	2014	Luohe	0.726932	0.890007	231.624	96.25	99.98	69	991	9.61004e-05	0.000678479	0.000387289	0	0.0590431	0.00832312	0.0678286	0.00757172	0.0122137
119	2222	2015	Luohe	0.728369	0.890007	246.18	97.5	99.88	67	996	6.02764e-05	0.000415929	0.000347273	0	0.0592416	0.00832312	0.0706744	0.00849835	0.0141673
119	2222	2016	Luohe	0.793298	0.926977	215.613	97.5	100	65	1034	6.69648e-05	6.36132e-05	0.000320422	0	0.0607302	0.00832312	0.0774881	0.0103637	0.0181819
119	2222	2017	Luohe	0.846426	0.955977	194.007	97.5	88.87	63	1029	4.77276e-05	7.34294e-05	0.000288577	0	0.0603208	0.00832312	0.0838629	0.0110581	0.0198704
119	2222	2018	Luohe	0.913789	1.03393	157.846	97.5	99.3	61	1029	4.48321e-05	4.72882e-05	0.000260625	0	0.0642032	0.00813443	0.0891479	0.0121558	0.0217145
119	2222	2019	Luohe	0.953566	1.07493	121.228	100	100	59	1029	3.14582e-05	3.884e-05	0.000236022	0	0.0657182	0.0100064	0.116524	0.0106592	0.02337
119	2222	2020	Luohe	0.983391	1.10742	274.91	100	98.33	55	1029	2.72546e-05	1.23844e-05	0.000214308	0	0.067354	0.00955804	0.131767	0.0129427	0.028007
119	2222	2021	Luohe	0.996812	1.12344	451.128	99.99	98.35	49	1029	2.39828e-05	1.18398e-05	0.000195095	0	0.0688299	0.00960662	0.145436	0.0137719	0.0303788
120	2222	2010	Sanmenxia	0.114043	0.124238	453.461	90.21	34.07	100	219	0.000176582	0.0056214	0.00219703	0	0.0284079	0.0110172	0.0732455	0.00484281	0.0115659
120	2222	2011	Sanmenxia	0.114043	0.124238	608.599	74.62	34.01	94	215	0.000222837	0.0041963	0.00157499	0	0.02788	0.00988686	0.0881078	0.0059126	0.0135276
120	2222	2012	Sanmenxia	0.114043	0.124238	461.84	96.55	34.16	89	215	0.000215982	0.00348339	0.00138455	0	0.029129	0.0110209	0.0975338	0.00639007	0.0170751
120	2222	2013	Sanmenxia	0.114043	0.124238	605.441	97	34.16	83	216	0.000214384	0.00328067	0.00133927	0	0.0299721	0.00988312	0.10209	0.0080488	0.0198973
120	2222	2014	Sanmenxia	0.113758	0.124047	458.349	100	33.52	77	217	0.000202441	0.00298878	0.00124506	0	0.0293959	0.0110228	0.108024	0.00729498	0.0199535
120	2222	2015	Sanmenxia	0.147466	0.159661	601.599	85	32.88	72	217	0.000216202	0.00207488	0.00126576	0	0.0299167	0.00988125	0.108936	0.00892136	0.0223674
120	2222	2016	Sanmenxia	0.186405	0.212367	455.904	95.8	36.79	67	218	0.000105557	0.000650446	0.0011881	0	0.0322913	0.0110246	0.115884	0.00884709	0.0250056
120	2222	2017	Sanmenxia	0.186687	0.212649	580.478	97	32.19	62	218	3.98372e-05	0.000246611	0.00112927	0	0.0323944	0.00987938	0.126876	0.0106714	0.0276628
120	2222	2018	Sanmenxia	0.189024	0.212661	488.269	97	37.1	57	218	3.49823e-05	0.000182744	0.00107946	0	0.0327431	0.0110583	0.134048	0.00985371	0.0287351
120	2222	2019	Sanmenxia	0.195274	0.214567	769.163	97.6	37.7	55	218	2.75108e-05	0.000109753	0.00103706	0	0.0345331	0.00982334	0.125786	0.0126892	0.0336915
120	2222	2020	Sanmenxia	0.228982	0.254663	739.863	97.81	36.07	48	219	2.17854e-05	6.66639e-05	0.0010008	0	0.035435	0.0110863	0.143232	0.0115974	0.0347898
120	2222	2021	Sanmenxia	0.233886	0.260233	1415.93	98.77	36.72	42	219	2.08359e-05	6.49057e-05	0.000969648	0	0.039426	0.00982707	0.156553	0.0140366	0.0379385
121	2222	2010	Xinyang	0.133178	0.152916	1022.05	67.49	98.72	46	462	0.000401499	0.00437559	0.00141549	0	0.0398528	0.00141241	0.0251533	0.0307684	0.00268537
121	2222	2011	Xinyang	0.142039	0.16305	1014.53	74.84	98.76	46	465	0.000212014	0.00305226	0.00134548	0	0.0407894	0.00173375	0.0330829	0.0332971	0.00406052
121	2222	2012	Xinyang	0.151271	0.173715	1040.32	47.99	98.71	46	454	0.000157399	0.00244464	0.00116739	0	0.0388791	0.00215785	0.0368541	0.0315384	0.00475585
121	2222	2013	Xinyang	0.195821	0.224923	1032.78	80.69	98.8	46	543	0.000117896	0.00190225	0.00100119	0	0.0431279	0.00272206	0.0282888	0.0374718	0.00809629
121	2222	2014	Xinyang	0.174751	0.200678	1006.73	88.99	99.14	47	475	9.2905e-05	0.00141032	0.000784935	0	0.0432225	0.00348431	0.0479754	0.0360677	0.00942101
121	2222	2015	Xinyang	0.175223	0.201135	952.995	87.78	99.32	48	478	8.18236e-05	0.000939756	0.00069048	0	0.0428563	0.00453241	0.0537426	0.0339002	0.0111478
121	2222	2016	Xinyang	0.18508	0.212447	1184.39	87.78	87.02	49	497	2.37044e-05	0.000214967	0.000620948	0	0.0424716	0.00599339	0.0571506	0.03103	0.0130363
121	2222	2017	Xinyang	0.193195	0.221762	1134.47	81.9	97.92	50	496	3.21956e-05	0.000347272	0.000552036	0	0.043655	0.00806717	0.0621068	0.0276248	0.0152645
121	2222	2018	Xinyang	0.197586	0.233956	1252.3	93.4	56.96	52	496	2.05049e-05	0.000124376	0.000492679	0	0.0392354	0.0106697	0.0684125	0.0229143	0.0162408
121	2222	2019	Xinyang	0.208583	0.244993	307.629	97.09	81.62	58	496	1.40058e-05	0.000114364	0.000442568	0	0.0387011	0.0132703	0.0807382	0.0206125	0.018076
121	2222	2020	Xinyang	0.210368	0.258484	1462.3	95.41	61.87	40	496	1.29857e-05	5.44672e-05	0.000399509	0	0.0420009	0.0158616	0.0856707	0.0196822	0.0208091
121	2222	2021	Xinyang	0.212089	0.260205	1230.77	99.18	76.59	38	496	1.16797e-05	3.43169e-05	0.000362526	0	0.0434618	0.0187592	0.0952351	0.0188975	0.0238343
122	2222	2010	Zhoukou	0.133874	0.162639	194.38	84.11	96.66	57	1024	0.000190043	0.000794689	0.000323779	0	0.0350272	0.0102344	0.0165209	0.00658798	1.75017e-05
122	2222	2011	Zhoukou	0.147086	0.178694	192.159	85	96.65	57	1036	0.000461701	0.00117481	0.000238621	0	0.0355493	0.0100643	0.022554	0.00806238	0.000897072
122	2222	2012	Zhoukou	0.159769	0.195385	193.613	86	96.79	57	1028	0.000421296	0.000966405	0.000183214	0	0.0361861	0.0102474	0.0268789	0.00991622	0.00227047
122	2222	2013	Zhoukou	0.168014	0.205418	210.464	89	95.89	57	945	0.000316719	0.000687492	0.000136537	0	0.036964	0.0100513	0.022766	0.012063	0.00417361
122	2222	2014	Zhoukou	0.176163	0.213611	192.349	90.34	95.32	57	1034	0.000316475	0.000544321	0.000115007	0	0.0369062	0.0102642	0.0375115	0.0132585	0.00450896
122	2222	2015	Zhoukou	0.18661	0.224112	192.29	90.5	96.36	57	1040	0.000215136	0.000460379	9.7614e-05	0	0.0374164	0.0100345	0.0398404	0.0151301	0.00554041
122	2222	2016	Zhoukou	0.195061	0.224279	171.705	93.22	99.35	57	1042	7.68405e-05	0.000125407	8.54856e-05	0	0.0381573	0.0102829	0.0440658	0.0168116	0.00676901
122	2222	2017	Zhoukou	0.201081	0.230215	213.089	95.1	98.42	58	1043	3.61982e-05	4.85902e-05	7.47658e-05	0	0.0385926	0.0100139	0.0490307	0.01926	0.00813998
122	2222	2018	Zhoukou	0.212316	0.241935	203.582	92.99	99	58	1043	2.304e-05	3.20267e-05	6.59637e-05	0	0.0388297	0.0103558	0.0551698	0.0211988	0.00978406
122	2222	2019	Zhoukou	0.220326	0.252924	97.8504	96.79	95.5	56	1044	2.16695e-05	2.19208e-05	5.86525e-05	0	0.0383994	0.00990741	0.0683043	0.0246605	0.0115474
122	2222	2020	Zhoukou	0.231764	0.264863	242.624	96.71	96.01	50	1044	1.95605e-05	2.82614e-05	5.25365e-05	0	0.039677	0.0103857	0.0668404	0.0269158	0.0136888
122	2222	2021	Zhoukou	0.297183	0.362485	262.321	97.14	95.97	44	1044	1.76863e-05	3.50861e-05	4.73626e-05	0	0.0425925	0.00994104	0.0731373	0.0314994	0.0160326
123	2222	2010	Zhumadian	0.119406	0.141285	139.824	79.07	97.73	70	587	0.000559429	0.0016412	0.00135467	0	0.0350765	0.00923857	0.0190574	0.00788578	0.00198775
123	2222	2011	Zhumadian	0.122257	0.147583	147.92	80.41	97.73	70	591	0.000438861	0.00235929	0.00108611	0	0.0353801	0.00929275	0.026148	0.00949124	0.0032968
123	2222	2012	Zhumadian	0.147782	0.173705	160.706	80.14	97.82	70	596	0.000390321	0.00184544	0.000894225	0	0.0362934	0.0091956	0.0308966	0.0116493	0.00491539
123	2222	2013	Zhumadian	0.156998	0.184579	183.836	85.83	98.6	69	594	0.000310579	0.00152587	0.000753688	0	0.0373985	0.00937122	0.0257458	0.0137214	0.00679758
123	2222	2014	Zhumadian	0.162633	0.190943	216.072	92.07	98.73	69	610	0.000248522	0.00116438	0.000617882	0	0.0383028	0.00905361	0.0414255	0.016312	0.0082465
123	2222	2015	Zhumadian	0.171584	0.201154	280.446	92.5	97.46	68	617	0.000210456	0.000871828	0.000552996	0	0.038795	0.00964398	0.046918	0.017405	0.00970817
123	2222	2016	Zhumadian	0.183867	0.215285	407.041	96.66	99.9	66	621	0.000111289	0.000269461	0.000488465	0	0.0406641	0.00859402	0.0497378	0.0215971	0.0112468
123	2222	2017	Zhumadian	0.212324	0.244627	706.978	97.81	90.34	63	623	5.8473e-05	7.28069e-05	0.000446881	0	0.0418688	0.0106024	0.0557861	0.0201511	0.0128483
123	2222	2018	Zhumadian	0.23299	0.268702	588.898	98.36	84.07	59	624	5.19209e-05	5.23072e-05	0.00039788	0	0.0411019	0.00828389	0.0615554	0.0272963	0.0145533
123	2222	2019	Zhumadian	0.248258	0.284633	136.922	98	82	52	625	5.30653e-05	3.5643e-05	0.000368757	0	0.0389285	0.00925725	0.0727416	0.0275037	0.016548
123	2222	2020	Zhumadian	0.262699	0.300319	528.651	98.76	81.24	45	625	4.87063e-05	2.16281e-05	0.000332952	0	0.0415148	0.00900691	0.0765626	0.0316192	0.0191156
123	2222	2021	Zhumadian	0.277341	0.315321	558.428	98.76	80.97	42	625	4.49484e-05	1.76533e-05	0.000312054	0	0.042153	0.00914329	0.0842522	0.034458	0.0215238
124	2222	2010	Jingmen	0.136811	0.162528	1514.97	68.23	87.17	49	242	0.000598029	0.00343036	0.00127913	0	0.0416093	0.0237214	0.0436917	0.00250085	0.00899664
124	2222	2011	Jingmen	0.140197	0.166398	1507.44	65.6	86.74	49	243	0.00027654	0.00235896	0.000890734	0	0.0413867	0.0237214	0.0593822	0.00286975	0.0109083
124	2222	2012	Jingmen	0.143341	0.169623	1505.46	85.35	90.97	49	244	0.00019822	0.00168514	0.000701814	0	0.0439062	0.0237214	0.0699435	0.00362396	0.0149251
124	2222	2013	Jingmen	0.145759	0.172847	1512.68	84.93	92.21	49	242	0.000146808	0.00132807	0.00059276	0	0.0441996	0.0237214	0.0749278	0.00409225	0.0175382
124	2222	2014	Jingmen	0.149797	0.17718	1519.55	84.87	91.1	49	242	0.000130764	0.00118292	0.000527977	0	0.0442	0.0237214	0.0866568	0.00458788	0.020244
124	2222	2015	Jingmen	0.158202	0.185601	1461.38	84.35	94	49	241	0.000115484	0.00111995	0.000499871	0	0.0445805	0.0237214	0.0923267	0.00522182	0.0237702
124	2222	2016	Jingmen	0.163371	0.188404	2780.27	96.49	58.41	49	241	6.1847e-05	0.000402714	0.000465254	0	0.0472898	0.0237214	0.101993	0.00605973	0.0282049
124	2222	2017	Jingmen	0.186598	0.212025	1737.77	95.12	33.27	50	241	5.10819e-05	0.000261135	0.000431333	0	0.0385346	0.0237214	0.11418	0.00688128	0.0333748
124	2222	2018	Jingmen	0.196042	0.222775	1238.23	95.12	34.67	57	241	5.16254e-05	0.000222852	0.000405959	0	0.0363915	0.0260044	0.126367	0.00672175	0.03611
124	2222	2019	Jingmen	0.198371	0.216005	575.385	94.47	34.34	56	241	5.72415e-05	0.000199619	0.000386718	0	0.0327057	0.0260044	0.140339	0.00720983	0.0393497
124	2222	2020	Jingmen	0.206573	0.224262	2926.51	96.8	30.46	41	241	6.06941e-05	0.000103276	0.000371968	0	0.0451653	0.0260044	0.14025	0.00817853	0.0456593
124	2222	2021	Jingmen	0.213946	0.230711	1468.53	97.29	30.84	44	241	5.54244e-05	9.39459e-05	0.000360562	0	0.0377514	0.0260044	0.168965	0.00879543	0.0499023
125	2222	2010	Hsiao-gan	0.123793	0.147587	1501.1	41.62	116.72	62	596	0.0005909	0.00361587	0.0012441	0	0.0420825	0.0291617	0.0244916	0.00230779	0.00425887
125	2222	2011	Hsiao-gan	0.145342	0.165657	1507.2	56.72	110.48	62	594	0.000396774	0.00294837	0.000908721	0	0.0431798	0.0291617	0.0315194	0.00283223	0.00628487
125	2222	2012	Hsiao-gan	0.162963	0.188889	1512.92	90	99.75	62	591	0.000289641	0.00241646	0.000677709	0	0.04523	0.0291617	0.0337986	0.00346943	0.0087532
125	2222	2013	Hsiao-gan	0.163973	0.190011	1511.49	91	69.31	62	592	0.000232467	0.00195539	0.00058765	0	0.040636	0.0291617	0.0393668	0.00412787	0.0112485
125	2222	2014	Hsiao-gan	0.147811	0.173625	1516.37	80.9	61.79	61	590	0.000200926	0.00163201	0.000525401	0	0.0380577	0.0291617	0.0488426	0.00474404	0.0136516
125	2222	2015	Hsiao-gan	0.17511	0.202469	1514.13	85	66.35	59	590	0.000169948	0.00127577	0.000481882	0	0.04008	0.0291617	0.0532388	0.00545841	0.0163507
125	2222	2016	Hsiao-gan	0.201637	0.235976	1524.2	89.7	58.19	56	586	0.000156823	0.000644274	0.000457083	0	0.0403361	0.0291599	0.0582383	0.00611394	0.019
125	2222	2017	Hsiao-gan	0.205248	0.242192	656.266	96.01	64.23	49	583	0.00012973	0.000309614	0.000427928	0	0.0374615	0.0291711	0.0654435	0.00672756	0.0215579
125	2222	2018	Hsiao-gan	0.207387	0.244933	462.83	96.03	66.17	44	580	0.000122689	0.000295012	0.000402295	0	0.0368663	0.0288329	0.0726486	0.00726823	0.0233862
125	2222	2019	Hsiao-gan	0.209875	0.248606	353.01	96.51	76	43	578	0.000114487	0.00014273	0.00038095	0	0.0379648	0.0302864	0.0896712	0.00735799	0.0252727
125	2222	2020	Hsiao-gan	0.215295	0.252634	1495.07	97.51	79.06	39	576	0.00010952	0.000124606	0.000362341	0	0.0447771	0.0295896	0.0996075	0.00830003	0.0286756
125	2222	2021	Hsiao-gan	0.268208	0.310802	833.333	98.02	80.75	33	575	0.000104486	9.2032e-05	0.000346454	0	0.0434952	0.0297633	0.119478	0.00898112	0.0319811
126	2222	2010	Jingsha	0.165555	0.187482	1389.48	79.38	100	88	467	0.000680058	0.00335472	0.00527201	0	0.0438658	0.0118261	0.0203332	0.00703366	0.00482399
126	2222	2011	Jingsha	0.166052	0.187979	1379.98	80.07	100	85	470	0.00117503	0.0047736	0.00235217	0	0.0439065	0.0118261	0.0280769	0.00829426	0.00642205
126	2222	2012	Jingsha	0.172816	0.19528	1378.78	81.03	100	81	472	0.000696042	0.00319012	0.00159605	0	0.0442477	0.0118261	0.033751	0.00989654	0.00851578
126	2222	2013	Jingsha	0.17639	0.198803	1383.05	67.52	34.64	77	469	0.000547646	0.00231907	0.0012348	0	0.0331065	0.0118261	0.0322027	0.0117996	0.0110619
126	2222	2014	Jingsha	0.182834	0.205247	1393.46	88.4	38.21	72	467	0.000454453	0.00214527	0.00106293	0	0.0358469	0.0118261	0.0442647	0.0133522	0.0131662
126	2222	2015	Jingsha	0.187415	0.209602	1375.94	88.53	30.9	67	451	0.000461162	0.00168197	0.000979922	0	0.0348713	0.0118261	0.048808	0.0151983	0.0160376
126	2222	2016	Jingsha	0.19587	0.218039	1949.46	89.71	39.44	62	441	0.000209303	0.000364163	0.000937386	0	0.0396909	0.0118261	0.0540626	0.0172969	0.0187773
126	2222	2017	Jingsha	0.202245	0.224416	1289.71	91.81	28.27	56	433	0.000159882	0.000343113	0.000895942	0	0.0349381	0.0118261	0.0615684	0.0197162	0.022179
126	2222	2018	Jingsha	0.206201	0.228371	1198.4	95.15	28.27	50	428	0.00016791	0.000262471	0.000861022	0	0.0349467	0.0118261	0.0690742	0.0214312	0.0245382
126	2222	2019	Jingsha	0.224933	0.247104	820.094	95.49	28.27	43	423	0.000173494	0.000188443	0.000831429	0	0.033671	0.0118261	0.0860492	0.0231184	0.0270004
126	2222	2020	Jingsha	0.227512	0.249683	2405.26	95.36	28.27	37	420	0.000177117	0.000119728	0.00080621	0	0.042202	0.0118261	0.0839862	0.0252201	0.0300834
126	2222	2021	Jingsha	0.237678	0.25985	1512.74	97.18	28.27	35	418	0.000179295	9.10889e-05	0.000784633	0	0.0379983	0.0118261	0.102566	0.0272057	0.0330468
127	2222	2010	Huanggang	0.0529301	0.0567108	1770.73	65.18	85.96	80	425	0.000455557	0.00171228	0.000811	0	0.0385321	0.0123305	0.0175524	0.00620346	0.00316504
127	2222	2011	Huanggang	0.0540757	0.0578564	1761.51	76.8	87	75	427	0.000262707	0.00247537	0.000721411	0	0.0397558	0.0127266	0.0250927	0.0073223	0.00475897
127	2222	2012	Huanggang	0.0564816	0.0602624	1757.12	46.01	95.85	70	429	0.000274174	0.00170166	0.000558212	0	0.038453	0.0123249	0.0300922	0.00925401	0.00683634
127	2222	2013	Huanggang	0.0570545	0.0608352	1753.26	56.87	92.33	65	430	0.000203629	0.00116633	0.000460957	0	0.0389155	0.0127322	0.0269502	0.0107818	0.00906163
127	2222	2014	Huanggang	0.0940597	0.100361	1782.42	85	91.44	61	425	0.000171327	0.000872794	0.000386467	0	0.0427892	0.0123212	0.038543	0.0128938	0.0114093
127	2222	2015	Huanggang	0.0941743	0.100361	1859.58	65.29	90.35	56	426	0.000161313	0.000903763	0.000370011	0	0.0412982	0.0127378	0.0431576	0.0145774	0.0139609
127	2222	2016	Huanggang	0.0943747	0.100361	2934.45	67.4	54.17	52	427	8.62234e-05	0.00040438	0.000353133	0	0.041618	0.0123156	0.0477224	0.0173296	0.0167201
127	2222	2017	Huanggang	0.0950163	0.10059	1562	68.08	85.63	48	427	8.05696e-05	0.00025117	0.000337111	0	0.0393158	0.0127434	0.0528603	0.0190803	0.0197942
127	2222	2018	Huanggang	0.0689317	0.0785822	1143.11	79.15	89.77	44	427	0.000101323	0.000198864	0.000322694	0	0.0379452	0.0122838	0.0579961	0.0215457	0.0220059
127	2222	2019	Huanggang	0.0694466	0.0798465	1000.73	79.9	93.9	40	427	0.000121099	0.000151442	0.000312344	0	0.037956	0.0127995	0.0678589	0.0225401	0.0243783
127	2222	2020	Huanggang	0.0711737	0.0803615	3236.97	82.89	86.77	36	427	0.000115261	5.51869e-05	0.000303394	0	0.0490423	0.0122614	0.0659105	0.0259808	0.0277758
127	2222	2021	Huanggang	0.071919	0.0811205	1793.1	82.89	85.93	31	427	0.000111241	7.08171e-05	0.000296685	0	0.0413217	0.012792	0.0827039	0.0273731	0.0311125
128	2222	2010	Xianning	0.207078	0.238718	3733.26	82.39	37.77	77	295	0.000388699	0.00211558	0.00191034	0	0.0490944	0.0184771	0.0342203	0.00201534	0.004306
128	2222	2011	Xianning	0.223912	0.243586	3678.39	82	37.54	74	299	0.000311191	0.00207668	0.00126255	0	0.0491151	0.0184771	0.0457222	0.00249774	0.00625162
128	2222	2012	Xianning	0.225694	0.265201	3646.29	87	45.3	70	296	0.000175925	0.00179202	0.000982037	0	0.0510177	0.0184771	0.0551136	0.00299638	0.0082833
128	2222	2013	Xianning	0.226189	0.265782	3614.74	91	56.2	66	300	0.000133243	0.00158524	0.000784534	0	0.0529312	0.0184771	0.0511845	0.00361525	0.0107884
128	2222	2014	Xianning	0.243308	0.280176	3663.51	91	54.71	62	304	0.000112735	0.00138185	0.000696569	0	0.0535096	0.0184771	0.0723675	0.00415273	0.0132865
128	2222	2015	Xianning	0.225874	0.262742	3615.83	91	0.49	57	308	0.000108136	0.00129117	0.000681899	0	0.0443059	0.0184771	0.0776957	0.00482016	0.0158801
128	2222	2016	Xianning	0.235266	0.268845	3573.12	85	99.57	52	309	7.82528e-05	0.000693867	0.000650693	0	0.0591665	0.0184771	0.0837354	0.00561682	0.018972
128	2222	2017	Xianning	0.249786	0.285256	4302.63	88.08	85.59	47	309	8.16723e-05	0.000224246	0.000617696	0	0.0617047	0.0184771	0.0941452	0.00646785	0.0225239
128	2222	2018	Xianning	0.257523	0.29679	2954.75	88.78	85.65	42	309	8.33126e-05	0.00019838	0.000590089	0	0.0549926	0.0308264	0.104555	0.00423175	0.0245499
128	2222	2019	Xianning	0.258383	0.297651	2152.75	90.58	85.7	36	310	8.50967e-05	0.000175239	0.000566751	0	0.0509813	0.0308264	0.124006	0.00450162	0.0264006
128	2222	2020	Xianning	0.259377	0.310603	4331.36	95.3	36.77	30	310	8.0942e-05	0.000110489	0.00054702	0	0.0556566	0.0308264	0.114641	0.00507317	0.0303764
128	2222	2021	Xianning	0.274159	0.321632	3618.42	95.56	37.8	29	310	7.89096e-05	0.000119286	0.000530156	0	0.0525049	0.0308264	0.13167	0.00536673	0.0324524
129	2222	2010	Shaoyang	0.0696111	0.0767643	2099.07	54.92	65.03	58	381	0.00097362	0.00222422	0.000602076	0	0.0370283	0.011516	0.0111667	0.00646405	0.00257951
129	2222	2011	Shaoyang	0.0758521	0.0844935	2089.86	63.31	65.05	58	383	0.000618831	0.0018516	0.00034874	0	0.0379642	0.011516	0.016203	0.0076061	0.0037927
129	2222	2012	Shaoyang	0.081373	0.0907345	2079.63	52	64.74	58	385	0.000426372	0.00139619	0.000331895	0	0.0370401	0.0115179	0.0196823	0.0089718	0.00523699
129	2222	2013	Shaoyang	0.0847816	0.0968315	2062.84	79.42	63.95	57	388	0.000632604	0.00109374	0.000256781	0	0.0394449	0.011516	0.0187741	0.0102623	0.00654678
129	2222	2014	Shaoyang	0.0888142	0.108017	2031.31	75.44	66	57	393	0.000397408	0.000893596	0.000231543	0	0.0394764	0.0115197	0.0263685	0.011791	0.00804539
129	2222	2015	Shaoyang	0.101584	0.122324	2042.89	81.4	74	56	394	0.000244023	0.000805091	0.000194878	0	0.0417703	0.0115085	0.0299538	0.0139872	0.0103262
129	2222	2016	Shaoyang	0.114738	0.138502	1956.63	83	67.34	54	397	9.32978e-05	0.000638612	0.000183531	0	0.0409254	0.0115365	0.0339132	0.016572	0.0129372
129	2222	2017	Shaoyang	0.118483	0.146423	2029.06	81.2	70	50	400	4.85948e-05	0.000439772	0.000164747	0	0.0417748	0.0114637	0.0364238	0.0190451	0.0155086
129	2222	2018	Shaoyang	0.132021	0.156601	1398.55	80.76	83.8	42	403	4.68041e-05	0.000200111	0.000153984	0	0.0409802	0.0121923	0.0408135	0.0184085	0.0158789
129	2222	2019	Shaoyang	0.132021	0.156601	2740.92	95	76.01	39	406	5.68793e-05	0.000217343	0.000141184	0	0.0481803	0.0102026	0.0519737	0.0226944	0.0170287
129	2222	2020	Shaoyang	0.136438	0.161162	2129.03	93.82	76.93	35	410	5.80878e-05	0.000107666	0.000132336	0	0.0451425	0.011516	0.0626864	0.0223979	0.0192345
129	2222	2021	Shaoyang	0.13745	0.161594	2105.26	98	76.89	38	413	5.54052e-05	9.06952e-05	0.000123162	0	0.0453784	0.0109817	0.0702332	0.0233347	0.0193293
7	2015	2010	Changde	0.162947	0.181638	2367.07	62.14	96.11	49	343	0.000995908	0.00377994	0.000832841	0	0.0474232	0.0173039	0.0459449	0.00462178	0.00465473
7	2015	2011	Changde	0.163406	0.182126	2357.28	66.91	96	52	331	0.00057503	0.00267595	0.000604921	0	0.0478126	0.0173039	0.0569581	0.00553679	0.00641908
7	2015	2012	Changde	0.168747	0.187943	2344.91	81.68	96.49	49	333	0.000685166	0.00209808	0.000558153	0	0.0493515	0.0173039	0.0652424	0.00667722	0.00859766
7	2015	2013	Changde	0.184464	0.205424	2429.11	85.81	97.96	53	334	0.000537168	0.00172462	0.000484706	0	0.0509222	0.0173039	0.069219	0.00784113	0.0113917
7	2015	2014	Changde	0.180962	0.201111	2423.45	86.09	97.42	48	322	0.000441594	0.0016753	0.000453064	0	0.0507759	0.0173039	0.0819795	0.00924503	0.0141886
7	2015	2015	Changde	0.188095	0.208814	2432.78	92.54	95.26	53	322	0.000386829	0.00131587	0.00041316	1	0.0512825	0.0173039	0.0888841	0.0108009	0.0173127
7	2015	2016	Changde	0.200274	0.22685	2834.7	91	96.37	48	322	0.000156384	0.000670944	0.000402735	1	0.0539907	0.0173001	0.0978257	0.013042	0.0217541
7	2015	2017	Changde	0.215073	0.243056	2470.37	96.74	98.57	54	322	9.68796e-05	0.00030316	0.00037876	1	0.0533925	0.0173506	0.103221	0.0144619	0.0249144
7	2015	2018	Changde	0.226709	0.25618	1952.15	96.86	98.93	44	322	0.000124129	0.000136587	0.0003572	1	0.0512033	0.0220324	0.114297	0.011786	0.0255907
7	2015	2019	Changde	0.227258	0.256747	2057.95	97.83	99.87	48	322	1.56197e-05	2.64308e-05	0.000337759	1	0.0519857	0.000371785	0.123667	0.194685	0.0277443
7	2015	2020	Changde	0.232382	0.261781	3242.47	98.32	100.56	41	322	1.21759e-05	0.00012179	0.000320184	1	0.0586382	0.000599713	0.140972	0.186348	0.0311733
7	2015	2021	Changde	0.238434	0.267781	2347.97	98.9	100.42	41	322	9.56431e-06	8.09623e-05	0.000304256	1	0.0541306	0.000584767	0.155292	0.207025	0.0349205
130	2222	2010	Zhangjiajie	0.101934	0.111812	6013.75	50.53	95.89	69	173	0.000393779	0.00585528	0.00322458	0	0.0638407	0.00153385	0.0236439	0.0112987	0.00394319
130	2222	2011	Zhangjiajie	0.0935267	0.100252	5867.1	60	96.12	65	177	0.00033028	0.0128102	0.00197624	0	0.0636288	0.00153385	0.0319562	0.0140151	0.0057777
130	2222	2012	Zhangjiajie	0.105401	0.105401	5848.88	78.37	96.46	61	179	0.000506549	0.0178806	0.00271909	0	0.0655446	0.00153385	0.0375266	0.0164543	0.00746169
130	2222	2013	Zhangjiajie	0.118327	0.135141	5721.57	80.74	97.24	58	180	0.000402022	0.0169548	0.00218709	0	0.065934	0.00153385	0.0347695	0.0191454	0.00935949
130	2222	2014	Zhangjiajie	0.119723	0.136818	5932.7	80.4	97.3	54	181	0.000408552	0.019731	0.00219466	0	0.0671095	0.00153385	0.0470261	0.0220639	0.0113758
130	2222	2015	Zhangjiajie	0.119654	0.136717	5392.35	83.37	99.3	50	179	0.000423023	0.020058	0.00225665	0	0.0648539	0.00153385	0.0521597	0.0258739	0.0143049
130	2222	2016	Zhangjiajie	0.121188	0.138353	7018.13	83.37	100	46	179	6.21761e-05	0.011032	0.00201649	0	0.0736653	0.00153385	0.0583767	0.0326671	0.0191162
130	2222	2017	Zhangjiajie	0.122312	0.140646	5405.81	89.72	100	42	180	4.06457e-05	0.00145037	0.00191915	0	0.0657748	0.00153385	0.0645828	0.038016	0.0231121
130	2222	2018	Zhangjiajie	0.123382	0.141903	5374.71	94.52	99.8	32	181	4.17137e-05	0.000885113	0.00183671	0	0.0661199	0.00161605	0.0700948	0.0391534	0.0251986
130	2222	2019	Zhangjiajie	0.124298	0.142798	4371.6	96.1	98.98	31	181	6.0394e-05	0.000327134	0.00176653	0	0.0608559	0.00274448	0.0658738	0.0251692	0.0258922
130	2222	2020	Zhangjiajie	0.131668	0.150665	8782.79	95.55	98.83	27	182	6.33365e-05	0.000308156	0.00170582	0	0.0844481	0.00304714	0.0679086	0.0247539	0.028433
130	2222	2021	Zhangjiajie	0.141739	0.159077	5178.57	96.25	98.87	27	183	6.02957e-05	0.000160197	0.00165281	0	0.0657226	0.0030789	0.0714225	0.0254172	0.0297259
131	2222	2010	Chenzhou	0.105437	0.116351	3546.48	71.88	47.19	60	255	0.000469973	0.00281838	0.00235598	0	0.0450981	0.0149349	0.040461	0.00527385	0.00663674
131	2222	2011	Chenzhou	0.122402	0.129498	3514.61	71	47.74	57	257	0.000493477	0.00207856	0.00148769	0	0.0454614	0.0149349	0.0519002	0.00623567	0.00855449
131	2222	2012	Chenzhou	0.13768	0.145538	3495.61	80.96	49.08	54	264	0.000413708	0.00192717	0.00137082	0	0.0469902	0.0149349	0.0595617	0.00730696	0.0106994
131	2222	2013	Chenzhou	0.151794	0.160118	3463.42	90.24	47.97	51	265	0.000323407	0.00140801	0.00118639	0	0.0479831	0.0149349	0.0597174	0.00842956	0.0129563
131	2222	2014	Chenzhou	0.161659	0.175525	3491.24	92.3	48.5	48	268	0.000287175	0.00123468	0.00107476	0	0.0488341	0.0149349	0.0750251	0.00936397	0.0146531
131	2222	2015	Chenzhou	0.161072	0.175944	3124.74	91.8	56.8	44	269	0.000268361	0.00112318	0.00102504	0	0.048154	0.0149349	0.0808269	0.0107933	0.0172012
131	2222	2016	Chenzhou	0.164343	0.181469	4650.47	93.1	67.93	41	273	0.000140993	0.000443318	0.00103699	0	0.0582372	0.0149349	0.089496	0.0133072	0.0219338
131	2222	2017	Chenzhou	0.169336	0.187189	2950.51	94.72	79.06	38	277	9.36345e-05	0.000272157	0.00105577	0	0.0512843	0.0149349	0.0882916	0.0138589	0.0230767
131	2222	2018	Chenzhou	0.170225	0.189127	2880.37	81.28	76.21	31	280	0.000102154	0.000273165	0.00107201	0	0.0493565	0.0151068	0.0976938	0.0132355	0.0220748
131	2222	2019	Chenzhou	0.170991	0.189856	4373.97	95.3	58	30	284	0.000118348	0.000389775	0.00108294	0	0.0557338	0.0112656	0.0982949	0.0180072	0.0230792
131	2222	2020	Chenzhou	0.173176	0.192207	2803.02	95.5	46.27	28	288	0.000122539	0.000272394	0.00109184	0	0.0456895	0.0115272	0.104395	0.0193445	0.0259399
131	2222	2021	Chenzhou	0.175736	0.195407	2808.35	98.1	42.07	27	291	0.000122927	0.000273759	0.00109804	0	0.0453963	0.011516	0.116853	0.0209517	0.0286384
132	2222	2010	Yongzhou	0.0735707	0.0788289	9158.13	68.21	82.51	60	272	0.000649114	0.00349686	0.00184443	0	0.0787579	0.00523114	0.0206944	0.0100967	0.0025478
132	2222	2011	Yongzhou	0.0761107	0.0821265	8407.92	71.2	83.11	58	281	0.000644063	0.00309938	0.00279206	0	0.0752282	0.00523114	0.0278174	0.0116825	0.00343312
132	2222	2012	Yongzhou	0.0799668	0.0882212	7958.61	67.12	82.21	56	271	0.000587094	0.00353378	0.00226802	0	0.0725534	0.00523114	0.0322957	0.0138728	0.00504967
132	2222	2013	Yongzhou	0.0862084	0.098248	7175.21	80.52	83	53	280	0.000490989	0.00285444	0.00238093	0	0.0699926	0.00523114	0.0293311	0.0162156	0.0066239
132	2222	2014	Yongzhou	0.0983827	0.109928	6167.94	83.23	82.2	51	283	0.000456976	0.00283635	0.00210022	0	0.0651812	0.00523301	0.0410665	0.018475	0.00803748
132	2222	2015	Yongzhou	0.10319	0.114825	5062.16	88.81	82.8	47	285	0.000320439	0.00197478	0.00165381	0	0.0601009	0.00523675	0.0452335	0.0217042	0.0101496
132	2222	2016	Yongzhou	0.104223	0.116712	3831.5	87.47	85.3	43	283	0.000128884	0.000708587	0.00142778	0	0.0539295	0.00529466	0.0506871	0.026078	0.0130362
132	2222	2017	Yongzhou	0.105295	0.113597	2876.85	100	98.36	39	283	4.5055e-05	0.000276672	0.0012143	0	0.0520108	0.00610362	0.0538334	0.027255	0.0161841
132	2222	2018	Yongzhou	0.10597	0.114855	2745.74	95.89	78.72	34	282	2.0024e-05	0.000211383	0.00100402	0	0.0479814	0.0152619	0.0599661	0.0121944	0.0162697
132	2222	2019	Yongzhou	0.106618	0.115574	44232.9	97.9	96	31	282	2.6946e-05	0.000187747	0.000842789	0	0.270781	0.0163847	0.0685682	0.0116407	0.0167086
132	2222	2020	Yongzhou	0.109277	0.118311	28059.4	98.14	83.2	28	282	2.67316e-05	6.27713e-05	0.000701792	0	0.183209	0.0163866	0.0707306	0.0125176	0.0184557
132	2222	2021	Yongzhou	0.125477	0.132072	27212.6	98.1	91.58	28	282	2.36068e-05	4.77275e-05	0.000586926	0	0.180519	0.0163866	0.0817784	0.0136195	0.0206388
133	2222	2010	Huaihua	0.0532146	0.0571966	1149.25	76.66	35.08	76	185	0.000924571	0.00602379	0.00260997	0	0.0291637	0.000321342	0.0196067	0.0469953	0.00335191
133	2222	2011	Huaihua	0.0612873	0.0630973	1211.75	73.35	35.02	72	186	0.000817445	0.0040139	0.00184455	0	0.0294529	0.000448384	0.0270562	0.0512392	0.00488709
133	2222	2012	Huaihua	0.0674414	0.0762381	1068.67	83.1	30.58	67	187	0.000747263	0.00484736	0.00222994	0	0.0292378	0.000644551	0.0339803	0.0539483	0.00672872
133	2222	2013	Huaihua	0.0686541	0.0774671	1359.7	83.01	30.19	62	187	0.00069371	0.00433341	0.00209157	0	0.0307905	0.000954683	0.0354594	0.0521719	0.00846568
133	2222	2014	Huaihua	0.0704392	0.0784059	830.761	87.85	89	56	189	0.000753608	0.00439939	0.00216531	0	0.0376036	0.00146846	0.0412244	0.0450814	0.0095326
133	2222	2015	Huaihua	0.0741605	0.0869001	2153.63	80.26	45	50	187	0.000593483	0.00436246	0.00206837	0	0.0373824	0.0023428	0.0448832	0.0395769	0.0123793
133	2222	2016	Huaihua	0.0780935	0.0904244	331.042	86.16	45	43	188	0.000251897	0.0012211	0.0018166	0	0.0284269	0.00389533	0.0501919	0.0319514	0.01536
133	2222	2017	Huaihua	0.0824024	0.0921515	4961.72	90.95	87.96	36	189	0.000174155	0.000678024	0.00171462	0	0.0601991	0.00677807	0.0498697	0.0222288	0.017525
133	2222	2018	Huaihua	0.0820213	0.091129	2821.52	92.36	99.3	31	190	0.000124042	0.000478423	0.00161254	0	0.0507467	0.0114786	0.054374	0.0142379	0.0180797
133	2222	2019	Huaihua	0.083221	0.0930709	2881.49	93.13	95	29	191	0.00011813	0.000447825	0.0015389	0	0.0505328	0.0169695	0.0587075	0.0103713	0.0191959
133	2222	2020	Huaihua	0.0841205	0.0937894	5513.71	92.2	90.79	28	192	0.000112125	0.000307635	0.00146817	0	0.0637819	0.0230749	0.0671669	0.00846049	0.0215219
133	2222	2021	Huaihua	0.0856289	0.0963024	4951.83	94.66	90.74	27	192	0.000107416	9.75751e-05	0.00141412	0	0.0610914	0.0306003	0.0745235	0.00690331	0.0235044
134	2222	2010	Loudi	0.180609	0.205864	349.2	59.33	92.46	39	533	0.000949293	0.00723644	0.00141123	0	0.0361124	0.00035497	0.0265221	0.0499328	0.00447093
134	2222	2011	Loudi	0.193544	0.220648	346.948	50	91.95	39	537	0.000778158	0.000263481	0.00105664	0	0.0356415	0.000399809	0.0368865	0.0563657	0.00598946
134	2222	2012	Loudi	0.198177	0.226136	345.363	85.03	91	39	539	0.000463802	0.000285767	0.00100633	0	0.0387917	0.000470803	0.045547	0.0621119	0.00770956
134	2222	2013	Loudi	0.203308	0.229597	344.733	80.33	98.48	39	540	0.000433638	0.00606772	0.000897562	0	0.0396653	0.000582899	0.0436095	0.0643032	0.00922579
134	2222	2014	Loudi	0.203044	0.232174	339.852	68.47	97	39	549	0.000322276	0.00554625	0.000865339	0	0.0383576	0.000779066	0.0566662	0.0619798	0.0104739
134	2222	2015	Loudi	0.202986	0.232353	337.726	61	96	40	552	0.000288885	0.0052762	0.000890758	0	0.0375073	0.00114898	0.0608505	0.0572358	0.0124388
134	2222	2016	Loudi	0.21544	0.245837	333.775	90.15	96	40	553	0.000144999	0.00223281	0.000761696	0	0.0405351	0.00194113	0.066503	0.0478756	0.0151551
134	2222	2017	Loudi	0.21728	0.251487	1658.15	94.4	88.5	41	554	8.98893e-05	0.000679465	0.000707043	0	0.0468902	0.00392149	0.0666912	0.0318891	0.0178486
134	2222	2018	Loudi	0.224457	0.259505	901.538	95.62	89.98	41	554	9.6858e-05	0.000693466	0.000660229	0	0.0434741	0.00796815	0.0734033	0.0191675	0.0202774
134	2222	2019	Loudi	0.228086	0.263745	2092.97	96.06	91.46	40	554	0.000103031	0.000706491	0.0006199	0	0.0501974	0.0120148	0.0786494	0.0135405	0.0210349
134	2222	2020	Loudi	0.234544	0.270956	2105.75	97.19	92.21	35	554	8.98443e-05	0.000380733	0.000584975	0	0.0507499	0.0154449	0.0834888	0.0119903	0.024347
134	2222	2021	Loudi	0.240466	0.273629	1674.11	97.75	92.6	37	554	7.88516e-05	0.000352157	0.000554581	0	0.0487043	0.0187985	0.0920953	0.0106817	0.0267191
135	2222	2010	Shaoguan	0.191193	0.204409	7680.28	89.76	81.47	34	178	0.000779448	0.00624864	0.000495883	0	0.0772708	0.0125024	0.0382554	0.00610655	0.0117913
135	2222	2011	Shaoguan	0.19688	0.210475	7643.01	87.6	81.64	34	179	0.00109653	0.00701224	0.000236486	0	0.0771005	0.0125024	0.0507217	0.00679211	0.0135333
135	2222	2012	Shaoguan	0.205167	0.219358	7717.92	81.54	77.46	34	177	0.00108871	0.00507799	0.000211162	0	0.0766033	0.0125024	0.0570835	0.0074834	0.0155511
135	2222	2013	Shaoguan	0.215794	0.23065	7682.62	74.76	78.63	34	178	0.000928835	0.00421	0.000181976	0	0.076356	0.0125024	0.0551222	0.00848589	0.0181343
135	2222	2014	Shaoguan	0.22449	0.240349	7656.95	80.12	91.56	34	179	0.000635735	0.00313088	0.000164141	0	0.079008	0.0125024	0.0715372	0.00941994	0.0205426
135	2222	2015	Shaoguan	0.231201	0.247483	7631.21	81.77	90.32	34	179	0.000458349	0.00270909	0.000172863	0	0.0790613	0.0125024	0.0736866	0.0103555	0.0229388
135	2222	2016	Shaoguan	0.238647	0.254985	7544.61	85.8	78.43	33	180	0.000587942	0.00130655	0.000170661	0	0.077381	0.0125024	0.0780287	0.0112735	0.025046
135	2222	2017	Shaoguan	0.245101	0.266154	5232.24	87.08	70.62	32	180	0.000567206	0.000958147	0.000164214	0	0.0643334	0.0125024	0.0792678	0.0117797	0.0262838
135	2222	2018	Shaoguan	0.251999	0.27358	5210.68	91.72	63.56	30	181	0.00054826	0.000819054	0.000158338	0	0.0637962	0.0130162	0.0857767	0.0120138	0.0279379
135	2222	2019	Shaoguan	0.259667	0.286412	6554.9	94.42	62	26	181	0.000652306	0.000682002	0.000152972	0	0.0712948	0.0130162	0.0831212	0.012627	0.0295921
135	2222	2020	Shaoguan	0.262578	0.277541	5821.36	100	63.23	22	181	0.000588748	0.000768429	0.000148063	0	0.0680323	0.0130162	0.0911179	0.0135741	0.0321468
135	2222	2021	Shaoguan	0.284677	0.284439	4451.04	100	63.18	22	182	0.000560252	0.000622654	0.000143564	0	0.0612547	0.0130162	0.106116	0.0144103	0.0344028
20	2016	2010	Zhuhai	3.17534	3.63121	1957.46	85.91	95.54	27	612	0.000205767	0.00119573	0.000270178	0	0.155422	0.0518612	0.163031	0.00467967	0.150481
20	2016	2011	Zhuhai	3.35359	3.70427	1855.95	86.84	94.17	27	620	0.000169961	0.000949264	0.000180709	0	0.159021	0.0518612	0.182703	0.00507326	0.161524
20	2016	2012	Zhuhai	3.5464	3.74014	1942.18	87.78	96.36	27	618	0.000179785	0.000981299	0.000261671	0	0.16384	0.0518612	0.194979	0.00530383	0.168095
20	2016	2013	Zhuhai	3.95794	4.26055	1789.78	88.5	92.81	27	655	0.000160018	0.000654549	0.000176372	0	0.178101	0.0518612	0.318325	0.00662546	0.207141
20	2016	2014	Zhuhai	3.7728	4.10169	1906.98	90.13	94.89	27	639	0.000133324	0.000558605	0.000217111	0	0.173424	0.0518612	0.240532	0.00778007	0.240425
20	2016	2015	Zhuhai	3.89059	4.14857	1696.9	91.43	94.38	26	647	0.000149621	0.00055335	0.000153933	0	0.175143	0.0518612	0.258197	0.00875855	0.26573
20	2016	2016	Zhuhai	3.76935	3.88696	1869.57	92.73	93.64	27	647	0.000100589	8.57725e-05	0.000184615	1	0.169664	0.0518612	0.279475	0.00968213	0.287626
20	2016	2017	Zhuhai	3.8062	3.92396	1498.52	94.02	92.61	26	647	9.24211e-05	8.522e-05	0.000130088	1	0.168907	0.0518612	0.324791	0.0110701	0.318321
20	2016	2018	Zhuhai	3.94538	4.0456	1588.98	95.32	91.57	27	647	8.50419e-05	8.44284e-05	0.000159021	1	0.173742	0.0518612	0.333281	0.0121072	0.326418
20	2016	2019	Zhuhai	4.01346	4.12675	1312.03	96.62	91.91	25	647	7.59892e-05	5.87549e-05	0.000112446	1	0.174969	0.0518612	0.368106	0.0148151	0.38224
20	2016	2020	Zhuhai	3.78258	4.03457	1185.77	97.18	92.15	19	647	7.01168e-05	4.17578e-05	0.000137832	1	0.168915	0.0518612	0.303476	0.0159545	0.389859
20	2016	2021	Zhuhai	3.78213	4.0847	1081.08	98.12	92.32	20	647	6.50751e-05	3.39543e-05	9.77807e-05	1	0.169277	0.0518612	0.330007	0.017278	0.401038
136	2222	2010	Foshan	1.38336	1.48078	1314.96	96.27	92.3	81	977	0.000183673	0.000682156	0.000229916	0	0.0846195	0.159301	0.191761	0.00468762	0.130248
136	2222	2011	Foshan	1.41548	1.51264	1269.91	97.72	91.58	73	987	0.000143839	0.000619227	0.000252003	0	0.0855077	0.161605	0.185747	0.00497827	0.139153
136	2222	2012	Foshan	1.4613	1.55766	1229.78	92.13	92.71	66	994	0.000139184	0.000577496	0.000269934	0	0.0865318	0.164077	0.185871	0.0052624	0.148484
136	2222	2013	Foshan	1.54573	1.64396	1187.85	94.28	93.14	60	1005	8.65676e-05	0.000463973	0.000251398	0	0.0894588	0.166728	0.38536	0.00602726	0.171722
136	2222	2014	Foshan	1.55496	1.65489	1147.14	92.39	99.94	54	1015	8.73188e-05	0.000382962	0.000249167	0	0.0904789	0.169577	0.208269	0.00586813	0.168187
136	2222	2015	Foshan	1.57474	1.68204	1109.71	96.49	84.7	49	1024	8.35817e-05	0.000343352	0.000260722	0	0.0890884	0.172641	0.222718	0.00606687	0.175678
136	2222	2016	Foshan	1.61434	1.71477	1053	96.72	86.2	44	1036	6.65823e-05	0.000161762	0.000261671	0	0.0902645	0.175936	0.239135	0.00641545	0.18432
136	2222	2017	Foshan	1.69034	1.79208	715.952	95.73	78.44	40	1048	6.57373e-05	0.000103593	0.0002663	0	0.0897673	0.179488	0.257371	0.00669207	0.186892
136	2222	2018	Foshan	1.76454	1.87338	839.817	95.33	82.87	35	1061	6.49927e-05	5.2476e-05	0.000272118	0	0.0936904	0.183224	0.264652	0.00721764	0.198038
136	2222	2019	Foshan	1.80451	1.91445	773.753	99.17	87	30	1073	6.1714e-05	3.84754e-05	0.000279129	0	0.0956904	0.186961	0.27797	0.00785933	0.208857
136	2222	2020	Foshan	1.84516	1.94828	627.09	98.14	90.13	22	1085	5.62911e-05	1.29957e-05	0.000287352	0	0.0965875	0.19049	0.235386	0.00869833	0.230239
136	2222	2021	Foshan	1.87935	1.98735	516.529	95.4	87.01	23	1098	5.50121e-05	1.04119e-05	0.000296812	0	0.0964595	0.193775	0.263342	0.00916742	0.24119
137	2222	2010	Jiangmen	0.518186	0.547868	3916.19	87.75	89.84	45	410	0.000299224	0.00116775	0.000466478	0	0.0689519	0.0456996	0.0692169	0.00422778	0.0288679
137	2222	2011	Jiangmen	0.549348	0.579651	3920.52	87.9	89.58	45	414	0.000334313	0.00127383	0.000383917	0	0.0699972	0.0456996	0.077326	0.00475422	0.0328862
137	2222	2012	Jiangmen	0.663756	0.700894	3906.23	88.1	88.48	44	412	0.000572064	0.0023285	0.000711419	0	0.0737534	0.0456996	0.0794127	0.00535144	0.0377798
137	2222	2013	Jiangmen	0.685324	0.718043	3954.25	87.19	90.84	44	413	0.000378074	0.00186164	0.000576732	0	0.0749438	0.0456996	0.0985869	0.00612175	0.0437163
137	2222	2014	Jiangmen	0.695605	0.728376	3843.13	89.55	90.46	43	414	0.000476735	0.00143429	0.000494388	0	0.0748598	0.0456996	0.0885143	0.00660624	0.0474779
137	2222	2015	Jiangmen	0.658864	0.689795	4058.49	90.3	85.08	42	411	0.000351484	0.0011401	0.000448239	0	0.0739834	0.0456996	0.0958038	0.00719008	0.0523519
137	2222	2016	Jiangmen	0.673231	0.704582	3688.58	91.75	89.46	40	412	0.000277608	0.000672659	0.000419336	0	0.0733338	0.0456996	0.103947	0.00738638	0.0535257
137	2222	2017	Jiangmen	0.76146	0.799712	3223.48	93.2	93.83	37	412	0.000210126	0.000258727	0.000389241	0	0.0747863	0.0456996	0.116306	0.00786937	0.0570109
137	2222	2018	Jiangmen	0.718191	0.748332	4000	94.65	91.92	31	412	0.000195836	0.000193155	0.000361314	0	0.0771889	0.0456996	0.125472	0.00839843	0.0606588
137	2222	2019	Jiangmen	0.723192	0.753605	3503.75	96.25	90	27	413	0.0001825	0.000135645	0.000335397	0	0.0746048	0.0456996	0.135995	0.00921852	0.0668428
137	2222	2020	Jiangmen	0.732823	0.761718	2549.44	97.06	89.94	21	413	0.00018555	5.7652e-05	0.000311345	0	0.0699544	0.0456996	0.133378	0.0102253	0.0743402
137	2222	2021	Jiangmen	0.734314	0.763004	2332.51	96.15	89.93	23	413	0.000181051	3.70875e-05	0.000289024	0	0.0687535	0.0456996	0.150111	0.0109481	0.0796026
138	2222	2010	Zhanjiang	0.249981	0.281134	1081.6	63.03	96.9	21	588	0.00038827	0.00311648	0.000914694	0	0.0434184	0.0109499	0.0319541	0.0111186	0.00734124
138	2222	2011	Zhanjiang	0.291493	0.322949	1064.05	64.94	97.38	21	599	0.000342907	0.00168817	0.000734482	0	0.0449433	0.010864	0.0407811	0.0123343	0.0083343
138	2222	2012	Zhanjiang	0.291782	0.323002	1076.58	67.72	95.11	21	589	0.000479719	0.00147752	0.000749445	0	0.0449439	0.0109499	0.0415768	0.0134765	0.0097267
138	2222	2013	Zhanjiang	0.29957	0.331725	1056.02	82.53	97.73	21	606	0.000303963	0.00112067	0.000630607	0	0.0467951	0.0106771	0.043936	0.0158151	0.011486
138	2222	2014	Zhanjiang	0.302692	0.335269	1044.44	84.61	97.68	21	618	0.00029052	0.000902702	0.000570275	0	0.0469884	0.0106603	0.0564737	0.0176067	0.0129882
138	2222	2015	Zhanjiang	0.310921	0.343564	1051.18	86.69	95.97	21	621	0.000266195	0.00130255	0.000566495	0	0.0472156	0.0106827	0.0597455	0.0194008	0.0147215
138	2222	2016	Zhanjiang	0.315971	0.349242	1054.37	86.39	98.39	21	627	0.00021181	0.000643932	0.000501958	0	0.0477427	0.0108004	0.0655386	0.020324	0.0155722
138	2222	2017	Zhanjiang	0.318207	0.351278	1072.71	84.76	97.64	21	634	0.000179304	0.000512164	0.000443114	0	0.0476287	0.0113777	0.071801	0.0208565	0.0169678
138	2222	2018	Zhanjiang	0.339107	0.366584	1135.5	85.6	96.89	21	641	0.000151543	0.000402584	0.000391336	0	0.0485131	0.0121923	0.0774211	0.0215099	0.0188097
138	2222	2019	Zhanjiang	0.343104	0.369134	940.632	95.23	96	21	647	0.000123982	0.000337377	0.000345757	0	0.0482991	0.0125192	0.0787467	0.0228387	0.0206768
138	2222	2020	Zhanjiang	0.34435	0.37979	848.14	94.68	97.17	21	654	0.000110799	0.00014964	0.000305618	0	0.0481156	0.0123119	0.0845592	0.0249912	0.0224751
138	2222	2021	Zhanjiang	0.344048	0.374321	912.24	96.71	96.91	21	661	9.76004e-05	0.000124409	0.000270254	0	0.0484811	0.0123119	0.0984117	0.026568	0.0239997
139	2222	2010	Maoming	0.258946	0.270379	2316.71	89.04	96	26	652	0.000406058	0.0024751	0.00173459	0	0.0519068	0.0146136	0.0403443	0.0056765	0.00363189
139	2222	2011	Maoming	0.264619	0.259906	2187.43	91.19	95.55	26	664	0.000382766	0.00209805	0.00161059	0	0.0512355	0.0146136	0.0529944	0.00654838	0.00471812
139	2222	2012	Maoming	0.270722	0.266083	2139.18	85.78	94.53	26	655	0.00029321	0.00171657	0.0014812	0	0.0505713	0.0146136	0.0591941	0.00735196	0.00600147
139	2222	2013	Maoming	0.276284	0.293081	2033.92	86.7	95.89	26	663	0.000215551	0.00140281	0.00124019	0	0.050821	0.0146136	0.0501552	0.00866421	0.00773994
139	2222	2014	Maoming	0.318595	0.34097	1919.25	100	97.96	26	676	0.000250932	0.00126673	0.0011044	0	0.0532053	0.0146136	0.0727589	0.00974933	0.00903089
139	2222	2015	Maoming	0.32891	0.345611	1814.51	86.4	97.7	26	688	0.000176283	0.00136331	0.00113857	0	0.0516091	0.0146136	0.0757279	0.0108829	0.0103663
139	2222	2016	Maoming	0.349507	0.352804	1716.52	91.58	93.81	26	697	0.0001146	0.000376055	0.00106889	0	0.0514007	0.0146136	0.0819708	0.012199	0.0119115
139	2222	2017	Maoming	0.314878	0.395791	1526.74	90.52	95.54	25	706	9.45501e-05	0.000234803	0.000959856	0	0.0506509	0.0146136	0.0904151	0.0134868	0.0135389
139	2222	2018	Maoming	0.424251	0.445708	1509.68	89.46	97.27	26	715	7.74419e-05	0.000118502	0.000862321	0	0.0534139	0.0146136	0.095367	0.0149437	0.0153282
139	2222	2019	Maoming	0.441318	0.461927	1397.89	96.14	99	25	725	7.21832e-05	8.69294e-05	0.000775152	0	0.0542269	0.0146136	0.0990712	0.0165204	0.0172475
139	2222	2020	Maoming	0.457703	0.488445	1105.89	98.71	99.33	21	734	6.48694e-05	0.000124723	0.000697175	0	0.0536818	0.0146136	0.103811	0.0177854	0.0187693
139	2222	2021	Maoming	0.485224	0.518736	1158.02	100	99.22	21	743	5.83756e-05	9.73714e-05	0.000627384	0	0.0550033	0.0146136	0.117515	0.0188245	0.0199794
140	2222	2010	Zhaoqing	0.156169	0.186562	4277.83	76.01	69.82	85	273	0.000507055	0.00180141	0.00183696	0	0.0546365	0.0265032	0.0487236	0.00343366	0.010309
140	2222	2011	Zhaoqing	0.17738	0.209778	4232.84	76.8	71.86	75	276	0.000413211	0.00112375	0.00141278	0	0.0555981	0.0265032	0.0612786	0.00388629	0.0120864
140	2222	2012	Zhaoqing	0.188033	0.222819	4225.91	80.27	99.99	67	287	0.000447125	0.00103748	0.00134823	0	0.0606488	0.0265032	0.068246	0.00430001	0.01382
140	2222	2013	Zhaoqing	0.190363	0.225371	4204.28	80.3	46.34	59	289	0.000297717	0.000869339	0.00121201	0	0.0523728	0.0265032	0.0720129	0.00517501	0.0174327
140	2222	2014	Zhaoqing	0.19148	0.226622	4166.47	78.06	69.5	53	291	0.00026124	0.000801397	0.00116449	0	0.0556328	0.0265032	0.0875585	0.00544888	0.0183906
140	2222	2015	Zhaoqing	0.244567	0.282363	4123.03	80.7	75	47	294	0.000200701	0.00076701	0.00121372	0	0.0583598	0.0265032	0.0937755	0.00579021	0.0195769
140	2222	2016	Zhaoqing	0.249817	0.294222	4069.82	83.34	41.95	42	294	0.000163272	0.00049556	0.00132492	0	0.0535242	0.0265032	0.0991988	0.00655994	0.0224327
140	2222	2017	Zhaoqing	0.335959	0.381487	3098.21	94.47	56.58	37	294	0.000159948	0.000518031	0.00144456	0	0.0545968	0.0265032	0.0998173	0.00724912	0.02513
140	2222	2018	Zhaoqing	0.34331	0.374101	3315.33	92.88	96.23	33	294	0.000151281	0.0004806	0.00157348	0	0.0617752	0.0265032	0.103716	0.0080114	0.0279607
140	2222	2019	Zhaoqing	0.344158	0.374971	3567.18	94.56	94	29	294	0.000143053	0.000434624	0.001713	0	0.0629744	0.0265032	0.105163	0.00849022	0.0296056
140	2222	2020	Zhaoqing	0.356233	0.387348	2793.8	95.22	71.47	23	294	0.00013905	9.47796e-05	0.00186425	0	0.0559058	0.0265032	0.110314	0.00924983	0.0324966
140	2222	2021	Zhaoqing	0.360665	0.392228	2292.58	93.94	69.79	22	294	0.00014199	5.9302e-05	0.00202847	0	0.0530386	0.0265032	0.127507	0.00976368	0.0343852
141	2222	2010	Huizhou	0.495019	0.569602	4149.33	90.93	101.59	28	297	0.000154385	0.000846518	8.28901e-05	0	0.0727129	0.0857851	0.082373	0.00209343	0.0312623
141	2222	2011	Huizhou	0.576655	0.642599	3999.82	91.54	100.58	28	302	0.000142391	0.000773867	7.88662e-05	0	0.074416	0.0857851	0.0865552	0.00238529	0.0355701
141	2222	2012	Huizhou	0.639866	0.700961	4161.48	91.01	99.41	28	301	0.000151535	0.00064815	7.96381e-05	0	0.0771002	0.0857851	0.0985393	0.00257148	0.0388334
141	2222	2013	Huizhou	0.679362	0.752094	3876.03	95.5	98.04	28	303	0.00012596	0.00045462	7.66355e-05	0	0.0772948	0.0857851	0.157385	0.00306093	0.0468525
141	2222	2014	Huizhou	0.716416	0.794749	4315.42	95.62	96.66	28	307	0.000122657	0.000419353	8.51138e-05	0	0.0807506	0.0857851	0.126184	0.00322938	0.0488904
141	2222	2015	Huizhou	0.736675	0.819569	3367.71	96.02	95.5	28	315	0.000122006	0.000407155	9.67674e-05	0	0.0763176	0.0857851	0.13175	0.00370341	0.0552654
141	2222	2016	Huizhou	0.900999	0.99545	4976.1	96.2	95.7	28	319	8.05662e-05	0.000227074	0.000103829	0	0.0906102	0.0857851	0.143371	0.00465837	0.0692496
141	2222	2017	Huizhou	0.947478	1.04427	3241.46	96.4	90.31	28	324	7.43255e-05	0.000188229	0.000112216	0	0.0821911	0.0857851	0.161967	0.00520236	0.0767518
141	2222	2018	Huizhou	0.973118	1.06488	3294.75	96.6	84.91	28	329	6.87121e-05	0.000153946	0.000121531	0	0.0824233	0.0857851	0.17324	0.00598347	0.0860282
141	2222	2019	Huizhou	1.00753	1.09994	3731.03	96.8	79.52	25	333	6.36311e-05	0.000123631	0.000131844	0	0.0851014	0.0857851	0.174592	0.00630004	0.0886354
141	2222	2020	Huizhou	1.03074	1.11546	2686.93	98.59	75.26	20	338	6.6059e-05	7.7279e-05	0.000143308	0	0.0797477	0.0857851	0.140313	0.00697859	0.096608
141	2222	2021	Huizhou	1.04489	1.12444	3467.89	94.68	71.83	19	343	5.9571e-05	5.59999e-05	0.000156037	0	0.0833908	0.0857851	0.166093	0.00739194	0.100503
142	2222	2010	Shanwei	0.108139	0.112313	6174.26	72.93	99.26	46	654	0.000850787	0.00406662	0.000772623	0	0.0660522	0.0384078	0.0226686	0.000742009	0.00112473
142	2222	2011	Shanwei	0.119522	0.123127	5786.56	69.11	99.18	43	659	0.000208141	0.00176506	0.000543653	0	0.0640252	0.0289749	0.0289288	0.00110202	0.00179288
142	2222	2012	Shanwei	0.12066	0.124075	5337.03	85.57	99.56	41	659	0.000250057	0.00230284	0.000401117	0	0.0632272	0.0218568	0.0330937	0.0016393	0.00260791
142	2222	2013	Shanwei	0.131552	0.135252	4700.21	84.99	99.61	38	725	0.000185193	0.00121748	0.000309377	0	0.0600024	0.0164856	0.0296814	0.00248217	0.00357148
142	2222	2014	Shanwei	0.132991	0.136691	3951.87	84.84	99.25	36	738	0.000175319	0.000952109	0.000271014	0	0.0559908	0.0124333	0.0402729	0.00369099	0.00450207
142	2222	2015	Shanwei	0.136896	0.143474	3190.76	89.09	100	33	738	0.00017786	0.00109829	0.000253155	0	0.0526548	0.00937495	0.043203	0.00556726	0.00590848
142	2222	2016	Shanwei	0.138952	0.145529	2351.93	85.64	99.99	30	753	7.69377e-05	0.000211356	0.000238677	0	0.0479442	0.00706951	0.0476749	0.00846196	0.00759149
142	2222	2017	Shanwei	0.150105	0.156682	1734.44	87.48	100	27	767	5.27479e-05	0.000149003	0.000226315	0	0.0451939	0.00533016	0.0504363	0.012344	0.00914069
142	2222	2018	Shanwei	0.233507	0.244736	1707.87	92.58	94	23	783	3.13294e-05	0.000118257	0.000215996	0	0.047453	0.00402611	0.0551871	0.0177673	0.0111269
142	2222	2019	Shanwei	0.241311	0.264432	1585.43	91.75	99.97	21	798	5.30787e-05	6.28898e-05	0.000207162	0	0.0480806	0.00305274	0.0662868	0.023811	0.0120573
142	2222	2020	Shanwei	0.285001	0.309126	1298.74	94.23	98.17	18	814	4.09603e-05	0.000169761	0.00019963	0	0.047969	0.00232039	0.079244	0.0317361	0.0132405
142	2222	2021	Shanwei	0.31132	0.334419	730.337	95.56	98.59	18	830	4.37879e-05	0.000178378	0.000193193	0	0.045963	0.00176364	0.0925321	0.0383749	0.0129707
143	2222	2010	Heyuan	0.0738397	0.0804884	6318.54	92	42.98	21	229	0.000389922	0.00260492	9.81108e-05	0	0.0601766	5.23114e-05	0.0237801	0.0613888	0.00376657
143	2222	2011	Heyuan	0.0750543	0.0817031	6173.67	89.38	41.84	21	234	0.000197236	0.0016308	0.000123392	0	0.0590236	5.23114e-05	0.0307085	0.0674522	0.0045652
143	2222	2012	Heyuan	0.0802327	0.087329	6377.08	79.19	39.86	21	227	0.000190738	0.00144128	8.99689e-05	0	0.059085	5.23114e-05	0.032938	0.0785828	0.00608095
143	2222	2013	Heyuan	0.0830459	0.0902006	6272.86	69	36.47	21	231	0.000130918	0.000868869	0.000101724	0	0.0571784	5.23114e-05	0.0292835	0.0919788	0.00786504
143	2222	2014	Heyuan	0.0886674	0.0967804	6199.02	72.25	36.21	21	233	0.00011039	0.000721527	6.36096e-05	0	0.0572375	5.23114e-05	0.0430408	0.10565	0.00968663
143	2222	2015	Heyuan	0.094832	0.103143	6180.24	75.5	96.56	21	234	0.000102701	0.000813502	8.23273e-05	0	0.0669738	5.23114e-05	0.0456206	0.118941	0.0114643
143	2222	2016	Heyuan	0.0937524	0.101207	6071.05	78.75	86.76	21	236	6.95355e-05	0.000437536	5.75293e-05	0	0.065114	5.23114e-05	0.051684	0.134774	0.0135629
143	2222	2017	Heyuan	0.0978344	0.105717	3346.61	81.99	76.96	21	239	4.25532e-05	0.000129497	6.63853e-05	0	0.0495834	5.23114e-05	0.0548281	0.147638	0.0152843
143	2222	2018	Heyuan	0.100862	0.109058	3367.63	85.24	80.99	21	241	3.44957e-05	0.000104336	5.00453e-05	0	0.0507109	5.23114e-05	0.058874	0.162803	0.0173135
143	2222	2019	Heyuan	0.103328	0.111778	4969.05	88.49	81	21	243	2.96475e-05	7.33541e-05	5.57432e-05	0	0.0595735	5.23114e-05	0.0638735	0.171309	0.0184517
143	2222	2020	Heyuan	0.103999	0.111793	3276.85	91.74	79.13	22	246	2.6877e-05	5.47222e-05	4.43033e-05	0	0.0506016	5.23114e-05	0.0724367	0.181266	0.0197863
143	2222	2021	Heyuan	0.108551	0.117481	1532.26	92.86	78.13	21	248	2.4767e-05	6.9365e-05	4.81052e-05	0	0.0414737	5.23114e-05	0.0855929	0.183967	0.0201501
144	2222	2010	Yangjiang	0.225648	0.23408	4313.5	48.69	96.97	31	356	0.000450641	0.00232199	0.00118464	0	0.0587091	0.00401864	0.0462541	0.0109968	0.00730787
144	2222	2011	Yangjiang	0.197989	0.213199	4286.37	60.56	97.95	31	358	0.000282228	0.00236326	0.000776074	0	0.0589534	0.00401864	0.0566251	0.0124365	0.00877599
144	2222	2012	Yangjiang	0.201106	0.217823	4318.23	92.1	99.85	31	355	0.000170867	0.00175059	0.000680629	0	0.0623836	0.00401864	0.0665852	0.0141384	0.0106877
144	2222	2013	Yangjiang	0.205882	0.223731	4278.85	92.9	99.87	31	358	0.000129533	0.00121311	0.000477851	0	0.0624204	0.00401864	0.0674264	0.0158322	0.0123669
144	2222	2014	Yangjiang	0.2068	0.224783	4215.27	86.61	99.9	31	364	0.000123849	0.0012959	0.000434761	0	0.061539	0.00401864	0.0900302	0.017633	0.014036
144	2222	2015	Yangjiang	0.303077	0.324956	4176.02	85.86	94.2	31	367	0.000149042	0.00120932	0.000377881	0	0.0636843	0.00401864	0.0964223	0.0196372	0.0159705
144	2222	2016	Yangjiang	0.315701	0.336149	4121.28	88	91.06	31	370	7.47084e-05	0.000824334	0.000401153	0	0.0634938	0.00401864	0.0975835	0.021758	0.0179167
144	2222	2017	Yangjiang	0.323147	0.341616	4040.07	92.58	82.1	33	374	6.27519e-05	0.000787445	0.000359942	0	0.0622797	0.00401864	0.100371	0.0237779	0.0199228
144	2222	2018	Yangjiang	0.361614	0.378959	4727.67	95.24	95.49	31	377	4.06626e-05	0.000578165	0.000365097	0	0.0695192	0.00401864	0.103072	0.0267702	0.0227513
144	2222	2019	Yangjiang	0.464603	0.515036	4004.98	87.11	99	24	380	3.26298e-05	0.000212138	0.000332159	0	0.0695617	0.00401864	0.0975424	0.0286907	0.0246192
144	2222	2020	Yangjiang	0.478179	0.523244	3993.71	100	97.53	21	384	2.91011e-05	0.000207871	0.00033542	0	0.0708105	0.00401864	0.101748	0.031618	0.0274942
144	2222	2021	Yangjiang	0.544548	0.602304	2541.25	119.44	96.77	21	387	2.64535e-05	0.000152685	0.000308854	0	0.0671751	0.00401864	0.113962	0.0335814	0.0293808
145	2222	2010	Qingyuan	0.105117	0.119826	6115.07	59.11	76.56	23	217	0.000105818	0.00189169	0.000369617	0	0.0625527	0.00955991	0.0497832	0.00853778	0.00974279
145	2222	2011	Qingyuan	0.111315	0.128598	5939.08	66.16	78.27	23	219	0.000268976	0.00203185	0.000495492	0	0.0627616	0.00955991	0.0468229	0.00944885	0.0111537
145	2222	2012	Qingyuan	0.111683	0.129124	6335.69	83.09	82.28	23	213	0.000306346	0.00194711	0.000616214	0	0.0670354	0.00955991	0.0476078	0.0103024	0.0129846
145	2222	2013	Qingyuan	0.11351	0.129694	5864.47	87.65	88.5	23	215	0.000257955	0.00147366	0.000565826	0	0.065944	0.00955991	0.0461806	0.0119105	0.0155221
145	2222	2014	Qingyuan	0.115373	0.132206	6557.62	87.52	92.2	23	217	0.000306991	0.00134816	0.000483603	0	0.0702462	0.00955991	0.056597	0.0130636	0.0173347
145	2222	2015	Qingyuan	0.118875	0.136263	5255.53	91.14	90.94	23	220	0.000289502	0.00126925	0.000480143	0	0.0635924	0.00955991	0.060738	0.0145671	0.0195104
145	2222	2016	Qingyuan	0.129267	0.147121	7309.61	90.25	88.81	23	222	0.000248744	0.00105017	0.000444717	0	0.0744228	0.00955991	0.0666717	0.0162949	0.0215805
145	2222	2017	Qingyuan	0.163111	0.183654	4878.03	90.7	87.88	23	223	0.000238983	0.000877334	0.000421974	0	0.0626136	0.00955991	0.0709944	0.018332	0.0245282
145	2222	2018	Qingyuan	0.159291	0.172003	5358.69	91.35	87.47	23	224	0.000230215	0.000731819	0.000407386	0	0.064896	0.00955991	0.0760566	0.0197769	0.0264235
145	2222	2019	Qingyuan	0.161389	0.176646	5364	95	87.3	23	226	0.000224936	0.000602231	0.000397869	0	0.0653316	0.00955991	0.0831796	0.0217182	0.0292461
145	2222	2020	Qingyuan	0.172589	0.188702	5598.93	95.59	87.22	23	227	0.000221392	0.000482071	0.0003916	0	0.0670062	0.00955991	0.0854675	0.0229228	0.0308976
145	2222	2021	Qingyuan	0.17964	0.196433	3827.43	96.06	87.18	23	229	0.000219043	0.000367409	0.000387445	0	0.0578954	0.00955991	0.097644	0.0238396	0.0320876
146	2222	2010	Chaozhou	0.507629	0.565798	1611.05	85.73	99.93	32	829	0.000585934	0.00184451	0.00102998	0	0.0570517	0.0129134	0.035375	0.00429753	0.0102353
146	2222	2011	Chaozhou	0.528608	0.586459	1438.71	86	99.92	32	835	0.000374664	0.00199947	0.000797886	0	0.0568453	0.0120279	0.040794	0.00512144	0.0117823
146	2222	2012	Chaozhou	0.528608	0.586459	1639.22	86.26	99.88	32	842	0.000335789	0.00194026	0.00074246	0	0.0579041	0.0111965	0.0452984	0.00629118	0.0140338
146	2222	2013	Chaozhou	0.528608	0.586459	1356.81	86.27	99.86	32	849	0.000274002	0.00123531	0.000607453	0	0.056384	0.0104193	0.0517294	0.00741632	0.0157186
146	2222	2014	Chaozhou	0.825048	0.940464	1705.77	86.68	99.8	32	854	0.000228808	0.00102931	0.00054084	0	0.0691886	0.00969069	0.0562186	0.00873236	0.0175893
146	2222	2015	Chaozhou	0.878042	0.992632	1237.3	87.09	99.9	32	868	0.000191884	0.000970583	0.000498491	0	0.0684895	0.00900877	0.0619533	0.0100205	0.0188218
146	2222	2016	Chaozhou	0.884723	0.994889	1836.86	87.5	99.96	31	873	0.000139147	0.000491511	0.000464455	0	0.0718589	0.00836983	0.0684449	0.0120099	0.0214648
146	2222	2017	Chaozhou	0.930954	1.04772	1082.97	87.9	99.31	31	873	0.000109095	0.00035609	0.000430709	0	0.0694659	0.00777385	0.0712236	0.0134364	0.0224144
146	2222	2018	Chaozhou	0.957864	1.07745	978.351	88.31	98.65	30	873	8.30009e-05	0.000238628	0.000400989	0	0.0698074	0.00719469	0.0755009	0.0157444	0.0248314
146	2222	2019	Chaozhou	0.998563	1.20795	1160.05	88.72	98	28	873	6.02127e-05	0.000136244	0.000374714	0	0.0735655	0.00661366	0.0764631	0.0184098	0.0272102
146	2222	2020	Chaozhou	1.42024	1.5627	832.766	97.33	97.43	24	873	4.82249e-05	8.3955e-05	0.000351399	0	0.0856721	0.00606252	0.0806604	0.0218519	0.0302846
146	2222	2021	Chaozhou	1.42024	1.5627	545.455	106.68	96.94	23	873	4.05733e-05	8.24473e-05	0.000330639	0	0.0849192	0.00556182	0.09325	0.025314	0.032788
147	2222	2010	Jieyang	0.385492	0.386062	1376.57	70.98	104.27	48	1257	0.000187707	0.0011322	0.000245262	0	0.0486805	0.0113777	0.0260982	0.00676613	0.00412072
147	2222	2011	Jieyang	0.38948	0.390429	1361.12	70.5	102.13	47	1271	0.000202574	0.000655488	0.000172825	0	0.0483304	0.0113777	0.0334656	0.00793596	0.00550424
147	2222	2012	Jieyang	0.427079	0.484618	1351.83	77.98	99.99	47	1280	0.000129773	0.000517642	0.000136101	0	0.050789	0.0113777	0.0394166	0.00910694	0.00690577
147	2222	2013	Jieyang	0.523659	0.617679	1334.41	30.37	99.88	46	1296	0.000168526	0.000482716	0.000105988	0	0.0502248	0.0113777	0.039356	0.0107145	0.00875867
147	2222	2014	Jieyang	0.62729	0.677099	1312.3	37.81	99.97	45	1325	9.01434e-05	0.000558219	8.93001e-05	0	0.0534799	0.0113777	0.0525381	0.0119016	0.0100056
147	2222	2015	Jieyang	0.678197	0.729418	1298.31	44.6	99.05	43	1340	0.000116466	0.000476899	7.93235e-05	0	0.055582	0.0113777	0.0561169	0.012807	0.0109578
147	2222	2016	Jieyang	0.974418	1.01227	1307.03	78	45	41	1355	6.74703e-05	0.00015708	7.4233e-05	0	0.0600044	0.0113777	0.0599488	0.0140998	0.0126176
147	2222	2017	Jieyang	1.05708	1.11864	900.711	91	44.24	38	1369	4.75042e-05	9.84275e-05	6.89047e-05	0	0.0620554	0.0113777	0.0591162	0.014674	0.0131773
147	2222	2018	Jieyang	1.07037	1.12245	903.675	85.54	43.47	35	1383	3.02022e-05	4.76246e-05	6.43042e-05	0	0.0617353	0.0129191	0.0649894	0.0140982	0.0144952
147	2222	2019	Jieyang	1.21705	1.27355	954.314	90.16	42	31	1396	6.47608e-06	3.18262e-05	6.03115e-05	0	0.0672013	0.0129191	0.0630713	0.0150801	0.015764
147	2222	2020	Jieyang	1.24297	1.30065	648.873	95.82	42.03	28	1409	3.64043e-06	4.59679e-05	5.68295e-05	0	0.066971	0.0129191	0.0696104	0.0161227	0.0170801
147	2222	2021	Jieyang	1.24511	1.30179	392.707	97.01	42.06	27	1421	2.20256e-06	3.01299e-05	5.37792e-05	0	0.0657515	0.0129191	0.0760436	0.0171989	0.0184309
148	2222	2010	Yunfu	0.075331	0.095385	2631.36	64.43	77.17	41	363	0.000756098	0.00763367	0.00138225	0	0.0431642	0.00312748	0.0239747	0.0118048	0.00569664
148	2222	2011	Yunfu	0.0946137	0.107469	2600.84	63.11	76.42	41	368	0.000657774	0.00664098	0.00134129	0	0.0432857	0.00312748	0.032432	0.0140772	0.00753289
148	2222	2012	Yunfu	0.0958992	0.105155	2592.97	58.24	78.65	41	369	0.000640987	0.00577998	0.00129881	0	0.0431339	0.00312748	0.0372693	0.01594	0.009085
148	2222	2013	Yunfu	0.0979692	0.10623	2563.93	64.53	78.95	41	373	0.000181074	0.00349233	0.000898118	0	0.0436329	0.00312561	0.0334418	0.0179986	0.0106795
148	2222	2014	Yunfu	0.127577	0.135274	2530.59	72.42	69	40	378	0.000135182	0.00287483	0.000725292	0	0.0436064	0.00312	0.0474608	0.0199562	0.0121122
148	2222	2015	Yunfu	0.135245	0.143109	2491.53	74.41	66.31	40	384	0.000107232	0.00187514	0.000641298	0	0.0434051	0.00310132	0.0514094	0.0221793	0.0136193
148	2222	2016	Yunfu	0.139872	0.15343	2475.86	74.41	66.31	39	389	9.6512e-05	0.00168769	0.000577189	0	0.0435638	0.00304714	0.0566511	0.0250975	0.0155793
148	2222	2017	Yunfu	0.139872	0.15343	2495.41	74.56	73.66	37	393	8.8046e-05	0.00146825	0.000506786	0	0.0448207	0.002879	0.0582296	0.0288819	0.0175891
148	2222	2018	Yunfu	0.149572	0.163253	2388.7	76.56	95.56	33	398	8.27504e-05	0.000594891	0.000446421	0	0.0481664	0.00151516	0.0615057	0.0511708	0.0190584
148	2222	2019	Yunfu	0.150967	0.164745	2262.46	78.68	95	29	402	9.48899e-05	0.000379671	0.000394498	0	0.0476669	0.000149461	0.0671431	0.164995	0.0215234
148	2222	2020	Yunfu	0.158247	0.173918	1965.17	93.91	93.46	22	406	8.73369e-05	0.000351579	0.000349695	0	0.0475351	4.11018e-05	0.0794538	0.202414	0.022561
148	2222	2021	Yunfu	0.165522	0.181499	1854.3	96.85	92.13	24	409	7.88868e-05	0.000305758	0.000310917	0	0.0472318	2.8024e-05	0.0916455	0.224375	0.0248432
8	2015	2010	Nanning	0.34167	0.392864	1509	94.83	94.06	41	320	0.0009667	0.00511092	0.00190648	0	0.052179	0.0479191	0.043936	0.00723812	0.0290963
8	2015	2011	Nanning	0.368307	0.420993	1501.77	92.92	94.27	41	322	0.000851392	0.00188049	0.00136574	0	0.0529197	0.0479191	0.0559375	0.00850873	0.034766
8	2015	2012	Nanning	0.395028	0.456977	1501.18	71.68	91.2	40	321	0.000592417	0.00145193	0.0010968	0	0.0516009	0.0479191	0.0645028	0.0101259	0.042096
8	2015	2013	Nanning	0.465159	0.535605	1487.11	71.22	94.64	39	326	0.000381364	0.00129227	0.000897059	0	0.0545146	0.0479191	0.0722659	0.011662	0.0483753
8	2015	2014	Nanning	0.511284	0.63262	1496.6	75.22	95.82	38	328	0.000318102	0.0011229	0.000799823	0	0.0574972	0.0479191	0.0821698	0.0127044	0.0526924
8	2015	2015	Nanning	0.478049	0.555144	1523.98	76.75	99.92	37	333	0.000222362	0.000947712	0.000704497	1	0.0565604	0.0479191	0.0946318	0.0148445	0.0613976
8	2015	2016	Nanning	0.50703	0.587845	1620.48	78.29	94.44	36	332	0.000108859	0.000266354	0.000646962	1	0.0574114	0.0479191	0.10254	0.0159949	0.0654228
8	2015	2017	Nanning	0.517878	0.599129	2024.83	81.74	82.2	35	333	0.000109288	0.000218212	0.000592795	1	0.058348	0.0479135	0.113838	0.0168306	0.0685944
8	2015	2018	Nanning	0.519723	0.602843	1870.3	82.95	99.1	34	332	0.000124245	0.000192247	0.000546411	1	0.0603551	0.0489952	0.109412	0.017736	0.0728244
8	2015	2019	Nanning	0.5045	0.587366	1841.18	95.42	96.41	33	333	0.000104103	0.000153941	0.000506392	1	0.0603896	0.041808	0.122034	0.0219541	0.0764576
8	2015	2020	Nanning	0.521118	0.604196	1503.47	92.68	93.91	31	332	9.71133e-05	0.000133116	0.000471667	1	0.058549	0.0437155	0.106748	0.0225484	0.0813045
8	2015	2021	Nanning	0.467592	0.519055	1223.47	93.84	94.08	28	333	9.08796e-05	5.35236e-05	0.00044139	1	0.054891	0.0434372	0.114472	0.0236619	0.0839599
149	2222	2010	Liuzhou	0.241661	0.276521	5379.27	36.4	99.33	78	200	0.000504522	0.00235483	0.001277	0	0.0647178	0.0397529	0.0647126	0.00324373	0.0189831
149	2222	2011	Liuzhou	0.2885	0.355535	5347.99	38.8	98.17	73	201	0.000261281	0.00187802	0.000885292	0	0.0667291	0.0397642	0.0789889	0.00349155	0.0206423
149	2222	2012	Liuzhou	0.304404	0.378556	5387.13	41.45	96.02	68	200	0.000388195	0.00156136	0.000890021	0	0.0675348	0.0397249	0.0918834	0.0042012	0.0259165
149	2222	2013	Liuzhou	0.34226	0.396892	5375.33	40.71	93.54	64	200	0.000216828	0.00119241	0.000649157	0	0.0680094	0.0398557	0.105375	0.005122	0.0326868
149	2222	2014	Liuzhou	0.349318	0.40502	5329.83	40.17	96.77	59	203	0.000174817	0.00106308	0.000705259	0	0.0685031	0.0394241	0.111894	0.00563975	0.0354285
149	2222	2015	Liuzhou	0.358606	0.431467	5174.87	49.63	97.48	54	205	0.000165064	0.000939678	0.000570944	0	0.0692653	0.0408776	0.11583	0.0059818	0.0389611
149	2222	2016	Liuzhou	0.370216	0.445406	5449.22	51.01	98.8	50	208	0.000123582	0.000427764	0.00064798	0	0.071498	0.0362406	0.124449	0.00792509	0.0460864
149	2222	2017	Liuzhou	0.442144	0.530573	6059.17	51.16	98.06	45	211	0.000101301	0.000368698	0.000514821	0	0.0773012	0.0540937	0.138276	0.00598301	0.0519885
149	2222	2018	Liuzhou	0.457611	0.549134	3376.92	72.84	93.66	41	213	8.43477e-05	0.000239729	0.000589082	0	0.0649435	0.0258325	0.152755	0.0126284	0.0528275
149	2222	2019	Liuzhou	0.473396	0.568075	5962.69	82.51	86.43	38	215	6.82559e-05	0.000185044	0.000470797	0	0.0789983	0.0316166	0.155158	0.0106584	0.053836
149	2222	2020	Liuzhou	0.490375	0.587843	6700.38	86.73	82.16	29	217	6.435e-05	0.000200794	0.000541372	0	0.0833053	0.0312393	0.155357	0.012113	0.060778
149	2222	2021	Liuzhou	0.513282	0.610184	3828.72	87.92	80.01	25	219	6.2827e-05	0.000175782	0.000434952	0	0.0686454	0.0313532	0.147096	0.0118588	0.0593998
150	2222	2010	Guilin	0.0900428	0.100327	7002.57	83.97	86.64	73	187	0.000374076	0.00511011	0.00111512	0	0.0701833	0.025612	0.0379245	0.00459002	0.0111919
150	2222	2011	Guilin	0.0901507	0.100507	6964.5	83.97	86.61	68	188	0.000416988	0.00328888	0.000761456	0	0.0700162	0.025612	0.0399658	0.00518324	0.0131234
150	2222	2012	Guilin	0.0904024	0.100867	6960.8	87.21	87.74	63	188	0.000315292	0.00247182	0.000531058	0	0.0705095	0.025612	0.055239	0.00605912	0.0160852
150	2222	2013	Guilin	0.0908079	0.101329	6966.98	90.05	88.4	59	187	0.000208331	0.00188179	0.00039211	0	0.0709466	0.025612	0.0572111	0.00689037	0.0189183
150	2222	2014	Guilin	0.0917382	0.102294	6920.69	86.53	85.31	55	189	0.000180094	0.00153781	0.000317563	0	0.0699633	0.0256102	0.0691628	0.00756424	0.0209832
150	2222	2015	Guilin	0.127794	0.142457	7005.46	88.81	82.86	51	190	0.000126668	0.00135612	0.000254599	0	0.0715483	0.0256008	0.0735763	0.00862967	0.0244278
150	2222	2016	Guilin	0.134183	0.149663	7852.06	89.23	82.89	47	192	9.35009e-05	0.000641592	0.000215255	0	0.0763307	0.0255709	0.0776568	0.00987736	0.0282692
150	2222	2017	Guilin	0.136278	0.151823	7268.55	93.44	89.44	44	194	7.11744e-05	0.00044666	0.000180351	0	0.0747166	0.0254682	0.0763939	0.0109347	0.0316337
150	2222	2018	Guilin	0.144344	0.163026	4768.77	97.87	92.83	38	196	4.98589e-05	0.000329334	0.000151845	0	0.0627503	0.0231478	0.0739612	0.0127333	0.033613
150	2222	2019	Guilin	0.165329	0.189001	6487.99	95.78	91.85	37	197	4.5456e-05	0.000313814	0.000128435	0	0.0723179	0.0161138	0.0778255	0.0186497	0.0348574
150	2222	2020	Guilin	0.173435	0.19983	7867.04	94.76	91.45	29	199	4.0002e-05	0.000169174	0.000109125	0	0.0798456	0.0133263	0.080269	0.0246975	0.0390959
150	2222	2021	Guilin	0.173802	0.199143	6660.52	100	91.46	29	200	3.59008e-05	9.08637e-05	9.30574e-05	0	0.073914	0.0126276	0.0896604	0.0289159	0.0440102
151	2222	2010	Wuzhou	0.101287	0.11225	4163.65	57.32	79.46	78	259	0.00057075	0.00681827	0.00279507	0	0.05177	0.00499948	0.0286802	0.00775942	0.00441504
151	2222	2011	Wuzhou	0.127585	0.127108	4147.13	100	79.46	71	261	0.000514271	0.00101338	0.00194345	0	0.0562567	0.00499948	0.043443	0.00893739	0.00572788
151	2222	2012	Wuzhou	0.108913	0.114554	4123.22	63.53	79.46	65	262	0.000403619	0.000643698	0.00139774	0	0.0523717	0.00499948	0.0502092	0.0104963	0.00744532
151	2222	2013	Wuzhou	0.110683	0.116156	4041.05	68.91	76.94	59	267	0.00025298	0.00056735	0.00109205	0	0.0521152	0.00500135	0.0523543	0.0119881	0.00890195
151	2222	2014	Wuzhou	0.165229	0.172346	3992.36	70	91.1	54	270	0.000216172	0.000526585	0.000984802	0	0.0560404	0.00499574	0.0561991	0.0134659	0.0103749
151	2222	2015	Wuzhou	0.179312	0.178833	3950.34	69.75	75	49	273	0.000171466	0.000507871	0.000889209	0	0.0536833	0.00501255	0.0666025	0.0143906	0.0112931
151	2222	2016	Wuzhou	0.182264	0.185949	3915.27	69.27	85.86	45	277	0.000126923	0.000216193	0.000821222	0	0.0553199	0.00496211	0.0730206	0.0165063	0.0133087
151	2222	2017	Wuzhou	0.186601	0.191114	3480.52	74.92	70.54	41	280	9.00934e-05	0.000128912	0.000763033	0	0.0513326	0.0051097	0.0840943	0.0174352	0.0147054
151	2222	2018	Wuzhou	0.20162	0.2116	3534.09	67.19	70.36	37	283	8.59618e-05	0.000121553	0.000713634	0	0.0515123	0.003744	0.0615641	0.0245287	0.0159632
151	2222	2019	Wuzhou	0.207047	0.216672	3810.2	69.23	93	33	286	8.7225e-05	0.000117199	0.000671374	0	0.0568591	0.0103091	0.0583832	0.0109983	0.0182965
151	2222	2020	Wuzhou	0.218733	0.227175	2875.42	72.5	75.22	26	290	8.25729e-05	7.82111e-05	0.00063505	0	0.0498616	0.00558424	0.0711652	0.0212957	0.0205598
151	2222	2021	Wuzhou	0.233743	0.251021	2225.35	78.35	81	26	293	7.84569e-05	7.98602e-05	0.00060364	0	0.0484767	0.00692005	0.0933279	0.0186873	0.0221233
152	2222	2010	Beihai	0.530716	0.619718	4041.21	84.13	94.97	26	500	0.00041859	0.0104525	0.0015863	0	0.0713439	0.00153571	0.0434819	0.0216902	0.0115296
152	2222	2011	Beihai	0.635301	0.742883	3596.91	84.28	93.69	28	503	0.000334346	0.00411824	0.00091816	0	0.0726144	0.000648288	0.0579507	0.0466535	0.0133366
152	2222	2012	Beihai	0.650884	0.759365	3217.41	82.45	82	26	504	0.000223251	0.00123144	0.000479925	0	0.0691834	0.00164034	0.0759312	0.0267142	0.0162208
152	2222	2013	Beihai	0.71484	0.831271	2858.78	90	99.87	28	508	0.000140305	0.000913285	0.00037453	0	0.0729848	0.00060345	0.0825763	0.0632241	0.0184027
152	2222	2014	Beihai	0.735391	0.874138	2560.84	79.89	99.99	26	507	0.000120338	0.000732618	0.000306986	0	0.0715943	0.00177112	0.104443	0.0304657	0.020554
152	2222	2015	Beihai	0.746107	0.88709	2256.74	87.5	98.88	28	515	9.84894e-05	0.000660426	0.000265276	0	0.0708522	0.000554875	0.108	0.0757143	0.0212292
152	2222	2016	Beihai	0.778885	0.920746	1995.98	95.06	95	26	521	5.58798e-05	0.000339563	0.000227943	0	0.0706646	0.00193552	0.121692	0.031977	0.0232064
152	2222	2017	Beihai	0.668807	0.788198	1924.57	98.56	98.84	28	519	7.75796e-05	0.000232461	0.000194446	0	0.0671039	0.000504432	0.149367	0.100083	0.0272052
152	2222	2018	Beihai	0.713231	0.837636	1494.38	95.28	96.66	27	520	4.59766e-05	0.000162222	0.000167952	0	0.0657775	0.0026492	0.145481	0.0324596	0.031754
152	2222	2019	Beihai	0.753299	0.888288	1505.56	95.4	96	28	519	4.43081e-05	0.000132714	0.000146744	0	0.0672659	0.000293318	0.15494	0.174385	0.0361658
152	2222	2020	Beihai	0.758711	0.888797	1057.85	98.24	95.85	23	520	4.37314e-05	7.58417e-05	0.000129579	0	0.0652607	0.00293691	0.158998	0.0351325	0.0377756
152	2222	2021	Beihai	0.793612	0.902607	928.962	98.67	95.84	24	520	4.02458e-05	0.000101948	0.000115545	0	0.0654389	0.000345629	0.163059	0.179596	0.0404808
153	2222	2010	Fangchenggang	0.140951	0.166506	15831	32.69	100.18	30	147	0.00129733	0.0069581	0.00219218	0	0.116881	0.00220082	0.0691109	0.0116289	0.0156637
153	2222	2011	Fangchenggang	0.150595	0.176149	15380.1	38.29	100.44	30	147	0.000457862	0.00441987	0.00159969	0	0.115359	0.00220082	0.0910638	0.0132522	0.0184371
153	2222	2012	Fangchenggang	0.154452	0.180006	14869.6	49.81	99.91	30	147	0.000405092	0.00279733	0.00130612	0	0.113735	0.00220082	0.0973045	0.0144138	0.0203946
153	2222	2013	Fangchenggang	0.158063	0.183552	14117.8	53.34	99.53	30	149	0.000161238	0.00209931	0.00104924	0	0.110123	0.00220082	0.110636	0.0161844	0.0230593
153	2222	2014	Fangchenggang	0.162796	0.188285	13355.5	55.85	98.58	30	151	0.000151785	0.00214226	0.000881004	0	0.106314	0.00220082	0.129486	0.0175345	0.0250036
153	2222	2015	Fangchenggang	0.164077	0.189566	12521.2	59.21	99.96	30	154	0.000110769	0.00214121	0.000776232	0	0.102441	0.00220082	0.135514	0.0189316	0.0269176
153	2222	2016	Fangchenggang	0.120281	0.137666	11649.5	57.57	99.21	30	156	4.21357e-05	0.00147624	0.000682029	0	0.0959417	0.00220082	0.146794	0.0209215	0.0297572
153	2222	2017	Fangchenggang	0.213559	0.240484	9016.33	50.21	91.73	30	157	4.24571e-05	0.000715888	0.000587527	0	0.0834675	0.00220082	0.160121	0.0230082	0.0328162
153	2222	2018	Fangchenggang	0.246536	0.283144	8987.88	50.64	93.69	30	159	4.27058e-05	0.000374493	0.000506735	0	0.0849235	0.00212422	0.147687	0.0268833	0.0373042
153	2222	2019	Fangchenggang	0.306911	0.346252	7320	60.93	99.3	29	161	3.66999e-05	0.000240971	0.000440006	0	0.0799564	0.00157682	0.14674	0.0389723	0.0413201
153	2222	2020	Fangchenggang	0.307247	0.346595	6732.67	64.2	98.59	22	163	3.20903e-05	0.00013684	0.000383145	0	0.077084	0.00146846	0.141407	0.0470907	0.0470034
153	2222	2021	Fangchenggang	0.313442	0.35283	7156.86	73.99	98.28	23	165	2.8044e-05	0.000115902	0.000335364	0	0.0803585	0.00145725	0.156222	0.05178	0.0512583
154	2222	2010	Qinzhou	0.111685	0.142857	2143.14	54.44	97.41	32	358	0.00084962	0.00916253	0.00286148	0	0.0443016	0.014494	0.0265221	0.00275966	0.00274639
154	2222	2011	Qinzhou	0.186849	0.21839	2130.81	56.83	97.42	35	361	0.000263886	0.00207866	0.00144223	0	0.0469646	0.0127883	0.0381062	0.00348603	0.00355471
154	2222	2012	Qinzhou	0.233791	0.272526	2139.56	56.7	97.39	32	361	0.000175653	0.00155345	0.00123981	0	0.0487184	0.0111236	0.0364216	0.00460804	0.00482048
154	2222	2013	Qinzhou	0.214017	0.248313	2132.01	72.73	97.34	35	326	0.000258098	0.00143104	0.0011993	0	0.049452	0.00952255	0.0295862	0.00598911	0.00585689
154	2222	2014	Qinzhou	0.214886	0.248313	2132.24	77	97.6	32	331	0.000310249	0.00127099	0.00105642	0	0.0498986	0.00800738	0.0468531	0.00777245	0.00681042
154	2222	2015	Qinzhou	0.241866	0.277064	2169.04	80	97.79	35	332	0.000273249	0.00117537	0.00099811	0	0.0513059	0.00660245	0.0524516	0.0098584	0.00748675
154	2222	2016	Qinzhou	0.24999	0.286173	2221.32	86.71	98.25	32	333	0.000167204	0.000359154	0.000897157	0	0.0525655	0.00532269	0.0623988	0.0131979	0.00861417
154	2222	2017	Qinzhou	0.250783	0.287043	2857.91	87.17	95.92	35	334	0.000145639	0.000268088	0.000823143	0	0.0556233	0.00418865	0.0753733	0.0174616	0.00955795
154	2222	2018	Qinzhou	0.251912	0.290291	2019.28	85	97.57	32	335	0.000125241	0.000181602	0.000761155	0	0.0513309	0.00302472	0.0733903	0.0248738	0.0107027
154	2222	2019	Qinzhou	0.254969	0.297239	1779.9	91.05	97.21	32	336	0.000104244	0.000158823	0.000708849	0	0.0507128	0.00192431	0.0770211	0.0387285	0.0122272
154	2222	2020	Qinzhou	0.255352	0.297633	1577.06	93.79	97.3	25	337	0.00010011	0.000139165	0.000664413	0	0.0499593	0.00119195	0.0794689	0.0586578	0.01396
154	2222	2021	Qinzhou	0.256324	0.298706	1766.11	96.76	97.28	28	338	9.38788e-05	0.000120952	0.000626428	0	0.0512337	0.00077533	0.0962277	0.0812856	0.0156669
155	2222	2010	Guigang	0.128938	0.137993	1971.13	22.28	84.45	42	494	0.00335149	0.0141918	0.0121306	0	0.0382313	0.00108733	0.0156278	0.0220228	0.00131548
155	2222	2011	Guigang	0.129032	0.137993	1956.6	24.93	84.08	42	498	0.000847037	0.00461118	0.0103263	0	0.0383288	0.00108733	0.0214966	0.0257119	0.0022586
155	2222	2012	Guigang	0.146293	0.156386	1948.48	38.57	83.07	42	500	0.00212586	0.00331098	0.00917917	0	0.0399466	0.00108733	0.0237369	0.0300297	0.00337164
155	2222	2013	Guigang	0.14771	0.1578	1918.43	40	79.14	42	508	0.0013471	0.00278015	0.00777861	0	0.039332	0.00108733	0.0183546	0.0346202	0.00449757
155	2222	2014	Guigang	0.147847	0.157937	1900.77	41.42	94.7	42	512	0.000438356	0.00279341	0.0071786	0	0.0417661	0.00108733	0.0296251	0.0381862	0.00537408
155	2222	2015	Guigang	0.144082	0.152251	1880.9	44.3	98.03	42	518	0.000378909	0.00280495	0.00670095	0	0.0422576	0.00109107	0.0322979	0.0407391	0.00599395
155	2222	2016	Guigang	0.144472	0.152718	1860.36	53.94	96.01	42	522	0.00138554	0.00232965	0.00587578	0	0.0427023	0.00107986	0.0366011	0.0456346	0.00712413
155	2222	2017	Guigang	0.216973	0.251657	1740.86	59.54	91.64	42	527	0.000235465	0.000793064	0.00530996	0	0.04476	0.00110975	0.0422818	0.0520698	0.00893364
155	2222	2018	Guigang	0.287823	0.321617	1460.07	76.35	99	40	531	0.000131498	0.000369373	0.00483388	0	0.0482959	0.000820168	0.0461266	0.0650405	0.00995905
155	2222	2019	Guigang	0.301775	0.339321	1683.36	76.51	97.69	35	536	0.000225072	0.000278539	0.00443081	0	0.0498451	0.00222137	0.0500535	0.040508	0.011181
155	2222	2020	Guigang	0.303119	0.340553	1477.21	79.6	97.21	29	540	0.000207476	0.000201489	0.00408723	0	0.0490312	0.00122371	0.0563505	0.0648832	0.0129503
155	2222	2021	Guigang	0.304273	0.341791	881.834	81.61	97.04	25	545	0.000192518	0.00016818	0.00379255	0	0.0460843	0.00150208	0.0634194	0.0631996	0.0145493
156	2222	2010	Baise	0.0302593	0.0336183	5263.53	61.18	85.79	43	113	0.000818021	0.0139609	0.00176733	0	0.0571043	0.00354597	0.0227227	0.010536	0.00297642
156	2222	2011	Baise	0.0335617	0.0357439	5544.66	55.35	70.81	43	106	0.000915554	0.0124977	0.00125319	0	0.0558678	0.00354597	0.0293289	0.011992	0.00437396
156	2222	2012	Baise	0.03486	0.0377051	5215.31	69.55	58.43	43	113	0.000929376	0.0108683	0.000924505	0	0.0535142	0.00354597	0.0351069	0.0139036	0.00529789
156	2222	2013	Baise	0.0351812	0.0383128	5227.85	67.76	49.72	43	114	0.000758682	0.00862976	0.000801167	0	0.0520859	0.00354597	0.0307215	0.0158331	0.00658468
156	2222	2014	Baise	0.0369899	0.0420278	5022.57	84.37	35.58	43	114	0.000564244	0.00807902	0.000682599	0	0.0503923	0.00354597	0.0443339	0.0180831	0.00814825
156	2222	2015	Baise	0.0394434	0.0446192	5849.71	86.24	30.01	43	114	0.00032626	0.00437802	0.000583073	0	0.0541687	0.00354597	0.0477008	0.0194604	0.00907725
156	2222	2016	Baise	0.0483045	0.0544053	3138.37	88.41	29.06	43	115	0.000184091	0.00157118	0.000504876	0	0.0401568	0.00354597	0.0553082	0.0227817	0.0112706
156	2222	2017	Baise	0.0484341	0.0545348	6427.75	69.37	23.85	42	117	0.000132998	0.0014086	0.000433942	0	0.0550845	0.00354597	0.0695758	0.0253129	0.0129853
156	2222	2018	Baise	0.0492285	0.0553293	5962	90.16	17.32	37	118	0.00011716	0.00134185	0.000374203	0	0.0535308	0.0035441	0.0580956	0.0260571	0.0133859
156	2222	2019	Baise	0.0512676	0.0580827	5123.4	81.53	13.6	31	120	0.000103623	0.0012075	0.000323488	0	0.0478555	0.00250721	0.0624723	0.0365773	0.0145251
156	2222	2020	Baise	0.0642934	0.074221	5366.43	87.5	11.99	24	121	9.07488e-05	0.00108655	0.000280224	0	0.0499692	0.00250534	0.069258	0.0403598	0.0164777
156	2222	2021	Baise	0.0651561	0.0754016	4586.29	90.21	11.23	29	123	7.91466e-05	0.000782067	0.000243178	0	0.0459508	0.00250534	0.0834434	0.0444149	0.0185825
157	2222	2010	Hezhou	0.0485871	0.0554197	4861.11	80.87	64.19	90	197	0.00165418	0.0149735	0.00431345	0	0.0534665	0.000937869	0.0200586	0.0162375	0.00189718
157	2222	2011	Hezhou	0.087696	0.103792	4862.57	80	67.96	81	194	0.00121741	0.0106476	0.00259852	0	0.0555278	0.000936001	0.0278065	0.0193099	0.00309344
157	2222	2012	Hezhou	0.100548	0.111936	5010.77	68.68	61.15	73	191	0.00112648	0.00176896	0.0023864	0	0.054672	0.000943474	0.0315713	0.0226201	0.00462427
157	2222	2013	Hezhou	0.10508	0.116651	4856.11	74.64	75	65	199	0.00066129	0.00308236	0.00185645	0	0.0567203	0.000922923	0.0276984	0.0263951	0.0057616
157	2222	2014	Hezhou	0.0789832	0.0903795	4768.88	80.38	67.11	58	203	0.000580903	0.00290764	0.00184339	0	0.0547089	0.000973366	0.0368498	0.028737	0.00693216
157	2222	2015	Hezhou	0.0865932	0.0990853	4641.94	86.82	75	52	204	0.000703179	0.00216633	0.00161844	0	0.0561503	0.000855665	0.0386511	0.0363932	0.00871035
157	2222	2016	Hezhou	0.0878797	0.100372	6937.95	87.03	95.16	47	204	0.00020372	0.000748371	0.00146779	0	0.0715391	0.00116767	0.0436701	0.0336151	0.010474
157	2222	2017	Hezhou	0.124371	0.13683	4381.02	88	81.83	42	204	0.00020745	0.0005483	0.00125468	0	0.0572786	0.00054927	0.0464877	0.0639097	0.0130681
157	2222	2018	Hezhou	0.125682	0.138246	3467.48	89.71	88.3	38	204	0.000170655	0.000393104	0.00109666	0	0.0536663	0.00168704	0.0516472	0.0318497	0.0140446
157	2222	2019	Hezhou	0.175523	0.19484	6020.56	93.21	72	33	204	0.000149923	0.000303954	0.000949103	0	0.06682	0.00114525	0.0613522	0.0436764	0.0144023
157	2222	2020	Hezhou	0.177001	0.196565	4869.22	94.5	79.96	30	204	0.000130367	0.000247005	0.000830194	0	0.0621407	0.00121437	0.0697056	0.0443748	0.015499
157	2222	2021	Hezhou	0.181354	0.200914	2891.57	98.33	75.56	27	204	0.000114067	0.000187537	0.000724266	0	0.05149	0.00118448	0.0859345	0.0492824	0.0172812
158	2222	2010	Hechi	0.0150424	0.0161668	7454.49	47.38	10.27	47	121	0.00671856	0.0168141	0.00144826	0	0.0551875	0.00193179	0.0186141	0.0154259	0.00242204
158	2222	2011	Hechi	0.0159541	0.0161668	7223.84	45.65	10.43	45	128	0.00612667	0.0169692	0.00139571	0	0.0538445	0.00193179	0.0212717	0.0173607	0.00300429
158	2222	2012	Hechi	0.0178381	0.0180813	7143.01	64.5	10.23	43	125	0.00644472	0.0183096	0.00183022	0	0.0551628	0.00193179	0.0198251	0.0205759	0.00452342
158	2222	2013	Hechi	0.0178166	0.0181324	7483.35	62.63	32.18	41	124	0.00668337	0.0136305	0.00157671	0	0.0602141	0.00193365	0.0161425	0.0237574	0.00588366
158	2222	2014	Hechi	0.0179615	0.0182818	6790.56	68.94	44.56	40	125	0.00411137	0.0122247	0.00142309	0	0.0590348	0.00192992	0.0263166	0.0265903	0.00698039
158	2222	2015	Hechi	0.0218688	0.0248563	7657.06	81.42	56.94	38	127	0.00317101	0.0123209	0.0014346	0	0.066847	0.00194113	0.0271103	0.0286269	0.00781205
158	2222	2016	Hechi	0.0219085	0.024896	6149.18	88.66	73.84	37	127	0.000808905	0.00251959	0.0015824	0	0.0621314	0.00189816	0.0292748	0.0328742	0.00931099
158	2222	2017	Hechi	0.0355715	0.040337	9468.58	79.71	21.4	35	126	0.000856611	0.00295931	0.00159776	0	0.0713184	0.00208498	0.0337705	0.0345719	0.0109998
158	2222	2018	Hechi	0.0378277	0.0427309	5641.63	88.41	46.39	31	126	0.000806201	0.00215785	0.00161181	0	0.0557882	0.00169638	0.0367568	0.0413906	0.0114838
158	2222	2019	Hechi	0.0457441	0.0509977	6283.5	88.95	74	30	126	0.00205258	0.00139908	0.00162466	0	0.0637895	0.00177859	0.0419488	0.0415077	0.0120277
158	2222	2020	Hechi	0.0483104	0.0539694	8189.16	92.06	61.85	25	126	0.00228172	0.0010058	0.00163641	0	0.0724198	0.00177672	0.0471732	0.0444153	0.0131847
158	2222	2021	Hechi	0.0487092	0.0545412	4018.48	91.87	58.39	26	126	0.00237251	0.000954682	0.00164713	0	0.0497698	0.00177672	0.0544	0.0491512	0.0150828
159	2222	2010	Laibin	0.0579375	0.0756841	4652.44	69.69	74.01	44	194	0.0139166	0.0465086	0.00572689	0	0.0537035	0.0010892	0.028252	0.0167367	0.00228119
159	2222	2011	Laibin	0.0693461	0.0740437	4624	71.1	73.39	48	195	0.00209734	0.0212552	0.00417301	0	0.0537378	0.0010892	0.0383851	0.019815	0.00348937
159	2222	2012	Laibin	0.0874786	0.0931464	4648.87	78.82	72.12	44	194	0.00176618	0.017301	0.00373586	0	0.055027	0.0010892	0.0408243	0.0228985	0.0047623
159	2222	2013	Laibin	0.0925692	0.096204	4734.35	82.4	72.42	48	191	0.00130365	0.0169128	0.00417919	0	0.0559658	0.0010892	0.0320795	0.0253485	0.00588019
159	2222	2014	Laibin	0.0923809	0.0954455	4542.42	81.9	77.3	44	199	0.00124581	0.0137621	0.00404311	0	0.0556492	0.0010892	0.0438085	0.0276362	0.00649633
159	2222	2015	Laibin	0.0985176	0.101403	4551.99	85	64.5	48	198	0.00132559	0.0117731	0.00411574	0	0.0541756	0.0010892	0.0440333	0.0295125	0.00725789
159	2222	2016	Laibin	0.100331	0.10689	4498.51	87.37	64.5	44	199	0.000789487	0.00158505	0.00399722	0	0.0542557	0.00109107	0.0466672	0.0337393	0.00884518
159	2222	2017	Laibin	0.111076	0.123146	4655.6	89.7	79.62	48	199	0.000871392	0.00130849	0.00393671	0	0.0580594	0.00109667	0.0534831	0.0389756	0.0110054
159	2222	2018	Laibin	0.116244	0.128421	3940.52	86.14	78.78	40	199	0.000807192	0.00173556	0.00388542	0	0.0540554	0.00119756	0.0557861	0.0377523	0.0114247
159	2222	2019	Laibin	0.123931	0.14821	4074.07	95.53	84	38	199	0.000912046	0.00188086	0.00383873	0	0.0568851	0.00164407	0.0517056	0.0309647	0.0119443
159	2222	2020	Laibin	0.129814	0.154443	3929.5	92.38	78.97	30	199	0.000878513	0.00121096	0.00379828	0	0.0553219	0.00195794	0.0619209	0.0298082	0.0136664
159	2222	2021	Laibin	0.134508	0.159246	3011.15	94.12	76.68	33	199	0.000883387	0.00102379	0.00376177	0	0.0503939	0.00206443	0.0752241	0.031458	0.0155283
160	2222	2010	Chongzuo	0.0351432	0.0377315	3252.77	61.33	68.16	30	140	0.00212281	0.0076947	0.00382647	0	0.0438998	0.00200091	0.0287148	0.0112723	0.00310658
160	2222	2011	Chongzuo	0.0366387	0.0411826	3209.9	64.05	71.08	30	142	0.0022646	0.00188671	0.00290216	0	0.044446	0.00200652	0.0416331	0.0132921	0.00438859
160	2222	2012	Chongzuo	0.0367537	0.0412976	3225.6	56.55	63.34	30	141	0.00202801	0.0014607	0.00257374	0	0.0426665	0.00201399	0.0453762	0.0156793	0.00605317
160	2222	2013	Chongzuo	0.0452946	0.0551613	3211.2	59.64	53.1	30	142	0.000739887	0.00137122	0.00221681	0	0.0416565	0.00202707	0.0397128	0.0178535	0.0075321
160	2222	2014	Chongzuo	0.0516993	0.0630085	3189.32	65.83	65.41	30	143	0.00059378	0.0012158	0.00198465	0	0.0442367	0.00204575	0.0576069	0.0198323	0.00888755
160	2222	2015	Chongzuo	0.0564597	0.0674186	3184.65	67.64	62.97	30	144	0.000418464	0.00114024	0.00177923	0	0.0441488	0.00207751	0.060658	0.0211527	0.00992878
160	2222	2016	Chongzuo	0.0552464	0.0673321	3245.02	49.18	44.12	31	144	0.000296203	0.000462995	0.00157332	0	0.0398678	0.00212609	0.0688882	0.0238891	0.0119832
160	2222	2017	Chongzuo	0.0620921	0.0731554	4451.6	67.84	46.97	32	145	0.000241562	0.000418668	0.00139365	0	0.0485811	0.00220455	0.0829807	0.0260351	0.0140645
160	2222	2018	Chongzuo	0.0703248	0.078227	4642.86	62.25	61.1	31	145	0.00024082	0.000347295	0.00123995	0	0.0515129	0.00243995	0.0935463	0.0251323	0.0148686
160	2222	2019	Chongzuo	0.0753981	0.0855579	4723.02	61.54	64.54	29	146	0.000208142	0.000261412	0.0011067	0	0.0526263	0.00297615	0.0666566	0.0235354	0.016976
160	2222	2020	Chongzuo	0.0776073	0.0885685	3339.96	60.61	63.26	26	146	0.000187649	0.000190626	0.000991493	0	0.045124	0.0035796	0.0722854	0.0227619	0.0199453
160	2222	2021	Chongzuo	0.0824758	0.093437	3306.77	74.71	63.73	30	147	0.00016844	0.000138392	0.000891212	0	0.0464167	0.00402985	0.0908908	0.0224017	0.0222785
21	2016	2010	Sanya	0.650156	0.707508	3234.01	82.36	100	14	297	5.74718e-05	2.99853e-05	8.49584e-05	0	0.0719019	0.00303406	0.0892906	0.0173955	0.0593714
21	2016	2011	Sanya	0.733055	0.798227	3173.13	81.7	100	14	303	0.000165495	1.90955e-05	0.000114573	0	0.0744262	0.00303406	0.0867498	0.0167426	0.0558617
21	2016	2012	Sanya	0.733194	0.797811	3218.18	84.19	100	14	298	0.000128783	1.07319e-05	7.69121e-05	0	0.0748991	0.00303406	0.0887933	0.01893	0.0646635
21	2016	2013	Sanya	1.24283	1.48359	3193.19	84.5	100	14	301	0.000122288	5.31688e-06	8.507e-05	0	0.0948618	0.00303406	0.12778	0.0262589	0.0907875
21	2016	2014	Sanya	0.81876	0.891767	3153.63	85	100	14	305	7.57219e-05	3.29226e-06	7.40758e-05	0	0.0776321	0.00303593	0.106564	0.0275501	0.0940477
21	2016	2015	Sanya	0.817907	0.890838	3164.14	86	100	15	302	9.66219e-05	0.000379195	8.56836e-05	0	0.077749	0.00303593	0.115002	0.0340941	0.119119
21	2016	2016	Sanya	1.15661	1.24737	3275.86	87.4	100	15	303	1.1382e-05	0.000356094	7.47959e-05	1	0.0901811	0.00304154	0.125353	0.041685	0.146351
21	2016	2017	Sanya	1.06372	1.15495	3220.34	86.55	100	15	304	3.31122e-05	0.000382446	7.61581e-05	1	0.0866817	0.00310692	0.139424	0.0461892	0.163323
21	2016	2018	Sanya	1.08538	1.17634	2659.02	77.35	100	15	304	4.62954e-05	0.000365403	7.60567e-05	1	0.0836077	0.00349366	0.155964	0.0374414	0.143052
21	2016	2019	Sanya	1.18338	1.40055	1488.89	91.8	100	14	305	0.00072261	0.0004167	7.60642e-05	1	0.0840782	0.00353102	0.176888	0.0369909	0.138258
21	2016	2020	Sanya	1.13089	1.25573	2364.06	100.4	100	11	306	0.000438193	0.000205041	7.60636e-05	1	0.0862247	0.00353102	0.136994	0.0395366	0.139267
21	2016	2021	Sanya	1.17706	1.27754	1690.14	100	100	12	307	0.000687881	0.000309216	7.60637e-05	1	0.0837646	0.00353102	0.161111	0.0421476	0.140422
9	2015	2010	Chongqing	0.39497	0.426228	1835.14	87.33	79.28	42	399	0.000494119	0.00626394	0.00111698	0	0.0521736	0.246568	0.0482047	0.0047182	0.0195778
9	2015	2011	Chongqing	0.467855	0.501998	1821.57	87	80.23	42	402	0.000286603	0.004485	0.000857749	0	0.0547164	0.246568	0.063134	0.00555094	0.023604
9	2015	2012	Chongqing	0.509238	0.548195	1812.73	89.77	81.65	42	406	0.000233759	0.00389296	0.000776304	0	0.0566005	0.246568	0.0726789	0.00663783	0.028968
9	2015	2013	Chongqing	0.520771	0.563916	1806.78	93.2	84	43	408	0.000211905	0.0031321	0.000643974	0	0.0576845	0.246568	0.0700343	0.00778235	0.0345629
9	2015	2014	Chongqing	0.558792	0.606986	1794.56	92.25	84.49	41	410	0.000186175	0.00252793	0.000541227	0	0.0589845	0.246568	0.0920023	0.00858729	0.0383912
9	2015	2015	Chongqing	0.603321	0.650436	1801.22	93.67	84.45	43	409	0.000166	0.00199439	0.000475023	1	0.0606137	0.246568	0.10167	0.00984675	0.0447254
9	2015	2016	Chongqing	0.62276	0.668104	1783.22	95.37	76.9	40	408	0.000108234	0.000728034	0.000425218	1	0.0601551	0.246568	0.113739	0.0109394	0.0498677
9	2015	2017	Chongqing	0.650935	0.696298	1935.54	93.71	70	45	408	7.12957e-05	0.000516621	0.000375444	1	0.0606599	0.246568	0.125719	0.0118165	0.0542585
9	2015	2018	Chongqing	0.683075	0.733114	1540.08	93.5	60.98	40	408	6.80071e-05	0.000432038	0.000332688	1	0.0583474	0.282327	0.131105	0.0109451	0.0573692
9	2015	2019	Chongqing	0.717706	0.769068	1458.1	95.73	75	38	408	6.5554e-05	0.000334926	0.000295831	1	0.0614865	0.282327	0.152502	0.0116508	0.0611302
9	2015	2020	Chongqing	0.752847	0.818004	2245.22	97.95	75.72	53	408	6.00029e-05	0.000122016	0.000263949	1	0.0672692	0.282327	0.157573	0.0126691	0.0668742
9	2015	2021	Chongqing	0.785239	0.849913	2199.12	98.66	76.21	35	408	5.34546e-05	9.70007e-05	0.000236278	1	0.0683826	0.282327	0.176399	0.0135901	0.0720716
161	2222	2010	Zigong	0.610336	0.700434	421.392	85.17	92.53	91	745	0.000250955	0.00330374	0.00122328	0	0.053355	0.0106697	0.0383808	0.00439515	0.00566044
161	2222	2011	Zigong	0.702196	0.793687	372.345	86	92.59	91	748	0.000189139	0.000391385	0.000616639	0	0.0562919	0.0106715	0.0514591	0.00531638	0.00774568
161	2222	2012	Zigong	0.781785	0.88724	436.134	88.75	100	90	750	0.000170927	0.00233595	0.000875955	0	0.0609373	0.0106697	0.0594298	0.00645271	0.0102947
161	2222	2013	Zigong	0.838621	0.960055	348.969	90	90.6	88	753	0.000114935	0.0016973	0.000576245	0	0.0613181	0.0106753	0.0541643	0.00765274	0.0129892
161	2222	2014	Zigong	0.878808	0.99863	468.839	90.22	82.44	85	753	0.000104074	0.00153028	0.000675742	0	0.0620623	0.0106547	0.0731784	0.00845443	0.0147667
161	2222	2015	Zigong	0.904412	1.02845	316.713	88.96	95.02	81	746	9.93813e-05	0.00104089	0.000566233	0	0.0640728	0.0107164	0.0781563	0.0103402	0.01936
161	2222	2016	Zigong	0.938827	1.07396	544.343	89.66	92.03	75	743	6.94376e-05	0.000445952	0.00058015	0	0.0662759	0.0105314	0.0847171	0.0121225	0.0230479
161	2222	2017	Zigong	0.973846	1.13569	259.707	52.13	88.54	66	741	4.8413e-05	0.000147636	0.000515866	0	0.0625538	0.011105	0.0883954	0.0130453	0.0269406
161	2222	2018	Zigong	1.03484	1.20292	479.421	70.53	97.56	54	739	4.2971e-05	9.07992e-05	0.000513124	0	0.0690184	0.0101578	0.0930381	0.014073	0.0267652
161	2222	2019	Zigong	1.08278	1.26218	444.525	93.3	95.11	45	738	4.97316e-05	6.41637e-05	0.000474508	0	0.0723687	0.0104343	0.0942815	0.0166173	0.0336955
161	2222	2020	Zigong	1.14837	1.30564	571.268	93.2	94.39	43	737	4.95064e-05	0.000107626	0.000465006	0	0.0747879	0.0104156	0.114078	0.0191185	0.0395612
161	2222	2021	Zigong	1.16905	1.33175	694.006	95.23	94.88	44	736	4.6454e-05	4.33164e-05	0.000439875	0	0.0764784	0.0104212	0.128212	0.0201214	0.0421021
162	2222	2010	Deyang	0.302318	0.346473	611.715	73.66	87.79	53	658	0.0003402	0.00141382	0.000332957	0	0.0420013	0.027116	0.0433154	0.00441824	0.0165891
162	2222	2011	Deyang	0.352055	0.412959	437.708	68.99	92.55	52	661	0.000327849	0.00126796	0.000293518	0	0.0433471	0.027116	0.0567808	0.00480582	0.0183594
162	2222	2012	Deyang	0.374788	0.435702	608.171	78.01	99.99	51	662	0.000279513	0.000848648	0.000283364	0	0.046982	0.027116	0.0662587	0.0052936	0.0206142
162	2222	2013	Deyang	0.398646	0.470389	435.941	85.52	99.99	50	663	0.00025305	0.00061143	0.000250191	0	0.0477292	0.027116	0.0655364	0.0057073	0.022541
162	2222	2014	Deyang	0.421249	0.487566	606.752	86.94	99.98	48	664	0.000222821	0.00068528	0.000225698	0	0.0494457	0.027116	0.0817113	0.00610554	0.02439
162	2222	2015	Deyang	0.428298	0.506031	438.096	100	94.8	47	660	0.000171162	0.00058741	0.000208709	0	0.0493659	0.0271179	0.0873553	0.00657641	0.0268128
162	2222	2016	Deyang	0.443554	0.521301	607.653	76.06	60.39	45	659	0.000118216	0.000386578	0.000186195	0	0.0433275	0.0271235	0.0962947	0.00734231	0.0302887
162	2222	2017	Deyang	0.516195	0.609068	560.052	83.76	48.3	44	658	9.82556e-05	0.000256185	0.00016877	0	0.0446039	0.0271496	0.108776	0.00780676	0.0328936
162	2222	2018	Deyang	0.538261	0.633708	1156.38	89.55	36.2	42	658	8.13723e-05	0.000147513	0.000153755	0	0.0472134	0.0280333	0.123831	0.00830407	0.0366372
162	2222	2019	Deyang	0.564004	0.661687	863.719	94.05	79.8	40	657	7.62804e-05	0.000118289	0.000140711	0	0.0537335	0.0320874	0.130699	0.00786663	0.0403014
162	2222	2020	Deyang	0.583817	0.681396	1318.17	94.78	79.32	37	656	7.01588e-05	0.0001162	0.000129346	0	0.0568254	0.0342042	0.138695	0.00834647	0.0462918
162	2222	2021	Deyang	0.595991	0.6939	997.375	95.95	78.99	33	656	6.47651e-05	0.000106471	0.000119402	0	0.0556246	0.0347572	0.154656	0.00900062	0.0513518
163	2222	2010	Guangyuan	0.0825418	0.0854219	1598.95	86.6	98.88	22	191	0.000869053	0.0110435	0.00614146	0	0.0436609	0.00401864	0.013939	0.0138188	0.00914903
163	2222	2011	Guangyuan	0.0932655	0.096023	1596.85	86.8	98.78	22	191	0.000259031	0.00564048	0.00420358	0	0.0440138	0.00401864	0.0236158	0.01445	0.00975482
163	2222	2012	Guangyuan	0.0989516	0.10214	1594.82	73.84	99.31	22	191	7.00847e-05	0.00370816	0.00339814	0	0.0431225	0.00401864	0.0288099	0.0160519	0.0113142
163	2222	2013	Guangyuan	0.110228	0.11396	1602.39	81.28	100	22	190	5.82431e-05	0.00334898	0.00309136	0	0.0443289	0.00401864	0.0247165	0.0180016	0.0133062
163	2222	2014	Guangyuan	0.118738	0.123275	1603.71	87.5	100	22	190	4.78512e-05	0.00263996	0.00280867	0	0.0451942	0.00401677	0.0363568	0.0194112	0.0146959
163	2222	2015	Guangyuan	0.123785	0.128322	1624.26	94.1	99	22	187	5.47619e-05	0.00253049	0.00259803	0	0.0459195	0.00401864	0.0388349	0.0219272	0.0174861
163	2222	2016	Guangyuan	0.130119	0.135122	1652.13	97.49	90.87	22	186	4.05103e-05	0.000755054	0.00235594	0	0.0453383	0.0040149	0.0427467	0.0252018	0.0207671
163	2222	2017	Guangyuan	0.135479	0.141557	2361.06	96.31	97.86	23	185	2.4905e-05	0.000476898	0.00216595	0	0.0502656	0.00402985	0.0483279	0.0273548	0.0231715
163	2222	2018	Guangyuan	0.148121	0.154729	3307.31	93.81	99.6	27	185	5.30622e-05	0.000334676	0.00200484	0	0.0557316	0.00375521	0.0536302	0.0303813	0.024562
163	2222	2019	Guangyuan	0.15142	0.158637	3094.65	93.91	87.78	28	184	6.47977e-05	0.000236753	0.00186724	0	0.0529017	0.00482199	0.0647818	0.0257025	0.0263431
163	2222	2020	Guangyuan	0.156041	0.163452	3866.33	96.14	95.47	25	184	5.26326e-05	0.000192866	0.00174902	0	0.0585629	0.00419239	0.0822433	0.0314704	0.0290412
163	2222	2021	Guangyuan	0.161981	0.17289	5423.73	97.34	93.95	24	184	5.24595e-05	0.000131447	0.00164689	0	0.0669554	0.00437734	0.0937063	0.0327958	0.0320316
10	2015	2010	Suining	0.338216	0.354178	201.216	81.28	102.09	45	716	0.000501783	0.0015489	0.000196203	0	0.0433538	0.00496958	0.0198813	0.00815989	0.00362718
10	2015	2011	Suining	0.481878	0.522629	200.567	83.15	101.38	45	719	0.000175807	0.0007877	0.000311141	0	0.0486516	0.00496958	0.0285958	0.00975778	0.00518494
10	2015	2012	Suining	0.437347	0.461394	204.158	93.94	100	45	707	0.000150782	0.000775014	0.000259357	0	0.0476853	0.00496958	0.0337424	0.0116353	0.00721951
10	2015	2013	Suining	0.44	0.464038	202.694	93.2	99	44	712	9.77934e-05	0.000589225	0.000241711	0	0.0475382	0.00496958	0.0305593	0.0139423	0.00943079
10	2015	2014	Suining	0.444131	0.477521	203.486	93.76	100	44	714	0.000113897	0.000521322	0.000209531	0	0.0480338	0.00496958	0.0419228	0.0154378	0.0108866
10	2015	2015	Suining	0.447864	0.479953	210.136	99.11	100	44	712	0.000120413	0.000564982	0.000231237	1	0.0486594	0.00496958	0.0487928	0.0185323	0.0140353
10	2015	2016	Suining	0.542999	0.624089	237.037	93.99	99.22	43	712	0.000103368	0.000219986	0.000205079	1	0.0522416	0.00496958	0.054733	0.0214981	0.0170343
10	2015	2017	Suining	0.501736	0.585643	318.919	90.27	93.11	40	713	8.61157e-05	0.000153055	0.000192752	1	0.0500703	0.00496958	0.0638584	0.0243425	0.0203408
10	2015	2018	Suining	0.543519	0.633687	347.452	90.73	87	36	713	7.08683e-05	9.38671e-05	0.000182118	1	0.0508593	0.0103633	0.0696061	0.0126136	0.0209582
10	2015	2019	Suining	0.564461	0.659624	383.006	92.02	84.21	31	713	7.95944e-05	0.000124279	0.000172899	1	0.0515571	0.0103633	0.0795965	0.0132505	0.0224499
10	2015	2020	Suining	0.594247	0.689867	579.167	92.69	83.05	29	714	7.6261e-05	9.575e-05	0.000164869	1	0.0535015	0.0103633	0.0955595	0.0150475	0.0262603
10	2015	2021	Suining	0.624806	0.720906	642.458	100	82.46	30	714	7.30704e-05	8.08931e-05	0.000157846	1	0.0554325	0.0103633	0.10595	0.0169461	0.0303194
164	2222	2010	Leshan	0.141509	0.15913	3001.84	64.95	92.46	88	276	0.000488283	0.00596811	0.00165317	0	0.0496477	0.00955244	0.0382445	0.00752754	0.0100231
164	2222	2011	Leshan	0.147435	0.159676	2992.99	67.21	92.59	82	276	0.00033792	0.00359027	0.00126962	0	0.0499805	0.00955244	0.0498113	0.00896464	0.0127425
164	2222	2012	Leshan	0.178417	0.187849	2986.92	75.06	93	77	279	0.000276829	0.00364058	0.0013988	0	0.0517429	0.00955244	0.0542378	0.0109708	0.0165558
164	2222	2013	Leshan	0.164977	0.18777	2980.1	80.75	95.42	71	280	0.000263139	0.00285969	0.00122096	0	0.0523985	0.00955431	0.0574598	0.0132216	0.0208146
164	2222	2014	Leshan	0.167516	0.19078	2979.33	82.41	96.09	66	280	0.000272485	0.00253723	0.00118413	0	0.0527775	0.00955057	0.0688103	0.0148662	0.0239719
164	2222	2015	Leshan	0.170417	0.193539	3010.48	80.22	95.36	61	278	0.000325548	0.00289928	0.0012732	0	0.0527718	0.00955804	0.0749689	0.0149832	0.0243614
164	2222	2016	Leshan	0.175469	0.197469	2932.39	88.32	87.75	56	278	0.000257632	0.00244369	0.00116795	0	0.0520963	0.00953936	0.0817524	0.0161992	0.0265452
164	2222	2017	Leshan	0.196606	0.219589	2890.06	89.14	80.48	51	278	0.00026014	0.00185615	0.00112534	0	0.0515871	0.0095898	0.0882829	0.0180441	0.0305252
164	2222	2018	Leshan	0.227952	0.244563	4352.71	90.23	67.2	47	278	0.000242532	0.00108845	0.00108665	0	0.0583659	0.00907229	0.0953476	0.0202029	0.0328322
164	2222	2019	Leshan	0.235099	0.258019	3713.71	91.73	72.6	42	278	0.000230512	0.000875905	0.00105147	0	0.0563305	0.0107369	0.111786	0.0192792	0.0373304
164	2222	2020	Leshan	0.249142	0.264874	3951.22	100	73.21	40	278	0.000222817	0.000912127	0.00101939	0	0.0587961	0.00962717	0.125323	0.0235492	0.0417998
164	2222	2021	Leshan	0.237765	0.25424	2939.48	100	73.4	37	278	0.000216316	0.000658284	0.000990107	0	0.0531136	0.0100307	0.139576	0.0247793	0.0463338
165	2222	2010	Meishan	0.148622	0.196632	1292.58	85.25	100	83	486	0.00137768	0.00275535	0.00373253	0	0.0437138	0.000911713	0.0287213	0.0348664	0.0059352
165	2222	2011	Meishan	0.172697	0.221681	1286.43	77.2	100	82	488	0.000277504	0.00260943	0.00266419	0	0.0437897	0.0011303	0.0378186	0.0378148	0.00835274
165	2222	2012	Meishan	0.203922	0.236695	1288.41	93.76	100	81	491	0.000783989	0.00329207	0.00342484	0	0.0460706	0.00142922	0.0451167	0.0395986	0.011218
165	2222	2013	Meishan	0.206863	0.240476	1283.28	60.2	100	79	493	0.000388188	0.00202934	0.00274457	0	0.0431566	0.00185145	0.0413649	0.0394146	0.0142383
165	2222	2014	Meishan	0.261829	0.297378	1284.54	61.21	100	75	494	0.000324144	0.00172855	0.00229609	0	0.0451665	0.0024605	0.0570014	0.035656	0.0165244
165	2222	2015	Meishan	0.271245	0.306569	1310.8	59.13	100	69	489	0.000466773	0.0014698	0.00204952	0	0.0454926	0.00336101	0.0628723	0.0316249	0.0197461
165	2222	2016	Meishan	0.278018	0.316697	1342.86	70.82	97.78	61	489	0.000288544	0.000985578	0.00181566	0	0.0467104	0.00473045	0.0690309	0.0274943	0.0237077
165	2222	2017	Meishan	0.290056	0.329303	1478.26	82.5	95.55	49	489	0.000139627	0.000570702	0.00154447	0	0.0486351	0.00688642	0.0741731	0.0230794	0.0290927
165	2222	2018	Meishan	0.308305	0.368503	1822.03	100	94.43	39	489	9.82002e-05	0.000404929	0.00131748	0	0.0528863	0.009814	0.0796873	0.0176875	0.0312508
165	2222	2019	Meishan	0.34544	0.397427	1909.94	100	93.86	36	489	6.601e-05	0.000276035	0.00112437	0	0.0544045	0.0127397	0.0883651	0.0153885	0.0356337
165	2222	2020	Meishan	0.359906	0.412202	1924.74	95.39	93.57	36	489	6.47464e-05	0.000366942	0.000961658	0	0.0545177	0.0155458	0.0926121	0.0144863	0.0412655
165	2222	2021	Meishan	0.443515	0.503957	1876.83	96.96	93.42	34	489	5.0579e-05	6.76435e-05	0.000823196	0	0.0573501	0.0186378	0.101705	0.0129999	0.0444834
166	2222	2010	Guang'an	0.154634	0.197037	573.975	95.31	71.93	39	735	0.000419888	0.0123396	0.00146524	0	0.0361466	0.000519378	0.0222383	0.040725	0.00362056
166	2222	2011	Guang'an	0.185057	0.216267	566.073	95.44	71.28	39	738	0.000158419	0.00754861	0.00118325	0	0.036851	0.000627737	0.0330158	0.0453858	0.00522916
166	2222	2012	Guang'an	0.202176	0.237344	575.133	100	95.16	39	739	0.000165554	0.00583406	0.0012701	0	0.0416419	0.00076412	0.0391528	0.0506715	0.00734163
166	2222	2013	Guang'an	0.231982	0.268885	556.73	77.35	74.33	39	742	0.000297051	0.00585679	0.00124439	0	0.0373156	0.000937869	0.0269546	0.0543791	0.00952025
166	2222	2014	Guang'an	0.265479	0.303501	584.28	100	33.54	39	744	0.000136157	0.0034847	0.00122038	0	0.0343253	0.00116393	0.0501357	0.0548263	0.0113657
166	2222	2015	Guang'an	0.270431	0.311702	538.077	100	83.84	39	736	9.27363e-05	0.00286921	0.00120058	0	0.0421066	0.00145725	0.055665	0.0542051	0.0135348
166	2222	2016	Guang'an	0.262944	0.327465	634.615	100	83.84	39	736	8.00498e-05	0.00247669	0.00112255	0	0.0427467	0.00184211	0.0601715	0.0543139	0.0165624
166	2222	2017	Guang'an	0.379686	0.42207	627.742	93.9	86	39	735	6.25608e-05	0.000631701	0.00105418	0	0.0460763	0.00235401	0.0664511	0.0503213	0.0187638
166	2222	2018	Guang'an	0.407913	0.476219	468.519	95	63.45	38	735	3.66176e-05	0.000323781	0.000990584	0	0.0432268	0.0029668	0.0718269	0.0432334	0.0194061
166	2222	2019	Guang'an	0.380174	0.436343	535.73	92	79.45	56	734	4.13979e-05	0.000193761	0.000932079	0	0.0445242	0.00357773	0.0718312	0.037333	0.0195622
166	2222	2020	Guang'an	0.393796	0.442329	789.632	99.12	71.68	32	734	3.64803e-05	7.91475e-05	0.00087862	0	0.0458189	0.00419799	0.0751852	0.0385616	0.0239794
166	2222	2021	Guang'an	0.406142	0.457696	154.525	98.99	71.91	34	733	3.33239e-05	8.4737e-05	0.000829968	0	0.0429307	0.00489485	0.0827212	0.0361362	0.0260401
167	2222	2010	Bazhong	0.0398342	0.0498333	1407.44	85.46	96.5	33	315	0.000470967	0.00494088	0.00494373	0	0.0403963	0.0010537	0.00716626	0.017689	0.000930742
167	2222	2011	Bazhong	0.042273	0.042273	1402.41	85.45	96.15	33	317	0.000111395	0.000663812	0.00262431	0	0.0402286	0.0010537	0.011091	0.0232944	0.00262752
167	2222	2012	Bazhong	0.0439274	0.05133	1400.26	86.73	95.7	33	317	9.87201e-05	0.000650314	0.00257161	0	0.0404394	0.0010537	0.0140968	0.0282743	0.00413729
167	2222	2013	Bazhong	0.0826893	0.0870089	1399.54	87.25	95.7	33	317	9.15186e-05	0.000519045	0.00207011	0	0.0417393	0.0010537	0.0115927	0.0337372	0.00579746
167	2222	2014	Bazhong	0.100968	0.104743	1425.48	88.31	95.18	33	312	6.27076e-05	0.000364515	0.00167135	0	0.0425142	0.0010537	0.0182768	0.0389317	0.00750833
167	2222	2015	Bazhong	0.103327	0.107102	1438.92	89	85	33	309	3.01883e-05	0.000372688	0.00143312	0	0.0411612	0.0010537	0.0211312	0.0463428	0.00986888
167	2222	2016	Bazhong	0.162971	0.168144	1456.27	83.73	84.41	33	308	2.45571e-05	0.000349939	0.00129954	0	0.0427272	0.00105557	0.0240266	0.0578241	0.0135697
167	2222	2017	Bazhong	0.168364	0.174896	1254.52	78.47	83.81	32	307	1.87186e-05	0.000314185	0.00112773	0	0.041308	0.00103502	0.0277741	0.0636419	0.0151214
167	2222	2018	Bazhong	0.171707	0.176116	1947.83	73.2	83.22	33	307	1.41886e-05	0.000283019	0.000983409	0	0.0444896	0.00136197	0.0306069	0.0539502	0.0155461
167	2222	2019	Bazhong	0.190271	0.187912	3146.17	81.7	83.85	32	307	1.70517e-05	0.000109021	0.000861604	0	0.0522238	0.00134889	0.037652	0.056601	0.0164712
167	2222	2020	Bazhong	0.210933	0.215993	1873.9	80	83.75	28	307	1.47172e-05	7.85238e-05	0.000758321	0	0.0461605	0.00134889	0.0489723	0.0625746	0.0187658
167	2222	2021	Bazhong	0.218336	0.226958	4116.02	99.7	83.69	28	307	1.31811e-05	5.83734e-05	0.000670352	0	0.06011	0.00134889	0.0480187	0.0698383	0.0215585
168	2222	2010	Ziyang	0.137403	0.158252	283.22	78.19	99.35	35	629	0.000222685	0.00197374	0.000565874	0	0.0367313	0.0019131	0.0245218	0.020995	0.00348167
168	2222	2011	Ziyang	0.16943	0.182869	281.655	74.14	99.33	35	633	5.04291e-05	0.00035105	0.00047063	0	0.0373041	0.0019131	0.038117	0.0244513	0.00475671
168	2222	2012	Ziyang	0.182538	0.199749	280.575	79.92	99.3	35	635	4.18432e-05	0.000369175	0.000430387	0	0.0383099	0.0019131	0.0475278	0.0287046	0.00633323
168	2222	2013	Ziyang	0.195854	0.211809	279.649	77.43	99.32	35	637	3.35263e-05	0.000316602	0.000389268	0	0.0385074	0.00191123	0.035122	0.0335993	0.00814403
168	2222	2014	Ziyang	0.202387	0.219598	280.327	89.24	99.36	35	637	4.08937e-05	0.000304558	0.000373479	0	0.0398172	0.0019131	0.0611705	0.0385949	0.0100292
168	2222	2015	Ziyang	0.212312	0.219598	279.314	83.18	99.18	35	633	4.37178e-05	0.000350487	0.0003983	0	0.0394248	0.00190937	0.0657332	0.0428417	0.0116809
168	2222	2016	Ziyang	0.31698	0.320285	415.775	86.29	99.1	35	631	6.34791e-05	0.000485141	0.000748654	0	0.0438861	0.00191871	0.0692061	0.0385006	0.014184
168	2222	2017	Ziyang	0.31698	0.320285	320.186	85.59	99.02	35	629	8.70338e-05	0.000604003	0.00145166	0	0.0433103	0.00190189	0.0753236	0.0470554	0.0184695
168	2222	2018	Ziyang	0.298441	0.314076	505.78	96.77	98.94	36	628	8.99929e-05	0.000473665	0.00257235	0	0.0448564	0.00199157	0.0796051	0.047665	0.0197398
168	2222	2019	Ziyang	0.319337	0.335904	703.173	97.04	98.06	35	627	0.000186945	0.000773117	0.00421695	0	0.0465211	0.00178046	0.0556066	0.0538272	0.0208976
168	2222	2020	Ziyang	0.327301	0.351314	639.105	97.09	98.08	30	626	0.000305525	0.000365939	0.00646348	0	0.0466197	0.00194486	0.0637957	0.0549344	0.023332
168	2222	2021	Ziyang	0.335653	0.373412	1068.25	97.02	98.1	28	626	0.00044935	0.000567929	0.00934773	0	0.0494127	0.00186266	0.0722529	0.0598244	0.0250041
169	2222	2010	Liupanshui	0.0183643	0.0953337	1671.96	60.51	53.37	32	320	0.000590065	0.0133514	0.00407601	0	0.0332518	0.000661366	0.0273935	0.0352902	0.00479256
169	2222	2011	Liupanshui	0.0185596	0.0969336	1660.52	68.6	49.87	32	324	0.000534399	0.0254346	0.00319066	0	0.0333895	0.0008183	0.0350701	0.0360451	0.00612922
169	2222	2012	Liupanshui	0.0188622	0.0972362	1654.86	57.8	58.7	32	325	0.00049391	0.0189292	0.00257781	0	0.033766	0.00103689	0.0444875	0.0365564	0.00790917
169	2222	2013	Liupanshui	0.0209804	0.0995562	1640.13	74	43.08	32	328	0.000337817	0.0151305	0.00239683	0	0.0327909	0.00134328	0.0472229	0.0342668	0.00921794
169	2222	2014	Liupanshui	0.0517652	0.0996772	1625.78	75.74	54.4	32	331	0.000284699	0.0134594	0.00195895	0	0.0351497	0.0017898	0.0668707	0.030134	0.0102242
169	2222	2015	Liupanshui	0.234113	0.262054	1602.13	88.5	57.94	32	336	0.000289618	0.00967929	0.00203277	0	0.0425258	0.00245677	0.0785261	0.0281106	0.0128278
169	2222	2016	Liupanshui	0.239863	0.268307	1581.18	67.38	62.5	32	339	0.000253671	0.00498716	0.00179144	0	0.0414208	0.00348058	0.0865422	0.026007	0.0165027
169	2222	2017	Liupanshui	0.243904	0.272166	1643.27	87	57.74	34	342	0.000319057	0.00739998	0.00163525	0	0.0428816	0.0051097	0.0969456	0.0208329	0.0188583
169	2222	2018	Liupanshui	0.192188	0.206925	1254.15	87.22	63.96	32	344	0.000276531	0.00563818	0.001472	0	0.0398443	0.00734041	0.101104	0.0143616	0.0174404
169	2222	2019	Liupanshui	0.194165	0.208756	1449.29	93.75	63.23	22	347	0.000283291	0.00218439	0.00134568	0	0.0414815	0.00956925	0.081521	0.0113711	0.0174804
169	2222	2020	Liupanshui	0.20823	0.222817	1733.52	95.56	59.52	20	349	0.000258581	0.000997754	0.00122389	0	0.0430599	0.0116897	0.0841614	0.00993717	0.0184738
169	2222	2021	Liupanshui	0.315584	0.338215	1527.78	96.48	58.32	24	351	0.000236728	0.000812161	0.00112313	0	0.0455836	0.0140157	0.0938728	0.00843844	0.0184663
11	2015	2010	Anshun	0.0428402	0.0483436	2222.02	91.86	76.6	57	302	0.000352437	0.0724153	0.00810948	0	0.0420811	0.00318352	0.0102607	0.00866092	0.00317205
11	2015	2011	Anshun	0.065825	0.065825	2202.27	92.04	76.7	53	305	0.000542175	0.0338566	0.0077713	0	0.0427235	0.00318539	0.0154916	0.0102159	0.00448
11	2015	2012	Anshun	0.0815798	0.0906442	2186.01	81.47	77	50	307	0.000639522	0.0246295	0.00634086	0	0.0424344	0.00318539	0.0219486	0.0115208	0.00555938
11	2015	2013	Anshun	0.0910759	0.101219	2176.82	78.6	75.51	46	308	0.000498776	0.0180808	0.00496064	0	0.0422643	0.00318913	0.0209798	0.014517	0.00813517
11	2015	2014	Anshun	0.100045	0.111309	2143.79	79.4	98	43	313	0.000356658	0.0109306	0.00442799	0	0.0459702	0.00319847	0.0373342	0.0156455	0.00897221
11	2015	2015	Anshun	0.232167	0.262947	2096.87	91.3	96	39	319	0.000260653	0.0060596	0.00380729	1	0.0512685	0.00322649	0.0470564	0.0199927	0.0125119
11	2015	2016	Anshun	0.25457	0.270763	2072.33	92.11	99	35	324	4.89867e-05	0.00280188	0.00340833	1	0.0522075	0.00331804	0.0538702	0.0249267	0.0169984
11	2015	2017	Anshun	0.256018	0.272235	2065.45	92.32	89.71	32	326	3.98045e-05	0.00276142	0.00293583	1	0.0508181	0.00362257	0.0627988	0.0248444	0.0185413
11	2015	2018	Anshun	0.263325	0.280713	2084.21	92.52	80.41	28	327	3.2227e-05	0.00267848	0.00252885	1	0.0497891	0.00421294	0.0667323	0.0205779	0.0170889
11	2015	2019	Anshun	0.276785	0.29258	2095.11	93.2	71.76	25	328	4.07007e-05	0.0025654	0.00217832	1	0.0490169	0.0044035	0.0732476	0.0193879	0.016469
11	2015	2020	Anshun	0.298496	0.316406	2025.08	95.74	70.7	23	328	3.79361e-05	0.00110752	0.0018764	1	0.0494917	0.00441471	0.073213	0.0195123	0.0166508
11	2015	2021	Anshun	0.327924	0.351277	1758.96	96.3	70.35	22	328	3.34528e-05	0.00137621	0.00161634	1	0.0491664	0.00441845	0.0831645	0.0202989	0.0175187
170	2222	2010	Tongren	0.0424752	0.0463204	3856.89	52.76	65.54	22	235	0.000290478	0.0317442	0.00774515	0	0.045963	0.00397567	0.0124426	0.00772146	0.00159323
170	2222	2011	Tongren	0.0399933	0.0456591	3618.08	45.73	65.63	22	237	0.000237984	0.022852	0.00623685	0	0.0440231	0.00397567	0.0135778	0.0083335	0.00173278
170	2222	2012	Tongren	0.0406043	0.0456591	3623.65	64.17	68.32	22	237	0.000230721	0.0204884	0.0058627	0	0.0461335	0.00397567	0.019624	0.0099577	0.00295209
170	2222	2013	Tongren	0.0406043	0.0456591	3602.6	46	59.49	22	238	0.000181871	0.0102639	0.00339654	0	0.0430264	0.00397567	0.0155089	0.0122491	0.00461244
170	2222	2014	Tongren	0.0523802	0.0537688	3568.51	66.31	87	22	240	0.000135338	0.00574683	0.00281109	0	0.049255	0.00397567	0.0335651	0.0139731	0.00582908
170	2222	2015	Tongren	0.0752652	0.0854858	3570.62	86.62	69.3	22	243	0.000151503	0.00412234	0.00221101	0	0.0492572	0.00397567	0.0419682	0.0181315	0.00877928
170	2222	2016	Tongren	0.0752652	0.0854858	3356.01	89.66	49.74	22	245	5.06721e-05	0.00115718	0.00196866	0	0.0453611	0.00397567	0.0477073	0.0236388	0.0126685
170	2222	2017	Tongren	0.0752193	0.0854336	2844.09	91.75	64.94	22	247	9.06494e-05	0.000632047	0.00160683	0	0.045179	0.00397567	0.0551352	0.0261621	0.0145339
170	2222	2018	Tongren	0.0964139	0.109171	2579.5	93.84	65.52	22	248	5.34208e-05	0.000364392	0.00132177	0	0.0448074	0.00397567	0.0614473	0.0254768	0.0138978
170	2222	2019	Tongren	0.101169	0.114289	2830.49	93.18	65.54	22	250	5.03319e-05	0.000220182	0.00108094	0	0.046242	0.00397567	0.0735093	0.0252703	0.0136813
170	2222	2020	Tongren	0.115549	0.121081	3532.29	91.58	65.54	22	251	3.88971e-05	0.000138563	0.000887887	0	0.0501761	0.00397567	0.075609	0.0265598	0.0145548
170	2222	2021	Tongren	0.116914	0.125737	3273.94	95.54	65.54	22	252	3.2691e-05	9.03431e-05	0.000726824	0	0.0492588	0.00397567	0.0846284	0.028359	0.0157876
171	2222	2010	Kunming	0.528384	0.580585	792.421	102.67	48.33	30	278	0.000182051	0.00386946	0.00032449	0	0.0485338	0.00236709	0.0610797	0.170161	0.0626584
171	2222	2011	Kunming	0.583762	0.635018	850.673	99.61	45.74	30	259	0.000240231	0.0155292	0.000329449	0	0.0500745	0.00256139	0.0724994	0.187149	0.0775286
171	2222	2012	Kunming	0.6502	0.707167	851.459	94.43	43.29	30	259	0.000172448	0.00376168	0.000276522	0	0.0515729	0.00287526	0.0885554	0.201358	0.0915594
171	2222	2013	Kunming	0.701919	0.763787	846.359	92.35	40.9	30	260	0.000149096	0.00315276	0.000261043	0	0.0528117	0.00341332	0.123546	0.201547	0.104433
171	2222	2014	Kunming	0.74	0.803826	841.337	90.15	36.87	30	262	0.000147154	0.00241353	0.000329261	0	0.0532751	0.00439416	0.110136	0.172955	0.109031
171	2222	2015	Kunming	0.85048	0.927738	845.109	91.97	36.36	30	302	0.000131415	0.00248326	0.000281685	0	0.0572051	0.00637639	0.117532	0.142003	0.121784
171	2222	2016	Kunming	0.795822	0.868064	1060	91.48	34.77	30	293	0.000184616	0.00275884	0.000289102	0	0.0561554	0.0110377	0.127263	0.0929713	0.129184
171	2222	2017	Kunming	0.791844	0.863221	1372.11	92.37	33.19	29	296	0.000113934	0.00173257	0.000285822	0	0.0574954	0.02479	0.144021	0.0461849	0.13676
171	2222	2018	Kunming	0.807414	0.880166	1137.41	93.39	31.6	28	295	0.000110344	0.00162126	0.000282783	0	0.0566551	0.0582674	0.153711	0.0203416	0.136109
171	2222	2019	Kunming	0.817412	0.890676	817.474	94.97	29	26	295	0.000106921	0.000934758	0.000280084	0	0.0550594	0.0917449	0.19148	0.014235	0.147833
171	2222	2020	Kunming	0.89503	0.968476	741.902	96.83	27.44	24	295	0.000114761	0.000779179	0.000277657	0	0.0572204	0.110515	0.162787	0.0129636	0.16072
171	2222	2021	Kunming	0.903122	0.976675	814.941	96.6	25.97	24	295	0.000116189	0.000626075	0.000275473	0	0.0576342	0.12539	0.172652	0.0113234	0.157537
172	2222	2010	Qujing	0.0671187	0.0754221	2586.48	82.82	70.56	31	217	0.000307526	0.0172646	0.00248778	0	0.0435972	0.0130629	0.025802	0.00633525	0.00511899
172	2222	2011	Qujing	0.0743842	0.0835524	2562.35	83.05	68.97	28	219	0.000378718	0.0180853	0.00256154	0	0.0435191	0.0130629	0.0330504	0.00735428	0.00656627
172	2222	2012	Qujing	0.0805771	0.0914752	2541.84	85	62.77	31	221	0.000221577	0.0120395	0.00171138	0	0.0428368	0.0130629	0.0396955	0.00873913	0.00854844
172	2222	2013	Qujing	0.063899	0.0698149	2524.03	90.45	62.77	28	222	0.000191675	0.0104148	0.00183281	0	0.0426065	0.0130629	0.0418817	0.00872607	0.00844546
172	2222	2014	Qujing	0.0654212	0.0714755	2506.07	100	63.14	31	224	0.000190145	0.0101837	0.00157094	0	0.0434503	0.0130629	0.0480598	0.0105722	0.0110763
172	2222	2015	Qujing	0.0778758	0.0851064	2500.84	96	92	28	224	0.000253234	0.0112835	0.00202923	0	0.0479899	0.0130629	0.0470132	0.0113837	0.0122377
172	2222	2016	Qujing	0.0934378	0.102214	2481.12	94	76.24	31	222	0.000161195	0.00902616	0.00155223	0	0.0458027	0.0130629	0.0518159	0.0124612	0.0136872
172	2222	2017	Qujing	0.0760885	0.0884102	2189.44	89.26	62.61	28	221	9.03292e-05	0.00608367	0.00187388	0	0.0412219	0.0130629	0.0573084	0.0133692	0.0147946
172	2222	2018	Qujing	0.117086	0.130374	1812.31	95.02	70.19	30	220	8.44804e-05	0.00570311	0.00147838	0	0.0422992	0.0130629	0.0594557	0.0139275	0.0155164
172	2222	2019	Qujing	0.124569	0.138063	1604.81	97.15	84	21	219	9.48188e-05	0.00447146	0.00178989	0	0.0438527	0.0153011	0.0810259	0.0133096	0.0175266
172	2222	2020	Qujing	0.125422	0.138906	1598.82	97.48	74.04	22	219	9.00171e-05	0.0017656	0.00141611	0	0.0423316	0.0153011	0.0993437	0.0148084	0.0199193
172	2222	2021	Qujing	0.128793	0.1431	1294.64	98.36	71.81	20	219	8.86028e-05	0.00143532	0.0017188	0	0.0405953	0.0153011	0.116533	0.0158962	0.021621
173	2222	2010	Baoshan	0.0130875	0.0372766	5351.01	33.18	72.36	21	129	0.00337476	0.0066375	0.00133509	0	0.0528561	0.000517509	0.0111689	0.0310714	0.00363535
173	2222	2011	Baoshan	0.0354433	0.0384988	5319.43	31.83	93.72	21	129	0.00546231	0.0102498	0.000958179	0	0.0562774	0.000573557	0.0160041	0.0351498	0.00518747
173	2222	2012	Baoshan	0.0362581	0.0419107	5290.3	35.49	67.8	21	130	0.00382083	0.008189	0.00064612	0	0.0525102	0.000652024	0.0218253	0.0379128	0.00669088
173	2222	2013	Baoshan	0.0386515	0.0449661	5263.53	35.54	90.94	21	131	0.00243082	0.00562409	0.000481556	0	0.0560429	0.000765989	0.0263729	0.0395315	0.0083018
173	2222	2014	Baoshan	0.0430819	0.0505169	5224.88	86.5	76.61	21	132	0.00249659	0.00482058	0.000393934	0	0.0583558	0.000939737	0.0308404	0.0397435	0.0100899
173	2222	2015	Baoshan	0.0435912	0.0505169	5218.83	85	81.02	20	132	0.00185122	0.00388874	0.000333808	0	0.0588885	0.00121064	0.0349014	0.0405312	0.0131904
173	2222	2016	Baoshan	0.0562642	0.0635178	5180.84	92	84.78	21	132	0.00186654	0.00351259	0.000292322	0	0.060322	0.00166649	0.0397626	0.0405711	0.0178367
173	2222	2017	Baoshan	0.0594755	0.0671564	5470.34	93	76.81	20	132	0.000187624	0.00211832	0.000261071	0	0.0608376	0.00248479	0.0448789	0.0331012	0.0204838
173	2222	2018	Baoshan	0.0606758	0.0701075	5580.68	92.02	80.74	21	132	0.000212431	0.00143615	0.000236794	0	0.0620045	0.00368422	0.0494416	0.0225681	0.0193201
173	2222	2019	Baoshan	0.0619071	0.0713704	4722.73	92.5	91	20	132	0.000173946	0.000919026	0.000217584	0	0.0591369	0.00470055	0.0675626	0.0180941	0.0192443
173	2222	2020	Baoshan	0.0658924	0.0753557	4844.23	94.2	74.11	19	132	0.000161829	0.00100974	0.000202142	0	0.0574623	0.00540863	0.081947	0.0163113	0.0197801
173	2222	2021	Baoshan	0.0699944	0.0806646	4566.04	96.4	87.33	23	132	0.000159669	0.000894889	0.00018956	0	0.0583586	0.00604571	0.0924867	0.0154557	0.0209437
174	2222	2010	Zhaotong	0.0132937	0.0363806	2403.14	42.65	55.3	29	254	0.000178869	0.0044286	0.00592816	0	0.0349953	0.000349366	0.00408481	0.0324268	0.000879126
174	2222	2011	Zhaotong	0.0221565	0.0436951	2097.83	45.3	53.67	31	256	0.000451494	0.00502287	0.00242451	0	0.0336149	0.000349366	0.00772632	0.0383631	0.00184503
174	2222	2012	Zhaotong	0.0261704	0.0493347	2365.83	41.77	47.2	29	258	0.000337924	0.00966517	0.00176873	0	0.0338877	0.000349366	0.0112965	0.0473224	0.00330711
174	2222	2013	Zhaotong	0.0269608	0.0513369	2072.06	58.35	39.74	31	261	0.000375565	0.00858613	0.00150094	0	0.0326862	0.000349366	0.0119128	0.0526569	0.00417248
174	2222	2014	Zhaotong	0.0309715	0.0434492	2321.66	65.4	42.1	29	265	0.000411107	0.00768278	0.00155298	0	0.0349497	0.000349366	0.0155175	0.0633371	0.00589226
174	2222	2015	Zhaotong	0.0329167	0.0440998	2027.8	77.72	100	31	267	0.000408987	0.00671189	0.0015013	0	0.0434778	0.000349366	0.0168517	0.0729418	0.00744048
174	2222	2016	Zhaotong	0.0402715	0.0538392	2266.01	76.12	61.37	29	268	0.000401577	0.00572546	0.00173393	0	0.0389201	0.000349366	0.0188909	0.0833364	0.00908642
174	2222	2017	Zhaotong	0.0512841	0.0613821	2024.45	83.39	60.82	31	270	0.00060812	0.00364004	0.00188644	0	0.0385006	0.000349366	0.0212241	0.0881059	0.00980796
174	2222	2018	Zhaotong	0.0533035	0.0653229	2124.8	87.37	61.47	21	270	0.000769461	0.00350992	0.00203509	0	0.0396637	0.000345629	0.0231011	0.091385	0.01027
174	2222	2019	Zhaotong	0.056179	0.0681055	1755.17	96.58	55	21	271	0.00117422	0.00398758	0.00217883	0	0.0376214	0.00037739	0.0344928	0.101184	0.0121673
174	2222	2020	Zhaotong	0.0646208	0.074961	2049.17	97.45	55.63	20	271	0.000997722	0.00332068	0.00231681	0	0.0396217	0.000369916	0.0431424	0.107304	0.0130789
174	2222	2021	Zhaotong	0.074653	0.0849905	1740.51	98.4	55.77	22	271	0.00131951	0.00328492	0.00244842	0	0.0384158	0.000369916	0.0510936	0.110303	0.0135591
175	2222	2010	Lijiang	0.0350629	0.0362882	7415.31	85.25	74.8	14	57	0.00018627	0.00525367	0.0016722	0	0.0694824	0.000543665	0.0137876	0.0343147	0.0101192
175	2222	2011	Lijiang	0.03511	0.037325	7368.81	85	75.32	14	57	0.000490907	0.00745324	0.00101621	0	0.069311	0.00208125	0.0194077	0.0133959	0.0125214
175	2222	2012	Lijiang	0.0403883	0.0433574	7505.04	85.5	76.2	14	56	0.00236118	0.00587471	0.000670418	0	0.0704063	0.000530587	0.0250105	0.0491811	0.0162593
175	2222	2013	Lijiang	0.0420849	0.044347	7436.3	91.68	91.7	14	57	0.00188931	0.00459612	0.000508662	0	0.0730373	0.00213356	0.0333661	0.0181776	0.019305
175	2222	2014	Lijiang	0.0420849	0.0443942	7368.81	85.15	89	14	57	0.000229192	0.0052909	0.000543356	0	0.0716783	0.000517509	0.0332126	0.0617621	0.0207854
175	2222	2015	Lijiang	0.0421113	0.0444225	7389.54	86.93	81.3	14	57	0.000238674	0.00521222	0.0005067	0	0.0707576	0.00218961	0.0333445	0.0202866	0.0225393
175	2222	2016	Lijiang	0.0432089	0.0455803	7320.49	88.61	62.3	13	57	0.000244224	0.00513099	0.000477036	0	0.0676483	0.000504432	0.0406794	0.0730536	0.0247449
175	2222	2017	Lijiang	0.0434738	0.0474613	6765.04	93.35	43.29	14	57	0.000157897	0.00339931	0.000455647	0	0.0622169	0.00224939	0.0455492	0.0234625	0.0270349
175	2222	2018	Lijiang	0.0418021	0.0464883	5342.28	93.97	63.65	17	57	0.000145036	0.00332913	0.00043957	0	0.0578137	0.000539929	0.0471926	0.0840842	0.0305847
175	2222	2019	Lijiang	0.0419334	0.0465856	5178.05	94.61	84	16	57	0.000225333	0.00269884	0.000427102	0	0.0601602	0.00187947	0.0671756	0.0322855	0.0324139
175	2222	2020	Lijiang	0.0432159	0.0484577	5219.11	95.94	78.4	12	57	0.000280915	0.00106894	0.00041736	0	0.0597137	0.000599713	0.0768805	0.0859923	0.0340517
175	2222	2021	Lijiang	0.0460699	0.0500126	4677.42	96.74	80.89	12	57	0.00026553	0.00104476	0.000409509	0	0.0573745	0.00184211	0.0868665	0.0362072	0.0358702
176	2222	2010	Puer	0.0284676	0.0296574	11177.8	48.31	41.47	45	56	0.00254859	0.00905185	0.00225285	0	0.0805039	0.00318539	0.00925515	0.00880949	0.00396818
176	2222	2011	Puer	0.0194998	0.0209981	11112.3	50.63	41.63	42	56	0.00161209	0.00751479	0.00174148	0	0.0801154	0.00317979	0.00966385	0.0102657	0.0052981
176	2222	2012	Puer	0.0209761	0.0224744	11306.9	46.92	41.86	40	55	0.00129003	0.00585613	0.00131614	0	0.0809179	0.00316858	0.0194229	0.012004	0.00709038
176	2222	2013	Puer	0.0212846	0.0225405	11011.9	70.57	42.5	37	57	0.00139675	0.00409882	0.00108253	0	0.0815971	0.00314989	0.0241845	0.0146565	0.00925578
176	2222	2014	Puer	0.0215269	0.0225846	11223	80	43.4	35	56	0.00108726	0.00383759	0.000995816	0	0.0837241	0.00310879	0.0283666	0.016499	0.0110464
176	2222	2015	Puer	0.021593	0.0226253	11321.7	87.17	35.66	32	55	0.00162626	0.00349819	0.000982194	0	0.0837194	0.00303219	0.0313226	0.019263	0.0134935
176	2222	2016	Puer	0.0216591	0.0228236	11741	90.18	27.91	30	55	0.00183034	0.00245374	0.000881215	0	0.0850324	0.00288647	0.0354226	0.0232203	0.016209
176	2222	2017	Puer	0.0223083	0.0235361	11996	90.53	22.96	28	55	0.000950113	0.00211424	0.00079006	0	0.0856883	0.00261744	0.0400415	0.0262188	0.0168633
176	2222	2018	Puer	0.0230425	0.0242398	13582.3	92.88	32.15	26	55	0.000763496	0.00181261	0.000709779	0	0.0957678	0.00153011	0.0429586	0.0397383	0.0164231
176	2222	2019	Puer	0.0230877	0.0242963	5938.6	94.22	57	24	54	0.000847685	0.00159335	0.000638933	0	0.0592369	0.000442779	0.0601001	0.0896632	0.0171021
176	2222	2020	Puer	0.0231799	0.0244909	9330.71	96.47	75.65	22	54	0.000724416	0.000769094	0.000576288	0	0.0803235	0.000156934	0.0732368	0.142165	0.0190754
176	2222	2021	Puer	0.0236495	0.0250062	8622.05	98.77	82.3	20	54	0.000641672	0.000590963	0.000520788	0	0.0778338	9.34132e-05	0.0815297	0.165474	0.0201792
177	2222	2010	Lincang	0.0182271	0.0201479	6436.94	71.71	79.16	28	99	0.00254756	0.00403493	0.000978974	0	0.0629679	0.0026847	0.00796635	0.00677774	0.00135737
177	2222	2011	Lincang	0.0223548	0.0233356	6452.83	73.61	79	28	96	0.00406101	0.0231622	0.000728921	0	0.0633245	0.00256886	0.0126761	0.00884778	0.00305438
177	2222	2012	Lincang	0.0259103	0.0261964	6664.65	80	77.4	28	97	0.00278438	0.017691	0.000548448	0	0.0648807	0.00245677	0.0196175	0.0106122	0.00419712
177	2222	2013	Lincang	0.0261219	0.0296782	6382.78	83	79.17	28	100	0.00215384	0.0133205	0.000417755	0	0.0639827	0.00234841	0.0266561	0.0128577	0.00563866
177	2222	2014	Lincang	0.0274949	0.0309907	6690.29	80	79.98	28	101	0.0015121	0.0111638	0.000363857	0	0.0655123	0.00224379	0.0289894	0.0146873	0.0065895
177	2222	2015	Lincang	0.0289936	0.0327752	6336.24	80.86	80.48	28	99	0.00245905	0.01021	0.000338258	0	0.0638509	0.00214477	0.0319454	0.0175087	0.00833987
177	2222	2016	Lincang	0.0321922	0.0373243	6811.81	88.49	81	28	100	0.00160001	0.00533212	0.000304143	0	0.0672653	0.00204762	0.0359005	0.020523	0.00989612
177	2222	2017	Lincang	0.0345169	0.0388429	6165.27	90	90.05	28	100	0.000283374	0.000800729	0.000250069	0	0.0654412	0.00195607	0.0403032	0.0223185	0.0104761
177	2222	2018	Lincang	0.0346952	0.039055	6481.33	93	73.27	29	100	0.000239048	0.000503394	0.000205628	0	0.0647888	0.0018664	0.0423575	0.0238826	0.0108235
177	2222	2019	Lincang	0.0307896	0.0352591	3840.66	94.57	74	31	100	0.000222732	0.000373701	0.000169101	0	0.0509011	0.00177485	0.0532431	0.0275494	0.0124745
177	2222	2020	Lincang	0.0318552	0.0367862	5587.16	99.17	78.66	26	100	0.000187421	0.000142999	0.000139075	0	0.0613724	0.00168704	0.0668382	0.0330822	0.0150428
177	2222	2021	Lincang	0.0321194	0.0370779	3925.62	99.82	79.13	28	100	0.000151445	8.45667e-05	0.000114391	0	0.0526911	0.00160484	0.0760177	0.0351239	0.0154185
12	2015	2010	Xi'an	1.03374	1.30609	279.694	82.85	95.74	164	774	0.000442829	0.00260783	0.000533539	0	0.069531	0.201537	0.0714398	0.00394857	0.0637531
12	2015	2011	Xi'an	1.11694	1.39464	278.905	72.29	95.46	156	783	0.0003916	0.00230614	0.000443266	0	0.0714629	0.201537	0.0869098	0.00455335	0.073308
12	2015	2012	Xi'an	1.23546	1.55817	274.29	93.4	95.9	147	787	0.000254127	0.00206461	0.00037346	0	0.0781895	0.201537	0.0991729	0.00529321	0.0854726
12	2015	2013	Xi'an	1.41943	1.77211	274.656	91.5	95.43	136	799	0.000199506	0.00143774	0.000324839	0	0.0846906	0.201537	0.119404	0.0060075	0.0962412
12	2015	2014	Xi'an	1.47727	1.85204	266.558	92.71	92.4	123	807	0.000127794	0.00126189	0.000289027	0	0.0866726	0.201537	0.12648	0.00657483	0.104625
12	2015	2015	Xi'an	1.69967	2.11292	273.363	91.82	90.82	108	808	0.000105674	0.000785672	0.000287558	1	0.0946253	0.201537	0.133279	0.00776733	0.124356
12	2015	2016	Xi'an	1.80527	2.21048	261.333	91.93	86.89	91	817	7.6525e-05	9.33112e-05	0.000266641	1	0.0974928	0.201537	0.142834	0.00832422	0.132041
12	2015	2017	Xi'an	2.28153	2.52735	237.969	96.07	83.97	73	825	7.79072e-05	6.8379e-05	0.000244581	1	0.110852	0.201537	0.157995	0.00874263	0.126181
12	2015	2018	Xi'an	2.27658	2.48143	221.884	94.02	59.54	61	833	6.74011e-05	4.96077e-05	0.000225226	1	0.106031	0.201081	0.172583	0.00914907	0.120847
12	2015	2019	Xi'an	2.36873	2.57727	288.61	96.38	86	57	842	5.87e-05	3.11797e-05	0.000208104	1	0.11386	0.200624	0.188027	0.0101	0.137847
12	2015	2020	Xi'an	2.49731	2.71378	273.824	96.51	67.62	51	851	5.25363e-05	2.09644e-05	0.000192842	1	0.115435	0.200624	0.159753	0.0112641	0.150872
12	2015	2021	Xi'an	2.89267	3.21671	610.611	96.94	78.79	41	859	4.75015e-05	1.49405e-05	0.000179144	1	0.134135	0.200624	0.169501	0.0122811	0.161369
178	2222	2010	Tongchuan	0.361412	0.420917	262.769	76.08	97.75	86	220	0.000132434	0.00659868	0.00134695	0	0.0452342	0.00161792	0.0372023	0.0125106	0.012869
178	2222	2011	Tongchuan	0.386656	0.450283	260.14	80	97.96	84	220	0.000112644	0.00647962	0.000929798	0	0.0465382	0.000779066	0.0491518	0.027986	0.016001
178	2222	2012	Tongchuan	0.416023	0.484286	264.115	85.48	97.1	81	220	9.7141e-05	0.00406018	0.000628612	0	0.0480071	0.00167023	0.0589303	0.0169964	0.019816
178	2222	2013	Tongchuan	0.425781	0.493424	258.621	89.17	100	77	217	7.7138e-05	0.00312846	0.000506491	0	0.0491155	0.000754779	0.0694893	0.0380613	0.0226248
178	2222	2014	Tongchuan	0.429167	0.485398	269.608	88.98	98.59	72	213	7.19253e-05	0.0030885	0.000497394	0	0.048915	0.00172815	0.0718961	0.0193613	0.024444
178	2222	2015	Tongchuan	0.438897	0.494312	262.351	89.08	98.47	67	216	7.04133e-05	0.00298832	0.000491654	0	0.0492099	0.000728623	0.0715199	0.0452491	0.027422
178	2222	2016	Tongchuan	0.439173	0.488161	273.214	91.37	98.38	61	218	6.21617e-05	0.00129646	0.000496401	0	0.0494018	0.00179353	0.068114	0.0210831	0.0281432
178	2222	2017	Tongchuan	0.441234	0.490222	276.506	92.33	92.04	54	217	6.98811e-05	0.00152766	0.000500515	0	0.0486489	0.000700599	0.0781952	0.051782	0.0310937
178	2222	2018	Tongchuan	0.447548	0.49662	307.5	93.24	58.4	49	218	7.76359e-05	0.00119737	0.000504089	0	0.0439392	0.00170012	0.0751679	0.0259652	0.0355225
178	2222	2019	Tongchuan	0.450544	0.499951	290.506	93.73	94	47	218	8.79693e-05	0.000863449	0.000507192	0	0.0495219	0.000825773	0.0853939	0.0516571	0.0379317
178	2222	2020	Tongchuan	0.456622	0.506619	289.172	95.39	78.91	43	218	8.25647e-05	0.000777576	0.000509883	0	0.0475736	0.00153385	0.103184	0.0332831	0.0429978
178	2222	2021	Tongchuan	0.457791	0.507788	769.231	97.44	82.32	36	218	8.1099e-05	0.000581886	0.000512214	0	0.0509209	0.000846324	0.122834	0.0612733	0.0474478
179	2222	2010	Baoji	0.16629	0.182615	29.106	91.06	49.39	49	210	0.000874886	0.00439311	0.000661727	0	0.0308731	0.0230338	0.0450216	0.00401886	0.0122119
179	2222	2011	Baoji	0.180438	0.19087	30.3914	87.63	48.25	49	212	0.00029175	0.00256852	0.000475556	0	0.0307716	0.0221445	0.0568176	0.00473296	0.0143396
179	2222	2012	Baoji	0.205332	0.243528	33.1024	93.4	60.3	49	212	0.000283839	0.00153693	0.000378368	0	0.0344623	0.023357	0.0681638	0.00534113	0.0178431
179	2222	2013	Baoji	0.176012	0.191042	38.5373	91.88	50.32	49	213	0.000211599	0.00127451	0.00030914	0	0.0314395	0.0217317	0.0751333	0.00650181	0.0207502
179	2222	2014	Baoji	0.181119	0.196434	51.2637	96.15	54.51	48	212	0.000202728	0.00123883	0.000285103	0	0.0327254	0.0239568	0.0832964	0.00662439	0.023901
179	2222	2015	Baoji	0.1851	0.198399	84.6336	92.4	37.37	51	212	0.000209469	0.00121973	0.000231782	0	0.0299935	0.0209993	0.091386	0.00853758	0.0276524
179	2222	2016	Baoji	0.189949	0.203982	208.969	91.5	53.2	45	213	0.000121687	0.000642194	0.000191047	0	0.033238	0.0250945	0.0993805	0.00811836	0.0318846
179	2222	2017	Baoji	0.197984	0.21289	1062.47	92.76	56.93	59	213	7.73246e-05	0.000237755	0.000159023	0	0.0386336	0.0197214	0.113972	0.0114225	0.0363409
179	2222	2018	Baoji	0.200467	0.215528	3482.54	100	53.52	42	214	5.5566e-05	9.67781e-05	0.000133325	0	0.0517922	0.0319548	0.11825	0.00790584	0.0410383
179	2222	2019	Baoji	0.203859	0.218676	486.737	95.13	34	44	215	5.83523e-05	6.74299e-05	0.000112542	0	0.0325492	0.0137299	0.116221	0.0194953	0.0452564
179	2222	2020	Baoji	0.206333	0.221916	486.667	96.83	51.22	47	215	5.33156e-05	5.89314e-05	9.55601e-05	0	0.035439	0.0314111	0.134853	0.0092637	0.0483774
179	2222	2021	Baoji	0.253845	0.272304	1983.91	97.2	49.04	40	216	4.89964e-05	5.27265e-05	8.16396e-05	0	0.0447697	0.017033	0.155491	0.0181016	0.0528519
13	2015	2010	Xianyang	0.214692	0.255689	136.019	68.68	99.18	186	510	0.000535365	0.0064631	0.000880443	0	0.0372477	0.00421854	0.0371352	0.0195085	0.00849892
13	2015	2011	Xianyang	0.224654	0.265679	134.567	70.61	96.77	165	516	0.000377452	0.0037626	0.000606026	0	0.0375152	0.00473045	0.0485398	0.0207057	0.0105187
13	2015	2012	Xianyang	0.226715	0.269899	134.012	78	99.57	146	518	0.000267977	0.00298706	0.000492957	0	0.0388482	0.00531148	0.057689	0.0221011	0.0130943
13	2015	2013	Xianyang	0.237805	0.282167	132.646	83.9	95.7	130	523	0.000208796	0.00230397	0.000441208	0	0.0392685	0.00597097	0.0640076	0.0230458	0.0155906
13	2015	2014	Xianyang	0.242943	0.284629	134.49	87	96.7	115	517	0.000163421	0.0019048	0.000368048	0	0.03997	0.00672389	0.0792894	0.0225976	0.0175606
13	2015	2015	Xianyang	0.30428	0.356154	133.009	92.15	95.33	102	518	0.000174385	0.00162876	0.000341171	1	0.0425414	0.00758329	0.0824357	0.0232898	0.0207295
13	2015	2016	Xianyang	0.306339	0.356419	140.189	95	64.41	90	521	0.000125653	0.000493124	0.000311873	1	0.038172	0.00856413	0.0923613	0.0233423	0.0235627
13	2015	2017	Xianyang	0.258749	0.296626	158.761	90.19	72.93	80	523	6.93561e-05	9.58487e-05	0.000285196	1	0.0374203	0.00968695	0.101939	0.0235592	0.0309488
13	2015	2018	Xianyang	0.258749	0.299665	128.478	100	36.6	71	526	8.20317e-05	5.03112e-05	0.00026224	1	0.0326266	0.0109013	0.106097	0.0236175	0.0357567
13	2015	2019	Xianyang	0.258991	0.300189	162.227	92.77	86	66	528	0.000124603	3.57042e-05	0.00024238	1	0.0398432	0.0121157	0.0973824	0.0233236	0.0395368
13	2015	2020	Xianyang	0.270065	0.311427	162.666	97.49	43.34	54	531	0.000115501	6.93171e-05	0.000225112	1	0.0341254	0.0133693	0.107872	0.024149	0.0456522
13	2015	2021	Xianyang	0.274675	0.315612	153.846	97.43	78.27	48	533	0.000107609	5.44797e-05	0.000210027	1	0.039664	0.0147331	0.120442	0.0250418	0.0526671
180	2222	2010	Yan'an	0.024408	0.025434	562.775	86.11	60.13	50	62	0.000125056	0.00100729	0.00062978	0	0.0303248	0.000300791	0.0763702	0.0883407	0.0142138
180	2222	2011	Yan'an	0.0350072	0.0366819	556.295	86.96	59.46	50	63	0.000152162	0.00131891	0.000443437	0	0.0306281	0.00036618	0.0983966	0.0914401	0.0164881
180	2222	2012	Yan'an	0.036396	0.037908	550.395	80.49	62.48	50	64	0.000175353	0.00116655	0.000409511	0	0.030525	0.000448384	0.113683	0.0985097	0.0202908
180	2222	2013	Yan'an	0.037098	0.038637	544.794	89.19	79.12	50	64	0.000157864	0.00110612	0.000409293	0	0.0338738	0.000554875	0.111564	0.0979694	0.0229524
180	2222	2014	Yan'an	0.0373278	0.040311	553.282	90	86.84	50	63	0.000137857	0.00106503	0.000399745	0	0.0352202	0.000694995	0.124144	0.0964189	0.0265838
180	2222	2015	Yan'an	0.0389698	0.0405228	547.902	87.59	89	50	64	0.00018649	0.001435	0.000455079	0	0.0353386	0.000876216	0.105137	0.0916406	0.0296507
180	2222	2016	Yan'an	0.0426282	0.0447515	563.291	87.59	84.87	51	64	0.000289042	0.000758203	0.000594283	0	0.0349066	0.00112096	0.0929754	0.0822677	0.0316915
180	2222	2017	Yan'an	0.0417029	0.0451181	560.924	87.75	52.63	43	64	0.00023549	0.0011238	0.000735277	0	0.0299701	0.00144791	0.114236	0.0733737	0.0343999
180	2222	2018	Yan'an	0.0417061	0.0451214	491.453	87.91	44.14	32	64	0.000171925	0.000904255	0.000879141	0	0.0283846	0.00184585	0.137608	0.0624674	0.0361323
180	2222	2019	Yan'an	0.0417061	0.0451214	570.513	91.89	53.58	31	64	0.000306088	0.000916431	0.00102129	0	0.0306282	0.00224192	0.147907	0.0554069	0.037791
180	2222	2020	Yan'an	0.0417123	0.0451276	571.734	95.54	55.39	31	64	0.000435943	0.0012031	0.0011581	0	0.031242	0.00264359	0.139757	0.0525139	0.0416745
180	2222	2021	Yan'an	0.0685228	0.0745822	557.94	95.52	54.97	27	64	0.000440095	0.000848469	0.00128688	0	0.0320796	0.00309385	0.179098	0.0490258	0.0450003
181	2222	2010	Hanzhong	0.0369963	0.0458783	3182.92	93.84	48.78	33	140	0.00055728	0.00943204	0.00513373	0	0.0435907	0.00809519	0.0203116	0.00803071	0.0078802
181	2222	2011	Hanzhong	0.0364457	0.0469794	3327.65	97.4	50.55	33	140	0.000542858	0.00596989	0.00389993	0	0.0449603	0.00809519	0.0295127	0.00938462	0.00993584
181	2222	2012	Hanzhong	0.0368861	0.0474198	3108.14	86	42.1	33	141	0.000337195	0.00451591	0.00292519	0	0.0414798	0.00809519	0.0362854	0.010789	0.0120125
181	2222	2013	Hanzhong	0.0370167	0.0476086	3368.75	89	52.39	33	142	0.000271813	0.00360202	0.00224529	0	0.0447246	0.00809519	0.0379267	0.0125333	0.0145911
181	2222	2014	Hanzhong	0.0372842	0.0476452	3016.63	91.17	53.14	33	141	0.000250241	0.00282418	0.00188119	0	0.0431773	0.00809519	0.0510417	0.0139854	0.0169065
181	2222	2015	Hanzhong	0.0492329	0.0570447	3519.55	92.89	59.61	34	141	0.000221082	0.00240398	0.00174826	0	0.0473522	0.00809519	0.0555677	0.0160056	0.0199297
181	2222	2016	Hanzhong	0.0505975	0.0589569	2853.39	94.61	66.08	34	141	0.000190221	0.00197849	0.0015931	0	0.0450316	0.00809519	0.0611813	0.0176256	0.0224771
181	2222	2017	Hanzhong	0.0533176	0.0629256	3828.53	95	20.66	36	141	0.000101195	0.0015259	0.00137809	0	0.0433063	0.00809519	0.0721534	0.0192863	0.0251582
181	2222	2018	Hanzhong	0.0685533	0.0799483	3803.67	92.12	58.34	36	141	3.14797e-05	0.000398875	0.00119404	0	0.049289	0.00809519	0.0809826	0.0212266	0.0282177
181	2222	2019	Hanzhong	0.0688877	0.0801812	5502.36	92.25	61	42	141	1.91733e-05	0.000385442	0.001036	0	0.0586811	0.00631474	0.0859108	0.0289768	0.0311316
181	2222	2020	Hanzhong	0.0715703	0.0829746	3747.17	93.99	47.03	28	141	1.50459e-05	0.000254102	0.000900007	0	0.0475688	0.00631474	0.0948761	0.0316293	0.0344364
181	2222	2021	Hanzhong	0.0769132	0.0886814	3763.16	95.56	49.47	27	141	1.26742e-05	0.000173392	0.0007826	0	0.0483654	0.00631474	0.108067	0.034245	0.0377039
182	2222	2010	Yulin	0.0256551	0.0296939	878.148	82.87	97.79	37	84	0.000260154	0.00563772	0.00113102	0	0.0376519	0.00504432	0.102014	0.022488	0.0190612
182	2222	2011	Yulin	0.0328836	0.0376796	863.461	86.57	97.63	37	85	0.00018718	0.00812128	0.000849923	0	0.0381337	0.00458472	0.136349	0.0309768	0.024908
182	2222	2012	Yulin	0.03706	0.0415577	854.471	80	97.31	37	86	0.000221067	0.00966163	0.00104092	0	0.03758	0.00416249	0.160631	0.0410627	0.0310381
182	2222	2013	Yulin	0.0388269	0.0464895	849.032	84.06	97	37	87	0.000197676	0.00913653	0.00101118	0	0.0379758	0.0037739	0.151817	0.0480577	0.0335603
182	2222	2014	Yulin	0.049399	0.0563243	856.3	74.31	98.84	37	86	0.000184053	0.00583817	0.000653851	0	0.0377732	0.00341706	0.175541	0.0563849	0.0368862
182	2222	2015	Yulin	0.0472416	0.054919	847.997	86.82	93.29	37	86	0.000295074	0.00712932	0.000907646	0	0.0379314	0.00309011	0.155614	0.0652418	0.0392325
182	2222	2016	Yulin	0.052621	0.0614393	837.919	88.46	86.21	36	87	0.000206387	0.00239615	0.000679023	0	0.0371356	0.00278932	0.165339	0.0766612	0.0423635
182	2222	2017	Yulin	0.0560294	0.0653774	694.125	89.5	32.7	36	87	0.000368853	0.00161984	0.000598662	0	0.0283124	0.00251468	0.202774	0.093344	0.0477657
182	2222	2018	Yulin	0.0609976	0.0661723	633.333	94.04	29.48	35	87	0.000114079	0.0014543	0.000529657	0	0.028006	0.00224939	0.232549	0.115004	0.054724
182	2222	2019	Yulin	0.0630461	0.0685788	694.026	94.51	27.46	34	88	0.00012749	0.000944375	0.000470198	0	0.0281368	0.00198223	0.249984	0.136991	0.0595695
182	2222	2020	Yulin	0.0634668	0.0691659	693.126	94.98	26.51	33	88	0.000101	0.000532346	0.000418794	0	0.0280517	0.00173749	0.232828	0.167246	0.0665648
182	2222	2021	Yulin	0.063855	0.0696118	699.482	96.06	26.04	26	88	9.57874e-05	0.000394567	0.000374207	0	0.0281756	0.00152637	0.312675	0.218638	0.0803413
183	2222	2010	Ankang	0.0373895	0.0443576	3103.89	56.54	90.59	61	129	0.000170978	0.00350329	0.00213664	0	0.0461046	0.000637078	0.0154051	0.0349558	0.00475436
183	2222	2011	Ankang	0.0373895	0.0477566	3076.95	51.35	102.11	58	130	0.00013257	0.00345175	0.00132359	0	0.0473536	0.000779066	0.0219983	0.0372736	0.00650897
183	2222	2012	Ankang	0.05345	0.0611829	3037.94	56.24	90.59	55	130	9.34538e-05	0.00215211	0.000813873	0	0.0463244	0.000954683	0.0293527	0.0390825	0.00851659
183	2222	2013	Ankang	0.0671737	0.0671737	2969.23	85.78	90.18	52	131	7.4386e-05	0.00154257	0.000618077	0	0.0489013	0.00117327	0.0309745	0.0400435	0.0106653
183	2222	2014	Ankang	0.0669188	0.0720173	2918.3	99.7	91.6	49	130	6.2274e-05	0.0012483	0.000489737	0	0.0501995	0.00144604	0.0450064	0.0388443	0.0125849
183	2222	2015	Ankang	0.067964	0.074044	2822.8	92.53	85.93	46	130	5.27699e-05	0.00124202	0.000414668	0	0.0482468	0.00178606	0.051658	0.0388562	0.0155341
183	2222	2016	Ankang	0.067964	0.074044	2667.11	91.76	66.7	44	129	2.15939e-05	0.000443407	0.000333882	0	0.0443957	0.00221016	0.0572306	0.0374017	0.0182998
[truncated: 1,460 more rows]
