# Supplementary material for: Can "sponge city" pilots enhance ecological livability: Evidence from China
Source: PLoS One. 2024 Jun 6;19(6):e0297251. doi: 10.1371/journal.pone.0297251 (PMC11156270; doi:10.1371/journal.pone.0297251)
Supplement: S1 Data — (ZIP) [file pone.0297251.s001.zip › Table 9Heterogeneity testing of drought severity..xlsx]

## Sheet: Sheet1
Arid areas：	idcode	time	year	DID	Ecology	Science	Economy	Foreign	Finance	Average precipitation		Non arid areas：	idcode	time	year	DID	Ecology	Science	Economy	Foreign	Finance	Average precipitation
	284	2222	2010	0	0.0476627	6.72575e-05	0.0740802	0.171395	0.0247025	78.5548			183	2222	2010	0	0.0461046	0.000637078	0.0154051	0.0349558	0.00475436	954.782
	284	2222	2011	0	0.0475978	9.71498e-05	0.0832986	0.17597	0.0289241	78.5548			183	2222	2011	0	0.0473536	0.000779066	0.0219983	0.0372736	0.00650897	954.782
	284	2222	2012	0	0.0500654	0.000143856	0.101227	0.160742	0.0311285	78.5548			183	2222	2012	0	0.0463244	0.000954683	0.0293527	0.0390825	0.00851659	954.782
	284	2222	2013	0	0.0438407	0.000218587	0.113588	0.159541	0.0363551	78.5548			183	2222	2013	0	0.0489013	0.00117327	0.0309745	0.0400435	0.0106653	954.782
	284	2222	2014	0	0.0438057	0.000338156	0.107464	0.136491	0.0401699	78.5548			183	2222	2014	0	0.0501995	0.00144604	0.0450064	0.0388443	0.0125849	954.782
	284	2222	2015	0	0.0488721	0.000536192	0.0943161	0.111682	0.0451972	78.5548			183	2222	2015	0	0.0482468	0.00178606	0.051658	0.0388562	0.0155341	954.782
	284	2222	2016	0	0.0428472	0.000870611	0.100373	0.0759761	0.0443313	78.5548			183	2222	2016	0	0.0443957	0.00221016	0.0572306	0.0374017	0.0182998	954.782
	284	2222	2017	0	0.0436138	0.00144977	0.0949216	0.0490187	0.0494538	78.5548			183	2222	2017	0	0.0453479	0.00274261	0.0678091	0.0348013	0.020709	954.782
	284	2222	2018	0	0.0421662	0.00256326	0.103232	0.0305558	0.0520389	78.5548			183	2222	2018	0	0.0434813	0.00345442	0.0805285	0.0312685	0.0230921	954.782
	284	2222	2019	0	0.0414145	0.00543665	0.106878	0.0165971	0.0583164	78.5548			183	2222	2019	0	0.0571683	0.00446515	0.0841981	0.0269774	0.0252851	954.782
	284	2222	2020	0	0.0448236	0.011544	0.123005	0.00777524	0.0568986	78.5548			183	2222	2020	0	0.0500012	0.00583459	0.082332	0.0234441	0.0285227	954.782
	284	2222	2021	0	0.0447423	0.0235775	0.144995	0.00421657	0.0629556	78.5548			183	2222	2021	0	0.05031	0.0076001	0.0938122	0.0202763	0.0320478	954.782
	194	2222	2010	0	0.0585551	0.0012835	0.0888235	0.0159734	0.0191014	112.255			55	2222	2010	0	0.0429008	0.00583085	0.0531717	0.0129716	0.0180206	967.257
	194	2222	2011	0	0.0564587	0.0012835	0.0888862	0.0163163	0.0196074	112.255			55	2222	2011	0	0.0377883	0.00583085	0.0681962	0.0149815	0.0215318	967.257
	194	2222	2012	0	0.0541326	0.0012835	0.08899	0.0166691	0.0201281	112.255			55	2222	2012	0	0.0416826	0.00583085	0.0797219	0.0173827	0.0257694	967.257
	194	2222	2013	0	0.0515684	0.0012835	0.0891695	0.0170321	0.0206639	112.255			55	2222	2013	0	0.044812	0.00583085	0.0882981	0.0192394	0.0291032	967.257
	194	2222	2014	0	0.0488307	0.0012835	0.0894744	0.0174063	0.0212235	112.255			55	2222	2014	0	0.0504216	0.00583085	0.0799814	0.0210097	0.0322208	967.257
	194	2222	2015	0	0.0459369	0.0012835	0.0899956	0.0177891	0.0217582	112.255			55	2222	2015	0	0.0451742	0.00583085	0.0768654	0.0233557	0.0365328	967.257
	194	2222	2016	0	0.0430973	0.00128537	0.0908886	0.0181692	0.0224868	112.255			55	2222	2016	0	0.0512602	0.00583085	0.0560477	0.026022	0.0412406	967.257
	194	2222	2017	0	0.0401126	0.00128163	0.092424	0.0186014	0.0226607	112.255			55	2222	2017	0	0.0433992	0.00583085	0.059499	0.0284126	0.0460321	967.257
	194	2222	2018	0	0.0369044	0.00142362	0.0950924	0.0178697	0.0246551	112.255			55	2222	2018	0	0.0536866	0.00583085	0.0624701	0.0301971	0.0494174	967.257
	194	2222	2019	0	0.0334719	0.000850061	0.120406	0.0286629	0.0248622	112.255			55	2222	2019	0	0.0344318	0.00303219	0.0582815	0.0595005	0.0545214	967.257
	194	2222	2020	0	0.0312943	0.0010481	0.121627	0.0246771	0.0258474	112.255			55	2222	2020	0	0.051475	0.00303219	0.0650564	0.0671264	0.0625861	967.257
	194	2222	2021	0	0.030604	0.00100139	0.122849	0.0259334	0.0261581	112.255			55	2222	2021	0	0.0537207	0.00303219	0.0737342	0.0721549	0.0681605	967.257
	195	2222	2010	0	0.0318302	0.000330683	0.105719	0.14194	0.0690354	112.544			271	2222	2010	0	0.0458004	0.0593921	0.0318935	0.00261823	0.0149733	984.965
	195	2222	2011	0	0.0333291	0.000330683	0.109775	0.14121	0.0686578	112.544			271	2222	2011	0	0.0463718	0.0594015	0.0442236	0.00283507	0.0165287	984.965
	195	2222	2012	0	0.0318366	0.000330683	0.114623	0.140274	0.0681728	112.544			271	2222	2012	0	0.045855	0.0594239	0.0470369	0.00311784	0.0185485	984.965
	195	2222	2013	0	0.033418	0.000330683	0.120451	0.139074	0.0675512	112.544			271	2222	2013	0	0.046392	0.0594837	0.0460552	0.00353047	0.0215271	984.965
	195	2222	2014	0	0.0318376	0.000330683	0.127503	0.137538	0.0667562	112.544			271	2222	2014	0	0.0471151	0.0596425	0.061097	0.00382997	0.0237357	984.965
	195	2222	2015	0	0.0334986	0.000330683	0.136096	0.135581	0.0657423	112.544			271	2222	2015	0	0.0480519	0.0600591	0.0658457	0.00418322	0.0267345	984.965
	195	2222	2016	0	0.0318391	0.000330683	0.14666	0.133093	0.064454	112.544			271	2222	2016	0	0.0471539	0.061167	0.0711393	0.00453459	0.0299991	984.965
	195	2222	2017	0	0.0337144	0.000330683	0.159773	0.129947	0.0628249	112.544			271	2222	2017	0	0.0506486	0.0641842	0.081547	0.00487885	0.0349858	984.965
	195	2222	2018	0	0.0322177	0.000330683	0.176239	0.130042	0.062874	112.544			271	2222	2018	0	0.0563218	0.0690212	0.0913276	0.00487138	0.0379265	984.965
	195	2222	2019	0	0.0341523	0.000330683	0.200768	0.141194	0.0686492	112.544			271	2222	2019	0	0.0536871	0.0707325	0.115432	0.00550832	0.0450977	984.965
	195	2222	2020	0	0.0329515	0.000330683	0.211591	0.156628	0.0766421	112.544			271	2222	2020	0	0.063318	0.0709007	0.126255	0.00626563	0.0522556	984.965
	195	2222	2021	0	0.0337645	0.000330683	0.222411	0.177412	0.0874058	112.544			271	2222	2021	0	0.0586386	0.0709642	0.13708	0.00692144	0.0584831	984.965
	185	2222	2010	0	0.0548846	0.000332551	0.16893	0.0405948	0.0418376	117.18			254	2222	2010	0	0.0412592	0.003815	0.028278	0.00888144	0.00538655	995.938
	185	2222	2011	0	0.0591539	0.000332551	0.207597	0.052439	0.061635	117.18			254	2222	2011	0	0.0419287	0.003815	0.0402426	0.0105704	0.00720136	995.938
	185	2222	2012	0	0.0622198	0.000332551	0.237475	0.0627676	0.073575	117.18			254	2222	2012	0	0.0431572	0.003815	0.0472683	0.0124987	0.00944995	995.938
	185	2222	2013	0	0.0666187	0.000332551	0.23312	0.0705846	0.082505	117.18			254	2222	2013	0	0.0438797	0.003815	0.0440117	0.0149439	0.0121332	995.938
	185	2222	2014	0	0.0654315	0.000332551	0.209	0.0776639	0.076592	117.18			254	2222	2014	0	0.0439653	0.003815	0.0602277	0.0174531	0.0149547	995.938
	185	2222	2015	0	0.0697387	0.000332551	0.157926	0.0770377	0.0894032	117.18			254	2222	2015	0	0.0432106	0.003815	0.0661614	0.0200489	0.018328	995.938
	185	2222	2016	0	0.0701587	0.000332551	0.123987	0.0793006	0.0890619	117.18			254	2222	2016	0	0.0451931	0.003815	0.0724346	0.0227885	0.0213492	995.938
	185	2222	2017	0	0.0712136	0.000332551	0.171638	0.0750588	0.0840588	117.18			254	2222	2017	0	0.0449817	0.003815	0.0798733	0.0255913	0.0247313	995.938
	185	2222	2018	0	0.0725086	0.000332551	0.246762	0.0826164	0.0929728	117.18			254	2222	2018	0	0.0417898	0.00381873	0.087312	0.0280631	0.0274662	995.938
	185	2222	2019	0	0.0734026	0.000332551	0.231195	0.0913108	0.103228	117.18			254	2222	2019	0	0.0404657	0.00382247	0.101798	0.0302867	0.0302736	995.938
	185	2222	2020	0	0.0747233	0.000332551	0.185311	0.0934121	0.105706	117.18			254	2222	2020	0	0.056377	0.00382247	0.106326	0.0338213	0.0346085	995.938
	185	2222	2021	0	0.0763635	0.000332551	0.212931	0.107993	0.122904	117.18			254	2222	2021	0	0.0510499	0.00382247	0.120659	0.0371341	0.038749	995.938
	283	2222	2010	0	0.036066	0.00297988	0.0255101	0.00723019	0.00739996	158.251			181	2222	2010	0	0.0435907	0.00809519	0.0203116	0.00803071	0.0078802	996.267
	283	2222	2011	0	0.0366724	0.00297988	0.0347133	0.00878448	0.00994482	158.251			181	2222	2011	0	0.0449603	0.00809519	0.0295127	0.00938462	0.00993584	996.267
	283	2222	2012	0	0.0371918	0.00297988	0.0408697	0.0102545	0.0123691	158.251			181	2222	2012	0	0.0414798	0.00809519	0.0362854	0.010789	0.0120125	996.267
	283	2222	2013	0	0.0391258	0.00297988	0.0439901	0.0119936	0.0151559	158.251			181	2222	2013	0	0.0447246	0.00809519	0.0379267	0.0125333	0.0145911	996.267
	283	2222	2014	0	0.040075	0.00297988	0.0530831	0.0137666	0.018314	158.251			181	2222	2014	0	0.0431773	0.00809519	0.0510417	0.0139854	0.0169065	996.267
	283	2222	2015	0	0.0418071	0.00297988	0.0549255	0.0155079	0.0211286	158.251			181	2222	2015	0	0.0473522	0.00809519	0.0555677	0.0160056	0.0199297	996.267
	283	2222	2016	0	0.0426905	0.00299857	0.0593043	0.0157004	0.0214255	158.251			181	2222	2016	0	0.0450316	0.00809519	0.0611813	0.0176256	0.0224771	996.267
	283	2222	2017	0	0.0428469	0.00317418	0.0549795	0.0159281	0.0232235	158.251			181	2222	2017	0	0.0433063	0.00809519	0.0721534	0.0192863	0.0251582	996.267
	283	2222	2018	0	0.0427307	0.0042503	0.0601174	0.0132228	0.0257562	158.251			181	2222	2018	0	0.049289	0.00809519	0.0809826	0.0212266	0.0282177	996.267
	283	2222	2019	0	0.0427857	0.00437361	0.0670566	0.0144544	0.0294783	158.251			181	2222	2019	0	0.0586811	0.00631474	0.0859108	0.0289768	0.0311316	996.267
	283	2222	2020	0	0.0427407	0.00437361	0.0775725	0.0161148	0.0333781	158.251			181	2222	2020	0	0.0475688	0.00631474	0.0948761	0.0316293	0.0344364	996.267
	283	2222	2021	0	0.0429812	0.00437361	0.0895717	0.0175633	0.0367802	158.251			181	2222	2021	0	0.0483654	0.00631474	0.108067	0.034245	0.0377039	996.267
	288	2222	2010	0	0.0492542	0.00222137	0.25102	0.0306516	0.120276	170.262			81	2222	2010	0	0.0455469	0.0109499	0.0509401	0.00882679	0.00857965	1008.3
	288	2222	2011	0	0.0505554	0.00222137	0.26771	0.0332855	0.129988	170.262			81	2222	2011	0	0.0471489	0.010864	0.0646066	0.00977385	0.00976824	1008.3
	288	2222	2012	0	0.052115	0.00222137	0.280496	0.0362273	0.142627	170.262			81	2222	2012	0	0.0504934	0.0109499	0.07501	0.0111255	0.0117563	1008.3
	288	2222	2013	0	0.0519895	0.00222137	0.473998	0.0428567	0.16821	170.262			81	2222	2013	0	0.0515844	0.0106771	0.0728324	0.0130273	0.0139074	1008.3
	288	2222	2014	0	0.0540629	0.00222137	0.319562	0.0344073	0.130375	170.262			81	2222	2014	0	0.0538169	0.0106603	0.098243	0.0151841	0.0166653	1008.3
	288	2222	2015	0	0.0553544	0.00222137	0.271838	0.0500771	0.249042	170.262			81	2222	2015	0	0.0545419	0.0106827	0.110621	0.0175833	0.0198877	1008.3
	288	2222	2016	0	0.055118	0.00222137	0.285446	0.0420153	0.208022	170.262			81	2222	2016	0	0.0561954	0.0108004	0.123565	0.0229084	0.0274006	1008.3
	288	2222	2017	0	0.0561547	0.00222137	0.303807	0.0489568	0.235339	170.262			81	2222	2017	0	0.0589533	0.0113777	0.135197	0.0244835	0.0316575	1008.3
	288	2222	2018	0	0.056583	0.00222697	0.32078	0.0679925	0.329402	170.262			81	2222	2018	0	0.0600946	0.0121923	0.146828	0.0243517	0.0338186	1008.3
	288	2222	2019	0	0.0547398	0.00398875	0.396919	0.0369668	0.317016	170.262			81	2222	2019	0	0.0592472	0.0125192	0.158373	0.0270314	0.0391535	1008.3
	288	2222	2020	0	0.0543582	0.0040093	0.379649	0.0349894	0.29658	170.262			81	2222	2020	0	0.0638661	0.0123119	0.177757	0.0322029	0.0469165	1008.3
	288	2222	2021	0	0.0558729	0.0040093	0.433861	0.0363904	0.303813	170.262			81	2222	2021	0	0.065537	0.0123119	0.204271	0.0356723	0.0526892	1008.3
	202	2222	2010	0	0.0666628	0.00176738	0.154286	0.0195631	0.0414257	195.647			92	2222	2010	0	0.0764331	0.0106771	0.0448594	0.00687402	0.0164249	1013.59
	202	2222	2011	0	0.0680307	0.00176738	0.182112	0.0234582	0.0495042	195.647			92	2222	2011	0	0.0793536	0.0106771	0.0542681	0.00763611	0.0185956	1013.59
	202	2222	2012	0	0.0734163	0.00176738	0.211783	0.0265418	0.0558614	195.647			92	2222	2012	0	0.0821743	0.0106771	0.0609478	0.00887107	0.0225158	1013.59
	202	2222	2013	0	0.0739198	0.00176738	0.212687	0.0278257	0.0582393	195.647			92	2222	2013	0	0.0844248	0.0106771	0.0614473	0.00963254	0.0248901	1013.59
	202	2222	2014	0	0.0755697	0.00176738	0.223274	0.0284436	0.0595226	195.647			92	2222	2014	0	0.0854226	0.0106771	0.060671	0.00978273	0.0253362	1013.59
	202	2222	2015	0	0.0794603	0.00176738	0.206656	0.0322818	0.0849831	195.647			92	2222	2015	0	0.0861716	0.0106771	0.0456141	0.0111541	0.0291438	1013.59
	202	2222	2016	0	0.0809142	0.00176738	0.210665	0.0336759	0.0898385	195.647			92	2222	2016	0	0.0565369	0.0106771	0.0490566	0.0137698	0.0224223	1013.59
	202	2222	2017	0	0.0806107	0.00176551	0.194789	0.0382142	0.10244	195.647			92	2222	2017	0	0.0585897	0.0106771	0.0545708	0.0159516	0.0266087	1013.59
	202	2222	2018	0	0.0819127	0.00198036	0.178912	0.0350915	0.105119	195.647			92	2222	2018	0	0.0598611	0.0131395	0.058781	0.0132535	0.0269266	1013.59
	202	2222	2019	0	0.0830378	0.000995785	0.199507	0.0695452	0.109042	195.647			92	2222	2019	0	0.0573846	0.0131395	0.0688428	0.0137577	0.0280421	1013.59
	202	2222	2020	0	0.08376	0.00125174	0.20745	0.0566	0.109847	195.647			92	2222	2020	0	0.061484	0.0131395	0.082719	0.0150958	0.0312478	1013.59
	202	2222	2021	0	0.0884973	0.00120316	0.267316	0.0663135	0.124589	195.647			92	2222	2021	0	0.0609562	0.0131395	0.092344	0.0166844	0.0350546	1013.59
	192	2222	2010	0	0.051545	0.0046333	0.0775422	0.00633236	0.0224418	196.465			172	2222	2010	0	0.0435972	0.0130629	0.025802	0.00633525	0.00511899	1022.36
	192	2222	2011	0	0.0559554	0.0046333	0.0974667	0.00758629	0.0276544	196.465			172	2222	2011	0	0.0435191	0.0130629	0.0330504	0.00735428	0.00656627	1022.36
	192	2222	2012	0	0.0514347	0.0046333	0.108688	0.00905924	0.0343436	196.465			172	2222	2012	0	0.0428368	0.0130629	0.0396955	0.00873913	0.00854844	1022.36
	192	2222	2013	0	0.0550758	0.0046333	0.113905	0.00937335	0.0344677	196.465			172	2222	2013	0	0.0426065	0.0130629	0.0418817	0.00872607	0.00844546	1022.36
	192	2222	2014	0	0.0567257	0.0046333	0.12044	0.00894132	0.03272	196.465			172	2222	2014	0	0.0434503	0.0130629	0.0480598	0.0105722	0.0110763	1022.36
	192	2222	2015	0	0.0555353	0.00463143	0.122265	0.00920921	0.0348011	196.465			172	2222	2015	0	0.0479899	0.0130629	0.0470132	0.0113837	0.0122377	1022.36
	192	2222	2016	0	0.0511742	0.00466319	0.128828	0.0100454	0.03839	196.465			172	2222	2016	0	0.0458027	0.0130629	0.0518159	0.0124612	0.0136872	1022.36
	192	2222	2017	0	0.0481276	0.00428393	0.133317	0.0112125	0.040169	196.465			172	2222	2017	0	0.0412219	0.0130629	0.0573084	0.0133692	0.0147946	1022.36
	192	2222	2018	0	0.0486889	0.00718908	0.151557	0.00726357	0.0434448	196.465			172	2222	2018	0	0.0422992	0.0130629	0.0594557	0.0139275	0.0155164	1022.36
	192	2222	2019	0	0.0512945	0.00689016	0.125831	0.00813169	0.0463106	196.465			172	2222	2019	0	0.0438527	0.0153011	0.0810259	0.0133096	0.0175266	1022.36
	192	2222	2020	0	0.0519665	0.00689016	0.144404	0.00881542	0.0509426	196.465			172	2222	2020	0	0.0423316	0.0153011	0.0993437	0.0148084	0.0199193	1022.36
	192	2222	2021	0	0.0523579	0.00689016	0.165726	0.00939635	0.0549856	196.465			172	2222	2021	0	0.0405953	0.0153011	0.116533	0.0158962	0.021621	1022.36
	52	2222	2010	0	0.0371772	0.000173749	0.0652164	0.0779961	0.0100818	216.761			163	2222	2010	0	0.0436609	0.00401864	0.013939	0.0138188	0.00914903	1025.18
	52	2222	2011	0	0.037464	0.000188695	0.0817697	0.0858533	0.0119924	216.761			163	2222	2011	0	0.0440138	0.00401864	0.0236158	0.01445	0.00975482	1025.18
	52	2222	2012	0	0.0328555	0.000209246	0.0940825	0.096166	0.0146787	216.761			163	2222	2012	0	0.0431225	0.00401864	0.0288099	0.0160519	0.0113142	1025.18
	52	2222	2013	0	0.0435859	0.000235401	0.0871844	0.10107	0.0167608	216.761			163	2222	2013	0	0.0443289	0.00401864	0.0247165	0.0180016	0.0133062	1025.18
	52	2222	2014	0	0.0445653	0.000274635	0.1007	0.108663	0.0201856	216.761			163	2222	2014	0	0.0451942	0.00401677	0.0363568	0.0194112	0.0146959	1025.18
	52	2222	2015	0	0.0430829	0.000334419	0.103139	0.104941	0.0219737	216.761			163	2222	2015	0	0.0459195	0.00401864	0.0388349	0.0219272	0.0174861	1025.18
	52	2222	2016	0	0.040676	0.000425964	0.106339	0.110309	0.0271465	216.761			163	2222	2016	0	0.0453383	0.0040149	0.0427467	0.0252018	0.0207671	1025.18
	52	2222	2017	0	0.0402418	0.000575426	0.0995426	0.0951421	0.0283327	216.761			163	2222	2017	0	0.0502656	0.00402985	0.0483279	0.0273548	0.0231715	1025.18
	52	2222	2018	0	0.0423422	0.000967761	0.092744	0.0693642	0.0298646	216.761			163	2222	2018	0	0.0557316	0.00375521	0.0536302	0.0303813	0.024562	1025.18
	52	2222	2019	0	0.0410889	0.00222697	0.100375	0.0363479	0.0310457	216.761			163	2222	2019	0	0.0529017	0.00482199	0.0647818	0.0257025	0.0263431	1025.18
	52	2222	2020	0	0.0424	0.00521806	0.110954	0.0184212	0.0348382	216.761			163	2222	2020	0	0.0585629	0.00419239	0.0822433	0.0314704	0.0290412	1025.18
	52	2222	2021	0	0.0424254	0.0103222	0.127237	0.0107608	0.0398915	216.761			163	2222	2021	0	0.0669554	0.00437734	0.0937063	0.0327958	0.0320316	1025.18
	186	2222	2010	0	0.0280023	0.00430635	0.0823795	0.00347352	0.0174013	224.685			82	2222	2010	0	0.0380315	0.0641413	0.0569495	0.00269391	0.00996934	1029.61
	186	2222	2011	0	0.0279943	0.00430635	0.0967812	0.00407889	0.0211485	224.685			82	2222	2011	0	0.0370681	0.0641413	0.0711825	0.00313104	0.0122211	1029.61
	186	2222	2012	0	0.0282589	0.00430635	0.101316	0.0043422	0.0227451	224.685			82	2222	2012	0	0.0396696	0.0641413	0.0818865	0.00364254	0.0149088	1029.61
	186	2222	2013	0	0.029864	0.00430635	0.10449	0.00537315	0.0290662	224.685			82	2222	2013	0	0.0376394	0.0641413	0.079737	0.00431266	0.0184361	1029.61
	186	2222	2014	0	0.0322462	0.00430635	0.106523	0.00600598	0.032938	224.685			82	2222	2014	0	0.043404	0.0641413	0.103387	0.00498222	0.021846	1029.61
	186	2222	2015	0	0.032012	0.00430635	0.0917623	0.00655036	0.0374752	224.685			82	2222	2015	0	0.0452318	0.0641413	0.114597	0.00588794	0.0266475	1029.61
	186	2222	2016	0	0.0321381	0.00430635	0.0841138	0.00661424	0.0376043	224.685			82	2222	2016	0	0.0472994	0.0641413	0.125364	0.00708958	0.0328676	1029.61
	186	2222	2017	0	0.0324569	0.00430635	0.090547	0.00695805	0.0397914	224.685			82	2222	2017	0	0.0453794	0.0641413	0.139104	0.00806973	0.0382809	1029.61
	186	2222	2018	0	0.0326495	0.00268656	0.110389	0.0117909	0.0438935	224.685			82	2222	2018	0	0.0480972	0.0641413	0.152846	0.00833516	0.0397394	1029.61
	186	2222	2019	0	0.0337839	0.00268656	0.14723	0.0132321	0.0498054	224.685			82	2222	2019	0	0.0470035	0.0641413	0.159684	0.0094979	0.0461464	1029.61
	186	2222	2020	0	0.0341771	0.00268656	0.165077	0.0144951	0.054986	224.685			82	2222	2020	0	0.0505995	0.0641413	0.180404	0.011298	0.0563548	1029.61
	186	2222	2021	0	0.0337375	0.00268656	0.200891	0.0159724	0.0610457	224.685			82	2222	2021	0	0.0512809	0.0641413	0.20173	0.012276	0.0623027	1029.61
	285	2222	2010	0	0.0509992	0.0676704	0.0783142	0.0020837	0.0549442	226.512			124	2222	2010	0	0.0416093	0.0237214	0.0436917	0.00250085	0.00899664	1032.67
	285	2222	2011	0	0.0511574	0.0604813	0.0944112	0.00263938	0.0614248	226.512			124	2222	2011	0	0.0413867	0.0237214	0.0593822	0.00286975	0.0109083	1032.67
	285	2222	2012	0	0.0523456	0.0534492	0.110768	0.00347555	0.0699807	226.512			124	2222	2012	0	0.0439062	0.0237214	0.0699435	0.00362396	0.0149251	1032.67
	285	2222	2013	0	0.0545799	0.0466562	0.149652	0.00441626	0.0756101	226.512			124	2222	2013	0	0.0441996	0.0237214	0.0749278	0.00409225	0.0175382	1032.67
	285	2222	2014	0	0.0562583	0.0401733	0.131125	0.00570371	0.074124	226.512			124	2222	2014	0	0.0442	0.0237214	0.0866568	0.00458788	0.020244	1032.67
	285	2222	2015	0	0.0546086	0.0340772	0.139022	0.00777218	0.0949454	226.512			124	2222	2015	0	0.0445805	0.0237214	0.0923267	0.00522182	0.0237702	1032.67
	285	2222	2016	0	0.0526973	0.028435	0.149172	0.0102964	0.102818	226.512			124	2222	2016	0	0.0472898	0.0237214	0.101993	0.00605973	0.0282049	1032.67
	285	2222	2017	0	0.0510282	0.0232991	0.165114	0.0134417	0.107597	226.512			124	2222	2017	0	0.0385346	0.0237214	0.11418	0.00688128	0.0333748	1032.67
	285	2222	2018	0	0.0505753	0.0179092	0.172258	0.0179709	0.108863	226.512			124	2222	2018	0	0.0363915	0.0260044	0.126367	0.00672175	0.03611	1032.67
	285	2222	2019	0	0.0528685	0.0125192	0.169075	0.0275911	0.114026	226.512			124	2222	2019	0	0.0327057	0.0260044	0.140339	0.00720983	0.0393497	1032.67
	285	2222	2020	0	0.0561938	0.00856226	0.163996	0.044466	0.124795	226.512			124	2222	2020	0	0.0451653	0.0260044	0.14025	0.00817853	0.0456593	1032.67
	285	2222	2021	0	0.0570595	0.00606252	0.158916	0.0644133	0.127433	226.512			124	2222	2021	0	0.0377514	0.0260044	0.168965	0.00879543	0.0499023	1032.67
	282	2222	2010	0	0.0342191	0.00387291	0.0114976	0.00677724	0.00551515	237.058			10	2015	2010	0	0.0433538	0.00496958	0.0198813	0.00815989	0.00362718	1056.69
	282	2222	2011	0	0.0340702	0.00387291	0.020982	0.00828058	0.0076873	237.058			10	2015	2011	0	0.0486516	0.00496958	0.0285958	0.00975778	0.00518494	1056.69
	282	2222	2012	0	0.0331339	0.00387291	0.0290954	0.0102073	0.0106607	237.058			10	2015	2012	0	0.0476853	0.00496958	0.0337424	0.0116353	0.00721951	1056.69
	282	2222	2013	0	0.0337288	0.00387291	0.0321422	0.0126966	0.0144883	237.058			10	2015	2013	0	0.0475382	0.00496958	0.0305593	0.0139423	0.00943079	1056.69
	282	2222	2014	0	0.0369699	0.00387291	0.0369817	0.0147719	0.0175444	237.058			10	2015	2014	0	0.0480338	0.00496958	0.0419228	0.0154378	0.0108866	1056.69
	282	2222	2015	0	0.0373895	0.00387291	0.038117	0.0170953	0.0208671	237.058			10	2015	2015	1	0.0486594	0.00496958	0.0487928	0.0185323	0.0140353	1056.69
	282	2222	2016	0	0.0368459	0.00387291	0.0434473	0.0173366	0.0211065	237.058			10	2015	2016	1	0.0522416	0.00496958	0.054733	0.0214981	0.0170343	1056.69
	282	2222	2017	0	0.0362327	0.00387665	0.0396004	0.0167098	0.0203225	237.058			10	2015	2017	1	0.0500703	0.00496958	0.0638584	0.0243425	0.0203408	1056.69
	282	2222	2018	0	0.0350407	0.0037851	0.0440852	0.0182537	0.0221555	237.058			10	2015	2018	1	0.0508593	0.0103633	0.0696061	0.0126136	0.0209582	1056.69
	282	2222	2019	0	0.0342853	0.00413073	0.0463623	0.0187923	0.0252307	237.058			10	2015	2019	1	0.0515571	0.0103633	0.0795965	0.0132505	0.0224499	1056.69
	282	2222	2020	0	0.0348865	0.0039383	0.0654499	0.0211277	0.0276447	237.058			10	2015	2020	1	0.0535015	0.0103633	0.0955595	0.0150475	0.0262603	1056.69
	282	2222	2021	0	0.0337983	0.00399435	0.0779704	0.0226707	0.0306122	237.058			10	2015	2021	1	0.0554325	0.0103633	0.10595	0.0169461	0.0303194	1056.69
	201	2222	2010	0	0.0347426	0.10206	0.19238	0.0014752	0.0413468	290.57			272	2222	2010	0	0.0361073	0.00156934	0.0275016	0.0224858	0.0038522	1066.91
	201	2222	2011	0	0.0346911	0.0901587	0.231526	0.00195015	0.0485833	290.57			272	2222	2011	0	0.0376003	0.00156934	0.0384002	0.0272442	0.00560467	1066.91
	201	2222	2012	0	0.0352677	0.0791453	0.260366	0.00231673	0.0504734	290.57			272	2222	2012	0	0.0372177	0.00156934	0.0454908	0.0332829	0.00782844	1066.91
	201	2222	2013	0	0.0352119	0.0690193	0.325198	0.00296946	0.0565836	290.57			272	2222	2013	0	0.0427796	0.00156934	0.042684	0.0403527	0.0104365	1066.91
	201	2222	2014	0	0.038604	0.0597714	0.271107	0.00367175	0.0613466	290.57			272	2222	2014	0	0.0448896	0.00156934	0.0556174	0.0425053	0.0112513	1066.91
	201	2222	2015	0	0.0399755	0.0513866	0.274517	0.00463572	0.0669995	290.57			272	2222	2015	0	0.0462469	0.00156934	0.0579009	0.0452464	0.0124123	1066.91
	201	2222	2016	0	0.0364359	0.0438407	0.282665	0.00647994	0.0808277	290.57			272	2222	2016	0	0.0470338	0.00156934	0.0634951	0.0514631	0.0147452	1066.91
	201	2222	2017	0	0.0374627	0.0371037	0.246291	0.00918012	0.0979774	290.57			272	2222	2017	0	0.0482138	0.00156934	0.0653418	0.0571874	0.0170541	1066.91
	201	2222	2018	0	0.0369631	0.0304284	0.209917	0.0108415	0.0949939	290.57			272	2222	2018	0	0.0507218	0.00156934	0.0704538	0.0624942	0.0191663	1066.91
	201	2222	2019	0	0.0369494	0.0237531	0.191441	0.0120705	0.0819261	290.57			272	2222	2019	0	0.0544823	0.00156934	0.0723091	0.0683853	0.0215646	1066.91
	201	2222	2020	0	0.0377204	0.0182586	0.211149	0.0162015	0.0853306	290.57			272	2222	2020	0	0.0569422	0.00156934	0.0884948	0.0769186	0.024935	1066.91
	201	2222	2021	0	0.0378414	0.0142156	0.250899	0.0225394	0.0936308	290.57			272	2222	2021	0	0.0583538	0.00156934	0.0996291	0.0838402	0.0277152	1066.91
	286	2222	2010	0	0.027067	0.000879953	0.0224481	0.0209945	0.00703799	302.52			168	2222	2010	0	0.0367313	0.0019131	0.0245218	0.020995	0.00348167	1070.28
	286	2222	2011	0	0.0265184	0.000891162	0.0341727	0.0245818	0.00902786	302.52			168	2222	2011	0	0.0373041	0.0019131	0.038117	0.0244513	0.00475671	1070.28
	286	2222	2012	0	0.0296793	0.000913582	0.0407876	0.0280299	0.0110657	302.52			168	2222	2012	0	0.0383099	0.0019131	0.0475278	0.0287046	0.00633323	1070.28
	286	2222	2013	0	0.0303674	0.000952815	0.0413779	0.0302932	0.012681	302.52			168	2222	2013	0	0.0385074	0.00191123	0.035122	0.0335993	0.00814403	1070.28
	286	2222	2014	0	0.0295926	0.00102568	0.0503152	0.0325304	0.0150682	302.52			168	2222	2014	0	0.0398172	0.0019131	0.0611705	0.0385949	0.0100292	1070.28
	286	2222	2015	0	0.0319282	0.00116953	0.0527501	0.0329607	0.0179218	302.52			168	2222	2015	0	0.0394248	0.00190937	0.0657332	0.0428417	0.0116809	1070.28
	286	2222	2016	0	0.0298797	0.0014778	0.0578123	0.0317625	0.0215042	302.52			168	2222	2016	0	0.0438861	0.00191871	0.0692061	0.0385006	0.014184	1070.28
	286	2222	2017	0	0.0329764	0.00223258	0.0672296	0.023998	0.0234767	302.52			168	2222	2017	0	0.0433103	0.00190189	0.0753236	0.0470554	0.0184695	1070.28
	286	2222	2018	0	0.0322893	0.00358894	0.0705338	0.0159416	0.0239828	302.52			168	2222	2018	0	0.0448564	0.00199157	0.0796051	0.047665	0.0197398	1070.28
	286	2222	2019	0	0.0304873	0.00447076	0.0769497	0.0136415	0.02564	302.52			168	2222	2019	0	0.0465211	0.00178046	0.0556066	0.0538272	0.0208976	1070.28
	286	2222	2020	0	0.0273995	0.00473418	0.0843906	0.014096	0.0282649	302.52			168	2222	2020	0	0.0466197	0.00194486	0.0637957	0.0549344	0.023332	1070.28
	286	2222	2021	0	0.0307126	0.00488925	0.107319	0.0142746	0.0295949	302.52			168	2222	2021	0	0.0494127	0.00186266	0.0722529	0.0598244	0.0250041	1070.28
	287	2222	2010	0	0.03508	0.000229797	0.0222556	0.039043	0.00544865	311.946			94	2222	2010	0	0.0420768	0.0140662	0.0261566	0.00461577	0.0056984	1082.62
	287	2222	2011	0	0.034841	0.000283976	0.0309658	0.0413381	0.00723502	311.946			94	2222	2011	0	0.0427786	0.0140662	0.0353123	0.00543467	0.00745026	1082.62
	287	2222	2012	0	0.0364076	0.00035497	0.0377883	0.0455046	0.0101603	311.946			94	2222	2012	0	0.0435672	0.0140662	0.0418363	0.00660702	0.0100461	1082.62
	287	2222	2013	0	0.0359079	0.00045212	0.0397907	0.043574	0.0117547	311.946			94	2222	2013	0	0.0454012	0.014068	0.0408395	0.00763754	0.0124041	1082.62
	287	2222	2014	0	0.0358262	0.000582899	0.0455189	0.0370565	0.0119172	311.946			94	2222	2014	0	0.0458856	0.0140774	0.0546184	0.00844738	0.0142013	1082.62
	287	2222	2015	0	0.0359446	0.000765989	0.048769	0.0369539	0.0158212	311.946			94	2222	2015	0	0.0450938	0.014139	0.0590989	0.00985938	0.0174374	1082.62
	287	2222	2016	0	0.0347904	0.00102755	0.0524279	0.0334912	0.0186453	311.946			94	2222	2016	0	0.044983	0.0145146	0.0648661	0.0113951	0.0212178	1082.62
	287	2222	2017	0	0.0307038	0.0014068	0.0585367	0.0274824	0.0200622	311.946			94	2222	2017	0	0.047443	0.017018	0.0739829	0.0112717	0.0250806	1082.62
	287	2222	2018	0	0.0266472	0.00189068	0.0634648	0.0222721	0.0212961	311.946			94	2222	2018	0	0.0469034	0.0279941	0.0836748	0.00785633	0.0287802	1082.62
	287	2222	2019	0	0.0300249	0.0023727	0.0693142	0.0190341	0.0225601	311.946			94	2222	2019	0	0.0431306	0.0303145	0.140828	0.00794857	0.0317994	1082.62
	287	2222	2020	0	0.0308443	0.00285097	0.0774535	0.0178249	0.0254983	311.946			94	2222	2020	0	0.0500623	0.0303369	0.153063	0.00889494	0.0361905	1082.62
	287	2222	2021	0	0.0311303	0.00338156	0.0903437	0.0160113	0.0270882	311.946			94	2222	2021	0	0.0477491	0.0303406	0.170742	0.0101443	0.0419571	1082.62
	187	2222	2010	0	0.0260974	0.00309198	0.0267621	0.009006	0.00693393	316.014			121	2222	2010	0	0.0398528	0.00141241	0.0251533	0.0307684	0.00268537	1085.06
	187	2222	2011	0	0.027045	0.00309198	0.0332061	0.010174	0.00847726	316.014			121	2222	2011	0	0.0407894	0.00173375	0.0330829	0.0332971	0.00406052	1085.06
	187	2222	2012	0	0.0283982	0.00309198	0.0431835	0.0120868	0.0112039	316.014			121	2222	2012	0	0.0388791	0.00215785	0.0368541	0.0315384	0.00475585	1085.06
	187	2222	2013	0	0.0301479	0.00309198	0.0451319	0.013576	0.0130183	316.014			121	2222	2013	0	0.0431279	0.00272206	0.0282888	0.0374718	0.00809629	1085.06
	187	2222	2014	0	0.033911	0.00309198	0.0451297	0.0149847	0.0147449	316.014			121	2222	2014	0	0.0432225	0.00348431	0.0479754	0.0360677	0.00942101	1085.06
	187	2222	2015	0	0.0340029	0.00309198	0.0434776	0.0163328	0.0161744	316.014			121	2222	2015	0	0.0428563	0.00453241	0.0537426	0.0339002	0.0111478	1085.06
	187	2222	2016	0	0.0348808	0.00309198	0.0443491	0.0176437	0.0176945	316.014			121	2222	2016	0	0.0424716	0.00599339	0.0571506	0.03103	0.0130363	1085.06
	187	2222	2017	0	0.0362483	0.00309198	0.0450778	0.0181231	0.0182967	316.014			121	2222	2017	0	0.043655	0.00806717	0.0621068	0.0276248	0.0152645	1085.06
	187	2222	2018	0	0.0337812	0.00299109	0.0524127	0.0196431	0.0194809	316.014			121	2222	2018	0	0.0392354	0.0106697	0.0684125	0.0229143	0.0162408	1085.06
	187	2222	2019	0	0.034339	0.00427085	0.0490566	0.0154553	0.0217482	316.014			121	2222	2019	0	0.0387011	0.0132703	0.0807382	0.0206125	0.018076	1085.06
	187	2222	2020	0	0.0342393	0.00399622	0.0592416	0.0183391	0.0248613	316.014			121	2222	2020	0	0.0420009	0.0158616	0.0856707	0.0196822	0.0208091	1085.06
	187	2222	2021	0	0.0344096	0.00402237	0.0705273	0.0201136	0.0279767	316.014			121	2222	2021	0	0.0434618	0.0187592	0.0952351	0.0188975	0.0238343	1085.06
	204	2222	2010	0	0.0397118	0.0100625	0.367224	0.0150827	0.0637611	329.642			277	2222	2010	0	0.0452992	0.0161007	0.0205322	0.00583759	0.00424059	1089.34
	204	2222	2011	0	0.035598	0.0121736	0.341035	0.0143042	0.0706414	329.642			277	2222	2011	0	0.0456701	0.0156075	0.0281677	0.00729294	0.00626052	1089.34
	204	2222	2012	0	0.0432412	0.0100606	0.383561	0.0188046	0.0807354	329.642			277	2222	2012	0	0.0458275	0.0151255	0.0361059	0.0091599	0.0086345	1089.34
	204	2222	2013	0	0.0341778	0.0121755	0.544006	0.0165375	0.0845246	329.642			277	2222	2013	0	0.0469697	0.0146547	0.0325768	0.012228	0.0123859	1089.34
	204	2222	2014	0	0.0366398	0.0100587	0.421343	0.0213583	0.0899366	329.642			277	2222	2014	0	0.0461668	0.0141932	0.0544497	0.014528	0.0147923	1089.34
	204	2222	2015	0	0.0357693	0.0121792	0.436504	0.0191911	0.0968985	329.642			277	2222	2015	0	0.041913	0.0137448	0.0644812	0.0192449	0.0201371	1089.34
	204	2222	2016	0	0.036826	0.010055	0.454506	0.0266959	0.111324	329.642			277	2222	2016	0	0.0416455	0.0133077	0.0722356	0.0257742	0.0272292	1089.34
	204	2222	2017	0	0.0350115	0.0121811	0.417743	0.0239588	0.119276	329.642			277	2222	2017	0	0.0430548	0.0128798	0.0838067	0.0287206	0.0297178	1089.34
	204	2222	2018	0	0.0366855	0.0100868	0.380979	0.0320233	0.132352	329.642			277	2222	2018	0	0.0449704	0.0124576	0.0960806	0.0306859	0.0307123	1089.34
	204	2222	2019	0	0.0356495	0.0121026	0.362778	0.0286812	0.140109	329.642			277	2222	2019	0	0.0477949	0.0120335	0.108352	0.0327742	0.0316897	1089.34
	204	2222	2020	0	0.0362349	0.0101223	0.344004	0.03416	0.139819	329.642			277	2222	2020	0	0.0505107	0.0116281	0.110348	0.0353457	0.0331584	1089.34
	204	2222	2021	0	0.0357772	0.0120989	0.460193	0.0339572	0.165642	329.642			277	2222	2021	0	0.047514	0.0112488	0.125131	0.0392163	0.0358615	1089.34
	193	2222	2010	0	0.0598695	0.0382322	0.0815989	0.00823914	0.0829054	331.438			273	2222	2010	0	0.0389418	0.035086	0.0171004	0.00267288	0.0041728	1089.43
	193	2222	2011	0	0.0648639	0.037922	0.10238	0.00942074	0.0921341	331.438			273	2222	2011	0	0.0405758	0.00586635	0.0239639	0.0165874	0.00616619	1089.43
	193	2222	2012	0	0.064103	0.0374176	0.117508	0.0112695	0.105903	331.438			273	2222	2012	0	0.0415703	0.0351234	0.029091	0.00404732	0.00850044	1089.43
	193	2222	2013	0	0.066755	0.0366012	0.169653	0.0134088	0.121566	331.438			273	2222	2013	0	0.0409945	0.00586075	0.0263815	0.0233363	0.0104383	1089.43
	193	2222	2014	0	0.0702334	0.0352953	0.140825	0.0154356	0.13344	331.438			273	2222	2014	0	0.0442415	0.0351607	0.0374855	0.00522008	0.012289	1089.43
	193	2222	2015	0	0.0734625	0.033242	0.149285	0.0183466	0.150087	331.438			273	2222	2015	0	0.0448438	0.00585327	0.0401713	0.0313547	0.0159024	1089.43
	193	2222	2016	0	0.075418	0.0301164	0.139608	0.0214398	0.158709	331.438			273	2222	2016	0	0.0433105	0.0351981	0.0444745	0.00738258	0.0198105	1089.43
	193	2222	2017	0	0.0772035	0.0255934	0.156672	0.0283522	0.215841	331.438			273	2222	2017	0	0.0437206	0.00584767	0.0501941	0.0394938	0.021435	1089.43
	193	2222	2018	0	0.0787228	0.0155645	0.177085	0.0467444	0.219685	331.438			273	2222	2018	0	0.0433777	0.0345461	0.0560045	0.00812725	0.0222341	1089.43
	193	2222	2019	0	0.0839549	0.00553567	0.197686	0.131796	0.226057	331.438			273	2222	2019	0	0.0448861	0.00611109	0.0665355	0.042044	0.0244048	1089.43
	193	2222	2020	0	0.0837517	0.00221389	0.166528	0.323223	0.248009	331.438			273	2222	2020	0	0.0450341	0.0338193	0.0803944	0.00995772	0.0279506	1089.43
	193	2222	2021	0	0.0853305	0.00127042	0.184865	0.540161	0.268208	331.438			273	2222	2021	0	0.0497314	0.0061167	0.0892755	0.0499645	0.0302244	1089.43
	53	2222	2010	0	0.0268256	0.00255579	0.0460595	0.0122192	0.00429853	350.93			217	2222	2010	0	0.0528099	0.0631343	0.0961887	0.00336624	0.0267868	1090.84
	53	2222	2011	0	0.0269302	0.00237083	0.0582599	0.0152686	0.00577978	350.93			217	2222	2011	0	0.0587817	0.0631343	0.116005	0.00390317	0.0316964	1090.84
	53	2222	2012	0	0.0266386	0.00219895	0.0679367	0.0193647	0.0078236	350.93			217	2222	2012	0	0.0634208	0.0631343	0.130584	0.00458552	0.0381746	1090.84
	53	2222	2013	0	0.0337053	0.00203641	0.0522419	0.0226142	0.00917318	350.93			217	2222	2013	0	0.061213	0.0631343	0.141405	0.00531385	0.0447998	1090.84
	53	2222	2014	0	0.0330542	0.00188695	0.0774881	0.0265466	0.0108807	350.93			217	2222	2014	0	0.0644682	0.0631343	0.167263	0.00591311	0.0501803	1090.84
	53	2222	2015	0	0.0328583	0.00174496	0.0819925	0.0342417	0.0143257	350.93			217	2222	2015	0	0.0634604	0.0631343	0.182385	0.00653585	0.0559593	1090.84
	53	2222	2016	0	0.03276	0.00161418	0.0847949	0.0441846	0.0183699	350.93			217	2222	2016	0	0.0685971	0.0631343	0.202937	0.00742497	0.0640511	1090.84
	53	2222	2017	0	0.0290611	0.00149274	0.0760393	0.0504289	0.0202434	350.93			217	2222	2017	0	0.0683338	0.0631343	0.2265	0.00789534	0.0687045	1090.84
	53	2222	2018	0	0.0303129	0.00137504	0.0672815	0.0569117	0.0218506	350.93			217	2222	2018	0	0.0706254	0.0631343	0.250062	0.00830647	0.0726804	1090.84
	53	2222	2019	0	0.0309091	0.00125547	0.0720475	0.0632844	0.023083	350.93			217	2222	2019	0	0.0702134	0.0631343	0.267171	0.00928052	0.0820997	1090.84
	53	2222	2020	0	0.032013	0.00114338	0.0919742	0.0731742	0.025552	350.93			217	2222	2020	0	0.0753598	0.0631343	0.275665	0.0105083	0.0940847	1090.84
	53	2222	2021	0	0.0322535	0.00104249	0.105022	0.0844712	0.0282652	350.93			217	2222	2021	0	0.0769059	0.0631343	0.305459	0.0113568	0.102624	1090.84
	280	2222	2010	0	0.0418971	0.0424825	0.0620722	0.00665593	0.0545819	351.907			274	2222	2010	0	0.0352695	0.0149499	0.0306955	0.00525463	0.00589211	1101.63
	280	2222	2011	0	0.0424039	0.0424825	0.0697726	0.00788545	0.0655418	351.907			274	2222	2011	0	0.0357089	0.0150451	0.0413455	0.00662146	0.00857783	1101.63
	280	2222	2012	0	0.0458653	0.0424825	0.081893	0.00944065	0.0798127	351.907			274	2222	2012	0	0.0382694	0.0151722	0.0487863	0.00801461	0.0113473	1101.63
	280	2222	2013	0	0.0487008	0.0424825	0.0926251	0.0112894	0.0836182	351.907			274	2222	2013	0	0.0390122	0.0153441	0.0413282	0.00851864	0.0124106	1101.63
	280	2222	2014	0	0.0502434	0.0424825	0.106968	0.0135817	0.0998073	351.907			274	2222	2014	0	0.0355108	0.0155757	0.0584156	0.00899128	0.0134801	1101.63
	280	2222	2015	0	0.0519702	0.0424825	0.111728	0.0160517	0.138659	351.907			274	2222	2015	0	0.03963	0.0158896	0.0621825	0.0100105	0.0159696	1101.63
	280	2222	2016	0	0.0557035	0.0424806	0.120886	0.0177376	0.152675	351.907			274	2222	2016	0	0.0371488	0.0163193	0.067967	0.0118581	0.0201924	1101.63
	280	2222	2017	0	0.0568836	0.0424881	0.133994	0.0175078	0.149727	351.907			274	2222	2017	0	0.0376961	0.0169078	0.0769043	0.0130715	0.0236856	1101.63
	280	2222	2018	0	0.0587394	0.041171	0.146478	0.0184884	0.152438	351.907			274	2222	2018	0	0.0512023	0.0181334	0.0849831	0.0137631	0.027363	1101.63
	280	2222	2019	0	0.0593893	0.0519975	0.151181	0.0148804	0.152647	351.907			274	2222	2019	0	0.0538641	0.0204463	0.111795	0.0138931	0.031542	1101.63
	280	2222	2020	0	0.0597503	0.0488234	0.132721	0.0162114	0.155424	351.907			274	2222	2020	0	0.0574591	0.0230432	0.120832	0.0136665	0.0353071	1101.63
	280	2222	2021	0	0.0601472	0.0492493	0.148132	0.0169258	0.162918	351.907			274	2222	2021	0	0.0560002	0.0251973	0.136615	0.0139385	0.0398061	1101.63
	31	2016	2010	0	0.0436394	0.0109499	0.0500038	0.0126609	0.0389219	395.389			162	2222	2010	0	0.0420013	0.027116	0.0433154	0.00441824	0.0165891	1104.35
	31	2016	2011	0	0.0456567	0.010864	0.0636595	0.0147191	0.0451767	395.389			162	2222	2011	0	0.0433471	0.027116	0.0567808	0.00480582	0.0183594	1104.35
	31	2016	2012	0	0.0462662	0.0109499	0.070776	0.0185139	0.0658731	395.389			162	2222	2012	0	0.046982	0.027116	0.0662587	0.0052936	0.0206142	1104.35
	31	2016	2013	0	0.0474391	0.0106771	0.0817459	0.0225341	0.069009	395.389			162	2222	2013	0	0.0477292	0.027116	0.0655364	0.0057073	0.022541	1104.35
	31	2016	2014	0	0.0488219	0.0106603	0.0896496	0.0249271	0.0860129	395.389			162	2222	2014	0	0.0494457	0.027116	0.0817113	0.00610554	0.02439	1104.35
	31	2016	2015	0	0.0490292	0.0106827	0.0949151	0.0284383	0.0996781	395.389			162	2222	2015	0	0.0493659	0.0271179	0.0873553	0.00657641	0.0268128	1104.35
	31	2016	2016	1	0.0499492	0.0108004	0.104774	0.0297758	0.104777	395.389			162	2222	2016	0	0.0433275	0.0271235	0.0962947	0.00734231	0.0302887	1104.35
	31	2016	2017	1	0.0510072	0.0113777	0.107048	0.029263	0.106848	395.389			162	2222	2017	0	0.0446039	0.0271496	0.108776	0.00780676	0.0328936	1104.35
	31	2016	2018	1	0.0515493	0.0121923	0.10625	0.0266784	0.103536	395.389			162	2222	2018	0	0.0472134	0.0280333	0.123831	0.00830407	0.0366372	1104.35
	31	2016	2019	1	0.0532984	0.0125192	0.109219	0.027604	0.109124	395.389			162	2222	2019	0	0.0537335	0.0320874	0.130699	0.00786663	0.0403014	1104.35
	31	2016	2020	1	0.0548555	0.0123119	0.10625	0.030493	0.117862	395.389			162	2222	2020	0	0.0568254	0.0342042	0.138695	0.00834647	0.0462918	1104.35
	31	2016	2021	1	0.0550594	0.0123119	0.12398	0.0327949	0.1259	395.389			162	2222	2021	0	0.0556246	0.0347572	0.154656	0.00900062	0.0513518	1104.35
	50	2222	2010	0	0.0267497	0.00791957	0.0427186	0.00888235	0.00687258	397.053			166	2222	2010	0	0.0361466	0.000519378	0.0222383	0.040725	0.00362056	1110.16
	50	2222	2011	0	0.0267634	0.00731052	0.0558272	0.0112496	0.00884245	397.053			166	2222	2011	0	0.036851	0.000627737	0.0330158	0.0453858	0.00522916	1110.16
	50	2222	2012	0	0.025825	0.00674444	0.0671561	0.0135004	0.010362	397.053			166	2222	2012	0	0.0416419	0.00076412	0.0391528	0.0506715	0.00734163	1110.16
	50	2222	2013	0	0.0269256	0.00621759	0.0671128	0.015857	0.0116493	397.053			166	2222	2013	0	0.0373156	0.000937869	0.0269546	0.0543791	0.00952025	1110.16
	50	2222	2014	0	0.0269014	0.0057281	0.0778579	0.0183541	0.0128502	397.053			166	2222	2014	0	0.0343253	0.00116393	0.0501357	0.0548263	0.0113657	1110.16
	50	2222	2015	0	0.0283516	0.00527224	0.0820962	0.0215882	0.0146064	397.053			166	2222	2015	0	0.0421066	0.00145725	0.055665	0.0542051	0.0135348	1110.16
	50	2222	2016	0	0.0285088	0.00485002	0.085701	0.0285741	0.0190265	397.053			166	2222	2016	0	0.0427467	0.00184211	0.0601715	0.0543139	0.0165624	1110.16
	50	2222	2017	0	0.0293948	0.00445768	0.0758447	0.0360356	0.0232788	397.053			166	2222	2017	0	0.0460763	0.00235401	0.0664511	0.0503213	0.0187638	1110.16
	50	2222	2018	0	0.0302702	0.00407655	0.0659862	0.0414995	0.0252491	397.053			166	2222	2018	0	0.0432268	0.0029668	0.0718269	0.0432334	0.0194061	1110.16
	50	2222	2019	0	0.0304141	0.00369543	0.0739201	0.0471173	0.0266109	397.053			166	2222	2019	0	0.0445242	0.00357773	0.0718312	0.037333	0.0195622	1110.16
	50	2222	2020	0	0.0289476	0.00333672	0.0828012	0.0551106	0.0291957	397.053			166	2222	2020	0	0.0458189	0.00419799	0.0751852	0.0385616	0.0239794	1110.16
	50	2222	2021	0	0.031217	0.00301725	0.0946383	0.0653896	0.0326198	397.053			166	2222	2021	0	0.0429307	0.00489485	0.0827212	0.0361362	0.0260401	1110.16
	191	2222	2010	0	0.0389584	0	0.0219377	0.0722363	0.00451978	408.09			276	2222	2010	0	0.0789299	0.00492101	0.0291559	0.00772816	0.0128473	1111.6
	191	2222	2011	0	0.0389345	0	0.0248311	0.0800377	0.0054908	408.09			276	2222	2011	0	0.0776925	0.00492101	0.038584	0.00878798	0.0151149	1111.6
	191	2222	2012	0	0.0386765	0	0.0279774	0.0894363	0.00666061	408.09			276	2222	2012	0	0.0879951	0.00492101	0.0450929	0.0100736	0.0178855	1111.6
	191	2222	2013	0	0.038586	0	0.0313983	0.10287	0.00833269	408.09			276	2222	2013	0	0.0811804	0.00492101	0.0460985	0.0143265	0.0272284	1111.6
	191	2222	2014	0	0.0375058	1.86826e-06	0.0435554	0.121795	0.0107761	408.09			276	2222	2014	0	0.086389	0.00492101	0.0535156	0.0165579	0.0321219	1111.6
	191	2222	2015	0	0.0400064	3.73653e-06	0.0459017	0.143792	0.0136364	408.09			276	2222	2015	0	0.0865981	0.00492101	0.0588589	0.0171618	0.0339856	1111.6
	191	2222	2016	0	0.038058	1.49461e-05	0.0512385	0.156756	0.0159525	408.09			276	2222	2016	0	0.0856079	0.00492101	0.0649396	0.0177244	0.0352245	1111.6
	191	2222	2017	0	0.036971	5.60479e-05	0.0528344	0.14781	0.0171351	408.09			276	2222	2017	0	0.0799389	0.00492101	0.0732368	0.0187934	0.0378768	1111.6
	191	2222	2018	0	0.0357212	0.000306395	0.0546941	0.0931212	0.0181068	408.09			276	2222	2018	0	0.0968911	0.00496398	0.0793197	0.0190045	0.0389725	1111.6
	191	2222	2019	0	0.0358378	0.000812695	0.0594709	0.0469154	0.0160512	408.09			276	2222	2019	0	0.0876805	0.00496398	0.0901296	0.0203679	0.0420891	1111.6
	191	2222	2020	0	0.0369504	0.00219895	0.0665744	0.0230385	0.0179055	408.09			276	2222	2020	0	0.0925623	0.00496398	0.101768	0.0222157	0.0464705	1111.6
	191	2222	2021	0	0.0357053	0.00547028	0.0768178	0.0102264	0.0183444	408.09			276	2222	2021	0	0.0867666	0.00496398	0.115285	0.0236074	0.0498302	1111.6
	200	2222	2010	0	0.0372519	0.0239923	0.133259	0.00972211	0.0644332	415.147			270	2222	2010	0	0.0408939	0.0105725	0.0246386	0.0063691	0.00525231	1116.71
	200	2222	2011	0	0.0375267	0.0239642	0.151287	0.0115813	0.0765657	415.147			270	2222	2011	0	0.0424862	0.0105744	0.0346744	0.00770094	0.00727292	1116.71
	200	2222	2012	0	0.0385576	0.0239306	0.171328	0.0138457	0.0931021	415.147			270	2222	2012	0	0.0436567	0.0105725	0.0411141	0.00933213	0.00970133	1116.71
	200	2222	2013	0	0.0389095	0.0238839	0.239001	0.0161723	0.107512	415.147			270	2222	2013	0	0.0455926	0.0105762	0.0370768	0.0108377	0.011898	1116.71
	200	2222	2014	0	0.0424321	0.0238241	0.196038	0.0172508	0.112769	415.147			270	2222	2014	0	0.0471287	0.0105669	0.0526571	0.0124117	0.0142433	1116.71
	200	2222	2015	0	0.0433735	0.0237438	0.207999	0.0196554	0.128296	415.147			270	2222	2015	0	0.0487835	0.0105875	0.0571095	0.0141002	0.0169517	1116.71
	200	2222	2016	0	0.045709	0.0236392	0.211768	0.0227325	0.14691	415.147			270	2222	2016	0	0.0526582	0.0105389	0.0631275	0.0168123	0.020858	1116.71
	200	2222	2017	0	0.0458823	0.0235009	0.200733	0.0233551	0.148915	415.147			270	2222	2017	0	0.052972	0.0106585	0.0685833	0.0187706	0.0239999	1116.71
	200	2222	2018	0	0.0440568	0.0233328	0.189698	0.0214964	0.13404	415.147			270	2222	2018	0	0.0557843	0.0097374	0.0733622	0.0218438	0.026033	1116.71
	200	2222	2019	0	0.0450692	0.0231646	0.181284	0.0220402	0.134874	415.147			270	2222	2019	0	0.0583095	0.0125286	0.0925537	0.0184284	0.028042	1116.71
	200	2222	2020	0	0.0450566	0.0231646	0.165105	0.0229341	0.138834	415.147			270	2222	2020	0	0.0614931	0.0104996	0.0982906	0.0240563	0.0316481	1116.71
	200	2222	2021	0	0.0477328	0.0231646	0.182776	0.0248919	0.149274	415.147			270	2222	2021	0	0.0580622	0.0112937	0.110722	0.0247897	0.035403	1116.71
	278	2222	2010	0	0.119603	0.00040915	0.0527976	0.154587	0.0901503	436.212			173	2222	2010	0	0.0528561	0.000517509	0.0111689	0.0310714	0.00363535	1119.07
	278	2222	2011	0	0.132942	0.00040915	0.0732455	0.195709	0.127878	436.212			173	2222	2011	0	0.0562774	0.000573557	0.0160041	0.0351498	0.00518747	1119.07
	278	2222	2012	0	0.130925	0.00040915	0.0858805	0.229652	0.148318	436.212			173	2222	2012	0	0.0525102	0.000652024	0.0218253	0.0379128	0.00669088	1119.07
	278	2222	2013	0	0.11359	0.00040915	0.0984074	0.221671	0.123659	436.212			173	2222	2013	0	0.0560429	0.000765989	0.0263729	0.0395315	0.0083018	1119.07
	278	2222	2014	0	0.128059	0.00040915	0.11096	0.538177	0.340879	436.212			173	2222	2014	0	0.0583558	0.000939737	0.0308404	0.0397435	0.0100899	1119.07
	278	2222	2015	0	0.128696	0.00040915	0.116595	0.370239	0.231921	436.212			173	2222	2015	0	0.0588885	0.00121064	0.0349014	0.0405312	0.0131904	1119.07
	278	2222	2016	0	0.126726	0.00040915	0.128664	0.445902	0.276113	436.212			173	2222	2016	0	0.060322	0.00166649	0.0397626	0.0405711	0.0178367	1119.07
	278	2222	2017	0	0.137658	0.00040915	0.142594	0.473735	0.293628	436.212			173	2222	2017	0	0.0608376	0.00248479	0.0448789	0.0331012	0.0204838	1119.07
	278	2222	2018	0	0.106872	0.00040915	0.156525	0.48458	0.296004	436.212			173	2222	2018	0	0.0620045	0.00368422	0.0494416	0.0225681	0.0193201	1119.07
	278	2222	2019	0	0.0997542	0.00040915	0.17612	0.497324	0.299505	436.212			173	2222	2019	0	0.0591369	0.00470055	0.0675626	0.0180941	0.0192443	1119.07
	278	2222	2020	0	0.114578	0.00040915	0.160207	0.538659	0.32017	436.212			173	2222	2020	0	0.0574623	0.00540863	0.081947	0.0163113	0.0197801	1119.07
	278	2222	2021	0	0.0981625	0.00040915	0.17279	0.551462	0.323339	436.212			173	2222	2021	0	0.0583586	0.00604571	0.0924867	0.0154557	0.0209437	1119.07
	203	2222	2010	0	0.0386157	0.00158803	0.071042	0.0194582	0.00441007	440.42			161	2222	2010	0	0.053355	0.0106697	0.0383808	0.00439515	0.00566044	1127.96
	203	2222	2011	0	0.0390166	0.00164034	0.0883629	0.0223313	0.00593216	440.42			161	2222	2011	0	0.0562919	0.0106715	0.0514591	0.00531638	0.00774568	1127.96
	203	2222	2012	0	0.0394713	0.00169638	0.105249	0.0242571	0.00712033	440.42			161	2222	2012	0	0.0609373	0.0106697	0.0594298	0.00645271	0.0102947	1127.96
	203	2222	2013	0	0.0378778	0.0017543	0.108562	0.0263259	0.00838463	440.42			161	2222	2013	0	0.0613181	0.0106753	0.0541643	0.00765274	0.0129892	1127.96
	203	2222	2014	0	0.0372118	0.00181595	0.119097	0.0261221	0.00867458	440.42			161	2222	2014	0	0.0620623	0.0106547	0.0731784	0.00845443	0.0147667	1127.96
	203	2222	2015	0	0.038833	0.00188134	0.118542	0.0291198	0.0105814	440.42			161	2222	2015	0	0.0640728	0.0107164	0.0781563	0.0103402	0.01936	1127.96
	203	2222	2016	0	0.0401385	0.0019486	0.123517	0.0343378	0.0137767	440.42			161	2222	2016	0	0.0662759	0.0105314	0.0847171	0.0121225	0.0230479	1127.96
	203	2222	2017	0	0.0336757	0.00202146	0.100972	0.0361956	0.0154598	440.42			161	2222	2017	0	0.0625538	0.011105	0.0883954	0.0130453	0.0269406	1127.96
	203	2222	2018	0	0.0341934	0.00209619	0.0784288	0.0373564	0.0166876	440.42			161	2222	2018	0	0.0690184	0.0101578	0.0930381	0.014073	0.0267652	1127.96
	203	2222	2019	0	0.0347525	0.00217092	0.0759139	0.0383321	0.0177888	440.42			161	2222	2019	0	0.0723687	0.0104343	0.0942815	0.0166173	0.0336955	1127.96
	203	2222	2020	0	0.0345451	0.00224565	0.0848036	0.0437646	0.0216963	440.42			161	2222	2020	0	0.0747879	0.0104156	0.114078	0.0191185	0.0395612	1127.96
	203	2222	2021	0	0.0342548	0.00232039	0.0952373	0.0479772	0.0250455	440.42			161	2222	2021	0	0.0764784	0.0104212	0.128212	0.0201214	0.0421021	1127.96
	37	2222	2010	0	0.0244413	0.0110134	0.0372217	0.00969719	0.0120053	440.575			268	2222	2010	0	0.083123	0.238766	0.0934295	0.0056202	0.074031	1143.5
	37	2222	2011	0	0.0248672	0.0102605	0.0439944	0.0116157	0.0139624	440.575			268	2222	2011	0	0.0851632	0.238781	0.0939593	0.00628894	0.0823124	1143.5
	37	2222	2012	0	0.026106	0.00955244	0.0493788	0.0142268	0.016629	440.575			268	2222	2012	0	0.0887052	0.238826	0.113138	0.00748464	0.097959	1143.5
	37	2222	2013	0	0.0294009	0.00889107	0.0495129	0.0173707	0.0197284	440.575			268	2222	2013	0	0.0905035	0.238953	0.154332	0.00869549	0.113133	1143.5
	37	2222	2014	0	0.0295429	0.00827081	0.0545708	0.0204826	0.0221632	440.575			268	2222	2014	0	0.0917566	0.239321	0.139941	0.00983093	0.126219	1143.5
	37	2222	2015	0	0.0319079	0.00768978	0.0552195	0.0242721	0.0250626	440.575			268	2222	2015	0	0.0984434	0.24038	0.14914	0.0107645	0.137245	1143.5
	37	2222	2016	0	0.0324118	0.00714611	0.0601974	0.0318409	0.0317452	440.575			268	2222	2016	0	0.109059	0.243446	0.15495	0.0113221	0.128197	1143.5
	37	2222	2017	0	0.0318811	0.00663795	0.0582015	0.0408711	0.0394858	440.575			268	2222	2017	0	0.112592	0.252472	0.176469	0.0119569	0.137168	1143.5
	37	2222	2018	0	0.0307505	0.00614472	0.0634821	0.0478179	0.043578	440.575			268	2222	2018	0	0.11535	0.267702	0.193489	0.0120119	0.142166	1143.5
	37	2222	2019	0	0.0302332	0.00564963	0.0642693	0.0543616	0.0462974	440.575			268	2222	2019	0	0.122344	0.272673	0.212094	0.0124162	0.147443	1143.5
	37	2222	2020	0	0.0298797	0.0051807	0.0720799	0.0632494	0.0507044	440.575			268	2222	2020	0	0.126174	0.273034	0.173804	0.0135775	0.158852	1143.5
	37	2222	2021	0	0.0299699	0.00475473	0.0794581	0.0725518	0.0547385	440.575			268	2222	2021	0	0.134081	0.273161	0.193143	0.0149726	0.172507	1143.5
	42	2222	2010	0	0.0392416	0.0215149	0.0347393	0.00664845	0.02637	448.323			125	2222	2010	0	0.0420825	0.0291617	0.0244916	0.00230779	0.00425887	1146.05
	42	2222	2011	0	0.0395003	0.0212085	0.0433284	0.00760179	0.0301562	448.323			125	2222	2011	0	0.0431798	0.0291617	0.0315194	0.00283223	0.00628487	1146.05
	42	2222	2012	0	0.040536	0.0207527	0.0486782	0.00836037	0.0327588	448.323			125	2222	2012	0	0.04523	0.0291617	0.0337986	0.00346943	0.0087532	1146.05
	42	2222	2013	0	0.0422074	0.0200782	0.0506071	0.00966557	0.0350404	448.323			125	2222	2013	0	0.040636	0.0291617	0.0393668	0.00412787	0.0112485	1146.05
	42	2222	2014	0	0.0428341	0.0190955	0.0525533	0.0102528	0.0352582	448.323			125	2222	2014	0	0.0380577	0.0291617	0.0488426	0.00474404	0.0136516	1146.05
	42	2222	2015	0	0.0429972	0.0176925	0.0555417	0.0117645	0.0408451	448.323			125	2222	2015	0	0.04008	0.0291617	0.0532388	0.00545841	0.0163507	1146.05
	42	2222	2016	0	0.0439242	0.0157569	0.0535026	0.0142503	0.0443445	448.323			125	2222	2016	0	0.0403361	0.0291599	0.0582383	0.00611394	0.019	1146.05
	42	2222	2017	0	0.033759	0.0132124	0.0591789	0.0173061	0.0455865	448.323			125	2222	2017	0	0.0374615	0.0291711	0.0654435	0.00672756	0.0215579	1146.05
	42	2222	2018	0	0.0339837	0.00830631	0.0682741	0.0286727	0.0489936	448.323			125	2222	2018	0	0.0368663	0.0288329	0.0726486	0.00726823	0.0233862	1146.05
	42	2222	2019	0	0.0343015	0.00340024	0.0709663	0.0704078	0.054448	448.323			125	2222	2019	0	0.0379648	0.0302864	0.0896712	0.00735799	0.0252727	1146.05
	42	2222	2020	0	0.0366115	0.00147219	0.0836381	0.149853	0.0605452	448.323			125	2222	2020	0	0.0447771	0.0295896	0.0996075	0.00830003	0.0286756	1146.05
	42	2222	2021	0	0.0373705	0.000848192	0.106147	0.238156	0.0677592	448.323			125	2222	2021	0	0.0434952	0.0297633	0.119478	0.00898112	0.0319811	1146.05
	51	2222	2010	0	0.101962	0.00101073	0.0630302	0.044519	0.0121195	456.075			218	2222	2010	0	0.0463623	0.0573763	0.0839321	0.00352617	0.0226769	1156.6
	51	2222	2011	0	0.10009	0.00101073	0.0859216	0.0511735	0.0146417	456.075			218	2222	2011	0	0.0446946	0.0573763	0.10183	0.00394019	0.0257202	1156.6
	51	2222	2012	0	0.0923281	0.00101073	0.10238	0.0585093	0.0176004	456.075			218	2222	2012	0	0.0485227	0.0573763	0.114768	0.00460841	0.0308885	1156.6
	51	2222	2013	0	0.0906243	0.00101073	0.110802	0.0663648	0.0214383	456.075			218	2222	2013	0	0.0521367	0.0573763	0.116526	0.00538589	0.036742	1156.6
	51	2222	2014	0	0.0888158	0.00101073	0.118604	0.0679935	0.0212104	456.075			218	2222	2014	0	0.0556791	0.0573763	0.145751	0.00601092	0.0414624	1156.6
	51	2222	2015	0	0.0908834	0.00101073	0.125046	0.0752115	0.0244216	456.075			218	2222	2015	0	0.055014	0.0573763	0.160397	0.00674932	0.04717	1156.6
	51	2222	2016	0	0.0895796	0.00101073	0.127228	0.0873836	0.0291238	456.075			218	2222	2016	0	0.0610607	0.0573763	0.179537	0.00801646	0.0568475	1156.6
	51	2222	2017	0	0.0876435	0.00101634	0.111432	0.0907631	0.0304627	456.075			218	2222	2017	0	0.0596229	0.0573763	0.202954	0.00871124	0.0625513	1156.6
	51	2222	2018	0	0.0867023	0.00120877	0.095633	0.085515	0.0330732	456.075			218	2222	2018	0	0.0614444	0.0573763	0.226371	0.00930007	0.0673616	1156.6
	51	2222	2019	0	0.0862542	0.0012125	0.0904151	0.089918	0.0352049	456.075			218	2222	2019	0	0.0645165	0.0573763	0.227977	0.0105876	0.0776279	1156.6
	51	2222	2020	0	0.0867627	0.0012125	0.0878353	0.0996733	0.0398221	456.075			218	2222	2020	0	0.069609	0.0573763	0.242706	0.0119932	0.089263	1156.6
	51	2222	2021	0	0.0873771	0.0012125	0.120194	0.107053	0.0434438	456.075			218	2222	2021	0	0.0715838	0.0573763	0.276831	0.0130786	0.0985627	1156.6
	2	2015	2010	0	0.0333161	0.00119382	0.0360454	0.0172473	0.00444486	457.255			167	2222	2010	0	0.0403963	0.0010537	0.00716626	0.017689	0.000930742	1159.9
	2	2015	2011	0	0.0328865	0.00119382	0.0477246	0.0201795	0.0059662	457.255			167	2222	2011	0	0.0402286	0.0010537	0.011091	0.0232944	0.00262752	1159.9
	2	2015	2012	0	0.0360742	0.00119382	0.0546487	0.024088	0.00810601	457.255			167	2222	2012	0	0.0404394	0.0010537	0.0140968	0.0282743	0.00413729	1159.9
	2	2015	2013	0	0.0371364	0.00119382	0.0637633	0.0285072	0.0104647	457.255			167	2222	2013	0	0.0417393	0.0010537	0.0115927	0.0337372	0.00579746	1159.9
	2	2015	2014	0	0.0394139	0.00119382	0.06332	0.0325648	0.0126761	457.255			167	2222	2014	0	0.0425142	0.0010537	0.0182768	0.0389317	0.00750833	1159.9
	2	2015	2015	1	0.0339111	0.00119382	0.0654499	0.0368906	0.0150392	457.255			167	2222	2015	0	0.0411612	0.0010537	0.0211312	0.0463428	0.00986888	1159.9
	2	2015	2016	1	0.0412067	0.00119382	0.0661441	0.0420325	0.0180819	457.255			167	2222	2016	0	0.0427272	0.00105557	0.0240266	0.0578241	0.0135697	1159.9
	2	2015	2017	1	0.0389672	0.00119382	0.0617717	0.0456392	0.020214	457.255			167	2222	2017	0	0.041308	0.00103502	0.0277741	0.0636419	0.0151214	1159.9
	2	2015	2018	1	0.0391656	0.00119382	0.0574014	0.0475083	0.0213291	457.255			167	2222	2018	0	0.0444896	0.00136197	0.0306069	0.0539502	0.0155461	1159.9
	2	2015	2019	1	0.0406668	0.00119382	0.0447102	0.0518895	0.0238233	457.255			167	2222	2019	0	0.0522238	0.00134889	0.037652	0.056601	0.0164712	1159.9
	2	2015	2020	1	0.0452412	0.00119382	0.0474132	0.0584771	0.0276786	457.255			167	2222	2020	0	0.0461605	0.00134889	0.0489723	0.0625746	0.0187658	1159.9
	2	2015	2021	1	0.0447318	0.00119382	0.066369	0.0627334	0.0303071	457.255			167	2222	2021	0	0.06011	0.00134889	0.0480187	0.0698383	0.0215585	1159.9
	45	2222	2010	0	0.0377216	0.0109499	0.0774211	0.00606223	0.024085	473.639			251	2222	2010	0	0.0457757	0.0168125	0.0710939	0.00967897	0.0239351	1160.35
	45	2222	2011	0	0.0381856	0.010864	0.0959855	0.00722316	0.0267173	473.639			251	2222	2011	0	0.0465007	0.0185108	0.102432	0.00802285	0.0213366	1160.35
	45	2222	2012	0	0.0387815	0.0109499	0.114394	0.00826112	0.0312919	473.639			251	2222	2012	0	0.0482597	0.0204837	0.121556	0.00837249	0.0252064	1160.35
	45	2222	2013	0	0.0390286	0.0106771	0.116089	0.00880267	0.0325281	473.639			251	2222	2013	0	0.0504403	0.0227872	0.140877	0.00892726	0.0305132	1160.35
	45	2222	2014	0	0.0390813	0.0106603	0.112584	0.00903407	0.0332329	473.639			251	2222	2014	0	0.0535196	0.0254906	0.153672	0.00872551	0.0336226	1160.35
	45	2222	2015	0	0.0396965	0.0106827	0.0993675	0.00959909	0.0390225	473.639			251	2222	2015	0	0.0476961	0.0286835	0.166627	0.00850057	0.0373827	1160.35
	45	2222	2016	0	0.0348555	0.0108004	0.100998	0.010299	0.0422744	473.639			251	2222	2016	0	0.0505519	0.0324779	0.183101	0.00835206	0.0424355	1160.35
	45	2222	2017	0	0.0326078	0.0113777	0.108147	0.0104614	0.0451833	473.639			251	2222	2017	0	0.052568	0.0370141	0.192066	0.00820409	0.0481592	1160.35
	45	2222	2018	0	0.0325285	0.0121923	0.11809	0.0108471	0.0509331	473.639			251	2222	2018	0	0.049266	0.0432634	0.201029	0.00743479	0.0511205	1160.35
	45	2222	2019	0	0.0325568	0.0125192	0.117307	0.0116149	0.0560445	473.639			251	2222	2019	0	0.0455652	0.0526047	0.221704	0.00641934	0.0538659	1160.35
	45	2222	2020	0	0.0330834	0.0123119	0.149471	0.0131182	0.0631741	473.639			251	2222	2020	0	0.0638607	0.0647485	0.215167	0.0059034	0.0616429	1160.35
	45	2222	2021	0	0.0328559	0.0123119	0.181632	0.0147999	0.0723057	473.639			251	2222	2021	0	0.0536161	0.07888	0.263355	0.00525917	0.0674145	1160.35
	182	2222	2010	0	0.0376519	0.00504432	0.102014	0.022488	0.0190612	475.999			177	2222	2010	0	0.0629679	0.0026847	0.00796635	0.00677774	0.00135737	1160.57
	182	2222	2011	0	0.0381337	0.00458472	0.136349	0.0309768	0.024908	475.999			177	2222	2011	0	0.0633245	0.00256886	0.0126761	0.00884778	0.00305438	1160.57
	182	2222	2012	0	0.03758	0.00416249	0.160631	0.0410627	0.0310381	475.999			177	2222	2012	0	0.0648807	0.00245677	0.0196175	0.0106122	0.00419712	1160.57
	182	2222	2013	0	0.0379758	0.0037739	0.151817	0.0480577	0.0335603	475.999			177	2222	2013	0	0.0639827	0.00234841	0.0266561	0.0128577	0.00563866	1160.57
	182	2222	2014	0	0.0377732	0.00341706	0.175541	0.0563849	0.0368862	475.999			177	2222	2014	0	0.0655123	0.00224379	0.0289894	0.0146873	0.0065895	1160.57
	182	2222	2015	0	0.0379314	0.00309011	0.155614	0.0652418	0.0392325	475.999			177	2222	2015	0	0.0638509	0.00214477	0.0319454	0.0175087	0.00833987	1160.57
	182	2222	2016	0	0.0371356	0.00278932	0.165339	0.0766612	0.0423635	475.999			177	2222	2016	0	0.0672653	0.00204762	0.0359005	0.020523	0.00989612	1160.57
	182	2222	2017	0	0.0283124	0.00251468	0.202774	0.093344	0.0477657	475.999			177	2222	2017	0	0.0654412	0.00195607	0.0403032	0.0223185	0.0104761	1160.57
	182	2222	2018	0	0.028006	0.00224939	0.232549	0.115004	0.054724	475.999			177	2222	2018	0	0.0647888	0.0018664	0.0423575	0.0238826	0.0108235	1160.57
	182	2222	2019	0	0.0281368	0.00198223	0.249984	0.136991	0.0595695	475.999			177	2222	2019	0	0.0509011	0.00177485	0.0532431	0.0275494	0.0124745	1160.57
	182	2222	2020	0	0.0280517	0.00173749	0.232828	0.167246	0.0665648	475.999			177	2222	2020	0	0.0613724	0.00168704	0.0668382	0.0330822	0.0150428	1160.57
	182	2222	2021	0	0.0281756	0.00152637	0.312675	0.218638	0.0803413	475.999			177	2222	2021	0	0.0526911	0.00160484	0.0760177	0.0351239	0.0154185	1160.57
	197	2222	2010	0	0.0636656	0.0240184	0.097138	0.0249908	0.108049	491.99			18	2015	2010	0	0.0595434	0.0600759	0.0448767	0.00443138	0.0486845	1168.79
	197	2222	2011	0	0.0758197	0.0240184	0.0951205	0.0272158	0.11823	491.99			18	2015	2011	0	0.0617319	0.0600759	0.0571052	0.00525483	0.0521035	1168.79
	197	2222	2012	0	0.0794068	0.0240184	0.106253	0.0319409	0.139227	491.99			18	2015	2012	0	0.0691494	0.0600759	0.0716691	0.00640817	0.0648121	1168.79
	197	2222	2013	0	0.0798206	0.0240184	0.130701	0.0352273	0.153299	491.99			18	2015	2013	0	0.0884299	0.0600759	0.107515	0.00837232	0.0849622	1168.79
	197	2222	2014	0	0.0855363	0.0240184	0.116163	0.0359086	0.155419	491.99			18	2015	2014	0	0.0863387	0.0600759	0.107503	0.0101939	0.103352	1168.79
	197	2222	2015	0	0.0884815	0.0240184	0.125807	0.0380051	0.165789	491.99			18	2015	2015	1	0.0795369	0.0600759	0.124769	0.0127855	0.127731	1168.79
	197	2222	2016	0	0.0884823	0.0240184	0.136081	0.0397053	0.172186	491.99			18	2015	2016	1	0.0804222	0.0600759	0.135082	0.0144663	0.141718	1168.79
	197	2222	2017	0	0.090403	0.0240184	0.156196	0.0416856	0.181485	491.99			18	2015	2017	1	0.0889556	0.0600759	0.149616	0.0157542	0.152035	1168.79
	197	2222	2018	0	0.0915752	0.0241137	0.179412	0.0429226	0.183776	491.99			18	2015	2018	1	0.0908717	0.0537761	0.15817	0.01845	0.15596	1168.79
	197	2222	2019	0	0.093195	0.0241137	0.184658	0.0451993	0.19025	491.99			18	2015	2019	1	0.0913271	0.0600759	0.165838	0.0173776	0.160195	1168.79
	197	2222	2020	0	0.0939136	0.0241137	0.158786	0.0507061	0.210978	491.99			18	2015	2020	1	0.0911884	0.0600759	0.144757	0.0181721	0.164415	1168.79
	197	2222	2021	0	0.0910041	0.0241137	0.195357	0.0553201	0.227406	491.99			18	2015	2021	1	0.0954791	0.0600759	0.157024	0.0194692	0.17306	1168.79
	36	2222	2010	0	0.0359847	0.0960438	0.0284293	0.00257765	0.0100556	498.474			9	2015	2010	0	0.0521736	0.246568	0.0482047	0.0047182	0.0195778	1172.4
	36	2222	2011	0	0.0361026	0.0896898	0.0356626	0.00313412	0.0120533	498.474			9	2015	2011	0	0.0547164	0.246568	0.063134	0.00555094	0.023604	1172.4
	36	2222	2012	0	0.0316344	0.0837207	0.0405432	0.00387878	0.0144693	498.474			9	2015	2012	0	0.0566005	0.246568	0.0726789	0.00663783	0.028968	1172.4
	36	2222	2013	0	0.0394414	0.0781178	0.0424851	0.00486797	0.0179017	498.474			9	2015	2013	0	0.0576845	0.246568	0.0700343	0.00778235	0.0345629	1172.4
	36	2222	2014	0	0.0387529	0.0728586	0.0458368	0.00591124	0.0202433	498.474			9	2015	2014	0	0.0589845	0.246568	0.0920023	0.00858729	0.0383912	1172.4
	36	2222	2015	0	0.0408196	0.0679264	0.0513856	0.00694052	0.0225187	498.474			9	2015	2015	1	0.0606137	0.246568	0.10167	0.00984675	0.0447254	1172.4
	36	2222	2016	0	0.0428566	0.0633006	0.0533858	0.00851525	0.0263405	498.474			9	2015	2016	1	0.0601551	0.246568	0.113739	0.0109394	0.0498677	1172.4
	36	2222	2017	0	0.0358436	0.0589662	0.0524949	0.00998004	0.0294698	498.474			9	2015	2017	1	0.0606599	0.246568	0.125719	0.0118165	0.0542585	1172.4
	36	2222	2018	0	0.0417314	0.0547476	0.0556888	0.0124346	0.034621	498.474			9	2015	2018	1	0.0583474	0.282327	0.131105	0.0109451	0.0573692	1172.4
	36	2222	2019	0	0.0406026	0.0505272	0.0574166	0.0152196	0.0395899	498.474			9	2015	2019	1	0.0614865	0.282327	0.152502	0.0116508	0.0611302	1172.4
	36	2222	2020	0	0.0423186	0.0465105	0.0626345	0.0193377	0.0473952	498.474			9	2015	2020	1	0.0672692	0.282327	0.157573	0.0126691	0.0668742	1172.4
	36	2222	2021	0	0.0436771	0.0428356	0.071042	0.02345	0.053846	498.474			9	2015	2021	1	0.0683826	0.282327	0.176399	0.0135901	0.0720716	1172.4
	61	2222	2010	0	0.030514	0.00158055	0.0351004	0.028239	0.00780886	507.106			169	2222	2010	0	0.0332518	0.000661366	0.0273935	0.0352902	0.00479256	1180.47
	61	2222	2011	0	0.0304994	0.00255579	0.046758	0.024329	0.0107051	507.106			169	2222	2011	0	0.0333895	0.0008183	0.0350701	0.0360451	0.00612922	1180.47
	61	2222	2012	0	0.0288014	0.0015544	0.0550574	0.0412663	0.0132117	507.106			169	2222	2012	0	0.033766	0.00103689	0.0444875	0.0365564	0.00790917	1180.47
	61	2222	2013	0	0.0308698	0.00259876	0.0523132	0.0317341	0.0156619	507.106			169	2222	2013	0	0.0327909	0.00134328	0.0472229	0.0342668	0.00921794	1180.47
	61	2222	2014	0	0.0330379	0.00152824	0.0607099	0.0510081	0.0171252	507.106			169	2222	2014	0	0.0351497	0.0017898	0.0668707	0.030134	0.0102242	1180.47
	61	2222	2015	0	0.0346272	0.00264733	0.0509207	0.0370902	0.0193344	507.106			169	2222	2015	0	0.0425258	0.00245677	0.0785261	0.0281106	0.0128278	1180.47
	61	2222	2016	0	0.0350304	0.00150022	0.0410449	0.0650168	0.0226776	507.106			169	2222	2016	0	0.0414208	0.00348058	0.0865422	0.026007	0.0165027	1180.47
	61	2222	2017	0	0.0363944	0.00269964	0.044455	0.0452357	0.0253731	507.106			169	2222	2017	0	0.0428816	0.0051097	0.0969456	0.0208329	0.0188583	1180.47
	61	2222	2018	0	0.0291676	0.0014012	0.0496535	0.0805583	0.027937	507.106			169	2222	2018	0	0.0398443	0.00734041	0.101104	0.0143616	0.0174404	1180.47
	61	2222	2019	0	0.0337544	0.00311813	0.0507239	0.0472456	0.0307066	507.106			169	2222	2019	0	0.0414815	0.00956925	0.081521	0.0113711	0.0174804	1180.47
	61	2222	2020	0	0.0336611	0.0013601	0.0542054	0.101402	0.0358673	507.106			169	2222	2020	0	0.0430599	0.0116897	0.0841614	0.00993717	0.0184738	1180.47
	61	2222	2021	0	0.0347063	0.00303219	0.0600763	0.0609293	0.040638	507.106			169	2222	2021	0	0.0455836	0.0140157	0.0938728	0.00843844	0.0184663	1180.47
	68	2222	2010	0	0.0381642	0.00264733	0.0709966	0.0133939	0.00534021	508.657			275	2222	2010	0	0.0340013	0.00710875	0.0201516	0.00951911	0.0032902	1207.23
	68	2222	2011	0	0.0384601	0.00264733	0.0896215	0.0153582	0.00671364	508.657			275	2222	2011	0	0.0344967	0.00710875	0.0284791	0.0115946	0.00492204	1207.23
	68	2222	2012	0	0.0385564	0.00264733	0.107846	0.0182291	0.00889177	508.657			275	2222	2012	0	0.0345818	0.00710875	0.0332602	0.0138835	0.00670932	1207.23
	68	2222	2013	0	0.037907	0.00264733	0.114645	0.0208115	0.0110892	508.657			275	2222	2013	0	0.0407448	0.00710875	0.0276746	0.0167686	0.00916553	1207.23
	68	2222	2014	0	0.0387515	0.00264733	0.111503	0.0232498	0.0131463	508.657			275	2222	2014	0	0.0392061	0.00710875	0.0413173	0.0185016	0.0105656	1207.23
	68	2222	2015	0	0.0397673	0.00264733	0.115769	0.0261828	0.0153945	508.657			275	2222	2015	0	0.0391391	0.00710875	0.0411681	0.0220544	0.013571	1207.23
	68	2222	2016	0	0.0388704	0.00264733	0.117006	0.0310394	0.0190843	508.657			275	2222	2016	0	0.0410845	0.00710875	0.0445826	0.0277399	0.0181884	1207.23
	68	2222	2017	0	0.0362405	0.00264733	0.106735	0.0318301	0.0199046	508.657			275	2222	2017	0	0.0442472	0.00710875	0.049221	0.0296861	0.0201452	1207.23
	68	2222	2018	0	0.034909	0.00264733	0.0964612	0.0343719	0.0218512	508.657			275	2222	2018	0	0.0445297	0.00707325	0.0525965	0.0311896	0.0214792	1207.23
	68	2222	2019	0	0.0350707	0.00264733	0.0459622	0.0388788	0.0253026	508.657			275	2222	2019	0	0.046331	0.00849126	0.0655667	0.0290533	0.0240851	1207.23
	68	2222	2020	0	0.0375032	0.00264733	0.0479689	0.0449919	0.0301424	508.657			275	2222	2020	0	0.0483889	0.00840719	0.0708495	0.0323938	0.0273036	1207.23
	68	2222	2021	0	0.0375985	0.00264733	0.0682741	0.0487055	0.0331726	508.657			275	2222	2021	0	0.0578958	0.00840906	0.0829115	0.0353585	0.0304518	1207.23
	41	2222	2010	0	0.0299565	0.00525543	0.0276184	0.0168333	0.0110128	509.279			221	2222	2010	0	0.095991	0.159086	0.107022	0.00251561	0.04971	1216.2
	41	2222	2011	0	0.0302504	0.00573184	0.0346636	0.0179622	0.0132969	509.279			221	2222	2011	0	0.0724664	0.159086	0.0935441	0.00318046	0.0436637	1216.2
	41	2222	2012	0	0.0299483	0.00626056	0.0384846	0.0196468	0.0164969	509.279			221	2222	2012	0	0.076838	0.159086	0.107866	0.00381983	0.0529852	1216.2
	41	2222	2013	0	0.0388006	0.00684159	0.0401886	0.0214471	0.0200431	509.279			221	2222	2013	0	0.0775061	0.159086	0.130452	0.00454837	0.0638483	1216.2
	41	2222	2014	0	0.0383739	0.00748614	0.044801	0.0224094	0.0230119	509.279			221	2222	2014	0	0.0867515	0.159086	0.134903	0.00505111	0.0712626	1216.2
	41	2222	2015	0	0.0387328	0.00819981	0.04809	0.0238677	0.0273294	509.279			221	2222	2015	0	0.0852904	0.159086	0.146608	0.00605915	0.0857591	1216.2
	41	2222	2016	0	0.0427925	0.00899009	0.0576306	0.0231161	0.0288346	509.279			221	2222	2016	0	0.0878502	0.159086	0.161822	0.00726412	0.101898	1216.2
	41	2222	2017	0	0.0430514	0.00986818	0.0624355	0.0231648	0.031957	509.279			221	2222	2017	0	0.0880375	0.159088	0.179809	0.00766652	0.105845	1216.2
	41	2222	2018	0	0.0406597	0.0108004	0.0639946	0.0239112	0.0362357	509.279			221	2222	2018	0	0.0897055	0.160731	0.199302	0.00838378	0.115009	1216.2
	41	2222	2019	0	0.0404284	0.0117308	0.0611857	0.0251159	0.0415127	509.279			221	2222	2019	0	0.0890272	0.18184	0.238556	0.00781144	0.1194	1216.2
	41	2222	2020	0	0.0413459	0.0126893	0.068406	0.0259306	0.0465672	509.279			221	2222	2020	0	0.0948206	0.185616	0.222995	0.00866807	0.133767	1216.2
	41	2222	2021	0	0.0427002	0.0137187	0.0762404	0.0267994	0.0522276	509.279			221	2222	2021	0	0.0952898	0.185937	0.250588	0.00955401	0.145962	1216.2
	199	2222	2010	0	0.0349839	0.00527598	0.0410233	0.0187881	0.0184428	515.072			213	2222	2010	0	0.1654	0.154715	0.127005	0.00719126	0.113629	1226.77
	199	2222	2011	0	0.0353776	0.00527598	0.0475646	0.0218418	0.021994	515.072			213	2222	2011	0	0.167093	0.154715	0.153443	0.00792789	0.124919	1226.77
	199	2222	2012	0	0.0355419	0.00527598	0.0536042	0.0253356	0.0260832	515.072			213	2222	2012	0	0.172235	0.154715	0.179959	0.00917005	0.144703	1226.77
	199	2222	2013	0	0.0358709	0.00527598	0.0555158	0.0275788	0.0282921	515.072			213	2222	2013	0	0.182596	0.154715	0.257968	0.0102606	0.161259	1226.77
	199	2222	2014	0	0.0367169	0.00527598	0.056504	0.02872	0.029648	515.072			213	2222	2014	0	0.190869	0.154715	0.221088	0.0114598	0.179043	1226.77
	199	2222	2015	0	0.0394029	0.00527785	0.056504	0.0307749	0.0321842	515.072			213	2222	2015	0	0.193264	0.154715	0.244066	0.0147135	0.229466	1226.77
	199	2222	2016	0	0.0391747	0.00527224	0.0591249	0.0355168	0.0375252	515.072			213	2222	2016	0	0.199965	0.154715	0.263729	0.0157039	0.241626	1226.77
	199	2222	2017	0	0.0408634	0.00528906	0.071295	0.0384988	0.0411811	515.072			213	2222	2017	0	0.203933	0.154715	0.291431	0.0170138	0.255161	1226.77
	199	2222	2018	0	0.0408853	0.00490046	0.0813199	0.0450916	0.0452173	515.072			213	2222	2018	0	0.209045	0.154715	0.319134	0.0191667	0.281356	1226.77
	199	2222	2019	0	0.0406662	0.00663047	0.0817849	0.0362871	0.0478939	515.072			213	2222	2019	0	0.209621	0.154715	0.346802	0.0201835	0.291054	1226.77
	199	2222	2020	0	0.0419715	0.00569634	0.0826952	0.0462619	0.0536941	515.072			213	2222	2020	0	0.220925	0.154715	0.333051	0.0221796	0.314929	1226.77
	199	2222	2021	0	0.0426762	0.00593548	0.106287	0.0490895	0.0595839	515.072			213	2222	2021	0	0.221644	0.154715	0.365916	0.0247135	0.345651	1226.77
	211	2222	2010	0	0.0460639	0.0176999	0.212505	0.00759163	0.0284682	516.025			14	2015	2010	0	0.0933918	0.0586897	0.125368	0.00329865	0.0435835	1229.09
	211	2222	2011	0	0.0498998	0.0176999	0.276783	0.00829092	0.031279	516.025			14	2015	2011	0	0.0948426	0.0586897	0.148508	0.00364081	0.048338	1229.09
	211	2222	2012	0	0.049897	0.0176999	0.295739	0.00958215	0.0368468	516.025			14	2015	2012	0	0.0967423	0.0586897	0.169417	0.00426768	0.0575438	1229.09
	211	2222	2013	0	0.0512915	0.0176999	0.308041	0.00988504	0.0380064	516.025			14	2015	2013	0	0.097604	0.0586897	0.221252	0.0049248	0.0669881	1229.09
	211	2222	2014	0	0.0519468	0.0176999	0.305364	0.00995743	0.039311	516.025			14	2015	2014	0	0.0968653	0.0586897	0.210507	0.00529426	0.0722651	1229.09
	211	2222	2015	0	0.0525284	0.0176999	0.226641	0.0107513	0.0428883	516.025			14	2015	2015	1	0.0935136	0.0586897	0.227156	0.00594235	0.0817939	1229.09
	211	2222	2016	0	0.0451812	0.0176999	0.19329	0.0109804	0.0438088	516.025			14	2015	2016	1	0.0883238	0.0586897	0.249325	0.00704551	0.0976853	1229.09
	211	2222	2017	0	0.0418758	0.0176999	0.199749	0.0111442	0.0450523	516.025			14	2015	2017	1	0.086754	0.0586897	0.256139	0.0073025	0.101799	1229.09
	211	2222	2018	0	0.0487632	0.0176999	0.210479	0.0121071	0.0493312	516.025			14	2015	2018	1	0.0853309	0.0586897	0.262955	0.00755025	0.105404	1229.09
	211	2222	2019	0	0.0486407	0.0176999	0.192423	0.0136974	0.0566163	516.025			14	2015	2019	1	0.084966	0.0586897	0.267442	0.00840467	0.118287	1229.09
	211	2222	2020	0	0.0493273	0.0176999	0.171869	0.0155657	0.0649484	516.025			14	2015	2020	1	0.0878006	0.0586897	0.273062	0.00942093	0.133638	1229.09
	211	2222	2021	0	0.0480812	0.0176999	0.193506	0.0173842	0.0730586	516.025			14	2015	2021	1	0.0887159	0.0586897	0.30901	0.0100211	0.14298	1229.09
	38	2222	2010	0	0.0240011	0.00927967	0.0441025	0.00966161	0.0127466	518.782			170	2222	2010	0	0.045963	0.00397567	0.0124426	0.00772146	0.00159323	1238.58
	38	2222	2011	0	0.0239878	0.00898635	0.05709	0.01092	0.0143542	518.782			170	2222	2011	0	0.0440231	0.00397567	0.0135778	0.0083335	0.00173278	1238.58
	38	2222	2012	0	0.0244383	0.00870051	0.0616008	0.012808	0.0168207	518.782			170	2222	2012	0	0.0461335	0.00397567	0.019624	0.0099577	0.00295209	1238.58
	38	2222	2013	0	0.0252677	0.00842027	0.0613024	0.0155495	0.0205344	518.782			170	2222	2013	0	0.0430264	0.00397567	0.0155089	0.0122491	0.00461244	1238.58
	38	2222	2014	0	0.0257872	0.0081475	0.0709793	0.0175629	0.022756	518.782			170	2222	2014	0	0.049255	0.00397567	0.0335651	0.0139731	0.00582908	1238.58
	38	2222	2015	0	0.0289436	0.00788034	0.0717945	0.0199321	0.0253783	518.782			170	2222	2015	0	0.0492572	0.00397567	0.0419682	0.0181315	0.00877928	1238.58
	38	2222	2016	0	0.0285503	0.00762065	0.0766297	0.0234995	0.0296045	518.782			170	2222	2016	0	0.0453611	0.00397567	0.0477073	0.0236388	0.0126685	1238.58
	38	2222	2017	0	0.0297482	0.00736657	0.0778363	0.0274905	0.0344547	518.782			170	2222	2017	0	0.045179	0.00397567	0.0551352	0.0261621	0.0145339	1238.58
	38	2222	2018	0	0.028807	0.00711622	0.078219	0.0302433	0.0368276	518.782			170	2222	2018	0	0.0448074	0.00397567	0.0614473	0.0254768	0.0138978	1238.58
	38	2222	2019	0	0.0264467	0.00686401	0.0773627	0.0339976	0.0403527	518.782			170	2222	2019	0	0.046242	0.00397567	0.0735093	0.0252703	0.0136813	1238.58
	38	2222	2020	0	0.026808	0.00661926	0.0882591	0.0388407	0.0453192	518.782			170	2222	2020	0	0.0501761	0.00397567	0.075609	0.0265598	0.0145548	1238.58
	38	2222	2021	0	0.0343242	0.00638573	0.0982711	0.0422377	0.0481979	518.782			170	2222	2021	0	0.0492588	0.00397567	0.0846284	0.028359	0.0157876	1238.58
	49	2222	2010	0	0.0303302	0.000192431	0.0388435	0.110605	0.012993	525.55			216	2222	2010	0	0.0562087	0.104232	0.0910703	0.00407483	0.0331253	1239.46
	49	2222	2011	0	0.0308446	0.000222324	0.0538875	0.126803	0.0161373	525.55			216	2222	2011	0	0.0589517	0.104232	0.109637	0.00461506	0.038001	1239.46
	49	2222	2012	0	0.0310999	0.000267162	0.0592611	0.140184	0.0193147	525.55			216	2222	2012	0	0.0617338	0.104232	0.123695	0.00528196	0.0441197	1239.46
	49	2222	2013	0	0.0318529	0.000340024	0.0559612	0.132088	0.0195657	525.55			216	2222	2013	0	0.0653831	0.104232	0.130593	0.00615818	0.0520857	1239.46
	49	2222	2014	0	0.0325375	0.000461461	0.0511542	0.11742	0.0193833	525.55			216	2222	2014	0	0.0614977	0.104232	0.156025	0.00699474	0.0596779	1239.46
	49	2222	2015	0	0.0315925	0.000681917	0.0425975	0.101778	0.0201299	525.55			216	2222	2015	0	0.0641965	0.104232	0.170684	0.00810168	0.069909	1239.46
	49	2222	2016	0	0.0315957	0.00112283	0.0445285	0.0866084	0.0228783	525.55			216	2222	2016	0	0.0650695	0.104232	0.188991	0.00930827	0.0809612	1239.46
	49	2222	2017	0	0.0281166	0.00212235	0.0618063	0.0626684	0.0259335	525.55			216	2222	2017	0	0.0631869	0.104232	0.213446	0.00964386	0.0843842	1239.46
	49	2222	2018	0	0.0282645	0.00397754	0.0676426	0.0429276	0.0297435	525.55			216	2222	2018	0	0.0646484	0.104232	0.237901	0.0100671	0.0884038	1239.46
	49	2222	2019	0	0.0286597	0.00583085	0.072627	0.0342264	0.0335342	525.55			216	2222	2019	0	0.0655206	0.104232	0.265956	0.0115136	0.102162	1239.46
	49	2222	2020	0	0.0289434	0.00719842	0.0797846	0.0311092	0.0373629	525.55			216	2222	2020	0	0.0730203	0.104232	0.269429	0.012836	0.11503	1239.46
	49	2222	2021	0	0.0292173	0.0084894	0.120871	0.0306744	0.0436039	525.55			216	2222	2021	0	0.0736928	0.104232	0.297153	0.0135016	0.121886	1239.46
	47	2222	2010	0	0.027631	0.00128537	0.0192217	0.0459456	0.0140405	526.515			223	2222	2010	0	0.112998	0.0122203	0.124638	0.00569273	0.0321373	1253.02
	47	2222	2011	0	0.0280757	0.00128537	0.0274952	0.0539739	0.0171515	526.515			223	2222	2011	0	0.0665224	0.0123119	0.100976	0.00761137	0.0237864	1253.02
	47	2222	2012	0	0.0305169	0.00128537	0.0319541	0.0622557	0.0204749	526.515			223	2222	2012	0	0.0692835	0.0124744	0.110095	0.00858667	0.0278414	1253.02
	47	2222	2013	0	0.0328534	0.00128537	0.0340538	0.0694316	0.0232641	526.515			223	2222	2013	0	0.0632435	0.0127696	0.111144	0.00972386	0.032958	1253.02
	47	2222	2014	0	0.033188	0.00128537	0.0356626	0.0731771	0.0246894	526.515			223	2222	2014	0	0.0684712	0.0133077	0.118472	0.00952366	0.0338774	1253.02
	47	2222	2015	0	0.0335068	0.00128537	0.0355221	0.0781542	0.0270906	526.515			223	2222	2015	0	0.0679325	0.0143165	0.12001	0.00967646	0.0371241	1253.02
	47	2222	2016	0	0.0335594	0.00128537	0.0377191	0.0839353	0.0293125	526.515			223	2222	2016	0	0.0735577	0.0162931	0.130889	0.00976351	0.0430239	1253.02
	47	2222	2017	0	0.0341081	0.00128537	0.0483539	0.0924903	0.0327559	526.515			223	2222	2017	0	0.0700819	0.0204837	0.150083	0.00834389	0.0462903	1253.02
	47	2222	2018	0	0.0332665	0.00158055	0.0560175	0.0877175	0.0364356	526.515			223	2222	2018	0	0.0708827	0.0266956	0.167352	0.00713261	0.0518115	1253.02
	47	2222	2019	0	0.0288301	0.00128537	0.0568046	0.112251	0.0408111	526.515			223	2222	2019	0	0.0691	0.0301557	0.182861	0.00706353	0.0583766	1253.02
	47	2222	2020	0	0.027537	0.00128537	0.064851	0.123703	0.0455439	526.515			223	2222	2020	0	0.0751865	0.0311664	0.206959	0.00773515	0.0667804	1253.02
	47	2222	2021	0	0.0281772	0.00128537	0.0972786	0.139275	0.0519675	526.515			223	2222	2021	0	0.0730508	0.0317549	0.232906	0.00845677	0.0750502	1253.02
	48	2222	2010	0	0.0317072	0.00435866	0.0336191	0.0226961	0.0134239	526.947			11	2015	2010	0	0.0420811	0.00318352	0.0102607	0.00866092	0.00317205	1259.83
	48	2222	2011	0	0.0319123	0.00435866	0.0452292	0.0249588	0.0151034	526.947			11	2015	2011	0	0.0427235	0.00318539	0.0154916	0.0102159	0.00448	1259.83
	48	2222	2012	0	0.0320062	0.00435866	0.0491453	0.0284966	0.0185368	526.947			11	2015	2012	0	0.0424344	0.00318539	0.0219486	0.0115208	0.00555938	1259.83
	48	2222	2013	0	0.0336196	0.00435866	0.050512	0.0308319	0.0203238	526.947			11	2015	2013	0	0.0422643	0.00318913	0.0209798	0.014517	0.00813517	1259.83
	48	2222	2014	0	0.0322481	0.00435866	0.0481203	0.0318365	0.0210409	526.947			11	2015	2014	0	0.0459702	0.00319847	0.0373342	0.0156455	0.00897221	1259.83
	48	2222	2015	0	0.0331119	0.00435866	0.0452702	0.0336797	0.0224337	526.947			11	2015	2015	1	0.0512685	0.00322649	0.0470564	0.0199927	0.0125119	1259.83
	48	2222	2016	0	0.0336049	0.00435866	0.0471364	0.0365995	0.0245723	526.947			11	2015	2016	1	0.0522075	0.00331804	0.0538702	0.0249267	0.0169984	1259.83
	48	2222	2017	0	0.0336811	0.00435866	0.0524062	0.0396815	0.0270793	526.947			11	2015	2017	1	0.0508181	0.00362257	0.0627988	0.0248444	0.0185413	1259.83
	48	2222	2018	0	0.0338195	0.00435866	0.0578707	0.0429038	0.0296414	526.947			11	2015	2018	1	0.0497891	0.00421294	0.0667323	0.0205779	0.0170889	1259.83
	48	2222	2019	0	0.0338573	0.00435866	0.0582686	0.0457566	0.032052	526.947			11	2015	2019	1	0.0490169	0.0044035	0.0732476	0.0193879	0.016469	1259.83
	48	2222	2020	0	0.0345193	0.00435866	0.0757712	0.0523039	0.0373601	526.947			11	2015	2020	1	0.0494917	0.00441471	0.073213	0.0195123	0.0166508	1259.83
	48	2222	2021	0	0.0345501	0.00435866	0.0932738	0.0571477	0.041324	526.947			11	2015	2021	1	0.0491664	0.00441845	0.0831645	0.0202989	0.0175187	1259.83
	189	2222	2010	0	0.0367192	0.00125921	0	0.0131296	0.000829785	527.702			96	2222	2010	0	0.038618	0.0100438	0.0145812	0.00658026	0.00259486	1276.12
	189	2222	2011	0	0.0369763	0.00125921	0.00348582	0.0157435	0.00185721	527.702			96	2222	2011	0	0.0386796	0.0100457	0.0200716	0.00822174	0.00430641	1276.12
	189	2222	2012	0	0.0365573	0.00125921	0.00616938	0.0200424	0.00369793	527.702			96	2222	2012	0	0.0408179	0.0100475	0.0236655	0.00987741	0.00606659	1276.12
	189	2222	2013	0	0.0363469	0.00125921	0.00670999	0.0252258	0.00572022	527.702			96	2222	2013	0	0.0408911	0.0100513	0.0189969	0.0118522	0.00807782	1276.12
	189	2222	2014	0	0.0408001	0.00125921	0.0111711	0.0287959	0.00712787	527.702			96	2222	2014	0	0.0412586	0.0100606	0.0300728	0.0133296	0.00958789	1276.12
	189	2222	2015	0	0.043152	0.00125921	0.012289	0.033914	0.00920609	527.702			96	2222	2015	0	0.0406992	0.0100812	0.0350744	0.0152048	0.0116494	1276.12
	189	2222	2016	0	0.0431702	0.00125921	0.014246	0.0371422	0.0104352	527.702			96	2222	2016	0	0.0430605	0.0101297	0.0389106	0.0163732	0.0163906	1276.12
	189	2222	2017	0	0.0409919	0.00125921	0.0138157	0.0380923	0.0108165	527.702			96	2222	2017	0	0.046817	0.0102418	0.0413065	0.0189802	0.0199163	1276.12
	189	2222	2018	0	0.041364	0.000941606	0.0158981	0.0505239	0.0122431	527.702			96	2222	2018	0	0.0498485	0.0111124	0.0463342	0.0194539	0.0224022	1276.12
	189	2222	2019	0	0.0368151	0.000941606	0.0204176	0.0564897	0.0142167	527.702			96	2222	2019	0	0.0439651	0.0137803	0.0606905	0.0175306	0.0249432	1276.12
	189	2222	2020	0	0.0364593	0.000941606	0.0262215	0.0628885	0.016355	527.702			96	2222	2020	0	0.056866	0.0161568	0.0704841	0.0163625	0.027544	1276.12
	189	2222	2021	0	0.0353998	0.000941606	0.0315951	0.0681652	0.0181256	527.702			96	2222	2021	0	0.0498335	0.0173188	0.0830066	0.0165641	0.0303163	1276.12
	40	2222	2010	0	0.0391944	0.0382751	0.0573906	0.00449721	0.0234564	527.728			215	2222	2010	0	0.0842762	0.296951	0.189729	0.00403398	0.121185	1298.09
	40	2222	2011	0	0.0385584	0.0377838	0.0680492	0.00520852	0.0270338	527.728			215	2222	2011	0	0.0853551	0.296951	0.209376	0.00451257	0.135082	1298.09
	40	2222	2012	0	0.0383397	0.0372625	0.0763204	0.00623033	0.0320078	527.728			215	2222	2012	0	0.101475	0.296951	0.235109	0.00525039	0.156526	1298.09
	40	2222	2013	0	0.0461204	0.0367058	0.0881013	0.00768655	0.0409854	527.728			215	2222	2013	0	0.103116	0.296951	0.418889	0.00595585	0.176489	1298.09
	40	2222	2014	0	0.0467332	0.0361173	0.0932068	0.00943246	0.0470944	527.728			215	2222	2014	0	0.103189	0.296951	0.269483	0.0063689	0.186911	1298.09
	40	2222	2015	0	0.0465332	0.0354914	0.106296	0.0119908	0.0585058	527.728			215	2222	2015	0	0.104897	0.296951	0.284138	0.00703171	0.204964	1298.09
	40	2222	2016	0	0.0460866	0.0348301	0.116053	0.0153384	0.0731653	527.728			215	2222	2016	0	0.106819	0.296951	0.303284	0.00768657	0.220773	1298.09
	40	2222	2017	0	0.0465528	0.0341295	0.121705	0.0155257	0.0719378	527.728			215	2222	2017	0	0.104887	0.296951	0.333782	0.00786524	0.221691	1298.09
	40	2222	2018	0	0.0475853	0.0333971	0.128885	0.0158771	0.0712548	527.728			215	2222	2018	0	0.106041	0.296951	0.364283	0.00848647	0.235068	1298.09
	40	2222	2019	0	0.0456704	0.0326629	0.130195	0.0171877	0.0751037	527.728			215	2222	2019	0	0.107123	0.296951	0.37598	0.00940401	0.254021	1298.09
	40	2222	2020	0	0.0464725	0.031981	0.120414	0.0190044	0.0807833	527.728			215	2222	2020	0	0.11105	0.296951	0.3312	0.0104466	0.275173	1298.09
	40	2222	2021	0	0.048717	0.0313682	0.12792	0.0206655	0.0855239	527.728			215	2222	2021	0	0.110251	0.296951	0.372371	0.0114735	0.294838	1298.09
	35	2222	2010	0	0.0291375	0.0351944	0.0257004	0.0038276	0.00826504	528.149			164	2222	2010	0	0.0496477	0.00955244	0.0382445	0.00752754	0.0100231	1298.87
	35	2222	2011	0	0.0295361	0.032151	0.0318373	0.00482333	0.0101491	528.149			164	2222	2011	0	0.0499805	0.00955244	0.0498113	0.00896464	0.0127425	1298.87
	35	2222	2012	0	0.0301588	0.0293392	0.034722	0.00592209	0.0117473	528.149			164	2222	2012	0	0.0517429	0.00955244	0.0542378	0.0109708	0.0165558	1298.87
	35	2222	2013	0	0.0383606	0.0267423	0.0340062	0.00754269	0.0140822	528.149			164	2222	2013	0	0.0523985	0.00955431	0.0574598	0.0132216	0.0208146	1298.87
	35	2222	2014	0	0.0410079	0.0243491	0.0377429	0.00917195	0.0159207	528.149			164	2222	2014	0	0.0527775	0.00955057	0.0688103	0.0148662	0.0239719	1298.87
	35	2222	2015	0	0.0401122	0.0221464	0.0409822	0.0110272	0.0177497	528.149			164	2222	2015	0	0.0527718	0.00955804	0.0749689	0.0149832	0.0243614	1298.87
	35	2222	2016	0	0.040456	0.0201175	0.046998	0.0136914	0.0205199	528.149			164	2222	2016	0	0.0520963	0.00953936	0.0817524	0.0161992	0.0265452	1298.87
	35	2222	2017	0	0.0437669	0.0182548	0.0501573	0.0168276	0.0235286	528.149			164	2222	2017	0	0.0515871	0.0095898	0.0882829	0.0180441	0.0305252	1298.87
	35	2222	2018	0	0.0439816	0.0164501	0.0516948	0.0206301	0.0264645	528.149			164	2222	2018	0	0.0583659	0.00907229	0.0953476	0.0202029	0.0328322	1298.87
	35	2222	2019	0	0.0447776	0.0146435	0.0506071	0.02583	0.0302033	528.149			164	2222	2019	0	0.0563305	0.0107369	0.111786	0.0192792	0.0373304	1298.87
	35	2222	2020	0	0.0497076	0.0129714	0.0553687	0.0320436	0.0341097	528.149			164	2222	2020	0	0.0587961	0.00962717	0.125323	0.0235492	0.0417998	1298.87
	35	2222	2021	0	0.0512438	0.0115066	0.0624701	0.040092	0.0389368	528.149			164	2222	2021	0	0.0531136	0.0100307	0.139576	0.0247793	0.0463338	1298.87
	196	2222	2010	0	0.0425364	0.17453	0.061869	0.0030731	0.0320353	535.904			126	2222	2010	0	0.0438658	0.0118261	0.0203332	0.00703366	0.00482399	1300
	196	2222	2011	0	0.0455313	0.160699	0.0748521	0.00366113	0.0352869	535.904			126	2222	2011	0	0.0439065	0.0118261	0.0280769	0.00829426	0.00642205	1300
	196	2222	2012	0	0.0427883	0.147847	0.0827082	0.0045228	0.0404057	535.904			126	2222	2012	0	0.0442477	0.0118261	0.033751	0.00989654	0.00851578	1300
	196	2222	2013	0	0.0514224	0.135916	0.0933884	0.00553654	0.0461913	535.904			126	2222	2013	0	0.0331065	0.0118261	0.0322027	0.0117996	0.0110619	1300
	196	2222	2014	0	0.0599857	0.124845	0.0944242	0.00637969	0.0480962	535.904			126	2222	2014	0	0.0358469	0.0118261	0.0442647	0.0133522	0.0131662	1300
	196	2222	2015	0	0.0625795	0.114584	0.0989069	0.00745502	0.0517717	535.904			126	2222	2015	0	0.0348713	0.0118261	0.048808	0.0151983	0.0160376	1300
	196	2222	2016	0	0.06274	0.105079	0.107846	0.00917419	0.0585437	535.904			126	2222	2016	0	0.0396909	0.0118261	0.0540626	0.0172969	0.0187773	1300
	196	2222	2017	0	0.060015	0.0962829	0.11184	0.0105728	0.0665465	535.904			126	2222	2017	0	0.0349381	0.0118261	0.0615684	0.0197162	0.022179	1300
	196	2222	2018	0	0.0558193	0.0877487	0.109027	0.013084	0.0750481	535.904			126	2222	2018	0	0.0349467	0.0118261	0.0690742	0.0214312	0.0245382	1300
	196	2222	2019	0	0.0563761	0.0792126	0.102834	0.0163293	0.0794759	535.904			126	2222	2019	0	0.033671	0.0118261	0.0860492	0.0231184	0.0270004	1300
	196	2222	2020	0	0.0551693	0.0712276	0.103054	0.0199654	0.0881157	535.904			126	2222	2020	0	0.042202	0.0118261	0.0839862	0.0252201	0.0300834	1300
	196	2222	2021	0	0.0571456	0.0641207	0.113583	0.0238856	0.0955862	535.904			126	2222	2021	0	0.0379983	0.0118261	0.102566	0.0272057	0.0330468	1300
	43	2222	2010	0	0.0364427	0.0109499	0.0483041	0.0104768	0.0198853	536.157			165	2222	2010	0	0.0437138	0.000911713	0.0287213	0.0348664	0.0059352	1300.32
	43	2222	2011	0	0.0359351	0.0109499	0.0672967	0.0120538	0.0233327	536.157			165	2222	2011	0	0.0437897	0.0011303	0.0378186	0.0378148	0.00835274	1300.32
	43	2222	2012	0	0.0361014	0.0109499	0.0739958	0.0131975	0.0258164	536.157			165	2222	2012	0	0.0460706	0.00142922	0.0451167	0.0395986	0.011218	1300.32
	43	2222	2013	0	0.0360969	0.0109499	0.0736066	0.0141404	0.0277538	536.157			165	2222	2013	0	0.0431566	0.00185145	0.0413649	0.0394146	0.0142383	1300.32
	43	2222	2014	0	0.0362251	0.0109499	0.0732887	0.0148885	0.029402	536.157			165	2222	2014	0	0.0451665	0.0024605	0.0570014	0.035656	0.0165244	1300.32
	43	2222	2015	0	0.0365653	0.0109499	0.0642779	0.015646	0.0313601	536.157			165	2222	2015	0	0.0454926	0.00336101	0.0628723	0.0316249	0.0197461	1300.32
	43	2222	2016	0	0.0375052	0.0109499	0.0686763	0.0162375	0.0324916	536.157			165	2222	2016	0	0.0467104	0.00473045	0.0690309	0.0274943	0.0237077	1300.32
	43	2222	2017	0	0.0332271	0.0109499	0.0812702	0.0180793	0.0367996	536.157			165	2222	2017	0	0.0486351	0.00688642	0.0741731	0.0230794	0.0290927	1300.32
	43	2222	2018	0	0.0338193	0.0108135	0.0913319	0.0207728	0.0422591	536.157			165	2222	2018	0	0.0528863	0.009814	0.0796873	0.0176875	0.0312508	1300.32
	43	2222	2019	0	0.0334648	0.00980652	0.0906378	0.0251629	0.0470127	536.157			165	2222	2019	0	0.0544045	0.0127397	0.0883651	0.0153885	0.0356337	1300.32
	43	2222	2020	0	0.0367912	0.00956365	0.104821	0.0288392	0.0532416	536.157			165	2222	2020	0	0.0545177	0.0155458	0.0926121	0.0144863	0.0412655	1300.32
	43	2222	2021	0	0.0392944	0.00953189	0.146389	0.0329113	0.0612762	536.157			165	2222	2021	0	0.0573501	0.0186378	0.101705	0.0129999	0.0444834	1300.32
	180	2222	2010	0	0.0303248	0.000300791	0.0763702	0.0883407	0.0142138	538.091			79	2222	2010	0	0.086419	0.0109499	0.13412	0.0346952	0.0699975	1308.63
	180	2222	2011	0	0.0306281	0.00036618	0.0983966	0.0914401	0.0164881	538.091			79	2222	2011	0	0.0928919	0.010864	0.156086	0.0376421	0.0752884	1308.63
	180	2222	2012	0	0.030525	0.000448384	0.113683	0.0985097	0.0202908	538.091			79	2222	2012	0	0.0965108	0.0109499	0.172421	0.0427072	0.0862474	1308.63
	180	2222	2013	0	0.0338738	0.000554875	0.111564	0.0979694	0.0229524	538.091			79	2222	2013	0	0.0982442	0.0106771	0.246185	0.0495227	0.0979677	1308.63
	180	2222	2014	0	0.0352202	0.000694995	0.124144	0.0964189	0.0265838	538.091			79	2222	2014	0	0.104168	0.0106603	0.214337	0.0527795	0.103793	1308.63
	180	2222	2015	0	0.0353386	0.000876216	0.105137	0.0916406	0.0296507	538.091			79	2222	2015	0	0.119063	0.0106827	0.231199	0.0579547	0.113964	1308.63
	180	2222	2016	0	0.0349066	0.00112096	0.0929754	0.0822677	0.0316915	538.091			79	2222	2016	0	0.122527	0.0108004	0.253905	0.0658157	0.130007	1308.63
	180	2222	2017	0	0.0299701	0.00144791	0.114236	0.0733737	0.0343999	538.091			79	2222	2017	0	0.118279	0.0113777	0.282617	0.072403	0.149348	1308.63
	180	2222	2018	0	0.0283846	0.00184585	0.137608	0.0624674	0.0361323	538.091			79	2222	2018	0	0.118274	0.0121923	0.31133	0.067288	0.146983	1308.63
	180	2222	2019	0	0.0306282	0.00224192	0.147907	0.0554069	0.037791	538.091			79	2222	2019	0	0.119394	0.0125192	0.326711	0.0748256	0.166943	1308.63
	180	2222	2020	0	0.031242	0.00264359	0.139757	0.0525139	0.0416745	538.091			79	2222	2020	0	0.123373	0.0123119	0.308437	0.0830487	0.182114	1308.63
	180	2222	2021	0	0.0320796	0.00309385	0.179098	0.0490258	0.0450003	538.091			79	2222	2021	0	0.125642	0.0123119	0.346895	0.0916546	0.200696	1308.63
	22	2016	2010	0	0.0294804	0.00408029	0.0235012	0.00687689	0.00359738	543.056			214	2222	2010	0	0.104238	0.162864	0.187832	0.00462528	0.10367	1321.42
	22	2016	2011	0	0.0305793	0.00408029	0.0328731	0.00797722	0.00479834	543.056			214	2222	2011	0	0.121656	0.162864	0.220854	0.00507318	0.113779	1321.42
	22	2016	2012	0	0.0341456	0.00408029	0.0401734	0.00981365	0.00692065	543.056			214	2222	2012	0	0.130087	0.162864	0.242306	0.0055714	0.124815	1321.42
	22	2016	2013	0	0.0342873	0.00408029	0.038117	0.0116261	0.00894243	543.056			214	2222	2013	0	0.133101	0.162864	0.358257	0.00606509	0.135649	1321.42
	22	2016	2014	0	0.0323811	0.00408029	0.0535912	0.0129622	0.0104136	543.056			214	2222	2014	0	0.133997	0.162864	0.261837	0.00641289	0.14217	1321.42
	22	2016	2015	0	0.0321816	0.00407469	0.0477073	0.0157849	0.0135236	543.056			214	2222	2015	0	0.135275	0.162864	0.271673	0.0068788	0.151588	1321.42
	22	2016	2016	1	0.0344	0.00402611	0.0463406	0.017175	0.0147286	543.056			214	2222	2016	0	0.136163	0.162864	0.29399	0.00763113	0.166849	1321.42
	22	2016	2017	1	0.0331088	0.00362443	0.0448205	0.0204994	0.0164133	543.056			214	2222	2017	0	0.13415	0.162864	0.329682	0.00790408	0.170472	1321.42
	22	2016	2018	1	0.0346764	0.0022606	0.0562402	0.033535	0.0184085	543.056			214	2222	2018	0	0.135773	0.159767	0.365375	0.0085865	0.180489	1321.42
	22	2016	2019	1	0.0349995	0.00214477	0.05922	0.0385448	0.0207249	543.056			214	2222	2019	0	0.137714	0.159767	0.377861	0.00970915	0.202192	1321.42
	22	2016	2020	1	0.0349205	0.00214477	0.0633351	0.0420653	0.0230262	543.056			214	2222	2020	0	0.141133	0.159767	0.34717	0.0104045	0.214398	1321.42
	22	2016	2021	1	0.0347854	0.00214477	0.0767789	0.0455786	0.0253227	543.056			214	2222	2021	0	0.142704	0.159767	0.3938	0.0114171	0.232916	1321.42
	198	2222	2010	0	0.0355478	0.0217858	0.0575074	0.00352907	0.0351341	546.282			16	2015	2010	0	0.224383	0.108045	0.11468	0.0036312	0.141023	1324.76
	198	2222	2011	0	0.0362893	0.0192151	0.0717837	0.00443277	0.0392661	546.282			16	2015	2011	0	0.23837	0.108045	0.141699	0.0040535	0.153496	1324.76
	198	2222	2012	0	0.0372021	0.0168312	0.0830326	0.00568753	0.044515	546.282			16	2015	2012	0	0.259879	0.108045	0.155884	0.00421167	0.154861	1324.76
	198	2222	2013	0	0.0373948	0.0146379	0.088004	0.00683639	0.0466197	546.282			16	2015	2013	0	0.274295	0.108045	0.319826	0.00521613	0.186964	1324.76
	198	2222	2014	0	0.0396718	0.0126351	0.084503	0.00793038	0.0466328	546.282			16	2015	2014	0	0.290021	0.108045	0.176298	0.00577462	0.200608	1324.76
	198	2222	2015	0	0.0369578	0.0108191	0.0808399	0.0107957	0.0557514	546.282			16	2015	2015	1	0.283559	0.10804	0.183968	0.00725487	0.243741	1324.76
	198	2222	2016	0	0.0369706	0.00918813	0.0846739	0.0127843	0.0559595	546.282			16	2015	2016	1	0.305551	0.108141	0.198895	0.00750181	0.24102	1324.76
	198	2222	2017	0	0.0379871	0.00773275	0.0918725	0.0164273	0.0616859	546.282			16	2015	2017	1	0.322472	0.105938	0.221311	0.00834459	0.251522	1324.76
	198	2222	2018	0	0.0386578	0.00629605	0.100924	0.0213334	0.0659749	546.282			16	2015	2018	1	0.361504	0.132951	0.243728	0.00694027	0.249369	1324.76
	198	2222	2019	0	0.0392144	0.00485749	0.0983274	0.0301137	0.0731045	546.282			16	2015	2019	1	0.369039	0.131589	0.297192	0.00744567	0.246548	1324.76
	198	2222	2020	0	0.0403443	0.00368795	0.110156	0.0422573	0.0797432	546.282			16	2015	2020	1	0.37487	0.131589	0.256588	0.00842234	0.268035	1324.76
	198	2222	2021	0	0.0403484	0.00284163	0.139318	0.0542669	0.0807071	546.282			16	2015	2021	1	0.379977	0.131589	0.279356	0.00942845	0.288776	1324.76
	23	2016	2010	0	0.156938	0.418069	0.152751	0.0130788	0.286773	546.351			176	2222	2010	0	0.0805039	0.00318539	0.00925515	0.00880949	0.00396818	1325.63
	23	2016	2011	0	0.159796	0.453127	0.165109	0.0135969	0.318426	546.351			176	2222	2011	0	0.0801154	0.00317979	0.00966385	0.0102657	0.0052981	1325.63
	23	2016	2012	0	0.16536	0.491365	0.177688	0.0139775	0.349918	546.351			176	2222	2012	0	0.0809179	0.00316858	0.0194229	0.012004	0.00709038	1325.63
	23	2016	2013	0	0.171725	0.533089	0.190096	0.0138615	0.371256	546.351			176	2222	2013	0	0.0815971	0.00314989	0.0241845	0.0146565	0.00925578	1325.63
	23	2016	2014	0	0.201295	0.578641	0.204762	0.0138089	0.396481	546.351			176	2222	2014	0	0.0837241	0.00310879	0.0283666	0.016499	0.0110464	1325.63
	23	2016	2015	0	0.201933	0.628398	0.218822	0.0171779	0.532273	546.351			176	2222	2015	0	0.0837194	0.00303219	0.0313226	0.019263	0.0134935	1325.63
	23	2016	2016	1	0.20277	0.682774	0.244124	0.0171729	0.570783	546.351			176	2222	2016	0	0.0850324	0.00288647	0.0354226	0.0232203	0.016209	1325.63
	23	2016	2017	1	0.205041	0.742226	0.26747	0.0164163	0.594896	546.351			176	2222	2017	0	0.0856883	0.00261744	0.0400415	0.0262188	0.0168633	1325.63
	23	2016	2018	1	0.208278	0.804718	0.291726	0.0172462	0.669622	546.351			176	2222	2018	0	0.0957678	0.00153011	0.0429586	0.0397383	0.0164231	1325.63
	23	2016	2019	1	0.213576	0.867207	0.343643	0.0167458	0.690163	546.351			176	2222	2019	0	0.0592369	0.000442779	0.0601001	0.0896632	0.0171021	1325.63
	23	2016	2020	1	0.220939	0.931431	0.34509	0.017184	0.756354	546.351			176	2222	2020	0	0.0803235	0.000156934	0.0732368	0.142165	0.0190754	1325.63
	23	2016	2021	1	0.222998	1	0.386372	0.0169808	0.797708	546.351			176	2222	2021	0	0.0778338	9.34132e-05	0.0815297	0.165474	0.0201792	1325.63
	69	2222	2010	0	0.0362911	0.00590559	0.0237974	0.0111559	0.00464324	547.379			17	2015	2010	0	0.102182	0.160671	0.116029	0.00597139	0.0726633	1333.32
	69	2222	2011	0	0.0361214	0.00590559	0.0313789	0.0124876	0.00574206	547.379			17	2015	2011	0	0.10611	0.160671	0.136256	0.00629375	0.0777549	1333.32
	69	2222	2012	0	0.0360009	0.00590559	0.0364043	0.0147673	0.00775861	547.379			17	2015	2012	0	0.10932	0.160671	0.160404	0.00717492	0.0898887	1333.32
	69	2222	2013	0	0.0365496	0.00590559	0.0362984	0.0165014	0.00923846	547.379			17	2015	2013	0	0.112622	0.160671	0.226641	0.00814969	0.102657	1333.32
	69	2222	2014	0	0.0375472	0.00590559	0.0384803	0.0183247	0.0108423	547.379			17	2015	2014	0	0.115895	0.160671	0.200448	0.00888843	0.11164	1333.32
	69	2222	2015	0	0.0395455	0.00590559	0.0413584	0.02033	0.0126183	547.379			17	2015	2015	1	0.118824	0.160671	0.213708	0.0105952	0.133611	1333.32
	69	2222	2016	0	0.0398352	0.00590559	0.0440831	0.0219485	0.0141346	547.379			17	2015	2016	1	0.121601	0.160671	0.229573	0.0119056	0.149816	1333.32
	69	2222	2017	0	0.0399192	0.00590559	0.0452356	0.0238926	0.0161062	547.379			17	2015	2017	1	0.124097	0.160671	0.255161	0.0130908	0.16124	1333.32
	69	2222	2018	0	0.0399438	0.00590559	0.0453394	0.0253791	0.0175276	547.379			17	2015	2018	1	0.138993	0.160671	0.280751	0.0140432	0.167324	1333.32
	69	2222	2019	0	0.0369743	0.00590559	0.0375461	0.0292053	0.0209676	547.379			17	2015	2019	1	0.153165	0.160671	0.30326	0.0152733	0.177881	1333.32
	69	2222	2020	0	0.0379841	0.00590559	0.0410189	0.0333278	0.0247968	547.379			17	2015	2020	1	0.174847	0.160671	0.272761	0.0165527	0.19018	1333.32
	69	2222	2021	0	0.0391218	0.00590559	0.0546119	0.037057	0.0283418	547.379			17	2015	2021	1	0.18386	0.160671	0.281	0.0180477	0.204613	1333.32
	58	2222	2010	0	0.0418156	0.00390654	0.0335499	0.0104973	0.0110365	547.67			156	2222	2010	0	0.0571043	0.00354597	0.0227227	0.010536	0.00297642	1345.88
	58	2222	2011	0	0.0420621	0.00390841	0.0457914	0.012608	0.0141878	547.67			156	2222	2011	0	0.0558678	0.00354597	0.0293289	0.011992	0.00437396	1345.88
	58	2222	2012	0	0.0404463	0.00390654	0.0556715	0.0142031	0.0165894	547.67			156	2222	2012	0	0.0535142	0.00354597	0.0351069	0.0139036	0.00529789	1345.88
	58	2222	2013	0	0.0396484	0.00390841	0.0581712	0.0166532	0.0202925	547.67			156	2222	2013	0	0.0520859	0.00354597	0.0307215	0.0158331	0.00658468	1345.88
	58	2222	2014	0	0.0431012	0.00390467	0.0617976	0.017358	0.0213304	547.67			156	2222	2014	0	0.0503923	0.00354597	0.0443339	0.0180831	0.00814825	1345.88
	58	2222	2015	0	0.0439751	0.00391401	0.0523024	0.0188677	0.023844	547.67			156	2222	2015	0	0.0541687	0.00354597	0.0477008	0.0194604	0.00907725	1345.88
	58	2222	2016	0	0.0423637	0.0038916	0.038171	0.0209979	0.0269467	547.67			156	2222	2016	0	0.0401568	0.00354597	0.0553082	0.0227817	0.0112706	1345.88
	58	2222	2017	0	0.0432393	0.00394017	0.0384932	0.0226026	0.0302411	547.67			156	2222	2017	0	0.0550845	0.00354597	0.0695758	0.0253129	0.0129853	1345.88
	58	2222	2018	0	0.0343637	0.00365619	0.0433262	0.025512	0.0322948	547.67			156	2222	2018	0	0.0535308	0.0035441	0.0580956	0.0260571	0.0133859	1345.88
	58	2222	2019	0	0.0399573	0.00441845	0.0489593	0.0231412	0.0354306	547.67			156	2222	2019	0	0.0478555	0.00250721	0.0624723	0.0365773	0.0145251	1345.88
	58	2222	2020	0	0.0370987	0.00382247	0.054573	0.0316817	0.0438021	547.67			156	2222	2020	0	0.0499692	0.00250534	0.069258	0.0403598	0.0164777	1345.88
	58	2222	2021	0	0.0412346	0.00408776	0.0607034	0.0333123	0.0500755	547.67			156	2222	2021	0	0.0459508	0.00250534	0.0834434	0.0444149	0.0185825	1345.88
	39	2222	2010	0	0.0342599	0.00411766	0.0557623	0.0327568	0.0119006	551.454			26	2016	2010	0	0.217747	0.48329	0.153034	0.00951879	0.213721	1356.27
	39	2222	2011	0	0.0365924	0.00500135	0.0664922	0.0319808	0.0140112	551.454			26	2016	2011	0	0.218019	0.483348	0.16706	0.0106109	0.237577	1356.27
	39	2222	2012	0	0.0297275	0.00613351	0.0727546	0.031684	0.0168648	551.454			26	2016	2012	0	0.21838	0.483462	0.173143	0.0109192	0.243365	1356.27
	39	2222	2013	0	0.0378278	0.00759637	0.0749408	0.0305621	0.0198378	551.454			26	2016	2013	0	0.219055	0.483686	0.183347	0.0126202	0.281031	1356.27
	39	2222	2014	0	0.0383442	0.00950947	0.0808139	0.0278463	0.0219538	551.454			26	2016	2014	0	0.219684	0.484127	0.199085	0.0134507	0.298747	1356.27
	39	2222	2015	0	0.0386327	0.0120372	0.085448	0.0251329	0.0246852	551.454			26	2016	2015	0	0.220026	0.484994	0.212981	0.0188563	0.420108	1356.27
	39	2222	2016	0	0.0326198	0.0154169	0.0910833	0.0225778	0.0280694	551.454			26	2016	2016	1	0.221086	0.486694	0.240586	0.0186822	0.41562	1356.27
	39	2222	2017	0	0.0396234	0.0199886	0.093157	0.019182	0.0307494	551.454			26	2016	2017	1	0.222108	0.490044	0.262366	0.0189028	0.422028	1356.27
	39	2222	2018	0	0.0398597	0.0255261	0.0935419	0.0167396	0.0339689	551.454			26	2016	2018	1	0.259899	0.506716	0.280418	0.0195915	0.450347	1356.27
	39	2222	2019	0	0.0374497	0.0310618	0.0915979	0.0154476	0.0380705	551.454			26	2016	2019	1	0.264878	0.548048	0.328634	0.0198448	0.491243	1356.27
	39	2222	2020	0	0.0392887	0.0366554	0.0981933	0.0146886	0.0431098	551.454			26	2016	2020	1	0.268315	0.584216	0.325435	0.0219427	0.574927	1356.27
	39	2222	2021	0	0.0403938	0.0429215	0.111808	0.0140072	0.0485572	551.454			26	2016	2021	1	0.271224	0.60362	0.363927	0.0239423	0.643402	1356.27
	34	2222	2010	0	0.0385097	0.018294	0.0450627	0.00940118	0.00859093	553.811			222	2222	2010	0	0.0935817	0.0532717	0.0929884	0.00200222	0.0267409	1420.51
	34	2222	2011	0	0.0412382	0.018294	0.053987	0.01097	0.010537	553.811			222	2222	2011	0	0.0671217	0.0532792	0.08172	0.00271614	0.0208826	1420.51
	34	2222	2012	0	0.0403214	0.018294	0.0591335	0.0128634	0.0129164	553.811			222	2222	2012	0	0.0705447	0.0532923	0.0939312	0.00304559	0.0241112	1420.51
	34	2222	2013	0	0.0466179	0.018294	0.055133	0.0150921	0.0159123	553.811			222	2222	2013	0	0.0708367	0.0533203	0.106454	0.00349072	0.0282131	1420.51
	34	2222	2014	0	0.0468008	0.018294	0.0597671	0.0164282	0.0170222	553.811			222	2222	2014	0	0.0723473	0.0533801	0.12701	0.00367461	0.0299729	1420.51
	34	2222	2015	0	0.0477644	0.0182959	0.0608635	0.018111	0.0188134	553.811			222	2222	2015	0	0.0691798	0.0535108	0.134693	0.00416528	0.0346376	1420.51
	34	2222	2016	0	0.0502588	0.0182922	0.0647882	0.0202117	0.0213915	553.811			222	2222	2016	0	0.0767756	0.0537911	0.147933	0.00470325	0.0395545	1420.51
	34	2222	2017	0	0.0514844	0.0183127	0.0654413	0.0234203	0.0256307	553.811			222	2222	2017	0	0.0718502	0.0543964	0.162514	0.00513717	0.0441503	1420.51
	34	2222	2018	0	0.0501787	0.0164781	0.0670026	0.0271514	0.027081	553.811			222	2222	2018	0	0.0720533	0.0582731	0.179007	0.00554596	0.0515683	1420.51
	34	2222	2019	0	0.0521988	0.0320557	0.0675583	0.0167757	0.0313833	553.811			222	2222	2019	0	0.0736957	0.0693014	0.196456	0.00521556	0.057922	1420.51
	34	2222	2020	0	0.0522253	0.0259595	0.0720496	0.0232747	0.0363643	553.811			222	2222	2020	0	0.0919462	0.0791789	0.211182	0.00516225	0.0661742	1420.51
	34	2222	2021	0	0.0556111	0.0268713	0.0832813	0.0254551	0.0416472	553.811			222	2222	2021	0	0.0973037	0.0842494	0.242671	0.00542971	0.0747515	1420.51
	46	2222	2010	0	0.0352685	0.00748801	0.0235077	0.0100058	0.00668432	557.657			7	2015	2010	0	0.0474232	0.0173039	0.0459449	0.00462178	0.00465473	1442.9
	46	2222	2011	0	0.033544	0.00774209	0.0312015	0.0113497	0.00827111	557.657			7	2015	2011	0	0.0478126	0.0173039	0.0569581	0.00553679	0.00641908	1442.9
	46	2222	2012	0	0.0326808	0.00803728	0.0331369	0.0129714	0.0105131	557.657			7	2015	2012	0	0.0493515	0.0173039	0.0652424	0.00667722	0.00859766	1442.9
	46	2222	2013	0	0.0334248	0.00837543	0.0357599	0.0142855	0.0125654	557.657			7	2015	2013	0	0.0509222	0.0173039	0.069219	0.00784113	0.0113917	1442.9
	46	2222	2014	0	0.0303643	0.00876777	0.0381364	0.0145	0.0134603	557.657			7	2015	2014	0	0.0507759	0.0173039	0.0819795	0.00924503	0.0141886	1442.9
	46	2222	2015	0	0.0298864	0.00922549	0.0367611	0.0149503	0.0153996	557.657			7	2015	2015	1	0.0512825	0.0173039	0.0888841	0.0108009	0.0173127	1442.9
	46	2222	2016	0	0.0292003	0.00976168	0.0384954	0.0155586	0.0165206	557.657			7	2015	2016	1	0.0539907	0.0173001	0.0978257	0.013042	0.0217541	1442.9
	46	2222	2017	0	0.028432	0.0103932	0.0428397	0.0156396	0.0185845	557.657			7	2015	2017	1	0.0533925	0.0173506	0.103221	0.0144619	0.0249144	1442.9
	46	2222	2018	0	0.0279673	0.0110265	0.0495735	0.0168514	0.0217571	557.657			7	2015	2018	1	0.0512033	0.0220324	0.114297	0.011786	0.0255907	1442.9
	46	2222	2019	0	0.0278715	0.0115104	0.0515132	0.0176534	0.0240634	557.657			7	2015	2019	1	0.0519857	0.000371785	0.123667	0.194685	0.0277443	1442.9
	46	2222	2020	0	0.0275473	0.011884	0.062881	0.0196115	0.0282076	557.657			7	2015	2020	1	0.0586382	0.000599713	0.140972	0.186348	0.0311733	1442.9
	46	2222	2021	0	0.0274494	0.0122315	0.0819492	0.0214	0.0321857	557.657			7	2015	2021	1	0.0541306	0.000584767	0.155292	0.207025	0.0349205	1442.9
	32	2016	2010	0	0.0352043	0.000112182	0.003395	0	0	558.499			228	2222	2010	0	0.0575141	0.0134758	0.0537513	0.00450849	0.00860037	1442.91
	32	2016	2011	0	0.0342686	0.000141762	0.0118522	0	0.00245169	558.499			228	2222	2011	0	0.0581644	0.0135487	0.0701056	0.00537907	0.0110691	1442.91
	32	2016	2012	0	0.0343704	0.000179143	0.0158181	0	0.00431232	558.499			228	2222	2012	0	0.0588872	0.0134608	0.0814216	0.00669293	0.0145887	1442.91
	32	2016	2013	0	0.0364393	0.000226381	0.0142201	0	0.00590745	558.499			228	2222	2013	0	0.0600546	0.0135673	0.0754706	0.00798145	0.0181089	1442.91
	32	2016	2014	0	0.0349855	0.000286074	0.0237088	0	0.00724466	558.499			228	2222	2014	0	0.0592323	0.0134384	0.102901	0.00901829	0.0203148	1442.91
	32	2016	2015	0	0.0353711	0.000361508	0.0270129	0	0.00917539	558.499			228	2222	2015	0	0.0672981	0.0135954	0.113676	0.0100101	0.0231114	1442.91
	32	2016	2016	1	0.0343731	0.000456833	0.0311734	0	0.0134504	558.499			228	2222	2016	0	0.068836	0.0134067	0.12544	0.0106694	0.0240842	1442.91
	32	2016	2017	1	0.0346124	0.000577294	0.0362357	0	0.0157827	558.499			228	2222	2017	0	0.0646533	0.0136346	0.14059	0.011004	0.0250552	1442.91
	32	2016	2018	1	0.035457	0.00058103	0.0416049	0	0.0149616	558.499			228	2222	2018	0	0.0678573	0.0132647	0.15574	0.0113564	0.0248195	1442.91
	32	2016	2019	1	0.0366782	0.000883689	0.0445069	0	0.0154846	558.499			228	2222	2019	0	0.0684935	0.013842	0.181725	0.0123338	0.028311	1442.91
	32	2016	2020	1	0.0361343	0.00111671	0.0522397	0	0.0161736	558.499			228	2222	2020	0	0.0685782	0.0132423	0.167477	0.0146248	0.0326495	1442.91
	32	2016	2021	1	0.0355632	0.00141117	0.059313	0	0.0176258	558.499			228	2222	2021	0	0.0723857	0.0137374	0.182439	0.0154537	0.03599	1442.91
	178	2222	2010	0	0.0452342	0.00161792	0.0372023	0.0125106	0.012869	563.693			130	2222	2010	0	0.0638407	0.00153385	0.0236439	0.0112987	0.00394319	1458.55
	178	2222	2011	0	0.0465382	0.000779066	0.0491518	0.027986	0.016001	563.693			130	2222	2011	0	0.0636288	0.00153385	0.0319562	0.0140151	0.0057777	1458.55
	178	2222	2012	0	0.0480071	0.00167023	0.0589303	0.0169964	0.019816	563.693			130	2222	2012	0	0.0655446	0.00153385	0.0375266	0.0164543	0.00746169	1458.55
	178	2222	2013	0	0.0491155	0.000754779	0.0694893	0.0380613	0.0226248	563.693			130	2222	2013	0	0.065934	0.00153385	0.0347695	0.0191454	0.00935949	1458.55
	178	2222	2014	0	0.048915	0.00172815	0.0718961	0.0193613	0.024444	563.693			130	2222	2014	0	0.0671095	0.00153385	0.0470261	0.0220639	0.0113758	1458.55
	178	2222	2015	0	0.0492099	0.000728623	0.0715199	0.0452491	0.027422	563.693			130	2222	2015	0	0.0648539	0.00153385	0.0521597	0.0258739	0.0143049	1458.55
	178	2222	2016	0	0.0494018	0.00179353	0.068114	0.0210831	0.0281432	563.693			130	2222	2016	0	0.0736653	0.00153385	0.0583767	0.0326671	0.0191162	1458.55
	178	2222	2017	0	0.0486489	0.000700599	0.0781952	0.051782	0.0310937	563.693			130	2222	2017	0	0.0657748	0.00153385	0.0645828	0.038016	0.0231121	1458.55
	178	2222	2018	0	0.0439392	0.00170012	0.0751679	0.0259652	0.0355225	563.693			130	2222	2018	0	0.0661199	0.00161605	0.0700948	0.0391534	0.0251986	1458.55
	178	2222	2019	0	0.0495219	0.000825773	0.0853939	0.0516571	0.0379317	563.693			130	2222	2019	0	0.0608559	0.00274448	0.0658738	0.0251692	0.0258922	1458.55
	178	2222	2020	0	0.0475736	0.00153385	0.103184	0.0332831	0.0429978	563.693			130	2222	2020	0	0.0844481	0.00304714	0.0679086	0.0247539	0.028433	1458.55
	178	2222	2021	0	0.0509209	0.000846324	0.122834	0.0612733	0.0474478	563.693			130	2222	2021	0	0.0657226	0.0030789	0.0714225	0.0254172	0.0297259	1458.55
	24	2016	2010	0	0.0902146	0.310429	0.146374	0.00468276	0.0944473	567.336			127	2222	2010	0	0.0385321	0.0123305	0.0175524	0.00620346	0.00316504	1473.21
	24	2016	2011	0	0.0974364	0.310429	0.172797	0.00479916	0.0957378	567.336			127	2222	2011	0	0.0397558	0.0127266	0.0250927	0.0073223	0.00475897	1473.21
	24	2016	2012	0	0.0992269	0.310427	0.19001	0.00558404	0.112499	567.336			127	2222	2012	0	0.038453	0.0123249	0.0300922	0.00925401	0.00683634	1473.21
	24	2016	2013	0	0.101053	0.31042	0.203923	0.00643772	0.128936	567.336			127	2222	2013	0	0.0389155	0.0127322	0.0269502	0.0107818	0.00906163	1473.21
	24	2016	2014	0	0.107287	0.310401	0.216084	0.0067994	0.134674	567.336			127	2222	2014	0	0.0427892	0.0123212	0.038543	0.0128938	0.0114093	1473.21
	24	2016	2015	0	0.117742	0.310336	0.221985	0.00770483	0.151613	567.336			127	2222	2015	0	0.0412982	0.0127378	0.0431576	0.0145774	0.0139609	1473.21
	24	2016	2016	1	0.131716	0.310128	0.237323	0.00824745	0.159777	567.336			127	2222	2016	0	0.041618	0.0123156	0.0477224	0.0173296	0.0167201	1473.21
	24	2016	2017	1	0.138984	0.309456	0.246373	0.00846554	0.162802	567.336			127	2222	2017	0	0.0393158	0.0127434	0.0528603	0.0190803	0.0197942	1473.21
	24	2016	2018	1	0.144111	0.300198	0.249558	0.00877138	0.158752	567.336			127	2222	2018	0	0.0379452	0.0122838	0.0579961	0.0215457	0.0220059	1473.21
	24	2016	2019	1	0.147753	0.268821	0.183951	0.010044	0.159127	567.336			127	2222	2019	0	0.037956	0.0127995	0.0678589	0.0225401	0.0243783	1473.21
	24	2016	2020	1	0.150513	0.253105	0.208263	0.0114727	0.168158	567.336			127	2222	2020	0	0.0490423	0.0122614	0.0659105	0.0259808	0.0277758	1473.21
	24	2016	2021	1	0.16126	0.24858	0.234467	0.0122659	0.173386	567.336			127	2222	2021	0	0.0413217	0.012792	0.0827039	0.0273731	0.0311125	1473.21
	44	2222	2010	0	0.0394694	0.0108976	0.0584567	0.0103901	0.0317081	569.417			253	2222	2010	0	0.0709829	0.00603263	0.0705792	0.00364788	0.00950019	1474.24
	44	2222	2011	0	0.0396742	0.0112077	0.0733082	0.0114338	0.0362044	569.417			253	2222	2011	0	0.0728271	0.0057692	0.0896366	0.00440252	0.0115441	1474.24
	44	2222	2012	0	0.0395116	0.0115365	0.0842327	0.0128336	0.0423312	569.417			253	2222	2012	0	0.0745269	0.00606439	0.103554	0.00491184	0.0142798	1474.24
	44	2222	2013	0	0.0404095	0.011884	0.0904216	0.0125982	0.0425801	569.417			253	2222	2013	0	0.0751936	0.00573557	0.112563	0.00593492	0.0169215	1474.24
	44	2222	2014	0	0.0405397	0.0122539	0.0857161	0.0126267	0.0441911	569.417			253	2222	2014	0	0.0751787	0.00610362	0.128766	0.00630974	0.0195968	1474.24
	44	2222	2015	0	0.0407921	0.0126482	0.0858264	0.012056	0.0433241	569.417			253	2222	2015	0	0.0773056	0.00569447	0.137567	0.00765701	0.0228204	1474.24
	44	2222	2016	0	0.0423498	0.0130666	0.0864254	0.0127213	0.0474496	569.417			253	2222	2016	0	0.0796171	0.0061522	0.150675	0.00810435	0.026463	1474.24
	44	2222	2017	0	0.0362693	0.0135132	0.0955422	0.013032	0.0502385	569.417			253	2222	2017	0	0.0744327	0.00564403	0.170498	0.0099399	0.0304377	1474.24
	44	2222	2018	0	0.0346971	0.0139784	0.113559	0.0141757	0.0570275	569.417			253	2222	2018	0	0.0749838	0.0063465	0.190321	0.00982152	0.0341628	1474.24
	44	2222	2019	0	0.0355194	0.0144417	0.113332	0.0155908	0.0650387	569.417			253	2222	2019	0	0.0667571	0.00539181	0.219213	0.0122178	0.036235	1474.24
	44	2222	2020	0	0.035896	0.014905	0.129014	0.0159189	0.068715	569.417			253	2222	2020	0	0.0707243	0.00640815	0.191768	0.012024	0.0428586	1474.24
	44	2222	2021	0	0.0429361	0.0153702	0.177234	0.0165935	0.0741331	569.417			253	2222	2021	0	0.0680398	0.00548896	0.222003	0.0152958	0.047374	1474.24
	6	2015	2010	0	0.060377	0.00589998	0.0502265	0.00407794	0.00592771	572.995			133	2222	2010	0	0.0291637	0.000321342	0.0196067	0.0469953	0.00335191	1475.54
	6	2015	2011	0	0.0645889	0.00589998	0.0572155	0.00436163	0.00651899	572.995			133	2222	2011	0	0.0294529	0.000448384	0.0270562	0.0512392	0.00488709	1475.54
	6	2015	2012	0	0.066525	0.00589998	0.0630388	0.00523723	0.0088022	572.995			133	2222	2012	0	0.0292378	0.000644551	0.0339803	0.0539483	0.00672872	1475.54
	6	2015	2013	0	0.0671024	0.00589998	0.0695715	0.00607987	0.0106905	572.995			133	2222	2013	0	0.0307905	0.000954683	0.0354594	0.0521719	0.00846568	1475.54
	6	2015	2014	0	0.0671719	0.00589998	0.0805415	0.00681557	0.0124284	572.995			133	2222	2014	0	0.0376036	0.00146846	0.0412244	0.0450814	0.0095326	1475.54
	6	2015	2015	1	0.0686707	0.00589998	0.0853593	0.00765423	0.0143114	572.995			133	2222	2015	0	0.0373824	0.0023428	0.0448832	0.0395769	0.0123793	1475.54
	6	2015	2016	1	0.068497	0.00589998	0.0921969	0.00847296	0.0161742	572.995			133	2222	2016	0	0.0284269	0.00389533	0.0501919	0.0319514	0.01536	1475.54
	6	2015	2017	1	0.0692983	0.00589998	0.0991772	0.00915951	0.0178471	572.995			133	2222	2017	0	0.0601991	0.00677807	0.0498697	0.0222288	0.017525	1475.54
	6	2015	2018	1	0.0694283	0.00567018	0.103275	0.00990948	0.0186533	572.995			133	2222	2018	0	0.0507467	0.0114786	0.054374	0.0142379	0.0180797	1475.54
	6	2015	2019	1	0.0696565	0.00850434	0.119729	0.00764656	0.0218159	572.995			133	2222	2019	0	0.0505328	0.0169695	0.0587075	0.0103713	0.0191959	1475.54
	6	2015	2020	1	0.0725578	0.00785419	0.124192	0.00930045	0.0251457	572.995			133	2222	2020	0	0.0637819	0.0230749	0.0671669	0.00846049	0.0215219	1475.54
	6	2015	2021	1	0.0796833	0.00791771	0.135149	0.0109838	0.0307781	572.995			133	2222	2021	0	0.0610914	0.0306003	0.0745235	0.00690331	0.0235044	1475.54
	245	2222	2010	0	0.0479029	0.0332047	0.0343652	0.00295354	0.00671624	576.781			85	2222	2010	0	0.0685559	0.0115664	0.0865379	0.0132778	0.0365368	1488.53
	245	2222	2011	0	0.0489471	0.0342771	0.0451816	0.00335344	0.00844886	576.781			85	2222	2011	0	0.0671488	0.0137803	0.102008	0.013057	0.0430644	1488.53
	245	2222	2012	0	0.0495969	0.0353999	0.0503714	0.00358026	0.00965946	576.781			85	2222	2012	0	0.0717418	0.0165173	0.112545	0.0116393	0.0459755	1488.53
	245	2222	2013	0	0.0482996	0.0365713	0.0496362	0.00405907	0.0118575	576.781			85	2222	2013	0	0.0696111	0.0199232	0.137355	0.0111923	0.0535151	1488.53
	245	2222	2014	0	0.0494106	0.0377987	0.0614019	0.00431684	0.0133075	576.781			85	2222	2014	0	0.0748662	0.0241922	0.133233	0.00989512	0.0572162	1488.53
	245	2222	2015	0	0.0490232	0.0390804	0.062788	0.00464874	0.015095	576.781			85	2222	2015	0	0.072936	0.0295746	0.141833	0.00894498	0.0634748	1488.53
	245	2222	2016	0	0.0457409	0.0404236	0.0702808	0.00495064	0.0167836	576.781			85	2222	2016	0	0.0772131	0.0364106	0.155275	0.00834936	0.0729959	1488.53
	245	2222	2017	0	0.0484406	0.0418286	0.0771075	0.00523337	0.0187208	576.781			85	2222	2017	0	0.0696653	0.0451522	0.167908	0.00769419	0.0834981	1488.53
	245	2222	2018	0	0.0481856	0.0432728	0.0830283	0.00559218	0.0208006	576.781			85	2222	2018	0	0.0749192	0.0553473	0.183806	0.00716378	0.0953543	1488.53
	245	2222	2019	0	0.0493062	0.0447151	0.0972505	0.00601129	0.0232463	576.781			85	2222	2019	0	0.0752563	0.0655425	0.21038	0.00692953	0.109295	1488.53
	245	2222	2020	0	0.0500978	0.0461536	0.0928218	0.00684007	0.0279599	576.781			85	2222	2020	0	0.0773113	0.075973	0.195212	0.00678738	0.124322	1488.53
	245	2222	2021	0	0.0529907	0.0476015	0.101037	0.00741551	0.0316566	576.781			85	2222	2021	0	0.0762804	0.0876198	0.221064	0.00676151	0.143097	1488.53
	279	2222	2010	0	0.035054	0.0158616	0.0208587	0.00523374	0.00605522	586.824			229	2222	2010	0	0.0715478	0.0443545	0.0848944	0.00636277	0.0237578	1492.87
	279	2222	2011	0	0.0354468	0.0158616	0.0305334	0.00592872	0.00736111	586.824			229	2222	2011	0	0.0708609	0.0452195	0.101506	0.00720271	0.0278958	1492.87
	279	2222	2012	0	0.0362115	0.0158616	0.0354918	0.00706053	0.00961061	586.824			229	2222	2012	0	0.0715497	0.0463199	0.112418	0.00839595	0.03395	1492.87
	279	2222	2013	0	0.036811	0.0158616	0.0397085	0.00797146	0.0113044	586.824			229	2222	2013	0	0.0716214	0.0477286	0.148807	0.00977508	0.040928	1492.87
	279	2222	2014	0	0.0381531	0.0158616	0.0462131	0.00872402	0.0130359	586.824			229	2222	2014	0	0.0717698	0.0495389	0.136124	0.0100661	0.0431682	1492.87
	279	2222	2015	0	0.0396681	0.0158616	0.0478933	0.00963458	0.0150156	586.824			229	2222	2015	0	0.0714159	0.0518892	0.145135	0.0105751	0.0474475	1492.87
	279	2222	2016	0	0.0400548	0.0158634	0.0485225	0.0108088	0.0173828	586.824			229	2222	2016	0	0.0708268	0.0549718	0.156732	0.0104457	0.049234	1492.87
	279	2222	2017	0	0.0401406	0.0157028	0.0549103	0.0118899	0.0193802	586.824			229	2222	2017	0	0.0640715	0.0590633	0.178173	0.00993699	0.0494626	1492.87
	279	2222	2018	0	0.0396992	0.0254495	0.0599098	0.00815561	0.0218695	586.824			229	2222	2018	0	0.0653513	0.066826	0.199613	0.00891907	0.0492327	1492.87
	279	2222	2019	0	0.0397362	0.0253206	0.0630929	0.00871511	0.0236882	586.824			229	2222	2019	0	0.0664042	0.0813629	0.235191	0.00818692	0.0548627	1492.87
	279	2222	2020	0	0.0404206	0.0253206	0.0733125	0.00969159	0.0269826	586.824			229	2222	2020	0	0.0636267	0.0995729	0.238869	0.00764414	0.0626802	1492.87
	279	2222	2021	0	0.0404518	0.0253206	0.0853745	0.0107225	0.030484	586.824			229	2222	2021	0	0.0643461	0.11712	0.265677	0.00721577	0.0694525	1492.87
	56	2222	2010	0	0.0358075	0.0100942	0.0518116	0.00840065	0.0148958	589.684			259	2222	2010	0	0.0490658	0.020054	0.0493161	0.00329547	0.00372302	1492.94
	56	2222	2011	0	0.0355668	0.0100942	0.0659105	0.00935	0.0170877	589.684			259	2222	2011	0	0.0493133	0.0204575	0.0634129	0.00389788	0.00534712	1492.94
	56	2222	2012	0	0.0374352	0.0100942	0.0750316	0.0107027	0.0202372	589.684			259	2222	2012	0	0.0490538	0.0209451	0.0749581	0.00456174	0.00720553	1492.94
	56	2222	2013	0	0.0422875	0.0100942	0.0835732	0.0125312	0.0246374	589.684			259	2222	2013	0	0.0500176	0.0215336	0.0825763	0.00514021	0.00933673	1492.94
	56	2222	2014	0	0.0412999	0.0100942	0.0842479	0.0142691	0.0287359	589.684			259	2222	2014	0	0.0497061	0.0222473	0.0920282	0.00559672	0.0109514	1492.94
	56	2222	2015	0	0.0433065	0.0100942	0.0819622	0.0171844	0.0358633	589.684			259	2222	2015	0	0.0486583	0.0231198	0.0997416	0.00635522	0.0136639	1492.94
	56	2222	2016	0	0.0451093	0.0100942	0.0613868	0.0219657	0.0471762	589.684			259	2222	2016	0	0.0482167	0.0241903	0.1071	0.00762095	0.0179868	1492.94
	56	2222	2017	0	0.0420312	0.0100942	0.0647645	0.0264623	0.0589434	589.684			259	2222	2017	0	0.05167	0.0255149	0.106735	0.00864823	0.0225323	1492.94
	56	2222	2018	0	0.0414878	0.0109891	0.0733212	0.0303339	0.0745855	589.684			259	2222	2018	0	0.0448458	0.0276858	0.11647	0.00837163	0.0237084	1492.94
	56	2222	2019	0	0.0424952	0.000553006	0.0651472	0.291879	0.0685596	589.684			259	2222	2019	0	0.0465147	0.0312841	0.12986	0.00753723	0.0240267	1492.94
	56	2222	2020	0	0.0419071	0.000655761	0.0735828	0.292857	0.0760224	589.684			259	2222	2020	0	0.0542325	0.0355437	0.159076	0.00739875	0.027404	1492.94
	56	2222	2021	0	0.0451243	0.000652024	0.0811015	0.302529	0.0788144	589.684			259	2222	2021	0	0.0518804	0.0396147	0.177241	0.00723179	0.03039	1492.94
	246	2222	2010	0	0.0545996	0.032633	0.0658738	0.00199106	0.00753868	590.9			224	2222	2010	0	0.121522	0.0400425	0.127998	0.000896648	0.0279602	1502.31
	246	2222	2011	0	0.0549469	0.0320071	0.0767767	0.00241263	0.00973343	590.9			224	2222	2011	0	0.132852	0.0366404	0.160884	0.00116056	0.0338536	1502.31
	246	2222	2012	0	0.0559388	0.0328366	0.0837397	0.0026772	0.0118073	590.9			224	2222	2012	0	0.12254	0.0334214	0.171945	0.00149479	0.0405705	1502.31
	246	2222	2013	0	0.0565939	0.0317456	0.0888581	0.00314669	0.0140147	590.9			224	2222	2013	0	0.13395	0.0303836	0.187415	0.00185309	0.0463127	1502.31
	246	2222	2014	0	0.057823	0.0331953	0.101887	0.00330679	0.0157268	590.9			224	2222	2014	0	0.141151	0.027527	0.198703	0.00216656	0.0496366	1502.31
	246	2222	2015	0	0.0602214	0.0312934	0.106577	0.00400072	0.0184675	590.9			224	2222	2015	0	0.144537	0.0248498	0.112625	0.00287275	0.0603301	1502.31
	246	2222	2016	0	0.0618958	0.0338305	0.116509	0.0041828	0.0212563	590.9			224	2222	2016	0	0.0824491	0.0223501	0.118189	0.00476695	0.0376308	1502.31
	246	2222	2017	0	0.062713	0.0305181	0.127299	0.00504919	0.023828	590.9			224	2222	2017	0	0.0775581	0.0200259	0.139759	0.00604494	0.0434446	1502.31
	246	2222	2018	0	0.0631816	0.0338231	0.131959	0.00470546	0.0245409	590.9			224	2222	2018	0	0.0744036	0.0176551	0.151845	0.00714728	0.0455806	1502.31
	246	2222	2019	0	0.0639067	0.0318334	0.154663	0.0055424	0.0277315	590.9			224	2222	2019	0	0.071617	0.0151647	0.115521	0.00822103	0.0451234	1502.31
	246	2222	2020	0	0.0646372	0.0328329	0.119106	0.00609844	0.032099	590.9			224	2222	2020	0	0.0813984	0.0129097	0.152329	0.0109882	0.0524881	1502.31
	246	2222	2021	0	0.0686282	0.0320744	0.119666	0.0066806	0.0347352	590.9			224	2222	2021	0	0.080079	0.0110527	0.181228	0.0136846	0.0568573	1502.31
	62	2222	2010	0	0.0344454	0.00496585	0.032432	0.0132336	0.0127149	597.142			258	2222	2010	0	0.0413238	0.0175692	0.032685	0.00604816	0.00522434	1502.67
	62	2222	2011	0	0.035518	0.00496585	0.0421347	0.0151091	0.015179	597.142			258	2222	2011	0	0.0417303	0.0175692	0.0409281	0.00709876	0.0068429	1502.67
	62	2222	2012	0	0.0396261	0.00496585	0.048449	0.0171821	0.0179689	597.142			258	2222	2012	0	0.0423015	0.0175692	0.0474738	0.00830589	0.00871196	1502.67
	62	2222	2013	0	0.0393489	0.00496585	0.0483906	0.01947	0.0209652	597.142			258	2222	2013	0	0.0428733	0.0175692	0.0482155	0.00975803	0.0112765	1502.67
	62	2222	2014	0	0.039874	0.00496398	0.0491237	0.021049	0.0229478	597.142			258	2222	2014	0	0.0440362	0.0175692	0.0597476	0.011124	0.0133637	1502.67
	62	2222	2015	0	0.0426554	0.00496211	0.0494589	0.0227286	0.0251829	597.142			258	2222	2015	0	0.0445472	0.0175692	0.0653786	0.0128321	0.0159178	1502.67
	62	2222	2016	0	0.0432157	0.00494156	0.0433414	0.025495	0.0286783	597.142			258	2222	2016	0	0.0458456	0.0175692	0.0729081	0.0150923	0.0195166	1502.67
	62	2222	2017	0	0.0494141	0.00474539	0.0494199	0.0283384	0.0313993	597.142			258	2222	2017	0	0.0464344	0.0175692	0.0757214	0.0165261	0.0217653	1502.67
	62	2222	2018	0	0.0420295	0.00391962	0.0577539	0.0392342	0.0375328	597.142			258	2222	2018	0	0.0435825	0.0214533	0.0797046	0.0141664	0.0225697	1502.67
	62	2222	2019	0	0.0404169	0.00384115	0.0572998	0.0465811	0.0445161	597.142			258	2222	2019	0	0.0446593	0.0214533	0.0888214	0.0150354	0.0243632	1502.67
	62	2222	2020	0	0.0397215	0.00384115	0.056677	0.0478806	0.0462886	597.142			258	2222	2020	0	0.0466764	0.0214533	0.102166	0.0164315	0.027264	1502.67
	62	2222	2021	0	0.0444826	0.00384115	0.0638325	0.0510464	0.0500854	597.142			258	2222	2021	0	0.0480104	0.0214533	0.113754	0.0180304	0.0306011	1502.67
	13	2015	2010	0	0.0372477	0.00421854	0.0371352	0.0195085	0.00849892	599.364			15	2015	2010	0	0.0673321	0.0329992	0.101286	0.00946104	0.0575956	1503.18
	13	2015	2011	0	0.0375152	0.00473045	0.0485398	0.0207057	0.0105187	599.364			15	2015	2011	0	0.0691609	0.0356091	0.116667	0.0101907	0.06726	1503.18
	13	2015	2012	0	0.0388482	0.00531148	0.057689	0.0221011	0.0130943	599.364			15	2015	2012	0	0.0720953	0.0389907	0.126285	0.00995761	0.0718515	1503.18
	13	2015	2013	0	0.0392685	0.00597097	0.0640076	0.0230458	0.0155906	599.364			15	2015	2013	0	0.0726256	0.043439	0.185252	0.0101979	0.0821195	1503.18
	13	2015	2014	0	0.03997	0.00672389	0.0792894	0.0225976	0.0175606	599.364			15	2015	2014	0	0.0757252	0.0494025	0.147378	0.00976324	0.0890555	1503.18
	13	2015	2015	1	0.0425414	0.00758329	0.0824357	0.0232898	0.0207295	599.364			15	2015	2015	1	0.0757065	0.0575818	0.154712	0.00878957	0.0931051	1503.18
	13	2015	2016	1	0.038172	0.00856413	0.0923613	0.0233423	0.0235627	599.364			15	2015	2016	1	0.076005	0.069109	0.170105	0.00842261	0.106745	1503.18
	13	2015	2017	1	0.0374203	0.00968695	0.101939	0.0235592	0.0309488	599.364			15	2015	2017	1	0.0772041	0.0858841	0.192901	0.00752104	0.117346	1503.18
	13	2015	2018	1	0.0326266	0.0109013	0.106097	0.0236175	0.0357567	599.364			15	2015	2018	1	0.0747238	0.105813	0.213115	0.00674517	0.128451	1503.18
	13	2015	2019	1	0.0398432	0.0121157	0.0973824	0.0233236	0.0395368	599.364			15	2015	2019	1	0.0825361	0.121422	0.232345	0.00676373	0.146685	1503.18
	13	2015	2020	1	0.0341254	0.0133693	0.107872	0.024149	0.0456522	599.364			15	2015	2020	1	0.0848313	0.132563	0.210267	0.00697645	0.163824	1503.18
	13	2015	2021	1	0.039664	0.0147331	0.120442	0.0250418	0.0526671	599.364			15	2015	2021	1	0.0858117	0.142704	0.24007	0.00723158	0.181246	1503.18
	117	2222	2010	0	0.0413428	0.00967948	0.0356432	0.00499698	0.00401341	604.385			146	2222	2010	0	0.0570517	0.0129134	0.035375	0.00429753	0.0102353	1504.8
	117	2222	2011	0	0.0419542	0.010864	0.0427337	0.00518373	0.00517985	604.385			146	2222	2011	0	0.0568453	0.0120279	0.040794	0.00512144	0.0117823	1504.8
	117	2222	2012	0	0.0419687	0.00952068	0.0483301	0.00719569	0.00725777	604.385			146	2222	2012	0	0.0579041	0.0111965	0.0452984	0.00629118	0.0140338	1504.8
	117	2222	2013	0	0.0443477	0.0110713	0.0471537	0.00726523	0.00927457	604.385			146	2222	2013	0	0.056384	0.0104193	0.0517294	0.00741632	0.0157186	1504.8
	117	2222	2014	0	0.0459891	0.00931704	0.0639881	0.0092846	0.0102606	604.385			146	2222	2014	0	0.0691886	0.00969069	0.0562186	0.00873236	0.0175893	1504.8
	117	2222	2015	0	0.0467931	0.0113497	0.0681984	0.00849943	0.011567	604.385			146	2222	2015	0	0.0684895	0.00900877	0.0619533	0.0100205	0.0188218	1504.8
	117	2222	2016	0	0.0481474	0.00905548	0.0751549	0.0120228	0.0137764	604.385			146	2222	2016	0	0.0718589	0.00836983	0.0684449	0.0120099	0.0214648	1504.8
	117	2222	2017	0	0.049474	0.0117234	0.0828942	0.0106956	0.0161971	604.385			146	2222	2017	0	0.0694659	0.00777385	0.0712236	0.0134364	0.0224144	1504.8
	117	2222	2018	0	0.0500115	0.00917318	0.087232	0.0149606	0.0184091	604.385			146	2222	2018	0	0.0698074	0.00719469	0.0755009	0.0157444	0.0248314	1504.8
	117	2222	2019	0	0.0492107	0.0108752	0.0832661	0.0142402	0.0210738	604.385			146	2222	2019	0	0.0735655	0.00661366	0.0764631	0.0184098	0.0272102	1504.8
	117	2222	2020	0	0.049478	0.00965893	0.083478	0.017425	0.0235041	604.385			146	2222	2020	0	0.0856721	0.00606252	0.0806604	0.0218519	0.0302846	1504.8
	117	2222	2021	0	0.0513495	0.0107145	0.0904475	0.0172931	0.0260585	604.385			146	2222	2021	0	0.0849192	0.00556182	0.09325	0.025314	0.032788	1504.8
	76	2222	2010	0	0.078808	2.61557e-05	0.0209538	0.0965354	0.00850983	605.423			88	2222	2010	0	0.080447	0.00888547	0.132507	0.0111759	0.0652854	1512.5
	76	2222	2011	0	0.0788818	2.61557e-05	0.0276768	0.111816	0.0105622	605.423			88	2222	2011	0	0.0815709	0.00888547	0.161016	0.0128538	0.0755723	1512.5
	76	2222	2012	0	0.0802576	2.61557e-05	0.029383	0.127188	0.012642	605.423			88	2222	2012	0	0.0813172	0.00888547	0.17857	0.0131967	0.0775419	1512.5
	76	2222	2013	0	0.0807046	2.61557e-05	0.037518	0.139922	0.0143662	605.423			88	2222	2013	0	0.0844292	0.00888547	0.196045	0.0143708	0.0847484	1512.5
	76	2222	2014	0	0.0811998	2.61557e-05	0.0420093	0.153273	0.0161727	605.423			88	2222	2014	0	0.0861437	0.00888547	0.180437	0.0156649	0.092587	1512.5
	76	2222	2015	0	0.0846241	2.61557e-05	0.0459968	0.175852	0.0192406	605.423			88	2222	2015	0	0.0865363	0.00888734	0.194205	0.0165568	0.098279	1512.5
	76	2222	2016	0	0.0715139	2.61557e-05	0.0488382	0.19103	0.0213479	605.423			88	2222	2016	0	0.0909215	0.00888173	0.220911	0.0176789	0.105574	1512.5
	76	2222	2017	0	0.0724608	2.61557e-05	0.0539134	0.203655	0.0230813	605.423			88	2222	2017	0	0.0929723	0.00890415	0.215329	0.0189604	0.113843	1512.5
	76	2222	2018	0	0.0731656	2.61557e-05	0.0568457	0.221955	0.0255874	605.423			88	2222	2018	0	0.0928596	0.00788408	0.231781	0.0218331	0.116472	1512.5
	76	2222	2019	0	0.0735575	2.61557e-05	0.0674113	0.247164	0.0290185	605.423			88	2222	2019	0	0.0994354	0.0145799	0.24106	0.0133369	0.130743	1512.5
	76	2222	2020	0	0.0743172	2.61557e-05	0.0732628	0.291285	0.0350379	605.423			88	2222	2020	0	0.102493	0.0114356	0.269926	0.0189166	0.147229	1512.5
	76	2222	2021	0	0.0751785	2.61557e-05	0.097097	0.336787	0.0412586	605.423			88	2222	2021	0	0.108464	0.0120279	0.305565	0.0197092	0.162497	1512.5
	281	2222	2010	0	0.0314938	0.00720963	0.007469	0.0052005	0.00298729	607.356			260	2222	2010	0	0.0538111	0.0100027	0.0249435	0.00494431	0.0030609	1514.97
	281	2222	2011	0	0.0334155	0.00720403	0.0121679	0.00608277	0.00418464	607.356			260	2222	2011	0	0.0525594	0.0100046	0.0328515	0.00591775	0.00450492	1514.97
	281	2222	2012	0	0.0338783	0.00719469	0.0157619	0.00735382	0.00582614	607.356			260	2222	2012	0	0.0519412	0.0100064	0.0395031	0.00709934	0.00623338	1514.97
	281	2222	2013	0	0.0343223	0.00717601	0.0145206	0.00889791	0.00788994	607.356			260	2222	2013	0	0.0506295	0.0100176	0.039129	0.00829744	0.00809828	1514.97
	281	2222	2014	0	0.0327268	0.00714051	0.0228092	0.0101677	0.0100642	607.356			260	2222	2014	0	0.0502981	0.0100606	0.0503671	0.00934893	0.00966046	1514.97
	281	2222	2015	0	0.0356651	0.00707886	0.0247359	0.0117837	0.0121308	607.356			260	2222	2015	0	0.0512651	0.0102138	0.0550811	0.0108515	0.0122366	1514.97
	281	2222	2016	0	0.0341744	0.00696676	0.0270216	0.0133729	0.0139233	607.356			260	2222	2016	0	0.0521407	0.0108004	0.0615598	0.0125363	0.0157263	1514.97
	281	2222	2017	0	0.0349392	0.00676686	0.0274087	0.0147099	0.0152343	607.356			260	2222	2017	0	0.0522959	0.0132497	0.0674459	0.011474	0.0181016	1514.97
	281	2222	2018	0	0.033707	0.00607373	0.0306523	0.0174889	0.0167291	607.356			260	2222	2018	0	0.0492019	0.0200185	0.0748911	0.00816723	0.0193327	1514.97
	281	2222	2019	0	0.0348012	0.00474352	0.0292251	0.0241324	0.0190334	607.356			260	2222	2019	0	0.0539177	0.0221856	0.0762772	0.00786281	0.0210774	1514.97
	281	2222	2020	0	0.0346392	0.00387104	0.0366465	0.0312893	0.0211152	607.356			260	2222	2020	0	0.0595364	0.0222959	0.0918596	0.00877262	0.0244642	1514.97
	281	2222	2021	0	0.0357987	0.00346376	0.0431943	0.0372823	0.0232965	607.356			260	2222	2021	0	0.0565193	0.0223258	0.102267	0.00975348	0.0280757	1514.97
	188	2222	2010	0	0.0221106	0.00178419	0.0112446	0.0130541	0.00384704	608.565			129	2222	2010	0	0.0370283	0.011516	0.0111667	0.00646405	0.00257951	1517.09
	188	2222	2011	0	0.0225963	0.00111909	0.017334	0.0226033	0.00557474	608.565			129	2222	2011	0	0.0379642	0.011516	0.016203	0.0076061	0.0037927	1517.09
	188	2222	2012	0	0.0249925	0.00208125	0.0222794	0.0166357	0.00745683	608.565			129	2222	2012	0	0.0370401	0.0115179	0.0196823	0.0089718	0.00523699	1517.09
	188	2222	2013	0	0.0295527	0.000911713	0.0203224	0.0389008	0.0105596	608.565			129	2222	2013	0	0.0394449	0.011516	0.0187741	0.0102623	0.00654678	1517.09
	188	2222	2014	0	0.0340993	0.00273327	0.0248073	0.0174473	0.011295	608.565			129	2222	2014	0	0.0394764	0.0115197	0.0263685	0.011791	0.00804539	1517.09
	188	2222	2015	0	0.0379208	0.00063521	0.0285137	0.0581259	0.0133171	608.565			129	2222	2015	0	0.0417703	0.0115085	0.0299538	0.0139872	0.0103262	1517.09
	188	2222	2016	0	0.0386613	0.00442779	0.0263426	0.0133986	0.014087	608.565			129	2222	2016	0	0.0409254	0.0115365	0.0339132	0.016572	0.0129372	1517.09
	188	2222	2017	0	0.0335347	0.000334419	0.0249132	0.0922474	0.0157936	608.565			129	2222	2017	0	0.0417748	0.0114637	0.0364238	0.0190451	0.0155086	1517.09
	188	2222	2018	0	0.039166	0.00487243	0.0257782	0.0140866	0.0168234	608.565			129	2222	2018	0	0.0409802	0.0121923	0.0408135	0.0184085	0.0158789	1517.09
	188	2222	2019	0	0.0360079	0.00105931	0.0350528	0.0542534	0.018644	608.565			129	2222	2019	0	0.0481803	0.0102026	0.0519737	0.0226944	0.0170287	1517.09
	188	2222	2020	0	0.0346999	0.00241193	0.0439382	0.031672	0.0213133	608.565			129	2222	2020	0	0.0451425	0.011516	0.0626864	0.0223979	0.0192345	1517.09
	188	2222	2021	0	0.0335367	0.00130031	0.0538183	0.0562082	0.023513	608.565			129	2222	2021	0	0.0453784	0.0109817	0.0702332	0.0233347	0.0193293	1517.09
	1	2015	2010	0	0.0540519	0.0116748	0.116954	0.0284483	0.0291744	609.682			100	2222	2010	0	0.0709328	0.0124781	0.0529036	0.00734141	0.00925431	1521.38
	1	2015	2011	0	0.0516198	0.0137859	0.143284	0.0277537	0.033565	609.682			100	2222	2011	0	0.0599932	0.0139429	0.0677637	0.00763069	0.0112701	1521.38
	1	2015	2012	0	0.0534191	0.0163641	0.154265	0.0271497	0.0388093	609.682			100	2222	2012	0	0.0721948	0.0157476	0.078126	0.0079877	0.0138912	1521.38
	1	2015	2013	0	0.0536104	0.0195252	0.167646	0.0259608	0.0444755	609.682			100	2222	2013	0	0.0578415	0.017997	0.0874093	0.00857459	0.0175988	1521.38
	1	2015	2014	0	0.0535242	0.0234243	0.162497	0.0241519	0.0485757	609.682			100	2222	2014	0	0.0753378	0.0208386	0.0981328	0.0084144	0.0200617	1521.38
	1	2015	2015	1	0.0539583	0.0282556	0.15806	0.0222771	0.0538481	609.682			100	2222	2015	0	0.05743	0.0244761	0.108696	0.00806045	0.0227106	1521.38
	1	2015	2016	1	0.0520509	0.0342808	0.164203	0.0205548	0.0598558	609.682			100	2222	2016	0	0.0788769	0.029201	0.123024	0.00740729	0.0248175	1521.38
	1	2015	2017	1	0.0534786	0.0418361	0.167951	0.0179285	0.063946	609.682			100	2222	2017	0	0.0554186	0.0354429	0.139141	0.00684715	0.0278362	1521.38
	1	2015	2018	1	0.0533071	0.0505141	0.17851	0.015991	0.0685154	609.682			100	2222	2018	0	0.0502137	0.0425423	0.155257	0.00599897	0.0289099	1521.38
	1	2015	2019	1	0.0531465	0.0591904	0.175941	0.014826	0.0747083	609.682			100	2222	2019	0	0.0572965	0.0486758	0.187635	0.00561811	0.0311299	1521.38
	1	2015	2020	1	0.0540956	0.0680964	0.190652	0.0142562	0.0831376	609.682			100	2222	2020	0	0.0493122	0.0539368	0.180997	0.00558458	0.0345206	1521.38
	1	2015	2021	1	0.0568856	0.0780187	0.219442	0.0132578	0.0889375	609.682			100	2222	2021	0	0.0509563	0.059224	0.203081	0.0056265	0.0384343	1521.38
	75	2222	2010	0	0.0481549	0.00100326	0.0596525	0.0194132	0.0119183	611.047			134	2222	2010	0	0.0361124	0.00035497	0.0265221	0.0499328	0.00447093	1522.63
	75	2222	2011	0	0.0488975	0.00100326	0.0603423	0.0222431	0.0143351	611.047			134	2222	2011	0	0.0356415	0.000399809	0.0368865	0.0563657	0.00598946	1522.63
	75	2222	2012	0	0.0492924	0.00100326	0.058394	0.0255397	0.0171821	611.047			134	2222	2012	0	0.0387917	0.000470803	0.045547	0.0621119	0.00770956	1522.63
	75	2222	2013	0	0.0496831	0.00100326	0.0451729	0.0261514	0.017783	611.047			134	2222	2013	0	0.0396653	0.000582899	0.0436095	0.0643032	0.00922579	1522.63
	75	2222	2014	0	0.0482085	0.00100326	0.042857	0.0268007	0.0191744	611.047			134	2222	2014	0	0.0383576	0.000779066	0.0566662	0.0619798	0.0104739	1522.63
	75	2222	2015	0	0.0481313	0.00100326	0.0422083	0.0285312	0.0220254	611.047			134	2222	2015	0	0.0375073	0.00114898	0.0608505	0.0572358	0.0124388	1522.63
	75	2222	2016	0	0.0532221	0.00100326	0.0458346	0.0315699	0.0258344	611.047			134	2222	2016	0	0.0405351	0.00194113	0.066503	0.0478756	0.0151551	1522.63
	75	2222	2017	0	0.0499853	0.00100326	0.0508861	0.0344127	0.0289273	611.047			134	2222	2017	0	0.0468902	0.00392149	0.0666912	0.0318891	0.0178486	1522.63
	75	2222	2018	0	0.0517284	0.00100326	0.0577885	0.0345427	0.0294281	611.047			134	2222	2018	0	0.0434741	0.00796815	0.0734033	0.0191675	0.0202774	1522.63
	75	2222	2019	0	0.0519686	0.00100326	0.0532128	0.0391626	0.0343978	611.047			134	2222	2019	0	0.0501974	0.0120148	0.0786494	0.0135405	0.0210349	1522.63
	75	2222	2020	0	0.0612215	0.00100326	0.0468704	0.0466816	0.0423937	611.047			134	2222	2020	0	0.0507499	0.0154449	0.0834888	0.0119903	0.024347	1522.63
	75	2222	2021	0	0.0526809	0.00100326	0.0621717	0.0520334	0.0483766	611.047			134	2222	2021	0	0.0487043	0.0187985	0.0920953	0.0106817	0.0267191	1522.63
	112	2222	2010	0	0.0403411	0.0301912	0.0500816	0.00348882	0.00770696	613.506			262	2222	2010	0	0.145359	0.0216364	0.0395636	0.00734013	0.0166298	1529.56
	112	2222	2011	0	0.0404829	0.0301912	0.0598212	0.00384305	0.00880062	613.506			262	2222	2011	0	0.153376	0.0216364	0.039555	0.00779124	0.0177126	1529.56
	112	2222	2012	0	0.041988	0.0301912	0.0676167	0.00473893	0.012152	613.506			262	2222	2012	0	0.173443	0.0216364	0.0452529	0.0086732	0.0200686	1529.56
	112	2222	2013	0	0.0437047	0.0301912	0.0740823	0.00546623	0.0146103	613.506			262	2222	2013	0	0.196697	0.0216364	0.0512364	0.00990234	0.0231942	1529.56
	112	2222	2014	0	0.0464809	0.0301912	0.0803944	0.00642168	0.01743	613.506			262	2222	2014	0	0.199179	0.0216364	0.0560002	0.0104223	0.0243109	1529.56
	112	2222	2015	0	0.04747	0.0301912	0.0852837	0.00727003	0.0199317	613.506			262	2222	2015	0	0.193716	0.0216364	0.0614733	0.0111727	0.0261765	1529.56
	112	2222	2016	0	0.0457242	0.0301912	0.0915136	0.00851821	0.023656	613.506			262	2222	2016	0	0.195383	0.0216364	0.0693834	0.012212	0.028539	1529.56
	112	2222	2017	0	0.0432204	0.0301912	0.096232	0.00916745	0.0254813	613.506			262	2222	2017	0	0.206668	0.0216364	0.0794148	0.0128818	0.0299967	1529.56
	112	2222	2018	0	0.0430853	0.0298736	0.100836	0.00994991	0.0274689	613.506			262	2222	2018	0	0.210309	0.0216364	0.0851301	0.0138202	0.0322598	1529.56
	112	2222	2019	0	0.0434447	0.0222809	0.068819	0.0145747	0.0307812	613.506			262	2222	2019	0	0.212628	0.0216364	0.0916109	0.0149127	0.0349654	1529.56
	112	2222	2020	0	0.0491642	0.0218139	0.0727027	0.0167091	0.0351112	613.506			262	2222	2020	0	0.219402	0.0216364	0.0959184	0.0159361	0.037462	1529.56
	112	2222	2021	0	0.0520952	0.021797	0.0847258	0.0187553	0.0398936	613.506			262	2222	2021	0	0.178966	0.0216364	0.103368	0.0174448	0.0412051	1529.56
	243	2222	2010	0	0.0768436	0.153461	0.0965369	0.00456141	0.0445236	616.442			158	2222	2010	0	0.0551875	0.00193179	0.0186141	0.0154259	0.00242204	1529.92
	243	2222	2011	0	0.0791833	0.153461	0.111475	0.00511451	0.0479326	616.442			158	2222	2011	0	0.0538445	0.00193179	0.0212717	0.0173607	0.00300429	1529.92
	243	2222	2012	0	0.083789	0.153461	0.122717	0.00595634	0.0530504	616.442			158	2222	2012	0	0.0551628	0.00193179	0.0198251	0.0205759	0.00452342	1529.92
	243	2222	2013	0	0.0877222	0.153461	0.134461	0.00711084	0.0755133	616.442			158	2222	2013	0	0.0602141	0.00193365	0.0161425	0.0237574	0.00588366	1529.92
	243	2222	2014	0	0.096697	0.153461	0.146368	0.00796868	0.0833949	616.442			158	2222	2014	0	0.0590348	0.00192992	0.0263166	0.0265903	0.00698039	1529.92
	243	2222	2015	0	0.102237	0.153463	0.155424	0.00954826	0.117165	616.442			158	2222	2015	0	0.066847	0.00194113	0.0271103	0.0286269	0.00781205	1529.92
	243	2222	2016	0	0.106816	0.153446	0.17042	0.010865	0.131188	616.442			158	2222	2016	0	0.0621314	0.00189816	0.0292748	0.0328742	0.00931099	1529.92
	243	2222	2017	0	0.113607	0.153538	0.191348	0.0116273	0.13823	616.442			158	2222	2017	0	0.0713184	0.00208498	0.0337705	0.0345719	0.0109998	1529.92
	243	2222	2018	0	0.120715	0.147214	0.20769	0.0129624	0.144284	616.442			158	2222	2018	0	0.0557882	0.00169638	0.0367568	0.0413906	0.0114838	1529.92
	243	2222	2019	0	0.130858	0.185011	0.233184	0.0110897	0.151885	616.442			158	2222	2019	0	0.0637895	0.00177859	0.0419488	0.0415077	0.0120277	1529.92
	243	2222	2020	0	0.136713	0.1701	0.196413	0.0128958	0.160146	616.442			158	2222	2020	0	0.0724198	0.00177672	0.0471732	0.0444153	0.0131847	1529.92
	243	2222	2021	0	0.148492	0.172854	0.204971	0.0133439	0.165869	616.442			158	2222	2021	0	0.0497698	0.00177672	0.0544	0.0491512	0.0150828	1529.92
	242	2222	2010	0	0.0388853	0.0262585	0.0529101	0.00417421	0.0088553	621.88			8	2015	2010	0	0.052179	0.0479191	0.043936	0.00723812	0.0290963	1539.34
	242	2222	2011	0	0.0406473	0.0262585	0.0640098	0.00460416	0.0100852	621.88			8	2015	2011	0	0.0529197	0.0479191	0.0559375	0.00850873	0.034766	1539.34
	242	2222	2012	0	0.0437975	0.0262585	0.0744002	0.00530547	0.0122606	621.88			8	2015	2012	0	0.0516009	0.0479191	0.0645028	0.0101259	0.042096	1539.34
	242	2222	2013	0	0.0465215	0.0262585	0.0804269	0.00623771	0.0151582	621.88			8	2015	2013	0	0.0545146	0.0479191	0.0722659	0.011662	0.0483753	1539.34
	242	2222	2014	0	0.0509547	0.0262603	0.0872255	0.00697608	0.0173242	621.88			8	2015	2014	0	0.0574972	0.0479191	0.0821698	0.0127044	0.0526924	1539.34
	242	2222	2015	0	0.0525385	0.0262828	0.0924607	0.00799623	0.0203656	621.88			8	2015	2015	1	0.0565604	0.0479191	0.0946318	0.0148445	0.0613976	1539.34
	242	2222	2016	0	0.0517192	0.0264733	0.0985025	0.00914224	0.0238575	621.88			8	2015	2016	1	0.0574114	0.0479191	0.10254	0.0159949	0.0654228	1539.34
	242	2222	2017	0	0.0519487	0.0282257	0.105781	0.00935901	0.0262721	621.88			8	2015	2017	1	0.058348	0.0479135	0.113838	0.0168306	0.0685944	1539.34
	242	2222	2018	0	0.0527407	0.0376885	0.114496	0.00784814	0.0294583	621.88			8	2015	2018	1	0.0603551	0.0489952	0.109412	0.017736	0.0728244	1539.34
	242	2222	2019	0	0.0512493	0.038916	0.101614	0.00837331	0.0328132	621.88			8	2015	2019	1	0.0603896	0.041808	0.122034	0.0219541	0.0764576	1539.34
	242	2222	2020	0	0.0522235	0.0389197	0.107187	0.00945357	0.03773	621.88			8	2015	2020	1	0.058549	0.0437155	0.106748	0.0225484	0.0813045	1539.34
	242	2222	2021	0	0.0558345	0.0389197	0.123083	0.0105105	0.0425631	621.88			8	2015	2021	1	0.054891	0.0434372	0.114472	0.0236619	0.0839599	1539.34
	77	2222	2010	0	0.0389437	0.00131152	0.0157251	0.0204118	0.00111175	622.87			255	2222	2010	0	0.0645399	0.186473	0.132208	0.00303524	0.0537046	1545.62
	77	2222	2011	0	0.039079	0.00131152	0.022301	0.0238018	0.00206525	622.87			255	2222	2011	0	0.0654923	0.18652	0.160508	0.00347635	0.0617523	1545.62
	77	2222	2012	0	0.0393977	0.00131152	0.0284791	0.027584	0.0032891	622.87			255	2222	2012	0	0.0672667	0.186434	0.182939	0.00412348	0.0735717	1545.62
	77	2222	2013	0	0.0394878	0.00131152	0.0345749	0.0310981	0.00428477	622.87			255	2222	2013	0	0.0675687	0.186593	0.221834	0.00475489	0.0853012	1545.62
	77	2222	2014	0	0.0395973	0.00131152	0.0349512	0.0394532	0.00667086	622.87			255	2222	2014	0	0.0694054	0.1863	0.221386	0.00525442	0.0933171	1545.62
	77	2222	2015	0	0.0392106	0.00131152	0.0384716	0.0417851	0.00738596	622.87			255	2222	2015	0	0.0707807	0.18684	0.238167	0.00660958	0.117278	1545.62
	77	2222	2016	0	0.0383947	0.00131152	0.0406643	0.0485275	0.00937755	622.87			255	2222	2016	0	0.0763573	0.185844	0.256934	0.00732135	0.126681	1545.62
	77	2222	2017	0	0.0357653	0.00131152	0.0425153	0.0543685	0.011293	622.87			255	2222	2017	0	0.0774905	0.18769	0.272255	0.00802082	0.137986	1545.62
	77	2222	2018	0	0.0375454	0.00131152	0.0444096	0.0584127	0.0125394	622.87			255	2222	2018	0	0.0727071	0.179998	0.284609	0.00910589	0.146451	1545.62
	77	2222	2019	0	0.0393375	0.00131152	0.0340386	0.0699241	0.0159364	622.87			255	2222	2019	0	0.0778716	0.197677	0.291003	0.00926991	0.162105	1545.62
	77	2222	2020	0	0.0412485	0.00131152	0.0363676	0.0814968	0.0194326	622.87			255	2222	2020	0	0.0832094	0.182615	0.25515	0.0110808	0.176896	1545.62
	77	2222	2021	0	0.0374602	0.00131152	0.0575441	0.0916643	0.0225505	622.87			255	2222	2021	0	0.089905	0.190619	0.271256	0.0115021	0.189158	1545.62
	238	2222	2010	0	0.0563974	0.0820934	0.12315	0.004278	0.0319941	624.616			257	2222	2010	0	0.052791	0.0273365	0.0584221	0.00248296	0.0114858	1555.33
	238	2222	2011	0	0.0574764	0.0820934	0.140722	0.00465857	0.0351984	624.616			257	2222	2011	0	0.0537154	0.0273365	0.0766556	0.00295083	0.0144081	1555.33
	238	2222	2012	0	0.0582462	0.0820934	0.152165	0.00537704	0.0414206	624.616			257	2222	2012	0	0.0567045	0.0273365	0.0885403	0.00357158	0.0182645	1555.33
	238	2222	2013	0	0.0586624	0.0820934	0.175007	0.00611756	0.0476696	624.616			257	2222	2013	0	0.0576329	0.0273383	0.0961347	0.00442208	0.0238613	1555.33
	238	2222	2014	0	0.0612484	0.0820934	0.174055	0.0065271	0.0509756	624.616			257	2222	2014	0	0.0584942	0.0273421	0.109557	0.00489224	0.0267092	1555.33
	238	2222	2015	0	0.0596499	0.0820934	0.187428	0.0070977	0.0558337	624.616			257	2222	2015	0	0.0582622	0.0273551	0.119206	0.00562704	0.031678	1555.33
	238	2222	2016	0	0.060425	0.0820953	0.201287	0.00761745	0.0600837	624.616			257	2222	2016	0	0.0626799	0.0273906	0.131133	0.006433	0.0368089	1555.33
	238	2222	2017	0	0.0619475	0.0820804	0.212927	0.00793724	0.062883	624.616			257	2222	2017	0	0.0626426	0.0274971	0.14094	0.0070739	0.0414048	1555.33
	238	2222	2018	0	0.060661	0.0852919	0.226896	0.00788328	0.0650042	624.616			257	2222	2018	0	0.0582972	0.0289861	0.152029	0.00640071	0.0390953	1555.33
	238	2222	2019	0	0.0600886	0.0635117	0.220651	0.0116654	0.0725691	624.616			257	2222	2019	0	0.0589704	0.0344153	0.158443	0.00556816	0.0403974	1555.33
	238	2222	2020	0	0.0651927	0.0685784	0.226522	0.0120368	0.0815035	624.616			257	2222	2020	0	0.0608012	0.0381985	0.174306	0.00538815	0.0442277	1555.33
	238	2222	2021	0	0.071218	0.0678834	0.254115	0.0133275	0.0900593	624.616			257	2222	2021	0	0.0593116	0.0395792	0.19135	0.00556377	0.0482453	1555.33
	115	2222	2010	0	0.0435059	0.0165099	0.0312383	0.00345162	0.00305856	624.691			89	2222	2010	0	0.056657	0.05928	0.0775617	0.00526816	0.0318634	1557.9
	115	2222	2011	0	0.0448201	0.0165715	0.0382056	0.00396895	0.00408644	624.691			89	2222	2011	0	0.055753	0.0596985	0.0880256	0.00582963	0.0357665	1557.9
	115	2222	2012	0	0.0466352	0.01648	0.0445848	0.00486889	0.00595413	624.691			89	2222	2012	0	0.0561595	0.0603076	0.0934187	0.00643269	0.0400609	1557.9
	115	2222	2013	0	0.0477398	0.0166163	0.0418493	0.00569569	0.00763738	624.691			89	2222	2013	0	0.057093	0.0611988	0.103325	0.00733116	0.0467618	1557.9
	115	2222	2014	0	0.050318	0.0164164	0.0587097	0.00647055	0.00911272	624.691			89	2222	2014	0	0.0590663	0.0625084	0.110076	0.00781331	0.0509946	1557.9
	115	2222	2015	0	0.0520377	0.0167135	0.0649202	0.00725158	0.0110105	624.691			89	2222	2015	0	0.0602731	0.0644477	0.115934	0.00836561	0.0566862	1557.9
	115	2222	2016	0	0.0519294	0.0162763	0.072041	0.00838853	0.0128451	624.691			89	2222	2016	0	0.0605104	0.0673547	0.127546	0.00896063	0.0636591	1557.9
	115	2222	2017	0	0.0546676	0.0169265	0.0782774	0.00937213	0.0156017	624.691			89	2222	2017	0	0.0567559	0.0717862	0.144117	0.00903021	0.0681548	1557.9
	115	2222	2018	0	0.0566709	0.0153441	0.0835386	0.0111362	0.0172434	624.691			89	2222	2018	0	0.0581515	0.0832461	0.160532	0.0088082	0.0773696	1557.9
	115	2222	2019	0	0.0590436	0.0184435	0.100399	0.0102071	0.0191555	624.691			89	2222	2019	0	0.0651587	0.109501	0.169211	0.00748643	0.0864353	1557.9
	115	2222	2020	0	0.0612269	0.0154767	0.094848	0.0132243	0.0213939	624.691			89	2222	2020	0	0.0577743	0.14227	0.161284	0.00645968	0.0972839	1557.9
	115	2222	2021	0	0.063569	0.0174253	0.103513	0.012597	0.0229797	624.691			89	2222	2021	0	0.0657134	0.170552	0.176853	0.00611027	0.110857	1557.9
	113	2222	2010	0	0.0409507	0.0361939	0.0786191	0.00254836	0.0121057	627.913			160	2222	2010	0	0.0438998	0.00200091	0.0287148	0.0112723	0.00310658	1566.48
	113	2222	2011	0	0.0445451	0.0361939	0.0930316	0.0031452	0.0158415	627.913			160	2222	2011	0	0.044446	0.00200652	0.0416331	0.0132921	0.00438859	1566.48
	113	2222	2012	0	0.0475129	0.0361939	0.102254	0.00407686	0.0218449	627.913			160	2222	2012	0	0.0426665	0.00201399	0.0453762	0.0156793	0.00605317	1566.48
	113	2222	2013	0	0.0472133	0.0361958	0.110562	0.00456437	0.0249403	627.913			160	2222	2013	0	0.0416565	0.00202707	0.0397128	0.0178535	0.0075321	1566.48
	113	2222	2014	0	0.0486311	0.0361902	0.117318	0.00499433	0.0272898	627.913			160	2222	2014	0	0.0442367	0.00204575	0.0576069	0.0198323	0.00888755	1566.48
	113	2222	2015	0	0.05123	0.0362219	0.120847	0.00562451	0.0311143	627.913			160	2222	2015	0	0.0441488	0.00207751	0.060658	0.0211527	0.00992878	1566.48
	113	2222	2016	0	0.0472041	0.0360201	0.126374	0.00645553	0.0358515	627.913			160	2222	2016	0	0.0398678	0.00212609	0.0688882	0.0238891	0.0119832	1566.48
	113	2222	2017	0	0.0502623	0.0373504	0.132695	0.00638068	0.0366209	627.913			160	2222	2017	0	0.0485811	0.00220455	0.0829807	0.0260351	0.0140645	1566.48
	113	2222	2018	0	0.051204	0.0330758	0.134288	0.00747563	0.0379531	627.913			160	2222	2018	0	0.0515129	0.00243995	0.0935463	0.0251323	0.0148686	1566.48
	113	2222	2019	0	0.0529776	0.0336811	0.123982	0.00756144	0.0391008	627.913			160	2222	2019	0	0.0526263	0.00297615	0.0666566	0.0235354	0.016976	1566.48
	113	2222	2020	0	0.0509922	0.0336773	0.126742	0.00875067	0.0460102	627.913			160	2222	2020	0	0.045124	0.0035796	0.0722854	0.0227619	0.0199453	1566.48
	113	2222	2021	0	0.0550427	0.0336773	0.146556	0.00954078	0.050636	627.913			160	2222	2021	0	0.0464167	0.00402985	0.0908908	0.0224017	0.0222785	1566.48
	72	2222	2010	0	0.041829	0.00127602	0.0452184	0.0240608	0.0120176	628.402			128	2222	2010	0	0.0490944	0.0184771	0.0342203	0.00201534	0.004306	1575.35
	72	2222	2011	0	0.0420345	0.00127602	0.0603553	0.0272055	0.0142111	628.402			128	2222	2011	0	0.0491151	0.0184771	0.0457222	0.00249774	0.00625162	1575.35
	72	2222	2012	0	0.0401873	0.00127602	0.0695996	0.0303763	0.0164793	628.402			128	2222	2012	0	0.0510177	0.0184771	0.0551136	0.00299638	0.0082833	1575.35
	72	2222	2013	0	0.0428138	0.00127602	0.0685552	0.0320871	0.0177319	628.402			128	2222	2013	0	0.0529312	0.0184771	0.0511845	0.00361525	0.0107884	1575.35
	72	2222	2014	0	0.0445395	0.00127602	0.0511628	0.0355047	0.020205	628.402			128	2222	2014	0	0.0535096	0.0184771	0.0723675	0.00415273	0.0132865	1575.35
	72	2222	2015	0	0.0468663	0.00127602	0.0517532	0.0417294	0.0247847	628.402			128	2222	2015	0	0.0443059	0.0184771	0.0776957	0.00482016	0.0158801	1575.35
	72	2222	2016	0	0.0504698	0.00127602	0.0533144	0.0445071	0.0271622	628.402			128	2222	2016	0	0.0591665	0.0184771	0.0837354	0.00561682	0.018972	1575.35
	72	2222	2017	0	0.0461249	0.00127602	0.0583269	0.0516417	0.0486598	628.402			128	2222	2017	0	0.0617047	0.0184771	0.0941452	0.00646785	0.0225239	1575.35
	72	2222	2018	0	0.0340019	0.00127602	0.0653548	0.0504242	0.0322065	628.402			128	2222	2018	0	0.0549926	0.0308264	0.104555	0.00423175	0.0245499	1575.35
	72	2222	2019	0	0.0436327	0.00127602	0.0617436	0.0543927	0.0350931	628.402			128	2222	2019	0	0.0509813	0.0308264	0.124006	0.00450162	0.0264006	1575.35
	72	2222	2020	0	0.0597313	0.00127602	0.0650607	0.0623679	0.0414351	628.402			128	2222	2020	0	0.0556566	0.0308264	0.114641	0.00507317	0.0303764	1575.35
	72	2222	2021	0	0.0441824	0.00127602	0.0820984	0.0696409	0.0474103	628.402			128	2222	2021	0	0.0525049	0.0308264	0.13167	0.00536673	0.0324524	1575.35
	208	2222	2010	0	0.0520792	0.00916197	0.133361	0.00791226	0.0333101	630.374			131	2222	2010	0	0.0450981	0.0149349	0.040461	0.00527385	0.00663674	1578.31
	208	2222	2011	0	0.0527335	0.00916197	0.160625	0.00877543	0.0374473	630.374			131	2222	2011	0	0.0454614	0.0149349	0.0519002	0.00623567	0.00855449	1578.31
	208	2222	2012	0	0.0550478	0.00916197	0.176992	0.0102778	0.0455149	630.374			131	2222	2012	0	0.0469902	0.0149349	0.0595617	0.00730696	0.0106994	1578.31
	208	2222	2013	0	0.0553876	0.00916197	0.215007	0.0115429	0.051583	630.374			131	2222	2013	0	0.0479831	0.0149349	0.0597174	0.00842956	0.0129563	1578.31
	208	2222	2014	0	0.057803	0.00916197	0.184478	0.0123159	0.0552466	630.374			131	2222	2014	0	0.0488341	0.0149349	0.0750251	0.00936397	0.0146531	1578.31
	208	2222	2015	0	0.0584719	0.00916197	0.17742	0.0138214	0.0623752	630.374			131	2222	2015	0	0.048154	0.0149349	0.0808269	0.0107933	0.0172012	1578.31
	208	2222	2016	0	0.0620535	0.00916197	0.140138	0.0157436	0.0714092	630.374			131	2222	2016	0	0.0582372	0.0149349	0.089496	0.0133072	0.0219338	1578.31
	208	2222	2017	0	0.0626417	0.00916197	0.152187	0.0156853	0.0711283	630.374			131	2222	2017	0	0.0512843	0.0149349	0.0882916	0.0138589	0.0230767	1578.31
	208	2222	2018	0	0.0669892	0.0114525	0.171476	0.0134331	0.0760409	630.374			131	2222	2018	0	0.0493565	0.0151068	0.0976938	0.0132355	0.0220748	1578.31
	208	2222	2019	0	0.0684217	0.0114525	0.180949	0.0167231	0.09576	630.374			131	2222	2019	0	0.0557338	0.0112656	0.0982949	0.0180072	0.0230792	1578.31
	208	2222	2020	0	0.0688291	0.0114525	0.19137	0.0185455	0.107103	630.374			131	2222	2020	0	0.0456895	0.0115272	0.104395	0.0193445	0.0259399	1578.31
	208	2222	2021	0	0.0708016	0.0114525	0.203568	0.0194906	0.113234	630.374			131	2222	2021	0	0.0453963	0.011516	0.116853	0.0209517	0.0286384	1578.31
	65	2222	2010	0	0.0673827	0.168702	0.0381408	0.000284552	0.00495529	630.643			86	2222	2010	0	0.0531884	0.0563992	0.126428	0.00766449	0.0620969	1581.4
	65	2222	2011	0	0.0588075	0.103476	0.0509682	0.000542403	0.00655839	630.643			86	2222	2011	0	0.0555356	0.0585477	0.152485	0.00822553	0.0694711	1581.4
	65	2222	2012	0	0.0533678	0.0623608	0.0602147	0.00103687	0.00846705	630.643			86	2222	2012	0	0.0565068	0.0611595	0.167938	0.00835889	0.0738351	1581.4
	65	2222	2013	0	0.048751	0.0369038	0.068326	0.0019724	0.0105408	630.643			86	2222	2013	0	0.0692569	0.0643561	0.182625	0.00865512	0.0806202	1581.4
	65	2222	2014	0	0.0452119	0.0214309	0.0683238	0.00372249	0.0121909	630.643			86	2222	2014	0	0.071346	0.0683019	0.174793	0.0084028	0.0828864	1581.4
	65	2222	2015	0	0.0401928	0.0122035	0.070084	0.00736253	0.0147837	630.643			86	2222	2015	0	0.0718762	0.0732154	0.183155	0.00816444	0.0864191	1581.4
	65	2222	2016	0	0.0402574	0.00680983	0.0679605	0.0148439	0.0181616	630.643			86	2222	2016	0	0.0740637	0.0794031	0.196564	0.00802307	0.0919025	1581.4
	65	2222	2017	0	0.0359985	0.00372158	0.0602018	0.027035	0.0198407	630.643			86	2222	2017	0	0.0731905	0.0872928	0.208206	0.0077011	0.0969058	1581.4
	65	2222	2018	0	0.0304415	0.00188882	0.052443	0.0508748	0.0219296	630.643			86	2222	2018	0	0.0762457	0.100634	0.221754	0.00718576	0.1042	1581.4
	65	2222	2019	0	0.0426651	0.000823905	0.0425456	1	0.292607	630.643			86	2222	2019	0	0.08227	0.124228	0.236259	0.00666706	0.119525	1581.4
	65	2222	2020	0	0.0381637	0.000356839	0.0416958	0.187126	0.0357025	630.643			86	2222	2020	0	0.082987	0.154872	0.234497	0.00610481	0.137045	1581.4
	65	2222	2021	0	0.0411944	0.000158803	0.055572	0.218778	0.0338342	630.643			86	2222	2021	0	0.086703	0.187058	0.26505	0.0056821	0.15465	1581.4
	63	2222	2010	0	0.0580542	0.11913	0.0835386	0.00366565	0.0343213	631.523			249	2222	2010	0	0.0523104	0.0182959	0.0500016	0.00332402	0.0115174	1583.76
	63	2222	2011	0	0.0581183	0.11913	0.10238	0.0040936	0.0386866	631.523			249	2222	2011	0	0.0534551	0.0183015	0.0708625	0.00393659	0.0144724	1583.76
	63	2222	2012	0	0.0577417	0.11913	0.115445	0.00483654	0.0468455	631.523			249	2222	2012	0	0.0553357	0.0182922	0.0808723	0.00469602	0.0179979	1583.76
	63	2222	2013	0	0.0530864	0.11913	0.132208	0.00574125	0.0567805	631.523			249	2222	2013	0	0.0584293	0.0183109	0.0827882	0.00536875	0.021166	1583.76
	63	2222	2014	0	0.0633326	0.11913	0.141827	0.0064139	0.0637865	631.523			249	2222	2014	0	0.0585839	0.0182754	0.0962104	0.00588084	0.02327	1583.76
	63	2222	2015	0	0.0649416	0.11913	0.147088	0.00724132	0.0726699	631.523			249	2222	2015	0	0.0591903	0.0183426	0.0967661	0.00631104	0.0250944	1583.76
	63	2222	2016	0	0.0660843	0.11913	0.1603	0.00811332	0.0820534	631.523			249	2222	2016	0	0.0635363	0.0182156	0.10321	0.00730037	0.02925	1583.76
	63	2222	2017	0	0.0672343	0.11913	0.177846	0.0084323	0.0859298	631.523			249	2222	2017	0	0.0612184	0.0184566	0.115337	0.00767255	0.0312965	1583.76
	63	2222	2018	0	0.0669686	0.11913	0.195394	0.00843798	0.0857527	631.523			249	2222	2018	0	0.0552876	0.0174048	0.127464	0.00856864	0.0329896	1583.76
	63	2222	2019	0	0.0685395	0.11913	0.158185	0.00926256	0.09418	631.523			249	2222	2019	0	0.0547005	0.0199176	0.143167	0.00813537	0.0360842	1583.76
	63	2222	2020	0	0.0695625	0.11913	0.156408	0.0104002	0.0996165	631.523			249	2222	2020	0	0.0640267	0.017812	0.132215	0.00970511	0.0389227	1583.76
	63	2222	2021	0	0.0707232	0.11913	0.157751	0.011769	0.106625	631.523			249	2222	2021	0	0.0597186	0.01889	0.152751	0.0100188	0.0429607	1583.76
	237	2222	2010	0	0.04912	0.0211151	0.24034	0.00647176	0.0455798	632.714			132	2222	2010	0	0.0787579	0.00523114	0.0206944	0.0100967	0.0025478	1585.62
	237	2222	2011	0	0.05013	0.0241511	0.271399	0.00688805	0.055971	632.714			132	2222	2011	0	0.0752282	0.00523114	0.0278174	0.0116825	0.00343312	1585.62
	237	2222	2012	0	0.051652	0.0205079	0.302935	0.00998248	0.070296	632.714			132	2222	2012	0	0.0725534	0.00523114	0.0322957	0.0138728	0.00504967	1585.62
	237	2222	2013	0	0.0530933	0.0250254	0.364374	0.00974217	0.0835998	632.714			132	2222	2013	0	0.0699926	0.00523114	0.0293311	0.0162156	0.0066239	1585.62
	237	2222	2014	0	0.0542859	0.0196411	0.343128	0.0142171	0.0956774	632.714			132	2222	2014	0	0.0651812	0.00523301	0.0410665	0.018475	0.00803748	1585.62
	237	2222	2015	0	0.0545824	0.026378	0.343033	0.01183	0.106064	632.714			132	2222	2015	0	0.0601009	0.00523675	0.0452335	0.0217042	0.0101496	1585.62
	237	2222	2016	0	0.0594462	0.0184211	0.343219	0.0181096	0.112938	632.714			132	2222	2016	0	0.0539295	0.00529466	0.0506871	0.026078	0.0130362	1585.62
	237	2222	2017	0	0.0578569	0.0285172	0.373359	0.0113493	0.107517	632.714			132	2222	2017	0	0.0520108	0.00610362	0.0538334	0.027255	0.0161841	1585.62
	237	2222	2018	0	0.0615599	0.0186677	0.40359	0.0169533	0.104666	632.714			132	2222	2018	0	0.0479814	0.0152619	0.0599661	0.0121944	0.0162697	1585.62
	237	2222	2019	0	0.0583997	0.0244986	0.278342	0.0135901	0.109246	632.714			132	2222	2019	0	0.270781	0.0163847	0.0685682	0.0116407	0.0167086	1585.62
	237	2222	2020	0	0.0571783	0.0207471	0.282425	0.0170093	0.116385	632.714			132	2222	2020	0	0.183209	0.0163866	0.0707306	0.0125176	0.0184557	1585.62
	237	2222	2021	0	0.0608888	0.0237811	0.32771	0.0166372	0.130726	632.714			132	2222	2021	0	0.180519	0.0163866	0.0817784	0.0136195	0.0206388	1585.62
	70	2222	2010	0	0.0682224	0.000173749	0.0362832	0.0935857	0.0129028	638.389			225	2222	2010	0	0.0463443	0.00600087	0.0287602	0.0142826	0.0065817	1595.37
	70	2222	2011	0	0.064329	0.000173749	0.0466218	0.106976	0.015399	638.389			225	2222	2011	0	0.0465406	0.00623066	0.0380348	0.0168531	0.00893345	1595.37
	70	2222	2012	0	0.0597141	0.000173749	0.0557299	0.125423	0.0189496	638.389			225	2222	2012	0	0.0472209	0.00655761	0.0438712	0.0195197	0.0117039	1595.37
	70	2222	2013	0	0.0549139	0.000173749	0.0545492	0.135276	0.0207578	638.389			225	2222	2013	0	0.0471991	0.00702841	0.0378359	0.0213799	0.0142925	1595.37
	70	2222	2014	0	0.0511705	0.000173749	0.0488209	0.146757	0.0230479	638.389			225	2222	2014	0	0.0477586	0.00772341	0.0508255	0.0223241	0.0168076	1595.37
	70	2222	2015	0	0.0457339	0.000173749	0.0495583	0.161621	0.0259416	638.389			225	2222	2015	0	0.0482549	0.00878085	0.0557839	0.0225763	0.0195686	1595.37
	70	2222	2016	0	0.0405302	0.000173749	0.0504774	0.178806	0.0292194	638.389			225	2222	2016	0	0.0516799	0.0104529	0.0605261	0.0204331	0.0249708	1595.37
	70	2222	2017	0	0.0361333	0.000173749	0.0520386	0.191723	0.0320735	638.389			225	2222	2017	0	0.050909	0.0132479	0.0683843	0.0182338	0.0281055	1595.37
	70	2222	2018	0	0.0450685	0.000173749	0.0550984	0.199169	0.0336452	638.389			225	2222	2018	0	0.0509029	0.0168275	0.07738	0.0156669	0.0307436	1595.37
	70	2222	2019	0	0.055212	0.000173749	0.0583291	0.215821	0.0371739	638.389			225	2222	2019	0	0.0511707	0.0193066	0.0978927	0.0147058	0.0331157	1595.37
	70	2222	2020	0	0.0544034	0.000173749	0.0621198	0.245594	0.0431203	638.389			225	2222	2020	0	0.0663794	0.0207284	0.11543	0.0153048	0.0375008	1595.37
	70	2222	2021	0	0.0393668	0.000173749	0.0767745	0.268707	0.0478249	638.389			225	2222	2021	0	0.0597936	0.0218606	0.126292	0.0158919	0.0415083	1595.37
	74	2222	2010	0	0.0420582	0.000700599	0.0323282	0.0476098	0.010211	639.764			159	2222	2010	0	0.0537035	0.0010892	0.028252	0.0167367	0.00228119	1595.48
	74	2222	2011	0	0.0406052	0.000700599	0.0422731	0.0532223	0.01207	639.764			159	2222	2011	0	0.0537378	0.0010892	0.0383851	0.019815	0.00348937	1595.48
	74	2222	2012	0	0.0443247	0.000700599	0.0485896	0.0622307	0.0154125	639.764			159	2222	2012	0	0.055027	0.0010892	0.0408243	0.0228985	0.0047623	1595.48
	74	2222	2013	0	0.0423218	0.000700599	0.059313	0.0709005	0.0180227	639.764			159	2222	2013	0	0.0559658	0.0010892	0.0320795	0.0253485	0.00588019	1595.48
	74	2222	2014	0	0.0423576	0.000696863	0.0595963	0.0789803	0.0205488	639.764			159	2222	2014	0	0.0556492	0.0010892	0.0438085	0.0276362	0.00649633	1595.48
	74	2222	2015	0	0.0396493	0.000713677	0.0643644	0.0893646	0.0245384	639.764			159	2222	2015	0	0.0541756	0.0010892	0.0440333	0.0295125	0.00725789	1595.48
	74	2222	2016	0	0.0414865	0.000640815	0.0682762	0.103841	0.0270804	639.764			159	2222	2016	0	0.0542557	0.00109107	0.0466672	0.0337393	0.00884518	1595.48
	74	2222	2017	0	0.0418324	0.00106678	0.0780958	0.0795716	0.0294976	639.764			159	2222	2017	0	0.0580594	0.00109667	0.0534831	0.0389756	0.0110054	1595.48
	74	2222	2018	0	0.0421768	0.000295186	0.0736088	0.167396	0.0304927	639.764			159	2222	2018	0	0.0540554	0.00119756	0.0557861	0.0377523	0.0114247	1595.48
	74	2222	2019	0	0.0421675	0.000381126	0.0594319	0.161011	0.0331157	639.764			159	2222	2019	0	0.0568851	0.00164407	0.0517056	0.0309647	0.0119443	1595.48
	74	2222	2020	0	0.0537374	0.000379258	0.0644833	0.184735	0.0387723	639.764			159	2222	2020	0	0.0553219	0.00195794	0.0619209	0.0298082	0.0136664	1595.48
	74	2222	2021	0	0.0547984	0.000379258	0.0712366	0.205538	0.0438891	639.764			159	2222	2021	0	0.0503939	0.00206443	0.0752241	0.031458	0.0155283	1595.48
	240	2222	2010	0	0.0661497	0.0527299	0.154557	0.00267079	0.0328565	640.202			263	2222	2010	0	0.0629094	0.00689577	0.0203959	0.00947051	0.00515981	1612.92
	240	2222	2011	0	0.0673258	0.0526925	0.151395	0.00296404	0.0368952	640.202			263	2222	2011	0	0.0627583	0.00678927	0.0244764	0.0107608	0.0062716	1612.92
	240	2222	2012	0	0.0688173	0.0526103	0.187793	0.00330934	0.041679	640.202			263	2222	2012	0	0.0626047	0.00668092	0.0262107	0.0122643	0.00752474	1612.92
	240	2222	2013	0	0.0702016	0.0524254	0.205596	0.00388297	0.0494477	640.202			263	2222	2013	0	0.0634824	0.00656882	0.0214815	0.0145635	0.0094812	1612.92
	240	2222	2014	0	0.0842601	0.0520162	0.203458	0.00426672	0.0540896	640.202			263	2222	2014	0	0.0641671	0.00645486	0.0329228	0.0168133	0.0112996	1612.92
	240	2222	2015	0	0.0833404	0.0511101	0.219741	0.00457166	0.0572038	640.202			263	2222	2015	0	0.0638552	0.00633902	0.0364389	0.0188615	0.0125246	1612.92
	240	2222	2016	0	0.0832985	0.049141	0.235522	0.00529632	0.0639202	640.202			263	2222	2016	0	0.058799	0.00622132	0.0404978	0.0221612	0.0149573	1612.92
	240	2222	2017	0	0.0841519	0.0450028	0.257672	0.00628057	0.069866	640.202			263	2222	2017	0	0.049931	0.00609988	0.0417758	0.0249781	0.0170936	1612.92
	240	2222	2018	0	0.0855702	0.0400089	0.266994	0.00782385	0.0776474	640.202			263	2222	2018	0	0.0494925	0.00597658	0.0433846	0.0270029	0.0185097	1612.92
	240	2222	2019	0	0.0845131	0.0382396	0.214752	0.00950635	0.0909468	640.202			263	2222	2019	0	0.0535432	0.00585327	0.0471234	0.0289563	0.0198136	1612.92
	240	2222	2020	0	0.0856802	0.0379874	0.213052	0.0106302	0.101736	640.202			263	2222	2020	0	0.048825	0.0057337	0.0555893	0.0319375	0.0219301	1612.92
	240	2222	2021	0	0.0877578	0.0378753	0.245696	0.011771	0.113018	640.202			263	2222	2021	0	0.0444985	0.00561974	0.0615425	0.0343915	0.023566	1612.92
	210	2222	2010	0	0.043819	0.0811126	0.0684341	0.00636279	0.030981	647.936			19	2016	2010	0	0.0706001	0.0269217	0.138533	0.0308851	0.0958659	1618.54
	210	2222	2011	0	0.0435315	0.0811126	0.0809437	0.00699874	0.0344753	647.936			19	2016	2011	0	0.0720492	0.0331187	0.160495	0.0276264	0.10472	1618.54
	210	2222	2012	0	0.0455827	0.0811126	0.087591	0.0078623	0.0392722	647.936			19	2016	2012	0	0.0734038	0.0412737	0.174992	0.0242788	0.114113	1618.54
	210	2222	2013	0	0.045989	0.0811126	0.0975662	0.00906673	0.045889	647.936			19	2016	2013	0	0.0735156	0.0521545	0.254318	0.0212094	0.125185	1618.54
	210	2222	2014	0	0.0466511	0.0811126	0.105024	0.00949119	0.048659	647.936			19	2016	2014	0	0.0765612	0.0668745	0.20123	0.0173529	0.130119	1618.54
	210	2222	2015	0	0.0472217	0.0811126	0.116172	0.0103568	0.0550338	647.936			19	2016	2015	0	0.0774319	0.0871004	0.209906	0.0154755	0.15055	1618.54
	210	2222	2016	0	0.047875	0.0811126	0.125725	0.0104801	0.0557032	647.936			19	2016	2016	1	0.0828039	0.115335	0.227815	0.0123275	0.157338	1618.54
	210	2222	2017	0	0.0497973	0.0811126	0.112206	0.0112393	0.0605252	647.936			19	2016	2017	1	0.0823112	0.15544	0.256573	0.00984606	0.167546	1618.54
	210	2222	2018	0	0.0526999	0.0811126	0.131453	0.0123001	0.0668793	647.936			19	2016	2018	1	0.0829527	0.20604	0.275274	0.00792833	0.176997	1618.54
	210	2222	2019	0	0.0519429	0.0811126	0.107842	0.0130986	0.0715891	647.936			19	2016	2019	1	0.0894565	0.256638	0.298096	0.00697635	0.192581	1618.54
	210	2222	2020	0	0.0511785	0.0811126	0.106534	0.0147025	0.0812555	647.936			19	2016	2020	1	0.090742	0.30707	0.275298	0.00666157	0.218674	1618.54
	210	2222	2021	0	0.0504778	0.0811126	0.104918	0.0155654	0.0866639	647.936			19	2016	2021	1	0.100072	0.363456	0.321374	0.00636552	0.245731	1618.54
	212	2222	2010	0	0.0397398	0.00402798	0.0480944	0.0159842	0.0133913	648.162			27	2016	2010	0	0.0733074	0.0959784	0.0851193	0.00543615	0.050022	1619.54
	212	2222	2011	0	0.0408083	0.00402798	0.06135	0.0182484	0.0161271	648.162			27	2016	2011	0	0.0744947	0.0961409	0.101305	0.00616443	0.0570963	1619.54
	212	2222	2012	0	0.0431718	0.00402798	0.0685422	0.0184028	0.0168424	648.162			27	2016	2012	0	0.0745466	0.0964566	0.114608	0.00699291	0.0649743	1619.54
	212	2222	2013	0	0.0414876	0.00402798	0.0900626	0.0220013	0.0210628	648.162			27	2016	2013	0	0.0764267	0.0970769	0.142986	0.0080693	0.0761484	1619.54
	212	2222	2014	0	0.0368469	0.00402798	0.0810648	0.0236293	0.0224885	648.162			27	2016	2014	0	0.0763207	0.0983025	0.139889	0.00866215	0.0806628	1619.54
	212	2222	2015	0	0.0472862	0.00402798	0.0909341	0.0276417	0.027281	648.162			27	2016	2015	0	0.0758474	0.100748	0.151272	0.00944833	0.0901911	1619.54
	212	2222	2016	0	0.0495711	0.00402798	0.0958254	0.030013	0.030361	648.162			27	2016	2016	1	0.0748171	0.105708	0.166392	0.0100036	0.0993218	1619.54
	212	2222	2017	0	0.0468705	0.00402798	0.0949518	0.0287945	0.0294149	648.162			27	2016	2017	1	0.0721526	0.116131	0.187784	0.00991489	0.107456	1619.54
	212	2222	2018	0	0.0498396	0.0142941	0.0927613	0.0089424	0.0304348	648.162			27	2016	2018	1	0.0718826	0.130313	0.209177	0.00931029	0.111665	1619.54
	212	2222	2019	0	0.0552176	0.0142941	0.0594817	0.00992469	0.0345691	648.162			27	2016	2019	1	0.0732554	0.136884	0.249922	0.00985435	0.123328	1619.54
	212	2222	2020	0	0.0610511	0.0142941	0.0608159	0.0112687	0.0403775	648.162			27	2016	2020	1	0.0724025	0.138276	0.250216	0.0110347	0.138778	1619.54
	212	2222	2021	0	0.0659789	0.0142941	0.0722572	0.0122548	0.0448831	648.162			27	2016	2021	1	0.0779005	0.138993	0.281102	0.0118376	0.148615	1619.54
	28	2016	2010	0	0.0673881	0.16065	0.130876	0.00418822	0.0547502	648.711			220	2222	2010	0	0.0508027	0.0111778	0.0748046	0.0293249	0.045976	1624.8
	28	2016	2011	0	0.0691665	0.16048	0.151929	0.00472853	0.0620816	648.711			220	2222	2011	0	0.0507574	0.0137037	0.0873985	0.0288534	0.0552748	1624.8
	28	2016	2012	0	0.0783945	0.160848	0.167319	0.00515255	0.0679149	648.711			220	2222	2012	0	0.0511534	0.0170106	0.0972332	0.0261115	0.0616591	1624.8
	28	2016	2013	0	0.0905421	0.160054	0.21222	0.00601983	0.0792432	648.711			220	2222	2013	0	0.0513509	0.0213972	0.123796	0.0242488	0.0715662	1624.8
	28	2016	2014	0	0.0936	0.161771	0.197256	0.00617362	0.0815345	648.711			220	2222	2014	0	0.0512161	0.0272935	0.116234	0.0205954	0.0769166	1624.8
	28	2016	2015	0	0.0961606	0.158093	0.21022	0.00696163	0.0900279	648.711			220	2222	2015	0	0.0517654	0.0353364	0.123638	0.0166071	0.0793713	1624.8
	28	2016	2016	1	0.0982425	0.166135	0.225114	0.00740641	0.100087	648.711			220	2222	2016	0	0.0565274	0.0464768	0.133754	0.01399	0.0873287	1624.8
	28	2016	2017	1	0.103503	0.149265	0.246323	0.00845782	0.101323	648.711			220	2222	2017	0	0.054116	0.0621609	0.1387	0.0108859	0.0896439	1624.8
	28	2016	2018	1	0.112219	0.171901	0.266313	0.00793738	0.107644	648.711			220	2222	2018	0	0.0514305	0.0817179	0.147313	0.00915261	0.0985671	1624.8
	28	2016	2019	1	0.117307	0.162638	0.25728	0.00932904	0.11833	648.711			220	2222	2019	0	0.0606534	0.101275	0.164171	0.0084388	0.112306	1624.8
	28	2016	2020	1	0.120823	0.164159	0.256299	0.0106004	0.135109	648.711			220	2222	2020	0	0.0575389	0.120808	0.134124	0.00800164	0.127022	1624.8
	28	2016	2021	1	0.124194	0.163453	0.28878	0.0115903	0.146159	648.711			220	2222	2021	0	0.0592213	0.142651	0.151845	0.00750551	0.140564	1624.8
	33	2222	2010	0	0.0429582	0.0105594	0.0559591	0.0120112	0.0263326	655.204			148	2222	2010	0	0.0431642	0.00312748	0.0239747	0.0118048	0.00569664	1625.79
	33	2222	2011	0	0.0427415	0.0180213	0.0657094	0.00794397	0.0294286	655.204			148	2222	2011	0	0.0432857	0.00312748	0.032432	0.0140772	0.00753289	1625.79
	33	2222	2012	0	0.0451014	0.0105482	0.0702786	0.0150095	0.0336189	655.204			148	2222	2012	0	0.0431339	0.00312748	0.0372693	0.01594	0.009085	1625.79
	33	2222	2013	0	0.0466662	0.0180418	0.0747873	0.00997484	0.0377323	655.204			148	2222	2013	0	0.0436329	0.00312561	0.0334418	0.0179986	0.0106795	1625.79
	33	2222	2014	0	0.0507998	0.0105351	0.0734747	0.0182129	0.0411135	655.204			148	2222	2014	0	0.0436064	0.00312	0.0474608	0.0199562	0.0121122	1625.79
	33	2222	2015	0	0.0517843	0.0180643	0.0766405	0.0113819	0.0432781	655.204			148	2222	2015	0	0.0434051	0.00310132	0.0514094	0.0221793	0.0136193	1625.79
	33	2222	2016	0	0.056127	0.0105239	0.14802	0.0206748	0.0467451	655.204			148	2222	2016	0	0.0435638	0.00304714	0.0566511	0.0250975	0.0155793	1625.79
	33	2222	2017	0	0.055141	0.0180848	0.0930965	0.0134806	0.0517101	655.204			148	2222	2017	0	0.0448207	0.002879	0.0582296	0.0288819	0.0175891	1625.79
	33	2222	2018	0	0.0558946	0.0103763	0.101798	0.0261096	0.058943	655.204			148	2222	2018	0	0.0481664	0.00151516	0.0615057	0.0511708	0.0190584	1625.79
	33	2222	2019	0	0.0552021	0.0185687	0.0995362	0.0167794	0.0665788	655.204			148	2222	2019	0	0.0476669	0.000149461	0.0671431	0.164995	0.0215234	1625.79
	33	2222	2020	0	0.0540821	0.0102493	0.104914	0.0332631	0.075253	655.204			148	2222	2020	0	0.0475351	4.11018e-05	0.0794538	0.202414	0.022561	1625.79
	33	2222	2021	0	0.0575072	0.0185444	0.115625	0.0208515	0.0839949	655.204			148	2222	2021	0	0.0472318	2.8024e-05	0.0916455	0.224375	0.0248432	1625.79
	71	2222	2010	0	0.0553581	5.41797e-05	0.0383613	0.111946	0.0131661	660.032			84	2222	2010	0	0.0512013	0.0481022	0.0693164	0.0116167	0.0442896	1636.4
	71	2222	2011	0	0.0568038	5.41797e-05	0.050752	0.131883	0.0163192	660.032			84	2222	2011	0	0.0524613	0.0523264	0.0818	0.0124261	0.0513317	1636.4
	71	2222	2012	0	0.0586986	5.41797e-05	0.0598212	0.146725	0.0186725	660.032			84	2222	2012	0	0.0610484	0.0573427	0.07525	0.0111852	0.0503208	1636.4
	71	2222	2013	0	0.0607971	5.41797e-05	0.0526052	0.163631	0.0213744	660.032			84	2222	2013	0	0.0632632	0.0633435	0.0958168	0.0106202	0.0523733	1636.4
	71	2222	2014	0	0.0626681	5.41797e-05	0.0407616	0.169917	0.0224099	660.032			84	2222	2014	0	0.0641507	0.0705887	0.0904194	0.00975535	0.0531237	1636.4
	71	2222	2015	0	0.0630437	5.41797e-05	0.0425499	0.198913	0.0270853	660.032			84	2222	2015	0	0.0661072	0.0794106	0.0983598	0.00999555	0.0619611	1636.4
	71	2222	2016	0	0.0602181	5.41797e-05	0.0431186	0.211555	0.0292028	660.032			84	2222	2016	0	0.0625191	0.0902615	0.109148	0.00986141	0.0692507	1636.4
	71	2222	2017	0	0.0537644	5.41797e-05	0.0483387	0.237282	0.0335425	660.032			84	2222	2017	0	0.0629785	0.103752	0.115798	0.00915406	0.0733644	1636.4
	71	2222	2018	0	0.0481458	4.85749e-05	0.051005	0.258972	0.036143	660.032			84	2222	2018	0	0.0660601	0.124135	0.129207	0.00827622	0.0791225	1636.4
	71	2222	2019	0	0.0470918	4.85749e-05	0.0620117	0.289643	0.0411444	660.032			84	2222	2019	0	0.0678014	0.15773	0.142549	0.00732034	0.0888969	1636.4
	71	2222	2020	0	0.0638649	4.85749e-05	0.0638022	0.330107	0.0476295	660.032			84	2222	2020	0	0.0637318	0.203428	0.143719	0.00649926	0.102143	1636.4
	71	2222	2021	0	0.0875907	4.85749e-05	0.0757582	0.374719	0.0548008	660.032			84	2222	2021	0	0.0706221	0.257045	0.1591	0.00555679	0.110457	1636.4
	12	2015	2010	0	0.069531	0.201537	0.0714398	0.00394857	0.0637531	660.158			98	2222	2010	0	0.0545999	0.0131096	0.0334094	0.00375267	0.00777023	1657.02
	12	2015	2011	0	0.0714629	0.201537	0.0869098	0.00455335	0.073308	660.158			98	2222	2011	0	0.0554522	0.0131208	0.0455319	0.00439385	0.00982227	1657.02
	12	2015	2012	0	0.0781895	0.201537	0.0991729	0.00529321	0.0854726	660.158			98	2222	2012	0	0.0541629	0.013147	0.052616	0.00524404	0.0126089	1657.02
	12	2015	2013	0	0.0846906	0.201537	0.119404	0.0060075	0.0962412	660.158			98	2222	2013	0	0.0570439	0.0132086	0.0536193	0.00591535	0.0148425	1657.02
	12	2015	2014	0	0.0866726	0.201537	0.12648	0.00657483	0.104625	660.158			98	2222	2014	0	0.0580063	0.0133544	0.0657851	0.0066209	0.0174056	1657.02
	12	2015	2015	1	0.0946253	0.201537	0.133279	0.00776733	0.124356	660.158			98	2222	2015	0	0.0575046	0.0137	0.0698591	0.00753352	0.0210279	1657.02
	12	2015	2016	1	0.0974928	0.201537	0.142834	0.00832422	0.132041	660.158			98	2222	2016	0	0.0701117	0.0145482	0.0766275	0.00851624	0.0260679	1657.02
	12	2015	2017	1	0.110852	0.201537	0.157995	0.00874263	0.126181	660.158			98	2222	2017	0	0.0543262	0.016749	0.0868492	0.00859667	0.030858	1657.02
	12	2015	2018	1	0.106031	0.201081	0.172583	0.00914907	0.120847	660.158			98	2222	2018	0	0.0572886	0.0203641	0.0967921	0.0076434	0.0336477	1657.02
	12	2015	2019	1	0.11386	0.200624	0.188027	0.0101	0.137847	660.158			98	2222	2019	0	0.0565514	0.0218886	0.115722	0.00768121	0.0366324	1657.02
	12	2015	2020	1	0.115435	0.200624	0.159753	0.0112641	0.150872	660.158			98	2222	2020	0	0.0667395	0.0220978	0.127576	0.00853391	0.0418652	1657.02
	12	2015	2021	1	0.134135	0.200624	0.169501	0.0122811	0.161369	660.158			98	2222	2021	0	0.0618082	0.0221875	0.147572	0.00970638	0.0487213	1657.02
	120	2222	2010	0	0.0284079	0.0110172	0.0732455	0.00484281	0.0115659	661.083			256	2222	2010	0	0.056714	0.0340211	0.0611965	0.00287963	0.012611	1658.46
	120	2222	2011	0	0.02788	0.00988686	0.0881078	0.0059126	0.0135276	661.083			256	2222	2011	0	0.0597206	0.0340211	0.0759593	0.00344569	0.0159112	1658.46
	120	2222	2012	0	0.029129	0.0110209	0.0975338	0.00639007	0.0170751	661.083			256	2222	2012	0	0.0592241	0.0340211	0.0863476	0.00405099	0.0192309	1658.46
	120	2222	2013	0	0.0299721	0.00988312	0.10209	0.0080488	0.0198973	661.083			256	2222	2013	0	0.0586831	0.0340211	0.0939182	0.00470158	0.0227815	1658.46
	120	2222	2014	0	0.0293959	0.0110228	0.108024	0.00729498	0.0199535	661.083			256	2222	2014	0	0.0622108	0.0340211	0.106904	0.00524598	0.0262001	1658.46
	120	2222	2015	0	0.0299167	0.00988125	0.108936	0.00892136	0.0223674	661.083			256	2222	2015	0	0.0603999	0.0340192	0.11538	0.00549673	0.027132	1658.46
	120	2222	2016	0	0.0322913	0.0110246	0.115884	0.00884709	0.0250056	661.083			256	2222	2016	0	0.0669207	0.0340454	0.122776	0.00649674	0.0328118	1658.46
	120	2222	2017	0	0.0323944	0.00987938	0.126876	0.0106714	0.0276628	661.083			256	2222	2017	0	0.0644003	0.0332589	0.124661	0.00791942	0.0400569	1658.46
	120	2222	2018	0	0.0327431	0.0110583	0.134048	0.00985371	0.0287351	661.083			256	2222	2018	0	0.0591322	0.0484665	0.130044	0.00568387	0.0417767	1658.46
	120	2222	2019	0	0.0345331	0.00982334	0.125786	0.0126892	0.0336915	661.083			256	2222	2019	0	0.0666259	0.0479042	0.149886	0.0059312	0.0433546	1658.46
	120	2222	2020	0	0.035435	0.0110863	0.143232	0.0115974	0.0347898	661.083			256	2222	2020	0	0.0625589	0.0479042	0.160618	0.00647217	0.0480382	1658.46
	120	2222	2021	0	0.039426	0.00982707	0.156553	0.0140366	0.0379385	661.083			256	2222	2021	0	0.0639435	0.0479042	0.178503	0.00691969	0.0520172	1658.46
	244	2222	2010	0	0.039592	0.0401378	0.065863	0.00448156	0.0131203	662.981			155	2222	2010	0	0.0382313	0.00108733	0.0156278	0.0220228	0.00131548	1670.46
	244	2222	2011	0	0.0396947	0.0422452	0.0776179	0.00493966	0.0156942	662.981			155	2222	2011	0	0.0383288	0.00108733	0.0214966	0.0257119	0.0022586	1670.46
	244	2222	2012	0	0.0405762	0.0445899	0.0865227	0.00560237	0.0196764	662.981			155	2222	2012	0	0.0399466	0.00108733	0.0237369	0.0300297	0.00337164	1670.46
	244	2222	2013	0	0.0419543	0.0472017	0.0866763	0.00612279	0.0241027	662.981			155	2222	2013	0	0.039332	0.00108733	0.0183546	0.0346202	0.00449757	1670.46
	244	2222	2014	0	0.0445639	0.0501218	0.0953908	0.00645382	0.0272867	662.981			155	2222	2014	0	0.0417661	0.00108733	0.0296251	0.0381862	0.00537408	1670.46
	244	2222	2015	0	0.0439173	0.053395	0.10031	0.0067705	0.0294342	662.981			155	2222	2015	0	0.0422576	0.00109107	0.0322979	0.0407391	0.00599395	1670.46
	244	2222	2016	0	0.0428493	0.0570792	0.110513	0.00755394	0.0354453	662.981			155	2222	2016	0	0.0427023	0.00107986	0.0366011	0.0456346	0.00712413	1670.46
	244	2222	2017	0	0.0486399	0.0612399	0.124724	0.0075279	0.038139	662.981			155	2222	2017	0	0.04476	0.00110975	0.0422818	0.0520698	0.00893364	1670.46
	244	2222	2018	0	0.0492889	0.065436	0.134941	0.007725	0.0419996	662.981			155	2222	2018	0	0.0482959	0.000820168	0.0461266	0.0650405	0.00995905	1670.46
	244	2222	2019	0	0.0481133	0.0689857	0.146197	0.00774172	0.0442516	662.981			155	2222	2019	0	0.0498451	0.00222137	0.0500535	0.040508	0.011181	1670.46
	244	2222	2020	0	0.0504135	0.0721038	0.14611	0.00777434	0.0463902	662.981			155	2222	2020	0	0.0490312	0.00122371	0.0563505	0.0648832	0.0129503	1670.46
	244	2222	2021	0	0.057748	0.0751977	0.155275	0.00779853	0.0484531	662.981			155	2222	2021	0	0.0460843	0.00150208	0.0634194	0.0631996	0.0145493	1670.46
	205	2222	2010	0	0.0756206	0.100113	0.123373	0.00706869	0.0619257	668.756			149	2222	2010	0	0.0647178	0.0397529	0.0647126	0.00324373	0.0189831	1673.61
	205	2222	2011	0	0.0774042	0.0995748	0.145626	0.00781172	0.068207	668.756			149	2222	2011	0	0.0667291	0.0397642	0.0789889	0.00349155	0.0206423	1673.61
	205	2222	2012	0	0.0806168	0.100294	0.162562	0.00895909	0.0792359	668.756			149	2222	2012	0	0.0675348	0.0397249	0.0918834	0.0042012	0.0259165	1673.61
	205	2222	2013	0	0.080924	0.0993319	0.201457	0.010067	0.0884061	668.756			149	2222	2013	0	0.0680094	0.0398557	0.105375	0.005122	0.0326868	1673.61
	205	2222	2014	0	0.0815159	0.100621	0.174101	0.0106971	0.094984	668.756			149	2222	2014	0	0.0685031	0.0394241	0.111894	0.00563975	0.0354285	1673.61
	205	2222	2015	0	0.0818892	0.0989003	0.178248	0.0122582	0.107634	668.756			149	2222	2015	0	0.0692653	0.0408776	0.11583	0.0059818	0.0389611	1673.61
	205	2222	2016	0	0.0829115	0.10121	0.133181	0.0123054	0.110102	668.756			149	2222	2016	0	0.071498	0.0362406	0.124449	0.00792509	0.0460864	1673.61
	205	2222	2017	0	0.0855085	0.0981344	0.139368	0.0138574	0.120182	668.756			149	2222	2017	0	0.0773012	0.0540937	0.138276	0.00598301	0.0519885	1673.61
	205	2222	2018	0	0.085765	0.101221	0.152368	0.0151609	0.134464	668.756			149	2222	2018	0	0.0649435	0.0258325	0.152755	0.0126284	0.0528275	1673.61
	205	2222	2019	0	0.0866041	0.0993992	0.156717	0.0164322	0.141512	668.756			149	2222	2019	0	0.0789983	0.0316166	0.155158	0.0106584	0.053836	1673.61
	205	2222	2020	0	0.0894736	0.100311	0.151945	0.01679	0.145161	668.756			149	2222	2020	0	0.0833053	0.0312393	0.155357	0.012113	0.060778	1673.61
	205	2222	2021	0	0.0898136	0.0996252	0.160888	0.0168366	0.1437	668.756			149	2222	2021	0	0.0686454	0.0313532	0.147096	0.0118588	0.0593998	1673.61
	109	2222	2010	0	0.0418601	0.139238	0.0626431	0.00206436	0.0177016	672.776			151	2222	2010	0	0.05177	0.00499948	0.0286802	0.00775942	0.00441504	1675.28
	109	2222	2011	0	0.0436493	0.13101	0.0725038	0.00247671	0.020469	672.776			151	2222	2011	0	0.0562567	0.00499948	0.043443	0.00893739	0.00572788	1675.28
	109	2222	2012	0	0.0431039	0.122229	0.0829872	0.00317515	0.0253422	672.776			151	2222	2012	0	0.0523717	0.00499948	0.0502092	0.0104963	0.00744532	1675.28
	109	2222	2013	0	0.0473262	0.11294	0.0967921	0.00384697	0.0287924	672.776			151	2222	2013	0	0.0521152	0.00500135	0.0523543	0.0119881	0.00890195	1675.28
	109	2222	2014	0	0.0470406	0.103216	0.1006	0.00467847	0.0323277	672.776			151	2222	2014	0	0.0560404	0.00499574	0.0561991	0.0134659	0.0103749	1675.28
	109	2222	2015	0	0.0478749	0.0931554	0.109245	0.00567393	0.0356365	672.776			151	2222	2015	0	0.0536833	0.00501255	0.0666025	0.0143906	0.0112931	1675.28
	109	2222	2016	0	0.0477153	0.0828856	0.116708	0.00731174	0.0412505	672.776			151	2222	2016	0	0.0553199	0.00496211	0.0730206	0.0165063	0.0133087	1675.28
	109	2222	2017	0	0.047752	0.0725578	0.123796	0.0089592	0.0443401	672.776			151	2222	2017	0	0.0513326	0.0051097	0.0840943	0.0174352	0.0147054	1675.28
	109	2222	2018	0	0.0497334	0.0639526	0.130647	0.0105875	0.0462005	672.776			151	2222	2018	0	0.0515123	0.003744	0.0615641	0.0245287	0.0159632	1675.28
	109	2222	2019	0	0.0482957	0.0585589	0.119919	0.0127334	0.051228	672.776			151	2222	2019	0	0.0568591	0.0103091	0.0583832	0.0109983	0.0182965	1675.28
	109	2222	2020	0	0.0489246	0.0550484	0.123734	0.0155734	0.0596157	672.776			151	2222	2020	0	0.0498616	0.00558424	0.0711652	0.0212957	0.0205598	1675.28
	109	2222	2021	0	0.0503102	0.0521377	0.14986	0.018215	0.0665675	672.776			151	2222	2021	0	0.0484767	0.00692005	0.0933279	0.0186873	0.0221233	1675.28
	118	2222	2010	0	0.0509107	0.0283808	0.0545622	0.00251213	0.00554219	672.98			232	2222	2010	0	0.0490726	0.0123119	0.0173383	0.00952955	0.00533026	1687.37
	118	2222	2011	0	0.051367	0.0283808	0.0683757	0.00293956	0.00714347	672.98			232	2222	2011	0	0.04911	0.0123119	0.0229022	0.0116733	0.00740844	1687.37
	118	2222	2012	0	0.0512668	0.0283808	0.0749127	0.00359365	0.00972512	672.98			232	2222	2012	0	0.0491076	0.0123119	0.0271794	0.0143181	0.00998409	1687.37
	118	2222	2013	0	0.0521924	0.0283808	0.0698937	0.00426465	0.0122189	672.98			232	2222	2013	0	0.0494709	0.0123119	0.02748	0.0165583	0.0122173	1687.37
	118	2222	2014	0	0.052661	0.0283789	0.0933452	0.00463584	0.0136423	672.98			232	2222	2014	0	0.0516393	0.0123119	0.0354723	0.0181206	0.0133608	1687.37
	118	2222	2015	0	0.053304	0.0284032	0.0970018	0.00523403	0.0158015	672.98			232	2222	2015	0	0.0531494	0.0123119	0.0385862	0.0210841	0.0161558	1687.37
	118	2222	2016	0	0.054364	0.028179	0.10643	0.00607675	0.018654	672.98			232	2222	2016	0	0.0651891	0.0123119	0.0442366	0.0259862	0.0207146	1687.37
	118	2222	2017	0	0.0567631	0.0302696	0.118083	0.00616868	0.0207845	672.98			232	2222	2017	0	0.0499598	0.0123119	0.0514461	0.0298124	0.0243454	1687.37
	118	2222	2018	0	0.0588019	0.0218083	0.126917	0.00903665	0.022448	672.98			232	2222	2018	0	0.0498413	0.0123119	0.0586556	0.0317209	0.0259996	1687.37
	118	2222	2019	0	0.0602025	0.0226023	0.126917	0.00946898	0.0246103	672.98			232	2222	2019	0	0.0652205	0.0123119	0.0749581	0.0340136	0.0281441	1687.37
	118	2222	2020	0	0.0618591	0.0226004	0.159091	0.0104392	0.0275274	672.98			232	2222	2020	0	0.055311	0.0123119	0.0766578	0.0376408	0.0316062	1687.37
	118	2222	2021	0	0.0637364	0.0226004	0.168909	0.0110405	0.0293073	672.98			232	2222	2021	0	0.0519929	0.0123119	0.0889792	0.0401821	0.034025	1687.37
	114	2222	2010	0	0.0387073	0.059125	0.020623	0.00158551	0.00223977	675.639			219	2222	2010	0	0.0877586	0.191478	0.139528	0.0078548	0.141911	1707.36
	114	2222	2011	0	0.0394575	0.0555996	0.0290672	0.00204781	0.00363189	675.639			219	2222	2011	0	0.0891985	0.191478	0.162558	0.00838759	0.150371	1707.36
	114	2222	2012	0	0.0401551	0.0513997	0.0349382	0.00267902	0.00544526	675.639			219	2222	2012	0	0.0905494	0.191478	0.180904	0.00901034	0.160736	1707.36
	114	2222	2013	0	0.0416906	0.0464918	0.0348517	0.00350372	0.00729883	675.639			219	2222	2013	0	0.0915024	0.191478	0.243724	0.00999777	0.177269	1707.36
	114	2222	2014	0	0.0422897	0.0408945	0.0457179	0.00462007	0.00881044	675.639			219	2222	2014	0	0.0913236	0.191477	0.213018	0.0110087	0.193089	1707.36
	114	2222	2015	0	0.0430415	0.0347105	0.0498351	0.0061786	0.010542	675.639			219	2222	2015	0	0.0920516	0.191484	0.231219	0.0133298	0.232208	1707.36
	114	2222	2016	0	0.0449786	0.0281491	0.0531955	0.00892221	0.0131242	675.639			219	2222	2016	0	0.0882624	0.191443	0.257289	0.0149451	0.256375	1707.36
	114	2222	2017	0	0.0471569	0.0215355	0.0589346	0.013164	0.0157019	675.639			219	2222	2017	0	0.085285	0.191678	0.280701	0.0162128	0.272132	1707.36
	114	2222	2018	0	0.0495524	0.0165173	0.0646131	0.0187777	0.0180252	675.639			219	2222	2018	0	0.0883953	0.173556	0.291658	0.0196547	0.291594	1707.36
	114	2222	2019	0	0.0507197	0.0140606	0.0725773	0.024075	0.0205058	675.639			219	2222	2019	0	0.0950334	0.313986	0.318224	0.0122612	0.319677	1707.36
	114	2222	2020	0	0.0543052	0.0128574	0.0741602	0.0300474	0.0243423	675.639			219	2222	2020	0	0.101432	0.257469	0.283954	0.0177578	0.371483	1707.36
	114	2222	2021	0	0.0529252	0.0119868	0.0866308	0.0356743	0.0277089	675.639			219	2222	2021	0	0.105127	0.266493	0.312584	0.019312	0.408556	1707.36
	57	2222	2010	0	0.0543258	0.00753658	0.0781671	0.0105129	0.0192487	686.722			4	2015	2010	0	0.0565919	0.0046389	0.0493075	0.00692882	0.00777593	1708.59
	57	2222	2011	0	0.0551587	0.00753658	0.0971272	0.012044	0.0227064	686.722			4	2015	2011	0	0.057371	0.0046389	0.0649721	0.0082953	0.010033	1708.59
	57	2222	2012	0	0.0557991	0.00753658	0.110887	0.0142281	0.0276865	686.722			4	2015	2012	0	0.0595338	0.0046389	0.0732671	0.00959383	0.0121334	1708.59
	57	2222	2013	0	0.0571128	0.00753658	0.12896	0.0166749	0.033615	686.722			4	2015	2013	0	0.059435	0.0046389	0.0775162	0.0110188	0.01449	1708.59
	57	2222	2014	0	0.0589139	0.00753658	0.125269	0.0192064	0.0392546	686.722			4	2015	2014	0	0.0598226	0.0046389	0.0877142	0.0120591	0.0158334	1708.59
	57	2222	2015	0	0.0598956	0.00753658	0.122438	0.0257179	0.0542408	686.722			4	2015	2015	1	0.0596043	0.0046389	0.0926143	0.0139826	0.0190567	1708.59
	57	2222	2016	0	0.0593161	0.00753658	0.0909384	0.0286983	0.060944	686.722			4	2015	2016	1	0.0576217	0.0046389	0.10169	0.0166481	0.0233265	1708.59
	57	2222	2017	0	0.0713766	0.00753658	0.101175	0.0272727	0.0579477	686.722			4	2015	2017	1	0.0519495	0.00464264	0.101664	0.0197427	0.0285183	1708.59
	57	2222	2018	0	0.0730715	0.00826147	0.108102	0.0294575	0.0693824	686.722			4	2015	2018	1	0.0587203	0.00801859	0.10164	0.0127119	0.0310652	1708.59
	57	2222	2019	0	0.0746285	0.00826147	0.10648	0.0344355	0.081863	686.722			4	2015	2019	1	0.0704825	0.00801859	0.0923418	0.0140561	0.0348231	1708.59
	57	2222	2020	0	0.0787804	0.00826147	0.111306	0.0397932	0.0959151	686.722			4	2015	2020	1	0.06126	0.00801859	0.103792	0.0152127	0.0381582	1708.59
	57	2222	2021	0	0.0812311	0.00826147	0.119322	0.0361795	0.0873696	686.722			4	2015	2021	1	0.0613618	0.00801859	0.121273	0.0167646	0.0426198	1708.59
	25	2016	2010	0	0.079114	0.0362612	0.156559	0.0201742	0.0811455	700.481			157	2222	2010	0	0.0534665	0.000937869	0.0200586	0.0162375	0.00189718	1716.81
	25	2016	2011	0	0.0787932	0.0409393	0.185949	0.0191694	0.0867568	700.481			157	2222	2011	0	0.0555278	0.000936001	0.0278065	0.0193099	0.00309344	1716.81
	25	2016	2012	0	0.0800237	0.0464843	0.211091	0.0192245	0.0987786	700.481			157	2222	2012	0	0.054672	0.000943474	0.0315713	0.0226201	0.00462427	1716.81
	25	2016	2013	0	0.0788913	0.053098	0.268467	0.0187737	0.110142	700.481			157	2222	2013	0	0.0567203	0.000922923	0.0276984	0.0263951	0.0057616	1716.81
	25	2016	2014	0	0.0776872	0.0610343	0.226265	0.0165629	0.110914	700.481			157	2222	2014	0	0.0547089	0.000973366	0.0368498	0.028737	0.00693216	1716.81
	25	2016	2015	0	0.0771356	0.0706148	0.227871	0.0164823	0.128217	700.481			157	2222	2015	0	0.0561503	0.000855665	0.0386511	0.0363932	0.00871035	1716.81
	25	2016	2016	1	0.0825578	0.0822653	0.199302	0.015072	0.136003	700.481			157	2222	2016	0	0.0715391	0.00116767	0.0436701	0.0336151	0.010474	1716.81
	25	2016	2017	1	0.0822497	0.0965258	0.204844	0.0123107	0.130114	700.481			157	2222	2017	0	0.0572786	0.00054927	0.0464877	0.0639097	0.0130681	1716.81
	25	2016	2018	1	0.0799918	0.112215	0.225424	0.010546	0.129348	700.481			157	2222	2018	0	0.0536663	0.00168704	0.0516472	0.0318497	0.0140446	1716.81
	25	2016	2019	1	0.0831404	0.126724	0.204764	0.00981903	0.135146	700.481			157	2222	2019	0	0.06682	0.00114525	0.0613522	0.0436764	0.0144023	1716.81
	25	2016	2020	1	0.0846029	0.140499	0.193279	0.00970767	0.147804	700.481			157	2222	2020	0	0.0621407	0.00121437	0.0697056	0.0443748	0.015499	1716.81
	25	2016	2021	1	0.084316	0.155049	0.215046	0.00938461	0.157193	700.481			157	2222	2021	0	0.05149	0.00118448	0.0859345	0.0492824	0.0172812	1716.81
	73	2222	2010	0	0.0792007	0.000407282	0.0229649	0.0463002	0.0111876	703.229			138	2222	2010	0	0.0434184	0.0109499	0.0319541	0.0111186	0.00734124	1721.75
	73	2222	2011	0	0.0802788	0.000459593	0.0277611	0.0489268	0.0134798	703.229			138	2222	2011	0	0.0449433	0.010864	0.0407811	0.0123343	0.0083343	1721.75
	73	2222	2012	0	0.0799478	0.000519378	0.0332623	0.0533029	0.0168947	703.229			138	2222	2012	0	0.0449439	0.0109499	0.0415768	0.0134765	0.0097267	1721.75
	73	2222	2013	0	0.081728	0.000590372	0.0385451	0.0524586	0.0188056	703.229			138	2222	2013	0	0.0467951	0.0106771	0.043936	0.0158151	0.011486	1721.75
	73	2222	2014	0	0.0821858	0.000668839	0.0336927	0.0515618	0.0207789	703.229			138	2222	2014	0	0.0469884	0.0106603	0.0564737	0.0176067	0.0129882	1721.75
	73	2222	2015	0	0.0809149	0.000762252	0.0326742	0.0534406	0.0245738	703.229			138	2222	2015	0	0.0472156	0.0106827	0.0597455	0.0194008	0.0147215	1721.75
	73	2222	2016	0	0.0805164	0.000868743	0.0340343	0.0506879	0.0266994	703.229			138	2222	2016	0	0.0477427	0.0108004	0.0655386	0.020324	0.0155722	1721.75
	73	2222	2017	0	0.0586241	0.000992049	0.0363395	0.0478686	0.0287604	703.229			138	2222	2017	0	0.0476287	0.0113777	0.071801	0.0208565	0.0169678	1721.75
	73	2222	2018	0	0.0745124	0.00112656	0.0400761	0.0472499	0.0325176	703.229			138	2222	2018	0	0.0485131	0.0121923	0.0774211	0.0215099	0.0188097	1721.75
	73	2222	2019	0	0.108585	0.00126108	0.0455838	0.0477145	0.0372601	703.229			138	2222	2019	0	0.0482991	0.0125192	0.0787467	0.0228387	0.0206768	1721.75
	73	2222	2020	0	0.0840936	0.00139933	0.0458476	0.0503306	0.0444489	703.229			138	2222	2020	0	0.0481156	0.0123119	0.0845592	0.0249912	0.0224751	1721.75
	73	2222	2021	0	0.0702913	0.00155253	0.0685011	0.049964	0.0495985	703.229			138	2222	2021	0	0.0484811	0.0123119	0.0984117	0.026568	0.0239997	1721.75
	179	2222	2010	0	0.0308731	0.0230338	0.0450216	0.00401886	0.0122119	705.163			143	2222	2010	0	0.0601766	5.23114e-05	0.0237801	0.0613888	0.00376657	1735.75
	179	2222	2011	0	0.0307716	0.0221445	0.0568176	0.00473296	0.0143396	705.163			143	2222	2011	0	0.0590236	5.23114e-05	0.0307085	0.0674522	0.0045652	1735.75
	179	2222	2012	0	0.0344623	0.023357	0.0681638	0.00534113	0.0178431	705.163			143	2222	2012	0	0.059085	5.23114e-05	0.032938	0.0785828	0.00608095	1735.75
	179	2222	2013	0	0.0314395	0.0217317	0.0751333	0.00650181	0.0207502	705.163			143	2222	2013	0	0.0571784	5.23114e-05	0.0292835	0.0919788	0.00786504	1735.75
	179	2222	2014	0	0.0327254	0.0239568	0.0832964	0.00662439	0.023901	705.163			143	2222	2014	0	0.0572375	5.23114e-05	0.0430408	0.10565	0.00968663	1735.75
	179	2222	2015	0	0.0299935	0.0209993	0.091386	0.00853758	0.0276524	705.163			143	2222	2015	0	0.0669738	5.23114e-05	0.0456206	0.118941	0.0114643	1735.75
	179	2222	2016	0	0.033238	0.0250945	0.0993805	0.00811836	0.0318846	705.163			143	2222	2016	0	0.065114	5.23114e-05	0.051684	0.134774	0.0135629	1735.75
	179	2222	2017	0	0.0386336	0.0197214	0.113972	0.0114225	0.0363409	705.163			143	2222	2017	0	0.0495834	5.23114e-05	0.0548281	0.147638	0.0152843	1735.75
	179	2222	2018	0	0.0517922	0.0319548	0.11825	0.00790584	0.0410383	705.163			143	2222	2018	0	0.0507109	5.23114e-05	0.058874	0.162803	0.0173135	1735.75
	179	2222	2019	0	0.0325492	0.0137299	0.116221	0.0194953	0.0452564	705.163			143	2222	2019	0	0.0595735	5.23114e-05	0.0638735	0.171309	0.0184517	1735.75
	179	2222	2020	0	0.035439	0.0314111	0.134853	0.0092637	0.0483774	705.163			143	2222	2020	0	0.0506016	5.23114e-05	0.0724367	0.181266	0.0197863	1735.75
	179	2222	2021	0	0.0447697	0.017033	0.155491	0.0181016	0.0528519	705.163			143	2222	2021	0	0.0414737	5.23114e-05	0.0855929	0.183967	0.0201501	1735.75
	190	2222	2010	0	0.0265925	0.000364312	0.00249327	0.0390327	0.00374909	707.963			266	2222	2010	0	0.0652872	0.00449505	0.0209906	0.0118507	0.00226456	1750.21
	190	2222	2011	0	0.0281461	0.000364312	0.00249327	0.0406962	0.00408186	707.963			266	2222	2011	0	0.0618596	0.00237456	0.0285374	0.021803	0.00327927	1750.21
	190	2222	2012	0	0.0261697	0.000364312	0.00757928	0.0471244	0.00540877	707.963			266	2222	2012	0	0.0562405	0.004992	0.031394	0.0146474	0.00439241	1750.21
	190	2222	2013	0	0.0238271	0.000364312	0.00759442	0.0565233	0.00741509	707.963			266	2222	2013	0	0.0544956	0.0021018	0.0254992	0.0306126	0.00545476	1750.21
	190	2222	2014	0	0.0205205	0.000364312	0.0105245	0.0620546	0.00857076	707.963			266	2222	2014	0	0.0516856	0.00575426	0.0399615	0.016311	0.0063908	1750.21
	190	2222	2015	0	0.0221751	0.000364312	0.0148515	0.0713372	0.0104669	707.963			266	2222	2015	0	0.0495353	0.00178046	0.0435511	0.041209	0.00753546	1750.21
	190	2222	2016	0	0.0222281	0.000364312	0.0183827	0.076868	0.0115743	707.963			266	2222	2016	0	0.0472314	0.00697423	0.0471559	0.0174415	0.00900219	1750.21
	190	2222	2017	0	0.0174479	0.000364312	0.0168863	0.0807751	0.0124136	707.963			266	2222	2017	0	0.0486981	0.00142362	0.0520775	0.0598957	0.0108301	1750.21
	190	2222	2018	0	0.0187997	0.000848192	0.0197256	0.0570368	0.0138191	707.963			266	2222	2018	0	0.0360724	0.00658003	0.0484468	0.0229613	0.0121187	1750.21
	190	2222	2019	0	0.0212774	0.000848192	0.0250062	0.0625362	0.0156684	707.963			266	2222	2019	0	0.0464292	0.00234841	0.0504774	0.0524487	0.0131911	1750.21
	190	2222	2020	0	0.0208841	0.000848192	0.0289894	0.069653	0.0180086	707.963			266	2222	2020	0	0.036983	0.00473232	0.0542616	0.036122	0.0154145	1750.21
	190	2222	2021	0	0.0351767	0.000848192	0.0338851	0.0796151	0.0212794	707.963			266	2222	2021	0	0.0383517	0.00259128	0.065597	0.0602066	0.0170115	1750.21
	235	2222	2010	0	0.0817309	0.0771687	0.125621	0.00280869	0.0300667	709.652			102	2222	2010	0	0.0918803	0.0102213	0.0722118	0.0064348	0.0102681	1751.51
	235	2222	2011	0	0.0836519	0.0662898	0.144605	0.00360081	0.0335004	709.652			102	2222	2011	0	0.0958507	0.0104399	0.0935246	0.00732506	0.013705	1751.51
	235	2222	2012	0	0.086058	0.0775479	0.156931	0.00358052	0.0396335	709.652			102	2222	2012	0	0.0943846	0.0107593	0.104415	0.00856827	0.017226	1751.51
	235	2222	2013	0	0.089372	0.0659535	0.181939	0.00458788	0.043499	709.652			102	2222	2013	0	0.0940963	0.0112301	0.0941474	0.00821963	0.0168747	1751.51
	235	2222	2014	0	0.0925132	0.0779571	0.177809	0.00404472	0.0451136	709.652			102	2222	2014	0	0.0958295	0.0119326	0.124149	0.00975555	0.0219966	1751.51
	235	2222	2015	0	0.0959243	0.0655966	0.181494	0.00503378	0.0473622	709.652			102	2222	2015	0	0.0959394	0.0130087	0.133116	0.0101946	0.0253556	1751.51
	235	2222	2016	0	0.0976537	0.0783943	0.193067	0.00464894	0.0523119	709.652			102	2222	2016	0	0.0936488	0.0147051	0.14499	0.0101644	0.0285067	1751.51
	235	2222	2017	0	0.0978744	0.0652193	0.208165	0.00587427	0.0552065	709.652			102	2222	2017	0	0.0664396	0.0175019	0.164776	0.00903525	0.0299925	1751.51
	235	2222	2018	0	0.098145	0.0803896	0.221466	0.00498443	0.0576587	709.652			102	2222	2018	0	0.0552246	0.0209451	0.184565	0.00779689	0.0306051	1751.51
	235	2222	2019	0	0.0980695	0.0626074	0.15614	0.00694691	0.0631578	709.652			102	2222	2019	0	0.0541485	0.0231254	0.207964	0.00783136	0.0344451	1751.51
	235	2222	2020	0	0.0995781	0.0815516	0.157398	0.00598199	0.0711602	709.652			102	2222	2020	0	0.0561941	0.0241567	0.21677	0.00838143	0.0390562	1751.51
	235	2222	2021	0	0.101938	0.0631287	0.181501	0.00845549	0.0785206	709.652			102	2222	2021	0	0.0498092	0.0249096	0.232637	0.00884042	0.0429095	1751.51
	116	2222	2010	0	0.0405392	0.0238279	0.046332	0.00406043	0.00797975	719.022			147	2222	2010	0	0.0486805	0.0113777	0.0260982	0.00676613	0.00412072	1753.69
	116	2222	2011	0	0.0407808	0.0238316	0.053894	0.00437196	0.00871888	719.022			147	2222	2011	0	0.0483304	0.0113777	0.0334656	0.00793596	0.00550424	1753.69
	116	2222	2012	0	0.0415027	0.0238222	0.0542248	0.00519949	0.0113006	719.022			147	2222	2012	0	0.050789	0.0113777	0.0394166	0.00910694	0.00690577	1753.69
	116	2222	2013	0	0.0425008	0.0238409	0.0511066	0.00594376	0.0138325	719.022			147	2222	2013	0	0.0502248	0.0113777	0.039356	0.0107145	0.00875867	1753.69
	116	2222	2014	0	0.0422532	0.0238017	0.0599206	0.00647627	0.0147687	719.022			147	2222	2014	0	0.0534799	0.0113777	0.0525381	0.0119016	0.0100056	1753.69
	116	2222	2015	0	0.0439085	0.0238858	0.0620182	0.00714554	0.0166404	719.022			147	2222	2015	0	0.055582	0.0113777	0.0561169	0.012807	0.0109578	1753.69
	116	2222	2016	0	0.0444149	0.0237083	0.0679086	0.00814927	0.0192045	719.022			147	2222	2016	0	0.0600044	0.0113777	0.0599488	0.0140998	0.0126176	1753.69
	116	2222	2017	0	0.0435654	0.0240913	0.074943	0.0089581	0.0220014	719.022			147	2222	2017	0	0.0620554	0.0113777	0.0591162	0.014674	0.0131773	1753.69
	116	2222	2018	0	0.0421291	0.0219091	0.0806215	0.0107875	0.0244957	719.022			147	2222	2018	0	0.0617353	0.0129191	0.0649894	0.0140982	0.0144952	1753.69
	116	2222	2019	0	0.0407425	0.0278726	0.0905989	0.00935894	0.0271829	719.022			147	2222	2019	0	0.0672013	0.0129191	0.0630713	0.0150801	0.015764	1753.69
	116	2222	2020	0	0.0414701	0.0231982	0.0953086	0.0122098	0.0301544	719.022			147	2222	2020	0	0.066971	0.0129191	0.0696104	0.0161227	0.0170801	1753.69
	116	2222	2021	0	0.043178	0.0252683	0.105565	0.0123425	0.033517	719.022			147	2222	2021	0	0.0657515	0.0129191	0.0760436	0.0171989	0.0184309	1753.69
	239	2222	2010	0	0.0415887	0.0451634	0.0567786	0.0042785	0.0113317	725.627			140	2222	2010	0	0.0546365	0.0265032	0.0487236	0.00343366	0.010309	1754.3
	239	2222	2011	0	0.0424963	0.0450682	0.0657916	0.00496316	0.0137404	725.627			140	2222	2011	0	0.0555981	0.0265032	0.0612786	0.00388629	0.0120864	1754.3
	239	2222	2012	0	0.0434448	0.0452288	0.0732217	0.00595654	0.0174582	725.627			140	2222	2012	0	0.0606488	0.0265032	0.068246	0.00430001	0.01382	1754.3
	239	2222	2013	0	0.049982	0.0449617	0.0778211	0.00668631	0.0199849	725.627			140	2222	2013	0	0.0523728	0.0265032	0.0720129	0.00517501	0.0174327	1754.3
	239	2222	2014	0	0.051928	0.0454082	0.0884624	0.00686792	0.0205397	725.627			140	2222	2014	0	0.0556328	0.0265032	0.0875585	0.00544888	0.0183906	1754.3
	239	2222	2015	0	0.0540924	0.0446665	0.0934706	0.00771306	0.0229485	725.627			140	2222	2015	0	0.0583598	0.0265032	0.0937755	0.00579021	0.0195769	1754.3
	239	2222	2016	0	0.0570143	0.045907	0.100245	0.00849681	0.0262515	725.627			140	2222	2016	0	0.0535242	0.0265032	0.0991988	0.00655994	0.0224327	1754.3
	239	2222	2017	0	0.0593581	0.0438594	0.108393	0.00967169	0.0287378	725.627			140	2222	2017	0	0.0545968	0.0265032	0.0998173	0.00724912	0.02513	1754.3
	239	2222	2018	0	0.0607965	0.0509326	0.116053	0.00917434	0.0316096	725.627			140	2222	2018	0	0.0617752	0.0265032	0.103716	0.0080114	0.0279607	1754.3
	239	2222	2019	0	0.0601834	0.0373821	0.101692	0.0132899	0.0342052	725.627			140	2222	2019	0	0.0629744	0.0265032	0.105163	0.00849022	0.0296056	1754.3
	239	2222	2020	0	0.062367	0.0493129	0.10481	0.0113351	0.0385711	725.627			140	2222	2020	0	0.0559058	0.0265032	0.110314	0.00924983	0.0324966	1754.3
	239	2222	2021	0	0.0643643	0.0417576	0.11985	0.0146455	0.042875	725.627			140	2222	2021	0	0.0530386	0.0265032	0.127507	0.00976368	0.0343852	1754.3
	60	2222	2010	0	0.0390198	0.00251095	0.0459557	0.0179762	0.00762079	726.591			90	2222	2010	0	0.0708446	0.00790089	0.0562056	0.0119236	0.0211849	1762.85
	60	2222	2011	0	0.0387685	0.00251095	0.0504774	0.0209875	0.00965581	726.591			90	2222	2011	0	0.0722594	0.00818487	0.0700667	0.013247	0.025922	1762.85
	60	2222	2012	0	0.0395691	0.00251095	0.0580091	0.0239029	0.0117354	726.591			90	2222	2012	0	0.0713875	0.00855852	0.0798798	0.0133075	0.0260798	1762.85
	60	2222	2013	0	0.040604	0.00251095	0.0623728	0.0264408	0.0134707	726.591			90	2222	2013	0	0.0707563	0.00905548	0.0690547	0.0147128	0.0309943	1762.85
	60	2222	2014	0	0.0403568	0.00251095	0.0589432	0.0295354	0.0155652	726.591			90	2222	2014	0	0.0732638	0.00972619	0.0954816	0.015101	0.034236	1762.85
	60	2222	2015	0	0.0403073	0.00251095	0.0488296	0.0321613	0.0174427	726.591			90	2222	2015	0	0.0672815	0.0106454	0.100276	0.01462	0.0362729	1762.85
	60	2222	2016	0	0.0398133	0.00251095	0.0364887	0.0353029	0.0196081	726.591			90	2222	2016	0	0.0838187	0.0119345	0.110141	0.0145242	0.0404265	1762.85
	60	2222	2017	0	0.0353617	0.00251095	0.0371504	0.0378844	0.0218001	726.591			90	2222	2017	0	0.0676507	0.0137897	0.11287	0.0137257	0.0441134	1762.85
	60	2222	2018	0	0.0352041	0.00656695	0.0393841	0.0173603	0.0237004	726.591			90	2222	2018	0	0.0623104	0.0178382	0.126084	0.0120225	0.0499426	1762.85
	60	2222	2019	0	0.0378504	0.00656695	0.0412546	0.0193556	0.0272393	726.591			90	2222	2019	0	0.0825713	0.0270824	0.133274	0.00949268	0.0599112	1762.85
	60	2222	2020	0	0.0393345	0.00656695	0.0481636	0.0228997	0.0334094	726.591			90	2222	2020	0	0.0683149	0.041425	0.122192	0.00734329	0.0713637	1762.85
	60	2222	2021	0	0.0382776	0.00656695	0.0542443	0.0253725	0.0379113	726.591			90	2222	2021	0	0.0803257	0.0580003	0.135793	0.00589038	0.0805618	1762.85
	119	2222	2010	0	0.0570903	0.00832312	0.0468596	0.00422772	0.00447336	729.742			139	2222	2010	0	0.0519068	0.0146136	0.0403443	0.0056765	0.00363189	1763.71
	119	2222	2011	0	0.0580756	0.00832312	0.0522938	0.0047302	0.005607	729.742			139	2222	2011	0	0.0512355	0.0146136	0.0529944	0.00654838	0.00471812	1763.71
	119	2222	2012	0	0.057943	0.00832312	0.0560218	0.00595486	0.00827712	729.742			139	2222	2012	0	0.0505713	0.0146136	0.0591941	0.00735196	0.00600147	1763.71
	119	2222	2013	0	0.0647793	0.00832312	0.0565235	0.00689492	0.0103302	729.742			139	2222	2013	0	0.050821	0.0146136	0.0501552	0.00866421	0.00773994	1763.71
	119	2222	2014	0	0.0590431	0.00832312	0.0678286	0.00757172	0.0122137	729.742			139	2222	2014	0	0.0532053	0.0146136	0.0727589	0.00974933	0.00903089	1763.71
	119	2222	2015	0	0.0592416	0.00832312	0.0706744	0.00849835	0.0141673	729.742			139	2222	2015	0	0.0516091	0.0146136	0.0757279	0.0108829	0.0103663	1763.71
	119	2222	2016	0	0.0607302	0.00832312	0.0774881	0.0103637	0.0181819	729.742			139	2222	2016	0	0.0514007	0.0146136	0.0819708	0.012199	0.0119115	1763.71
	119	2222	2017	0	0.0603208	0.00832312	0.0838629	0.0110581	0.0198704	729.742			139	2222	2017	0	0.0506509	0.0146136	0.0904151	0.0134868	0.0135389	1763.71
	119	2222	2018	0	0.0642032	0.00813443	0.0891479	0.0121558	0.0217145	729.742			139	2222	2018	0	0.0534139	0.0146136	0.095367	0.0149437	0.0153282	1763.71
	119	2222	2019	0	0.0657182	0.0100064	0.116524	0.0106592	0.02337	729.742			139	2222	2019	0	0.0542269	0.0146136	0.0990712	0.0165204	0.0172475	1763.71
	119	2222	2020	0	0.067354	0.00955804	0.131767	0.0129427	0.028007	729.742			139	2222	2020	0	0.0536818	0.0146136	0.103811	0.0177854	0.0187693	1763.71
	119	2222	2021	0	0.0688299	0.00960662	0.145436	0.0137719	0.0303788	729.742			139	2222	2021	0	0.0550033	0.0146136	0.117515	0.0188245	0.0199794	1763.71
	5	2015	2010	0	0.0820101	0.159731	0.113877	0.00413795	0.0689387	732.661			135	2222	2010	0	0.0772708	0.0125024	0.0382554	0.00610655	0.0117913	1775.42
	5	2015	2011	0	0.0834215	0.159552	0.127598	0.00456459	0.0760835	732.661			135	2222	2011	0	0.0771005	0.0125024	0.0507217	0.00679211	0.0135333	1775.42
	5	2015	2012	0	0.0858791	0.159824	0.138698	0.00539512	0.0904981	732.661			135	2222	2012	0	0.0766033	0.0125024	0.0570835	0.0074834	0.0155511	1775.42
	5	2015	2013	0	0.0882403	0.159412	0.17303	0.00596602	0.0995828	732.661			135	2222	2013	0	0.076356	0.0125024	0.0551222	0.00848589	0.0181343	1775.42
	5	2015	2014	0	0.0926009	0.160037	0.165961	0.00645707	0.107087	732.661			135	2222	2014	0	0.079008	0.0125024	0.0715372	0.00941994	0.0205426	1775.42
	5	2015	2015	1	0.0945482	0.15909	0.174323	0.00749512	0.123417	732.661			135	2222	2015	0	0.0790613	0.0125024	0.0736866	0.0103555	0.0229388	1775.42
	5	2015	2016	1	0.10406	0.160525	0.185309	0.00823902	0.135752	732.661			135	2222	2016	0	0.077381	0.0125024	0.0780287	0.0112735	0.025046	1775.42
	5	2015	2017	1	0.105235	0.158358	0.201042	0.00886363	0.141837	732.661			135	2222	2017	0	0.0643334	0.0125024	0.0792678	0.0117797	0.0262838	1775.42
	5	2015	2018	1	0.109754	0.164168	0.2184	0.00888012	0.144688	732.661			135	2222	2018	0	0.0637962	0.0130162	0.0857767	0.0120138	0.0279379	1775.42
	5	2015	2019	1	0.122726	0.153243	0.218647	0.0104837	0.131127	732.661			135	2222	2019	0	0.0712948	0.0130162	0.0831212	0.012627	0.0295921	1775.42
	5	2015	2020	1	0.132229	0.163527	0.226827	0.0111244	0.147092	732.661			135	2222	2020	0	0.0680323	0.0130162	0.0911179	0.0135741	0.0321468	1775.42
	5	2015	2021	1	0.135501	0.156663	0.25467	0.0129023	0.161962	732.661			135	2222	2021	0	0.0612547	0.0130162	0.106116	0.0144103	0.0344028	1775.42
	59	2222	2010	0	0.058478	0.00449878	0.0743483	0.0151841	0.0222437	743.832			233	2222	2010	0	0.0636513	0.0127322	0.0208998	0.00557264	0.00577098	1775.49
	59	2222	2011	0	0.0603597	0.00472111	0.0936111	0.0169411	0.0268504	743.832			233	2222	2011	0	0.0634692	0.0127322	0.024924	0.00679926	0.00787308	1775.49
	59	2222	2012	0	0.0613217	0.00446328	0.105035	0.0211034	0.0329594	743.832			233	2222	2012	0	0.0646014	0.0127322	0.0288813	0.00832785	0.0105397	1775.49
	59	2222	2013	0	0.0633958	0.00476408	0.118274	0.0225103	0.0380227	743.832			233	2222	2013	0	0.0646428	0.0127322	0.0362789	0.00966845	0.0128414	1775.49
	59	2222	2014	0	0.0550636	0.00441658	0.107031	0.0262596	0.0417469	743.832			233	2222	2014	0	0.0653695	0.0127322	0.0436419	0.0109609	0.0145454	1775.49
	59	2222	2015	0	0.0549819	0.00482386	0.108921	0.0279892	0.0492752	743.832			233	2222	2015	0	0.0655396	0.0127322	0.0472791	0.0125202	0.0171116	1775.49
	59	2222	2016	0	0.0528478	0.00435119	0.0652445	0.0415622	0.0680106	743.832			233	2222	2016	0	0.0665721	0.0127322	0.0529101	0.014794	0.0208261	1775.49
	59	2222	2017	0	0.0529667	0.00490793	0.0781606	0.0427399	0.0798028	743.832			233	2222	2017	0	0.0546785	0.0127322	0.058781	0.016901	0.0243789	1775.49
	59	2222	2018	0	0.0546831	0.00409897	0.0910768	0.0614188	0.0990153	743.832			233	2222	2018	0	0.0506523	0.0127322	0.064652	0.0181903	0.0264196	1775.49
	59	2222	2019	0	0.0556368	0.00534884	0.0869163	0.044839	0.0929394	743.832			233	2222	2019	0	0.0703274	0.0127322	0.0794819	0.0202615	0.029878	1775.49
	59	2222	2020	0	0.0562591	0.00404666	0.100527	0.0604535	0.0975347	743.832			233	2222	2020	0	0.0782459	0.0127322	0.0929905	0.0223333	0.0334553	1775.49
	59	2222	2021	0	0.0592008	0.00514147	0.105528	0.0430763	0.0871774	743.832			233	2222	2021	0	0.072214	0.0127322	0.111332	0.0247835	0.0376888	1775.49
	248	2222	2010	0	0.0375578	0.0177205	0.0211506	0.00410933	0.00132484	755.225			150	2222	2010	0	0.0701833	0.025612	0.0379245	0.00459002	0.0111919	1789.98
	248	2222	2011	0	0.0380128	0.0177205	0.0269762	0.00500379	0.00252543	755.225			150	2222	2011	0	0.0700162	0.025612	0.0399658	0.00518324	0.0131234	1789.98
	248	2222	2012	0	0.0369557	0.0177205	0.0296792	0.00616399	0.00408636	755.225			150	2222	2012	0	0.0705095	0.025612	0.055239	0.00605912	0.0160852	1789.98
	248	2222	2013	0	0.0376888	0.0177205	0.0238039	0.00709286	0.0052951	755.225			150	2222	2013	0	0.0709466	0.025612	0.0572111	0.00689037	0.0189183	1789.98
	248	2222	2014	0	0.038822	0.0177205	0.0390425	0.00800075	0.00647029	755.225			150	2222	2014	0	0.0699633	0.0256102	0.0691628	0.00756424	0.0209832	1789.98
	248	2222	2015	0	0.0390925	0.0177224	0.0424613	0.00898204	0.00768111	755.225			150	2222	2015	0	0.0715483	0.0256008	0.0735763	0.00862967	0.0244278	1789.98
	248	2222	2016	0	0.0378576	0.0177205	0.0476338	0.010371	0.00935149	755.225			150	2222	2016	0	0.0763307	0.0255709	0.0776568	0.00987736	0.0282692	1789.98
	248	2222	2017	0	0.0391228	0.0177261	0.0536561	0.0121646	0.0115978	755.225			150	2222	2017	0	0.0747166	0.0254682	0.0763939	0.0109347	0.0316337	1789.98
	248	2222	2018	0	0.0396843	0.0174085	0.0591833	0.0134369	0.0128007	755.225			150	2222	2018	0	0.0627503	0.0231478	0.0739612	0.0127333	0.033613	1789.98
	248	2222	2019	0	0.0400258	0.018976	0.0744197	0.0138336	0.0146522	755.225			150	2222	2019	0	0.0723179	0.0161138	0.0778255	0.0186497	0.0348574	1789.98
	248	2222	2020	0	0.0408758	0.0183034	0.069498	0.0159612	0.0168146	755.225			150	2222	2020	0	0.0798456	0.0133263	0.080269	0.0246975	0.0390959	1789.98
	248	2222	2021	0	0.0413852	0.0184491	0.074331	0.0174533	0.0188988	755.225			150	2222	2021	0	0.073914	0.0126276	0.0896604	0.0289159	0.0440102	1789.98
	122	2222	2010	0	0.0350272	0.0102344	0.0165209	0.00658798	1.75017e-05	755.841			142	2222	2010	0	0.0660522	0.0384078	0.0226686	0.000742009	0.00112473	1794.76
	122	2222	2011	0	0.0355493	0.0100643	0.022554	0.00806238	0.000897072	755.841			142	2222	2011	0	0.0640252	0.0289749	0.0289288	0.00110202	0.00179288	1794.76
	122	2222	2012	0	0.0361861	0.0102474	0.0268789	0.00991622	0.00227047	755.841			142	2222	2012	0	0.0632272	0.0218568	0.0330937	0.0016393	0.00260791	1794.76
	122	2222	2013	0	0.036964	0.0100513	0.022766	0.012063	0.00417361	755.841			142	2222	2013	0	0.0600024	0.0164856	0.0296814	0.00248217	0.00357148	1794.76
	122	2222	2014	0	0.0369062	0.0102642	0.0375115	0.0132585	0.00450896	755.841			142	2222	2014	0	0.0559908	0.0124333	0.0402729	0.00369099	0.00450207	1794.76
	122	2222	2015	0	0.0374164	0.0100345	0.0398404	0.0151301	0.00554041	755.841			142	2222	2015	0	0.0526548	0.00937495	0.043203	0.00556726	0.00590848	1794.76
	122	2222	2016	0	0.0381573	0.0102829	0.0440658	0.0168116	0.00676901	755.841			142	2222	2016	0	0.0479442	0.00706951	0.0476749	0.00846196	0.00759149	1794.76
	122	2222	2017	0	0.0385926	0.0100139	0.0490307	0.01926	0.00813998	755.841			142	2222	2017	0	0.0451939	0.00533016	0.0504363	0.012344	0.00914069	1794.76
	122	2222	2018	0	0.0388297	0.0103558	0.0551698	0.0211988	0.00978406	755.841			142	2222	2018	0	0.047453	0.00402611	0.0551871	0.0177673	0.0111269	1794.76
	122	2222	2019	0	0.0383994	0.00990741	0.0683043	0.0246605	0.0115474	755.841			142	2222	2019	0	0.0480806	0.00305274	0.0662868	0.023811	0.0120573	1794.76
	122	2222	2020	0	0.039677	0.0103857	0.0668404	0.0269158	0.0136888	755.841			142	2222	2020	0	0.047969	0.00232039	0.079244	0.0317361	0.0132405	1794.76
	122	2222	2021	0	0.0425925	0.00994104	0.0731373	0.0314994	0.0160326	755.841			142	2222	2021	0	0.045963	0.00176364	0.0925321	0.0383749	0.0129707	1794.76
	206	2222	2010	0	0.046874	0.038221	0.114872	0.00433728	0.027463	756.48			107	2222	2010	0	0.0538542	0.0156579	0.0232914	0.00524921	0.00599651	1803.93
	206	2222	2011	0	0.0477219	0.0343779	0.136059	0.00513958	0.0296477	756.48			107	2222	2011	0	0.0540714	0.0156579	0.0313962	0.00640444	0.00811077	1803.93
	206	2222	2012	0	0.0484265	0.0305424	0.138194	0.00641392	0.0335731	756.48			107	2222	2012	0	0.0545382	0.0156579	0.0379526	0.00768692	0.0104773	1803.93
	206	2222	2013	0	0.0492629	0.0267629	0.150604	0.00813415	0.0380024	756.48			107	2222	2013	0	0.0556179	0.0156579	0.0404243	0.00904964	0.0129849	1803.93
	206	2222	2014	0	0.0493073	0.0230936	0.13311	0.0106052	0.0437083	756.48			107	2222	2014	0	0.0540668	0.0156579	0.0485679	0.0101248	0.014522	1803.93
	206	2222	2015	0	0.0494141	0.019585	0.128461	0.0135073	0.0481397	756.48			107	2222	2015	0	0.0533467	0.0156579	0.0522289	0.0113105	0.0167001	1803.93
	206	2222	2016	0	0.0491478	0.016295	0.0761777	0.0167804	0.0502672	756.48			107	2222	2016	0	0.0499209	0.0156579	0.0583096	0.0128355	0.019368	1803.93
	206	2222	2017	0	0.0503712	0.0132703	0.0853853	0.0218794	0.0544828	756.48			107	2222	2017	0	0.0568181	0.0156579	0.0658024	0.0152039	0.0237668	1803.93
	206	2222	2018	0	0.0504222	0.0100307	0.0900691	0.0298722	0.0576169	756.48			107	2222	2018	0	0.0518857	0.0188396	0.0732952	0.014473	0.0273558	1803.93
	206	2222	2019	0	0.0515416	0.00679114	0.0947551	0.0475592	0.0647354	756.48			107	2222	2019	0	0.0605105	0.0188396	0.0927202	0.0160092	0.0307889	1803.93
	206	2222	2020	0	0.0535894	0.00449691	0.10102	0.0777151	0.0743932	756.48			107	2222	2020	0	0.0588593	0.0188396	0.108441	0.0180706	0.0354539	1803.93
	206	2222	2021	0	0.0570921	0.00310692	0.112195	0.114239	0.0807577	756.48			107	2222	2021	0	0.0554885	0.0188396	0.126832	0.0195983	0.0389655	1803.93
	66	2222	2010	0	0.0476747	0.00214103	0.0601866	0.00968386	0.00789608	759.506			231	2222	2010	0	0.0719439	0.00933385	0.108528	0.00399335	0.0170682	1806.24
	66	2222	2011	0	0.0486768	0.00214103	0.0768524	0.0110974	0.0098319	759.506			231	2222	2011	0	0.0811955	0.00933385	0.13591	0.00484279	0.0213529	1806.24
	66	2222	2012	0	0.0484866	0.00214103	0.0955249	0.0123132	0.0114576	759.506			231	2222	2012	0	0.0838095	0.00933385	0.1448	0.00548556	0.0245196	1806.24
	66	2222	2013	0	0.0489931	0.00214103	0.112658	0.0139062	0.0135318	759.506			231	2222	2013	0	0.0839101	0.00933385	0.139554	0.0060732	0.0273674	1806.24
	66	2222	2014	0	0.0470746	0.00214103	0.110636	0.0150468	0.0150228	759.506			231	2222	2014	0	0.083459	0.00933385	0.156615	0.00647618	0.0292632	1806.24
	66	2222	2015	0	0.0472367	0.00214103	0.117962	0.0171569	0.0179229	759.506			231	2222	2015	0	0.0833906	0.00933385	0.164452	0.00836462	0.03868	1806.24
	66	2222	2016	0	0.0498335	0.00214103	0.125801	0.0186268	0.0199881	759.506			231	2222	2016	0	0.0873133	0.00933385	0.180008	0.00888733	0.0412034	1806.24
	66	2222	2017	0	0.0464316	0.00214103	0.114318	0.0193724	0.0213574	759.506			231	2222	2017	0	0.0840637	0.00933385	0.178106	0.00997556	0.0476162	1806.24
	66	2222	2018	0	0.0460289	0.00214103	0.102838	0.0209502	0.0236776	759.506			231	2222	2018	0	0.080512	0.00933385	0.176205	0.0105512	0.0493313	1806.24
	66	2222	2019	0	0.0505618	0.00214103	0.0644487	0.0234817	0.0270789	759.506			231	2222	2019	0	0.0919307	0.00933385	0.165073	0.0117825	0.05561	1806.24
	66	2222	2020	0	0.0529449	0.00214103	0.0689098	0.02722	0.0325327	759.506			231	2222	2020	0	0.0887546	0.00933385	0.169272	0.0127977	0.0607864	1806.24
	66	2222	2021	0	0.0507565	0.00214103	0.0901794	0.0300377	0.0368514	759.506			231	2222	2021	0	0.0863139	0.00933385	0.196177	0.0146126	0.0700408	1806.24
	184	2222	2010	0	0.0271837	0.0093899	0.0149315	0.00344705	0.00476544	764.705			103	2222	2010	0	0.126969	0.0168275	0.0430235	0.00339899	0.00718003	1818.76
	184	2222	2011	0	0.0274131	0.0093899	0.0220697	0.00401765	0.00616729	764.705			103	2222	2011	0	0.122174	0.0168275	0.059752	0.00399375	0.00919436	1818.76
	184	2222	2012	0	0.0285707	0.0093899	0.0276638	0.0046644	0.00783726	764.705			103	2222	2012	0	0.115252	0.0168293	0.0707349	0.00461956	0.011235	1818.76
	184	2222	2013	0	0.0293989	0.0093899	0.0325444	0.00533858	0.0095199	764.705			103	2222	2013	0	0.106355	0.0168256	0.0657246	0.00516046	0.0128318	1818.76
	184	2222	2014	0	0.0298421	0.0093899	0.041592	0.00603519	0.0112797	764.705			103	2222	2014	0	0.0948608	0.0168349	0.0931246	0.0054574	0.013587	1818.76
	184	2222	2015	0	0.0301952	0.0093899	0.0456508	0.00720516	0.0143824	764.705			103	2222	2015	0	0.0800186	0.0168013	0.100989	0.00612428	0.0159377	1818.76
	184	2222	2016	0	0.0378436	0.0093899	0.0524819	0.00784011	0.0158902	764.705			103	2222	2016	0	0.064908	0.0169209	0.1104	0.00679357	0.0181311	1818.76
	184	2222	2017	0	0.0237523	0.0093899	0.0574166	0.00859014	0.0178381	764.705			103	2222	2017	0	0.0498375	0.0165005	0.121774	0.00777279	0.0208398	1818.76
	184	2222	2018	0	0.0253184	0.0093899	0.0635103	0.00953427	0.0204779	764.705			103	2222	2018	0	0.0475823	0.0173169	0.133149	0.00891291	0.0256853	1818.76
	184	2222	2019	0	0.0277856	0.0093899	0.0646066	0.0102455	0.0224412	764.705			103	2222	2019	0	0.0525349	0.0171002	0.170717	0.0101534	0.0292849	1818.76
	184	2222	2020	0	0.0285192	0.0093899	0.0650391	0.0113133	0.0253028	764.705			103	2222	2020	0	0.0420369	0.0171077	0.169181	0.011929	0.0352046	1818.76
	184	2222	2021	0	0.0309841	0.0093899	0.0789456	0.0125395	0.0285929	764.705			103	2222	2021	0	0.0492121	0.0171058	0.204846	0.0131771	0.0393512	1818.76
	111	2222	2010	0	0.0556285	0.0198765	0.068287	0.00435514	0.0161011	783.389			105	2222	2010	0	0.0510618	0.0124763	0.0358053	0.00718207	0.00841214	1823.18
	111	2222	2011	0	0.0570153	0.0198765	0.0819579	0.00498191	0.0189761	783.389			105	2222	2011	0	0.0503539	0.0124763	0.0457568	0.00824892	0.0102028	1823.18
	111	2222	2012	0	0.0588306	0.0198765	0.0920045	0.00626231	0.0250919	783.389			105	2222	2012	0	0.0510827	0.0124763	0.0529382	0.00986632	0.012881	1823.18
	111	2222	2013	0	0.0596151	0.0198765	0.100392	0.00754184	0.0308934	783.389			105	2222	2013	0	0.0501989	0.0124763	0.0567116	0.0116121	0.0159701	1823.18
	111	2222	2014	0	0.0605448	0.0198765	0.110381	0.00816008	0.0333108	783.389			105	2222	2014	0	0.0521957	0.0124763	0.0687498	0.0123926	0.0171465	1823.18
	111	2222	2015	0	0.0620451	0.0198727	0.114189	0.00795702	0.0321156	783.389			105	2222	2015	0	0.0527201	0.0124763	0.0739569	0.0143301	0.0203695	1823.18
	111	2222	2016	0	0.0609532	0.019912	0.123373	0.00890972	0.0360357	783.389			105	2222	2016	0	0.0570904	0.0124763	0.0822455	0.0170944	0.024981	1823.18
	111	2222	2017	0	0.0598559	0.0194823	0.137872	0.0101008	0.0399121	783.389			105	2222	2017	0	0.057281	0.0124763	0.0951508	0.019219	0.0286415	1823.18
	111	2222	2018	0	0.0634586	0.0220904	0.151423	0.00982027	0.0438276	783.389			105	2222	2018	0	0.0472471	0.0124763	0.108056	0.0222097	0.0335905	1823.18
	111	2222	2019	0	0.0630838	0.0218512	0.131927	0.0107776	0.0478106	783.389			105	2222	2019	0	0.0578674	0.0124763	0.126026	0.0250857	0.0383675	1823.18
	111	2222	2020	0	0.0691533	0.0218512	0.134695	0.0122786	0.0549046	783.389			105	2222	2020	0	0.0621926	0.0124763	0.140635	0.0273831	0.0424148	1823.18
	111	2222	2021	0	0.0686827	0.0218512	0.149488	0.0129783	0.0580906	783.389			105	2222	2021	0	0.0589683	0.0124763	0.164878	0.0296527	0.0464363	1823.18
	236	2222	2010	0	0.0629757	0.0335092	0.0681919	0.00227016	0.00877194	783.74			153	2222	2010	0	0.116881	0.00220082	0.0691109	0.0116289	0.0156637	1831.72
	236	2222	2011	0	0.0662678	0.0323378	0.0788029	0.00260476	0.0100886	783.74			153	2222	2011	0	0.115359	0.00220082	0.0910638	0.0132522	0.0184371	1831.72
	236	2222	2012	0	0.072281	0.0310039	0.086406	0.00320181	0.0126786	783.74			153	2222	2012	0	0.113735	0.00220082	0.0973045	0.0144138	0.0203946	1831.72
	236	2222	2013	0	0.0730971	0.029498	0.0884948	0.00365109	0.0141023	783.74			153	2222	2013	0	0.110123	0.00220082	0.110636	0.0161844	0.0230593	1831.72
	236	2222	2014	0	0.0756111	0.027811	0.100738	0.00411507	0.0150404	783.74			153	2222	2014	0	0.106314	0.00220082	0.129486	0.0175345	0.0250036	1831.72
	236	2222	2015	0	0.0771142	0.0259409	0.102473	0.00474952	0.0162495	783.74			153	2222	2015	0	0.102441	0.00220082	0.135514	0.0189316	0.0269176	1831.72
	236	2222	2016	0	0.076883	0.0238895	0.107429	0.00598317	0.0193306	783.74			153	2222	2016	0	0.0959417	0.00220082	0.146794	0.0209215	0.0297572	1831.72
	236	2222	2017	0	0.0782352	0.0216737	0.115676	0.00718298	0.0212358	783.74			153	2222	2017	0	0.0834675	0.00220082	0.160121	0.0230082	0.0328162	1831.72
	236	2222	2018	0	0.0775706	0.0186677	0.120927	0.00923797	0.0238394	783.74			153	2222	2018	0	0.0849235	0.00212422	0.147687	0.0268833	0.0373042	1831.72
	236	2222	2019	0	0.0773303	0.0149013	0.0817308	0.0123575	0.0260007	783.74			153	2222	2019	0	0.0799564	0.00157682	0.14674	0.0389723	0.0413201	1831.72
	236	2222	2020	0	0.0796682	0.0117925	0.0857399	0.0168048	0.0286851	783.74			153	2222	2020	0	0.077084	0.00146846	0.141407	0.0470907	0.0470034	1831.72
	236	2222	2021	0	0.0819058	0.00967574	0.0979771	0.0218479	0.031308	783.74			153	2222	2021	0	0.0803585	0.00145725	0.156222	0.05178	0.0512583	1831.72
	64	2222	2010	0	0.0434274	0.016168	0.0782255	0.00696825	0.0136893	792.007			99	2222	2010	0	0.106227	0.0106566	0.070523	0.00605483	0.0120441	1834.28
	64	2222	2011	0	0.0434262	0.016168	0.0986279	0.00776757	0.0158049	792.007			99	2222	2011	0	0.106427	0.0106566	0.0931397	0.0072386	0.0152268	1834.28
	64	2222	2012	0	0.043496	0.016168	0.110154	0.00895152	0.0190246	792.007			99	2222	2012	0	0.10684	0.0106566	0.104051	0.00847998	0.0185407	1834.28
	64	2222	2013	0	0.0485451	0.016168	0.120464	0.0103164	0.0227094	792.007			99	2222	2013	0	0.106374	0.0106566	0.103465	0.009393	0.0206428	1834.28
	64	2222	2014	0	0.0495339	0.016168	0.108649	0.0113688	0.0255755	792.007			99	2222	2014	0	0.106254	0.0106603	0.128201	0.00954887	0.0205965	1834.28
	64	2222	2015	0	0.0456525	0.016168	0.10979	0.012898	0.0297282	792.007			99	2222	2015	0	0.106693	0.0106827	0.135527	0.0105414	0.0232464	1834.28
	64	2222	2016	0	0.0438018	0.016168	0.113557	0.0139994	0.0330042	792.007			99	2222	2016	0	0.106319	0.0108266	0.146952	0.0116224	0.0261847	1834.28
	64	2222	2017	0	0.0425416	0.016168	0.108837	0.0139069	0.0333553	792.007			99	2222	2017	0	0.0703741	0.0117888	0.166571	0.0119618	0.0296379	1834.28
	64	2222	2018	0	0.0444212	0.0135879	0.104116	0.016539	0.0337515	792.007			99	2222	2018	0	0.0610656	0.0155739	0.186189	0.00955725	0.0310305	1834.28
	64	2222	2019	0	0.0514207	0.0135879	0.0627772	0.0178305	0.0369254	792.007			99	2222	2019	0	0.085897	0.016252	0.206159	0.00997844	0.034155	1834.28
	64	2222	2020	0	0.0501686	0.0135879	0.0654867	0.0204178	0.0434835	792.007			99	2222	2020	0	0.0602221	0.0162576	0.222729	0.0109867	0.0382151	1834.28
	64	2222	2021	0	0.0430831	0.0135879	0.0822346	0.0221909	0.0482617	792.007			99	2222	2021	0	0.0573307	0.0162595	0.245538	0.0115471	0.0405487	1834.28
	241	2222	2010	0	0.0460652	0.048687	0.0401821	0.00369798	0.00717101	795.779			230	2222	2010	0	0.0777902	0.0350617	0.0831775	0.0102602	0.0445243	1836.81
	241	2222	2011	0	0.0464725	0.048687	0.0480035	0.00436582	0.00917209	795.779			230	2222	2011	0	0.079076	0.0350617	0.103188	0.0125123	0.054962	1836.81
	241	2222	2012	0	0.0469042	0.048687	0.0529879	0.00529398	0.0120316	795.779			230	2222	2012	0	0.0805823	0.0350617	0.115497	0.0140854	0.0620622	1836.81
	241	2222	2013	0	0.0471468	0.048687	0.0547287	0.00643956	0.015486	795.779			230	2222	2013	0	0.0862444	0.0350617	0.129979	0.0163021	0.0722095	1836.81
	241	2222	2014	0	0.0485786	0.048687	0.0642844	0.00737642	0.0179401	795.779			230	2222	2014	0	0.08765	0.0350617	0.140706	0.0179479	0.0787442	1836.81
	241	2222	2015	0	0.0491354	0.048687	0.0677962	0.00826157	0.0203973	795.779			230	2222	2015	0	0.0952982	0.0350617	0.152613	0.0205191	0.0901887	1836.81
	241	2222	2016	0	0.0491314	0.048687	0.0724389	0.00925221	0.0229824	795.779			230	2222	2016	0	0.0963607	0.0350617	0.16498	0.0233699	0.102815	1836.81
	241	2222	2017	0	0.0491797	0.048687	0.0776806	0.0101881	0.025236	795.779			230	2222	2017	0	0.102847	0.0350617	0.180363	0.0246176	0.108124	1836.81
	241	2222	2018	0	0.0512198	0.0488477	0.0848317	0.0110196	0.0272912	795.779			230	2222	2018	0	0.104379	0.0350617	0.195744	0.0260697	0.113239	1836.81
	241	2222	2019	0	0.0512776	0.0360108	0.0819752	0.0163614	0.0305508	795.779			230	2222	2019	0	0.103557	0.0350617	0.20567	0.0294416	0.127499	1836.81
	241	2222	2020	0	0.0548056	0.0362481	0.0827731	0.0187571	0.0357528	795.779			230	2222	2020	0	0.108225	0.0350617	0.18898	0.0332393	0.143984	1836.81
	241	2222	2021	0	0.0547873	0.0362462	0.0957541	0.0205365	0.0393765	795.779			230	2222	2021	0	0.10881	0.0350617	0.215126	0.0358767	0.155186	1836.81
	54	2222	2010	0	0.0446656	0.00660992	0.0789413	0.0117077	0.0203242	808.94			29	2016	2010	0	0.623045	0.525672	0.21965	0.00340434	0.454738	1861.04
	54	2222	2011	0	0.0453255	0.00662674	0.101506	0.0129436	0.0231025	808.94			29	2016	2011	0	0.630699	0.525672	0.227307	0.00383741	0.497652	1861.04
	54	2222	2012	0	0.0463556	0.00659498	0.115058	0.0145141	0.0264145	808.94			29	2016	2012	0	0.644563	0.525672	0.255042	0.00436395	0.527473	1861.04
	54	2222	2013	0	0.0497939	0.00665663	0.121493	0.0159275	0.0299126	808.94			29	2016	2013	0	0.649158	0.525672	1	0.0050239	0.562799	1861.04
	54	2222	2014	0	0.0523428	0.00653519	0.120834	0.0172422	0.0322057	808.94			29	2016	2014	0	0.665858	0.525672	0.311801	0.00547259	0.573143	1861.04
	54	2222	2015	0	0.0551382	0.00677807	0.115242	0.0185899	0.0367498	808.94			29	2016	2015	0	0.672135	0.525672	0.33016	0.00972912	0.956559	1861.04
	54	2222	2016	0	0.049151	0.00630726	0.0787921	0.0210613	0.039313	808.94			29	2016	2016	1	0.679256	0.525672	0.350543	0.0100283	0.908999	1861.04
	54	2222	2017	0	0.0419934	0.00726755	0.0878591	0.0197892	0.0434018	808.94			29	2016	2017	1	0.683742	0.525672	0.38543	0.0108556	0.870854	1861.04
	54	2222	2018	0	0.0404461	0.00610549	0.098708	0.0251812	0.0476711	808.94			29	2016	2018	1	0.677507	0.525672	0.398456	0.0115636	0.887014	1861.04
	54	2222	2019	0	0.0449246	0.00657442	0.0780158	0.0255965	0.0528754	808.94			29	2016	2019	1	0.677537	0.525672	0.428559	0.0133861	0.848011	1861.04
	54	2222	2020	0	0.0512187	0.00647727	0.0839732	0.0301253	0.0630034	808.94			29	2016	2020	1	0.672898	0.525672	0.333023	0.0159995	0.945615	1861.04
	54	2222	2021	0	0.0466305	0.00652585	0.0908951	0.0320303	0.0687973	808.94			29	2016	2021	1	0.666996	0.525672	0.364063	0.0180577	1	1861.04
	78	2222	2010	0	0.0602434	0.0631417	0.0622344	0.00359122	0.0115036	812.443			152	2222	2010	0	0.0713439	0.00153571	0.0434819	0.0216902	0.0115296	1862.5
	78	2222	2011	0	0.0617041	0.0631417	0.0780698	0.00406666	0.0135499	812.443			152	2222	2011	0	0.0726144	0.000648288	0.0579507	0.0466535	0.0133366	1862.5
	78	2222	2012	0	0.0619443	0.0631417	0.0898983	0.00458799	0.0155848	812.443			152	2222	2012	0	0.0691834	0.00164034	0.0759312	0.0267142	0.0162208	1862.5
	78	2222	2013	0	0.0634257	0.0631417	0.0837851	0.00529458	0.0183074	812.443			152	2222	2013	0	0.0729848	0.00060345	0.0825763	0.0632241	0.0184027	1862.5
	78	2222	2014	0	0.0627891	0.0631417	0.113205	0.00583972	0.0202571	812.443			152	2222	2014	0	0.0715943	0.00177112	0.104443	0.0304657	0.020554	1862.5
	78	2222	2015	0	0.0630532	0.0631417	0.121543	0.00646619	0.0227755	812.443			152	2222	2015	0	0.0708522	0.000554875	0.108	0.0757143	0.0212292	1862.5
	78	2222	2016	0	0.0640501	0.0631417	0.133077	0.00748285	0.0266979	812.443			152	2222	2016	0	0.0706646	0.00193552	0.121692	0.031977	0.0232064	1862.5
	78	2222	2017	0	0.0648315	0.0631417	0.143965	0.00871032	0.0318786	812.443			152	2222	2017	0	0.0671039	0.000504432	0.149367	0.100083	0.0272052	1862.5
	78	2222	2018	0	0.0657604	0.0631417	0.154853	0.00967688	0.0356873	812.443			152	2222	2018	0	0.0657775	0.0026492	0.145481	0.0324596	0.031754	1862.5
	78	2222	2019	0	0.0665627	0.0631417	0.163985	0.0110611	0.0415598	812.443			152	2222	2019	0	0.0672659	0.000293318	0.15494	0.174385	0.0361658	1862.5
	78	2222	2020	0	0.0677768	0.0631417	0.162979	0.0124494	0.0475065	812.443			152	2222	2020	0	0.0652607	0.00293691	0.158998	0.0351325	0.0377756	1862.5
	78	2222	2021	0	0.0693192	0.0631417	0.182357	0.0135031	0.0520911	812.443			152	2222	2021	0	0.0654389	0.000345629	0.163059	0.179596	0.0404808	1862.5
	110	2222	2010	0	0.0507888	0.0786857	0.0693834	0.00155578	0.0103643	815.611			154	2222	2010	0	0.0443016	0.014494	0.0265221	0.00275966	0.00274639	1872.43
	110	2222	2011	0	0.0518031	0.0740431	0.0790278	0.00184548	0.0120293	815.611			154	2222	2011	0	0.0469646	0.0127883	0.0381062	0.00348603	0.00355471	1872.43
	110	2222	2012	0	0.0526616	0.0695574	0.0790278	0.00242808	0.015963	815.611			154	2222	2012	0	0.0487184	0.0111236	0.0364216	0.00460804	0.00482048	1872.43
	110	2222	2013	0	0.0538598	0.0652305	0.096485	0.00302396	0.0194224	815.611			154	2222	2013	0	0.049452	0.00952255	0.0295862	0.00598911	0.00585689	1872.43
	110	2222	2014	0	0.0548582	0.0610661	0.104983	0.0035076	0.0213434	815.611			154	2222	2014	0	0.0498986	0.00800738	0.0468531	0.00777245	0.00681042	1872.43
	110	2222	2015	0	0.0561844	0.0570624	0.110686	0.00412483	0.0237612	815.611			154	2222	2015	0	0.0513059	0.00660245	0.0524516	0.0098584	0.00748675	1872.43
	110	2222	2016	0	0.0609766	0.0532213	0.116172	0.00498969	0.0272428	815.611			154	2222	2016	0	0.0525655	0.00532269	0.0623988	0.0131979	0.00861417	1872.43
	110	2222	2017	0	0.0604762	0.0495445	0.125699	0.00582293	0.0299138	815.611			154	2222	2017	0	0.0556233	0.00418865	0.0753733	0.0174616	0.00955795	1872.43
	110	2222	2018	0	0.0606026	0.0462937	0.128469	0.00682548	0.0331165	815.611			154	2222	2018	0	0.0513309	0.00302472	0.0733903	0.0248738	0.0107027	1872.43
	110	2222	2019	0	0.0598954	0.0437025	0.0907005	0.00810364	0.0377138	815.611			154	2222	2019	0	0.0507128	0.00192431	0.0770211	0.0387285	0.0122272	1872.43
	110	2222	2020	0	0.0613807	0.0415128	0.0978516	0.00949064	0.0426784	815.611			154	2222	2020	0	0.0499593	0.00119195	0.0794689	0.0586578	0.01396	1872.43
	110	2222	2021	0	0.0623307	0.0394876	0.107284	0.0107165	0.04641	815.611			154	2222	2021	0	0.0512337	0.00077533	0.0962277	0.0812856	0.0156669	1872.43
	209	2222	2010	0	0.0598374	0.000835114	0.0610235	0.0306952	0.0126188	817.425			141	2222	2010	0	0.0727129	0.0857851	0.082373	0.00209343	0.0312623	1882.5
	209	2222	2011	0	0.0603609	0.000835114	0.0778925	0.0357247	0.0154431	817.425			141	2222	2011	0	0.074416	0.0857851	0.0865552	0.00238529	0.0355701	1882.5
	209	2222	2012	0	0.0580699	0.000835114	0.0969932	0.040544	0.0182119	817.425			141	2222	2012	0	0.0771002	0.0857851	0.0985393	0.00257148	0.0388334	1882.5
	209	2222	2013	0	0.0597257	0.000835114	0.103232	0.0446292	0.0206197	817.425			141	2222	2013	0	0.0772948	0.0857851	0.157385	0.00306093	0.0468525	1882.5
	209	2222	2014	0	0.0630779	0.000835114	0.103787	0.0472023	0.0221971	817.425			141	2222	2014	0	0.0807506	0.0857851	0.126184	0.00322938	0.0488904	1882.5
	209	2222	2015	0	0.0576109	0.000835114	0.103433	0.0515316	0.0248115	817.425			141	2222	2015	0	0.0763176	0.0857851	0.13175	0.00370341	0.0552654	1882.5
	209	2222	2016	0	0.0732156	0.000835114	0.110515	0.0731834	0.0380122	817.425			141	2222	2016	0	0.0906102	0.0857851	0.143371	0.00465837	0.0692496	1882.5
	209	2222	2017	0	0.060492	0.000835114	0.110104	0.0697156	0.036529	817.425			141	2222	2017	0	0.0821911	0.0857851	0.161967	0.00520236	0.0767518	1882.5
	209	2222	2018	0	0.0736896	0.000835114	0.109693	0.0615545	0.0322131	817.425			141	2222	2018	0	0.0824233	0.0857851	0.17324	0.00598347	0.0860282	1882.5
	209	2222	2019	0	0.0601886	0.000835114	0.0831234	0.0672992	0.035908	817.425			141	2222	2019	0	0.0851014	0.0857851	0.174592	0.00630004	0.0886354	1882.5
	209	2222	2020	0	0.0717866	0.000835114	0.0837224	0.0750114	0.0411556	817.425			141	2222	2020	0	0.0797477	0.0857851	0.140313	0.00697859	0.096608	1882.5
	209	2222	2021	0	0.0677164	0.000835114	0.113838	0.0802485	0.0450284	817.425			141	2222	2021	0	0.0833908	0.0857851	0.166093	0.00739194	0.100503	1882.5
	93	2222	2010	0	0.0636739	0.0142567	0.0367719	0.00343559	0.0108186	828.479			3	2015	2010	0	0.0626459	0.00468561	0.0348863	0.00650064	0.00898439	1890.28
	93	2222	2011	0	0.0720966	0.0142567	0.0452702	0.00420962	0.0140795	828.479			3	2015	2011	0	0.0654509	0.00468561	0.0454995	0.00774133	0.0114648	1890.28
	93	2222	2012	0	0.0738584	0.0142567	0.0518418	0.00476061	0.0168344	828.479			3	2015	2012	0	0.063144	0.00468561	0.0522592	0.00920644	0.0144258	1890.28
	93	2222	2013	0	0.0744325	0.0142567	0.0593043	0.00522367	0.0193094	828.479			3	2015	2013	0	0.0663285	0.00468374	0.050233	0.0105938	0.0172653	1890.28
	93	2222	2014	0	0.0747902	0.0142567	0.0649158	0.00573256	0.0215318	828.479			3	2015	2014	0	0.0648727	0.00468748	0.066955	0.0118805	0.0201092	1890.28
	93	2222	2015	0	0.0776097	0.0142567	0.0643385	0.0062615	0.023778	828.479			3	2015	2015	1	0.0675308	0.00467253	0.0707327	0.0133315	0.0228672	1890.28
	93	2222	2016	0	0.0782781	0.0142567	0.067301	0.00798987	0.0314949	828.479			3	2015	2016	1	0.0774593	0.00477529	0.0770146	0.0152804	0.0274385	1890.28
	93	2222	2017	0	0.0789407	0.0142567	0.0786169	0.00846594	0.0336379	828.479			3	2015	2017	1	0.0684154	0.00412326	0.0818995	0.0190254	0.0301577	1890.28
	93	2222	2018	0	0.082754	0.0142717	0.0835948	0.00890801	0.0354897	828.479			3	2015	2018	1	0.0603454	0.00683598	0.0898723	0.0125208	0.0322866	1890.28
	93	2222	2019	0	0.0806282	0.0189535	0.0915785	0.00719036	0.0378822	828.479			3	2015	2019	1	0.0565137	0.0063521	0.110095	0.014509	0.0352363	1890.28
	93	2222	2020	0	0.0818751	0.0189928	0.111055	0.00763806	0.0406105	828.479			3	2015	2020	1	0.0785848	0.00635584	0.128748	0.0163646	0.0404721	1890.28
	93	2222	2021	0	0.0839085	0.0189928	0.122642	0.00819914	0.0439221	828.479			3	2015	2021	1	0.0676045	0.00635584	0.151125	0.0180018	0.0451151	1890.28
	247	2222	2010	0	0.0305923	0.0284425	0.02993	0.00425284	0.00284893	830.026			267	2222	2010	0	0.09494	0.0143034	0.0541145	0.0135883	0.0779316	1907.9
	247	2222	2011	0	0.0306184	0.0307423	0.0352172	0.0047686	0.004255	830.026			267	2222	2011	0	0.0953701	0.0182287	0.0656619	0.0112583	0.0811194	1907.9
	247	2222	2012	0	0.0314621	0.0281809	0.0384521	0.00612892	0.00583052	830.026			267	2222	2012	0	0.110682	0.0142605	0.0720734	0.0157201	0.0899049	1907.9
	247	2222	2013	0	0.0315152	0.0310618	0.034683	0.00660176	0.00801706	830.026			267	2222	2013	0	0.111871	0.0182847	0.108543	0.0137964	0.100225	1907.9
	247	2222	2014	0	0.0341262	0.0278577	0.0461612	0.0081266	0.00930678	830.026			267	2222	2014	0	0.130279	0.0142175	0.0965282	0.0192344	0.108139	1907.9
	247	2222	2015	0	0.0360215	0.0314653	0.0504903	0.00808324	0.0107921	830.026			267	2222	2015	0	0.130355	0.0183408	0.102131	0.0188332	0.13751	1907.9
	247	2222	2016	0	0.0358543	0.0274579	0.0555872	0.0103115	0.012597	830.026			267	2222	2016	0	0.116564	0.0141727	0.110307	0.0296833	0.167051	1907.9
	247	2222	2017	0	0.0389391	0.0319791	0.0604418	0.00973095	0.0140165	830.026			267	2222	2017	0	0.116123	0.0183987	0.121712	0.0474269	0.341396	1907.9
	247	2222	2018	0	0.0390025	0.0259483	0.0653375	0.0128522	0.0150751	830.026			267	2222	2018	0	0.14193	0.0139092	0.131341	0.0301352	0.156162	1907.9
	247	2222	2019	0	0.0380331	0.0347423	0.0708409	0.0111171	0.0176804	830.026			267	2222	2019	0	0.150312	0.0190096	0.144696	0.0222866	0.152538	1907.9
	247	2222	2020	0	0.0398422	0.025513	0.0757085	0.0168838	0.0208673	830.026			267	2222	2020	0	0.148357	0.0137243	0.125431	0.0315567	0.144085	1907.9
	247	2222	2021	0	0.0431371	0.0336213	0.0856102	0.0142767	0.0232835	830.026			267	2222	2021	0	0.157835	0.0189349	0.14206	0.0262112	0.151869	1907.9
	97	2222	2010	0	0.0373269	0.00700973	0.0108424	0.00593691	0.000882728	833.593			136	2222	2010	0	0.0846195	0.159301	0.191761	0.00468762	0.130248	1912.34
	97	2222	2011	0	0.0378264	0.00669026	0.0163565	0.00764984	0.00212415	833.593			136	2222	2011	0	0.0855077	0.161605	0.185747	0.00497827	0.139153	1912.34
	97	2222	2012	0	0.0388351	0.00708072	0.0201927	0.00876114	0.00336569	833.593			136	2222	2012	0	0.0865318	0.164077	0.185871	0.0052624	0.148484	1912.34
	97	2222	2013	0	0.039705	0.00660805	0.0155564	0.0105524	0.00418233	833.593			136	2222	2013	0	0.0894588	0.166728	0.38536	0.00602726	0.171722	1912.34
	97	2222	2014	0	0.0401739	0.00718908	0.0269546	0.0112267	0.00540181	833.593			136	2222	2014	0	0.0904789	0.169577	0.208269	0.00586813	0.168187	1912.34
	97	2222	2015	0	0.0405288	0.00648662	0.0291213	0.0145551	0.00724661	833.593			136	2222	2015	0	0.0890884	0.172641	0.222718	0.00606687	0.175678	1912.34
	97	2222	2016	0	0.0412023	0.00735349	0.0331002	0.0164568	0.010038	833.593			136	2222	2016	0	0.0902645	0.175936	0.239135	0.00641545	0.18432	1912.34
	97	2222	2017	0	0.0419038	0.006311	0.0369363	0.0217041	0.0122478	833.593			136	2222	2017	0	0.0897673	0.179488	0.257371	0.00669207	0.186892	1912.34
	97	2222	2018	0	0.0429832	0.00731799	0.0416114	0.0219116	0.0145159	833.593			136	2222	2018	0	0.0936904	0.183224	0.264652	0.00721764	0.198038	1912.34
	97	2222	2019	0	0.0422732	0.00665476	0.0605694	0.0256913	0.0159064	833.593			136	2222	2019	0	0.0956904	0.186961	0.27797	0.00785933	0.208857	1912.34
	97	2222	2020	0	0.0445365	0.00705083	0.066715	0.026729	0.017708	833.593			136	2222	2020	0	0.0965875	0.19049	0.235386	0.00869833	0.230239	1912.34
	97	2222	2021	0	0.0461934	0.00672389	0.0739656	0.03165	0.0206608	833.593			136	2222	2021	0	0.0964595	0.193775	0.263342	0.00916742	0.24119	1912.34
	67	2222	2010	0	0.0426381	0.0049509	0.0484079	0.00926101	0.0101903	844.32			145	2222	2010	0	0.0625527	0.00955991	0.0497832	0.00853778	0.00974279	1918.11
	67	2222	2011	0	0.0428586	0.0049509	0.0631664	0.010517	0.0121869	844.32			145	2222	2011	0	0.0627616	0.00955991	0.0468229	0.00944885	0.0111537	1918.11
	67	2222	2012	0	0.0435427	0.0049509	0.0731049	0.0121241	0.0148427	844.32			145	2222	2012	0	0.0670354	0.00955991	0.0476078	0.0103024	0.0129846	1918.11
	67	2222	2013	0	0.044079	0.0049509	0.0862719	0.0134762	0.0172015	844.32			145	2222	2013	0	0.065944	0.00955991	0.0461806	0.0119105	0.0155221	1918.11
	67	2222	2014	0	0.0446324	0.0049509	0.0866568	0.0150456	0.0197354	844.32			145	2222	2014	0	0.0702462	0.00955991	0.056597	0.0130636	0.0173347	1918.11
	67	2222	2015	0	0.0442862	0.0049509	0.0862092	0.0171891	0.023311	844.32			145	2222	2015	0	0.0635924	0.00955991	0.060738	0.0145671	0.0195104	1918.11
	67	2222	2016	0	0.0452593	0.0049509	0.0814691	0.0211473	0.0298663	844.32			145	2222	2016	0	0.0744228	0.00955991	0.0666717	0.0162949	0.0215805	1918.11
	67	2222	2017	0	0.0439593	0.0049509	0.0764069	0.0198823	0.0282244	844.32			145	2222	2017	0	0.0626136	0.00955991	0.0709944	0.018332	0.0245282	1918.11
	67	2222	2018	0	0.0462836	0.00435119	0.0713447	0.0236575	0.030223	844.32			145	2222	2018	0	0.064896	0.00955991	0.0760566	0.0197769	0.0264235	1918.11
	67	2222	2019	0	0.0455443	0.00435119	0.0614084	0.0253103	0.0328049	844.32			145	2222	2019	0	0.0653316	0.00955991	0.0831796	0.0217182	0.0292461	1918.11
	67	2222	2020	0	0.053443	0.00435119	0.0644596	0.0296656	0.0396898	844.32			145	2222	2020	0	0.0670062	0.00955991	0.0854675	0.0229228	0.0308976	1918.11
	67	2222	2021	0	0.0511501	0.00435119	0.084343	0.0318969	0.0435294	844.32			145	2222	2021	0	0.0578954	0.00955991	0.097644	0.0238396	0.0320876	1918.11
	227	2222	2010	0	0.0271234	0.00448197	0.0100358	0.0109191	0.00196574	856.794			21	2016	2010	0	0.0719019	0.00303406	0.0892906	0.0173955	0.0593714	1921.82
	227	2222	2011	0	0.0288895	0.00448197	0.0209041	0.0132511	0.00327379	856.794			21	2016	2011	0	0.0744262	0.00303406	0.0867498	0.0167426	0.0558617	1921.82
	227	2222	2012	0	0.0298498	0.0044857	0.0259577	0.0157693	0.00472271	856.794			21	2016	2012	0	0.0748991	0.00303406	0.0887933	0.01893	0.0646635	1921.82
	227	2222	2013	0	0.0352334	0.00449691	0.0226968	0.0179845	0.00616105	856.794			21	2016	2013	0	0.0948618	0.00303406	0.12778	0.0262589	0.0907875	1921.82
	227	2222	2014	0	0.0379914	0.00452681	0.0337143	0.0203444	0.00761343	856.794			21	2016	2014	0	0.0776321	0.00303593	0.106564	0.0275501	0.0940477	1921.82
	227	2222	2015	0	0.0392267	0.00461088	0.0370012	0.0226421	0.00905548	856.794			21	2016	2015	0	0.077749	0.00303593	0.115002	0.0340941	0.119119	1921.82
	227	2222	2016	0	0.0418958	0.00484815	0.0410124	0.0255104	0.0113028	856.794			21	2016	2016	1	0.0901811	0.00304154	0.125353	0.041685	0.146351	1921.82
	227	2222	2017	0	0.0444434	0.00557303	0.0448745	0.0262045	0.0136217	856.794			21	2016	2017	1	0.0866817	0.00310692	0.139424	0.0461892	0.163323	1921.82
	227	2222	2018	0	0.0454968	0.00694621	0.0507152	0.0248516	0.0161266	856.794			21	2016	2018	1	0.0836077	0.00349366	0.155964	0.0374414	0.143052	1921.82
	227	2222	2019	0	0.0430234	0.00745438	0.0637243	0.0255114	0.0179588	856.794			21	2016	2019	1	0.0840782	0.00353102	0.176888	0.0369909	0.138258	1921.82
	227	2222	2020	0	0.0453317	0.00749735	0.0714982	0.0276192	0.0199003	856.794			21	2016	2020	1	0.0862247	0.00353102	0.136994	0.0395366	0.139267	1921.82
	227	2222	2021	0	0.0473413	0.00751416	0.076515	0.0297005	0.0217532	856.794			21	2016	2021	1	0.0837646	0.00353102	0.161111	0.0421476	0.140422	1921.82
	207	2222	2010	0	0.0470218	0.00689203	0.0979749	0.00897904	0.023314	860.013			87	2222	2010	0	0.0636373	0.0152077	0.053734	0.00538827	0.0179284	1922.3
	207	2222	2011	0	0.0459621	0.00689203	0.119469	0.0104678	0.0279813	860.013			87	2222	2011	0	0.0635845	0.0152077	0.0674761	0.0065411	0.0225789	1922.3
	207	2222	2012	0	0.0485658	0.00689203	0.127918	0.0115281	0.0315149	860.013			87	2222	2012	0	0.0638359	0.0152114	0.0717318	0.00728527	0.0256404	1922.3
	207	2222	2013	0	0.0477783	0.00689203	0.158345	0.012437	0.0345723	860.013			87	2222	2013	0	0.0640532	0.0152189	0.0784807	0.00836621	0.0299398	1922.3
	207	2222	2014	0	0.0509342	0.00689203	0.135313	0.0130811	0.0366721	860.013			87	2222	2014	0	0.0647259	0.0152376	0.0831147	0.00916025	0.033036	1922.3
	207	2222	2015	0	0.0469376	0.00689203	0.134831	0.0141181	0.0401567	860.013			87	2222	2015	0	0.0650854	0.0152768	0.10497	0.00968711	0.0351901	1922.3
	207	2222	2016	0	0.0564024	0.00689203	0.085288	0.0149658	0.0432029	860.013			87	2222	2016	0	0.0671313	0.015374	0.114558	0.0106025	0.0391034	1922.3
	207	2222	2017	0	0.0499811	0.00689203	0.0881099	0.0166311	0.0491955	860.013			87	2222	2017	0	0.0633742	0.0155981	0.120979	0.0116423	0.0438708	1922.3
	207	2222	2018	0	0.0566067	0.00447263	0.0943161	0.0278302	0.055792	860.013			87	2222	2018	0	0.0607335	0.01733	0.133274	0.0119846	0.0506519	1922.3
	207	2222	2019	0	0.0544848	0.00447263	0.0894571	0.0292141	0.0591998	860.013			87	2222	2019	0	0.0733154	0.023017	0.14225	0.0104287	0.0588105	1922.3
	207	2222	2020	0	0.0611711	0.00447263	0.11873	0.0322356	0.0667116	860.013			87	2222	2020	0	0.0711461	0.0282594	0.14464	0.00958512	0.066939	1922.3
	207	2222	2021	0	0.0640358	0.00447263	0.13631	0.0327453	0.068805	860.013			87	2222	2021	0	0.0719759	0.0308675	0.166225	0.00987672	0.0760978	1922.3
	30	2016	2010	0	0.0216651	0.000836983	0.057875	0.0570437	0.0164225	867.129			108	2222	2010	0	0.0630247	0.00606252	0.0233087	0.0085292	0.00511818	1927.63
	30	2016	2011	0	0.0246686	0.000964025	0.0705143	0.0582061	0.0189007	867.129			108	2222	2011	0	0.0623212	0.00606252	0.0294154	0.0102085	0.00680709	1927.63
	30	2016	2012	0	0.0224102	0.00114711	0.0815946	0.0573976	0.0231609	867.129			108	2222	2012	0	0.0641286	0.00606252	0.0337727	0.0121434	0.0087795	1927.63
	30	2016	2013	0	0.0242464	0.00141988	0.0994151	0.0550472	0.0266337	867.129			108	2222	2013	0	0.0627855	0.00606252	0.0369601	0.014385	0.0111659	1927.63
	30	2016	2014	0	0.0257871	0.00184771	0.0977565	0.0470678	0.028211	867.129			108	2222	2014	0	0.0634606	0.00606252	0.0450108	0.016332	0.0129918	1927.63
	30	2016	2015	0	0.0279532	0.00255392	0.102732	0.0396263	0.0316738	867.129			108	2222	2015	0	0.0597328	0.00606252	0.0485052	0.0186407	0.0167051	1927.63
	30	2016	2016	1	0.0295141	0.00380752	0.108305	0.0318851	0.0367698	867.129			108	2222	2016	0	0.0706044	0.00606252	0.0539632	0.0214114	0.0197599	1927.63
	30	2016	2017	1	0.0410161	0.00622506	0.117216	0.0229693	0.0418852	867.129			108	2222	2017	0	0.0736419	0.00615406	0.0582534	0.024259	0.021625	1927.63
	30	2016	2018	1	0.0412638	0.0100419	0.123987	0.0156633	0.0451097	867.129			108	2222	2018	0	0.0563692	0.0135935	0.0625415	0.0127228	0.0237838	1927.63
	30	2016	2019	1	0.037297	0.0135954	0.165129	0.0123803	0.0478093	867.129			108	2222	2019	0	0.0767957	0.0135935	0.0691282	0.0138206	0.0261549	1927.63
	30	2016	2020	1	0.0395305	0.0162857	0.185938	0.0106723	0.0491334	867.129			108	2222	2020	0	0.0636096	0.0135935	0.0821741	0.0157397	0.0304838	1927.63
	30	2016	2021	1	0.0428648	0.0188583	0.215109	0.00986483	0.052585	867.129			108	2222	2021	0	0.0619133	0.0135935	0.0964028	0.0171675	0.0337381	1927.63
	252	2222	2010	0	0.0406811	0.0361808	0.0490112	0.00307613	0.00845632	874.746			264	2222	2010	0	0.506556	0.103573	0.132009	0.00506913	0.18859	1946.43
	252	2222	2011	0	0.0425506	0.037199	0.0721534	0.00352494	0.010684	874.746			264	2222	2011	0	0.544059	0.103663	0.112805	0.00563199	0.206704	1946.43
	252	2222	2012	0	0.0440693	0.0382658	0.0862005	0.00408549	0.0135714	874.746			264	2222	2012	0	0.568228	0.103894	0.115689	0.00631732	0.230145	1946.43
	252	2222	2013	0	0.0450712	0.0393812	0.0908	0.00477567	0.0171779	874.746			264	2222	2013	0	0.587324	0.104486	0.616664	0.00729609	0.265302	1946.43
	252	2222	2014	0	0.043927	0.0405507	0.109462	0.00528394	0.0201577	874.746			264	2222	2014	0	0.590165	0.106011	0.141208	0.00776823	0.283143	1946.43
	252	2222	2015	0	0.0457516	0.0417744	0.118965	0.00557109	0.0224314	874.746			264	2222	2015	0	0.590009	0.10999	0.152044	0.00800606	0.297364	1946.43
	252	2222	2016	0	0.0392284	0.0430579	0.130521	0.00614399	0.0259646	874.746			264	2222	2016	0	0.634638	0.120815	0.167324	0.00818945	0.32449	1946.43
	252	2222	2017	0	0.044146	0.0444031	0.141833	0.00650291	0.0288331	874.746			264	2222	2017	0	0.638678	0.153441	0.186022	0.00681932	0.326759	1946.43
	252	2222	2018	0	0.0407848	0.0457874	0.153145	0.00662926	0.030513	874.746			264	2222	2018	0	0.647137	0.220565	0.202478	0.00538605	0.337343	1946.43
	252	2222	2019	0	0.0434715	0.0471718	0.171936	0.00695182	0.0334233	874.746			264	2222	2019	0	0.6831	0.249213	0.231818	0.00547043	0.358066	1946.43
	252	2222	2020	0	0.0517771	0.0485693	0.171845	0.00763371	0.0384517	874.746			264	2222	2020	0	0.711967	0.253088	0.187854	0.00609543	0.384123	1946.43
	252	2222	2021	0	0.0512836	0.0499985	0.206554	0.00804895	0.0422052	874.746			264	2222	2021	0	0.744972	0.254624	0.211874	0.00666729	0.401738	1946.43
	80	2222	2010	0	0.0505486	0.0109499	0.0468877	0.00927921	0.0102839	881.069			265	2222	2010	0	0.102134	0.0855198	0.14714	0.00268884	0.0985557	1947.47
	80	2222	2011	0	0.0529027	0.010864	0.0579853	0.0102668	0.0115155	881.069			265	2222	2011	0	0.109489	0.0855198	0.13993	0.00301213	0.109783	1947.47
	80	2222	2012	0	0.0545427	0.0109499	0.067394	0.0111945	0.0129033	881.069			265	2222	2012	0	0.111975	0.0855198	0.156176	0.00333049	0.120782	1947.47
	80	2222	2013	0	0.0567263	0.0106771	0.0627772	0.0127182	0.0145028	881.069			265	2222	2013	0	0.109887	0.0855198	0.359081	0.00391097	0.140615	1947.47
	80	2222	2014	0	0.0581772	0.0106603	0.084276	0.0141014	0.0163057	881.069			265	2222	2014	0	0.112992	0.0855198	0.180298	0.00405529	0.144048	1947.47
	80	2222	2015	0	0.0666733	0.0106827	0.0932262	0.0161572	0.0192133	881.069			265	2222	2015	0	0.12068	0.0855198	0.191863	0.00426483	0.149191	1947.47
	80	2222	2016	0	0.0685068	0.0108004	0.103111	0.0187938	0.0231919	881.069			265	2222	2016	0	0.142579	0.0855198	0.203629	0.00519553	0.180036	1947.47
	80	2222	2017	0	0.0709966	0.0113777	0.112134	0.0208969	0.0278483	881.069			265	2222	2017	0	0.152891	0.0855198	0.217122	0.00558971	0.183562	1947.47
	80	2222	2018	0	0.0698983	0.0121923	0.121156	0.021628	0.0311193	881.069			265	2222	2018	0	0.0812508	0.0842942	0.227662	0.00621097	0.193363	1947.47
	80	2222	2019	0	0.0716832	0.0125192	0.138868	0.0237457	0.0355728	881.069			265	2222	2019	0	0.15611	0.0622506	0.189006	0.00847973	0.188757	1947.47
	80	2222	2020	0	0.0745401	0.0123119	0.142718	0.0280518	0.0421491	881.069			265	2222	2020	0	0.167103	0.0604795	0.143096	0.00952563	0.197663	1947.47
	80	2222	2021	0	0.0757143	0.0123119	0.163719	0.0315185	0.0479559	881.069			265	2222	2021	0	0.175317	0.0603973	0.161864	0.00996828	0.198328	1947.47
	123	2222	2010	0	0.0350765	0.00923857	0.0190574	0.00788578	0.00198775	890.051			101	2222	2010	0	0.0759357	0.0130274	0.0453567	0.00492752	0.00976628	1948.61
	123	2222	2011	0	0.0353801	0.00929275	0.026148	0.00949124	0.0032968	890.051			101	2222	2011	0	0.0765929	0.0130274	0.0615662	0.00566585	0.0119246	1948.61
	123	2222	2012	0	0.0362934	0.0091956	0.0308966	0.0116493	0.00491539	890.051			101	2222	2012	0	0.0765954	0.0130293	0.0701748	0.00645458	0.0141811	1948.61
	123	2222	2013	0	0.0373985	0.00937122	0.0257458	0.0137214	0.00679758	890.051			101	2222	2013	0	0.0752804	0.0130199	0.0642022	0.00741651	0.01681	1948.61
	123	2222	2014	0	0.0383028	0.00905361	0.0414255	0.016312	0.0082465	890.051			101	2222	2014	0	0.0729285	0.0130517	0.0902594	0.00816571	0.0187892	1948.61
	123	2222	2015	0	0.038795	0.00964398	0.046918	0.017405	0.00970817	890.051			101	2222	2015	0	0.0665496	0.0129377	0.0986669	0.00923755	0.0215712	1948.61
	123	2222	2016	0	0.0406641	0.00859402	0.0497378	0.0215971	0.0112468	890.051			101	2222	2016	0	0.109628	0.0133618	0.107483	0.00995784	0.024383	1948.61
	123	2222	2017	0	0.0418688	0.0106024	0.0557861	0.0201511	0.0128483	890.051			101	2222	2017	0	0.0769867	0.0118803	0.120187	0.0124537	0.0279784	1948.61
	123	2222	2018	0	0.0411019	0.00828389	0.0615554	0.0272963	0.0145533	890.051			101	2222	2018	0	0.0609805	0.0149648	0.132894	0.0105166	0.0296028	1948.61
	123	2222	2019	0	0.0389285	0.00925725	0.0727416	0.0275037	0.016548	890.051			101	2222	2019	0	0.0988831	0.0141073	0.148627	0.012194	0.033086	1948.61
	123	2222	2020	0	0.0415148	0.00900691	0.0765626	0.0316192	0.0191156	890.051			101	2222	2020	0	0.0752655	0.0141409	0.150502	0.0136273	0.0377879	1948.61
	123	2222	2021	0	0.042153	0.00914329	0.0842522	0.034458	0.0215238	890.051			101	2222	2021	0	0.0738665	0.0141316	0.159712	0.0143531	0.0402137	1948.61
	250	2222	2010	0	0.0419595	0.0181278	0.0345187	0.00404578	0.00986652	890.225			20	2016	2010	0	0.155422	0.0518612	0.163031	0.00467967	0.150481	1984.74
	250	2222	2011	0	0.0436712	0.0181278	0.0435144	0.00479735	0.0127555	890.225			20	2016	2011	0	0.159021	0.0518612	0.182703	0.00507326	0.161524	1984.74
	250	2222	2012	0	0.0419464	0.0181278	0.0500968	0.00574674	0.0163029	890.225			20	2016	2012	0	0.16384	0.0518612	0.194979	0.00530383	0.168095	1984.74
	250	2222	2013	0	0.0428901	0.0181278	0.0558704	0.00678118	0.0199946	890.225			20	2016	2013	0	0.178101	0.0518612	0.318325	0.00662546	0.207141	1984.74
	250	2222	2014	0	0.0396234	0.0181278	0.0655213	0.00779687	0.0236356	890.225			20	2016	2014	0	0.173424	0.0518612	0.240532	0.00778007	0.240425	1984.74
	250	2222	2015	0	0.0469161	0.0181278	0.0716345	0.00864746	0.0267941	890.225			20	2016	2015	0	0.175143	0.0518612	0.258197	0.00875855	0.26573	1984.74
	250	2222	2016	0	0.0433258	0.0181278	0.0795316	0.00958064	0.0299701	890.225			20	2016	2016	1	0.169664	0.0518612	0.279475	0.00968213	0.287626	1984.74
	250	2222	2017	0	0.0530628	0.0181278	0.089416	0.0106658	0.0340849	890.225			20	2016	2017	1	0.168907	0.0518612	0.324791	0.0110701	0.318321	1984.74
	250	2222	2018	0	0.0466232	0.0198391	0.0993026	0.0102131	0.0357017	890.225			20	2016	2018	1	0.173742	0.0518612	0.333281	0.0121072	0.326418	1984.74
	250	2222	2019	0	0.0464411	0.0198391	0.116466	0.010961	0.0387641	890.225			20	2016	2019	1	0.174969	0.0518612	0.368106	0.0148151	0.38224	1984.74
	250	2222	2020	0	0.055314	0.0198391	0.114608	0.0121604	0.0439013	890.225			20	2016	2020	1	0.168915	0.0518612	0.303476	0.0159545	0.389859	1984.74
	250	2222	2021	0	0.0599246	0.0198391	0.135517	0.0128405	0.0470433	890.225			20	2016	2021	1	0.169277	0.0518612	0.330007	0.017278	0.401038	1984.74
	269	2222	2010	0	0.0478114	0.011501	0.0804312	0.00431978	0.0257836	892.214			234	2222	2010	0	0.0491794	0.0100606	0.0182443	0.0075622	0.00331639	2000.19
	269	2222	2011	0	0.0470083	0.0113049	0.103208	0.00509011	0.030483	892.214			234	2222	2011	0	0.0489576	0.0100606	0.0248873	0.00901255	0.00470264	2000.19
	269	2222	2012	0	0.0484466	0.0110377	0.119121	0.00603382	0.0359311	892.214			234	2222	2012	0	0.0485518	0.0100606	0.029783	0.0108497	0.00644391	2000.19
	269	2222	2013	0	0.0537561	0.0106771	0.143159	0.00638408	0.0368697	892.214			234	2222	2013	0	0.0489386	0.0100606	0.0284012	0.0128558	0.00847104	2000.19
	269	2222	2014	0	0.0497435	0.0101933	0.141297	0.00684992	0.0379518	892.214			234	2222	2014	0	0.0478815	0.0100606	0.0387441	0.0146855	0.0100885	2000.19
	269	2222	2015	0	0.0515766	0.00955431	0.150881	0.00777959	0.041246	892.214			234	2222	2015	0	0.0466231	0.0100606	0.0417974	0.0173938	0.0127483	2000.19
	269	2222	2016	0	0.0522607	0.00872853	0.166327	0.009309	0.0454558	892.214			234	2222	2016	0	0.0442661	0.0100606	0.0469072	0.0208941	0.0160378	2000.19
	269	2222	2017	0	0.054108	0.00769725	0.188736	0.0110083	0.0486891	892.214			234	2222	2017	0	0.0420606	0.0100606	0.0529187	0.0246959	0.0197425	2000.19
	269	2222	2018	0	0.0556238	0.00583833	0.193833	0.0152864	0.052485	892.214			234	2222	2018	0	0.0381793	0.0100606	0.0589281	0.0274576	0.0222716	2000.19
	269	2222	2019	0	0.0555899	0.00356839	0.166844	0.0254032	0.0546089	892.214			234	2222	2019	0	0.0583314	0.0100606	0.0681919	0.0300257	0.0246442	2000.19
	269	2222	2020	0	0.0559502	0.00220268	0.174079	0.0410254	0.0563791	892.214			234	2222	2020	0	0.0656486	0.0100606	0.0759571	0.0342938	0.0288562	2000.19
	269	2222	2021	0	0.0480425	0.00155813	0.190513	0.0591032	0.059693	892.214			234	2222	2021	0	0.0679138	0.0100606	0.0903394	0.0373459	0.0319025	2000.19
	175	2222	2010	0	0.0694824	0.000543665	0.0137876	0.0343147	0.0101192	907.844			137	2222	2010	0	0.0689519	0.0456996	0.0692169	0.00422778	0.0288679	2007.96
	175	2222	2011	0	0.069311	0.00208125	0.0194077	0.0133959	0.0125214	907.844			137	2222	2011	0	0.0699972	0.0456996	0.077326	0.00475422	0.0328862	2007.96
	175	2222	2012	0	0.0704063	0.000530587	0.0250105	0.0491811	0.0162593	907.844			137	2222	2012	0	0.0737534	0.0456996	0.0794127	0.00535144	0.0377798	2007.96
	175	2222	2013	0	0.0730373	0.00213356	0.0333661	0.0181776	0.019305	907.844			137	2222	2013	0	0.0749438	0.0456996	0.0985869	0.00612175	0.0437163	2007.96
	175	2222	2014	0	0.0716783	0.000517509	0.0332126	0.0617621	0.0207854	907.844			137	2222	2014	0	0.0748598	0.0456996	0.0885143	0.00660624	0.0474779	2007.96
	175	2222	2015	0	0.0707576	0.00218961	0.0333445	0.0202866	0.0225393	907.844			137	2222	2015	0	0.0739834	0.0456996	0.0958038	0.00719008	0.0523519	2007.96
	175	2222	2016	0	0.0676483	0.000504432	0.0406794	0.0730536	0.0247449	907.844			137	2222	2016	0	0.0733338	0.0456996	0.103947	0.00738638	0.0535257	2007.96
	175	2222	2017	0	0.0622169	0.00224939	0.0455492	0.0234625	0.0270349	907.844			137	2222	2017	0	0.0747863	0.0456996	0.116306	0.00786937	0.0570109	2007.96
	175	2222	2018	0	0.0578137	0.000539929	0.0471926	0.0840842	0.0305847	907.844			137	2222	2018	0	0.0771889	0.0456996	0.125472	0.00839843	0.0606588	2007.96
	175	2222	2019	0	0.0601602	0.00187947	0.0671756	0.0322855	0.0324139	907.844			137	2222	2019	0	0.0746048	0.0456996	0.135995	0.00921852	0.0668428	2007.96
	175	2222	2020	0	0.0597137	0.000599713	0.0768805	0.0859923	0.0340517	907.844			137	2222	2020	0	0.0699544	0.0456996	0.133378	0.0102253	0.0743402	2007.96
	175	2222	2021	0	0.0573745	0.00184211	0.0868665	0.0362072	0.0358702	907.844			137	2222	2021	0	0.0687535	0.0456996	0.150111	0.0109481	0.0796026	2007.96
	95	2222	2010	0	0.0382391	0.00360201	0.00813935	0.0168248	0.00161309	912.258			144	2222	2010	0	0.0587091	0.00401864	0.0462541	0.0109968	0.00730787	2022.66
	95	2222	2011	0	0.0391318	0.00400369	0.0127539	0.0187252	0.00272841	912.258			144	2222	2011	0	0.0589534	0.00401864	0.0566251	0.0124365	0.00877599	2022.66
	95	2222	2012	0	0.0405333	0.00448757	0.0158116	0.0205305	0.00398718	912.258			144	2222	2012	0	0.0623836	0.00401864	0.0665852	0.0141384	0.0106877	2022.66
	95	2222	2013	0	0.0413965	0.00507421	0.0103493	0.0220142	0.00533482	912.258			144	2222	2013	0	0.0624204	0.00401864	0.0674264	0.0158322	0.0123669	2022.66
	95	2222	2014	0	0.0433325	0.00578788	0.021622	0.0234084	0.00702733	912.258			144	2222	2014	0	0.061539	0.00401864	0.0900302	0.017633	0.014036	2022.66
	95	2222	2015	0	0.0442308	0.00667157	0.0233909	0.0252194	0.00941854	912.258			144	2222	2015	0	0.0636843	0.00401864	0.0964223	0.0196372	0.0159705	2022.66
	95	2222	2016	0	0.0442667	0.00777011	0.0266799	0.0272491	0.0122026	912.258			144	2222	2016	0	0.0634938	0.00401864	0.0975835	0.021758	0.0179167	2022.66
	95	2222	2017	0	0.0466135	0.0091545	0.0307756	0.0278215	0.0148496	912.258			144	2222	2017	0	0.0622797	0.00401864	0.100371	0.0237779	0.0199228	2022.66
	95	2222	2018	0	0.0489262	0.011247	0.035215	0.027118	0.0178763	912.258			144	2222	2018	0	0.0695192	0.00401864	0.103072	0.0267702	0.0227513	2022.66
	95	2222	2019	0	0.0489728	0.0147238	0.0595768	0.022995	0.0193346	912.258			144	2222	2019	0	0.0695617	0.00401864	0.0975424	0.0286907	0.0246192	2022.66
	95	2222	2020	0	0.0510029	0.0196056	0.0629156	0.0189035	0.0208393	912.258			144	2222	2020	0	0.0708105	0.00401864	0.101748	0.031618	0.0274942	2022.66
	95	2222	2021	0	0.0531182	0.0255878	0.0696732	0.0158508	0.0226608	912.258			144	2222	2021	0	0.0671751	0.00401864	0.113962	0.0335814	0.0293808	2022.66
	174	2222	2010	0	0.0349953	0.000349366	0.00408481	0.0324268	0.000879126	916.889			104	2222	2010	0	0.0726474	0.00855479	0.0515759	0.00401061	0.0100374	2043.21
	174	2222	2011	0	0.0336149	0.000349366	0.00772632	0.0383631	0.00184503	916.889			104	2222	2011	0	0.0736775	0.00855479	0.0651256	0.00496092	0.0133236	2043.21
	174	2222	2012	0	0.0338877	0.000349366	0.0112965	0.0473224	0.00330711	916.889			104	2222	2012	0	0.0731851	0.00855479	0.0731914	0.00582086	0.0161544	2043.21
	174	2222	2013	0	0.0326862	0.000349366	0.0119128	0.0526569	0.00417248	916.889			104	2222	2013	0	0.0736755	0.00855479	0.0771486	0.00669885	0.0193205	2043.21
	174	2222	2014	0	0.0349497	0.000349366	0.0155175	0.0633371	0.00589226	916.889			104	2222	2014	0	0.0739804	0.00855479	0.0867865	0.00743778	0.0217171	2043.21
	174	2222	2015	0	0.0434778	0.000349366	0.0168517	0.0729418	0.00744048	916.889			104	2222	2015	0	0.0741103	0.00855479	0.0906313	0.00810597	0.0242464	2043.21
	174	2222	2016	0	0.0389201	0.000349366	0.0188909	0.0833364	0.00908642	916.889			104	2222	2016	0	0.0741371	0.00855479	0.0987901	0.0093964	0.0283867	2043.21
	174	2222	2017	0	0.0385006	0.000349366	0.0212241	0.0881059	0.00980796	916.889			104	2222	2017	0	0.0760971	0.00855479	0.0985025	0.0107496	0.0331186	2043.21
	174	2222	2018	0	0.0396637	0.000345629	0.0231011	0.091385	0.01027	916.889			104	2222	2018	0	0.0753387	0.00875095	0.0982149	0.0111476	0.0351463	2043.21
	174	2222	2019	0	0.0376214	0.00037739	0.0344928	0.101184	0.0121673	916.889			104	2222	2019	0	0.080337	0.00875095	0.107957	0.0125279	0.0398006	2043.21
	174	2222	2020	0	0.0396217	0.000369916	0.0431424	0.107304	0.0130789	916.889			104	2222	2020	0	0.0892225	0.00875095	0.116403	0.0143993	0.0464137	2043.21
	174	2222	2021	0	0.0384158	0.000369916	0.0510936	0.110303	0.0135591	916.889			104	2222	2021	0	0.0834152	0.00875095	0.116202	0.0161415	0.0525703	2043.21
	171	2222	2010	0	0.0485338	0.00236709	0.0610797	0.170161	0.0626584	924.654			106	2222	2010	0	0.0590295	0.00839972	0.055066	0.00374647	0.0131911	2063.46
	171	2222	2011	0	0.0500745	0.00256139	0.0724994	0.187149	0.0775286	924.654			106	2222	2011	0	0.0590698	0.00839972	0.0703435	0.00368613	0.0128955	2063.46
	171	2222	2012	0	0.0515729	0.00287526	0.0885554	0.201358	0.0915594	924.654			106	2222	2012	0	0.0600568	0.00839972	0.0803231	0.00436835	0.0157866	2063.46
	171	2222	2013	0	0.0528117	0.00341332	0.123546	0.201547	0.104433	924.654			106	2222	2013	0	0.0608042	0.00839972	0.0842781	0.00493856	0.0183057	2063.46
	171	2222	2014	0	0.0532751	0.00439416	0.110136	0.172955	0.109031	924.654			106	2222	2014	0	0.060202	0.00839972	0.103163	0.00564517	0.0211255	2063.46
	171	2222	2015	0	0.0572051	0.00637639	0.117532	0.142003	0.121784	924.654			106	2222	2015	0	0.060733	0.00839972	0.108692	0.00604719	0.0228729	2063.46
	171	2222	2016	0	0.0561554	0.0110377	0.127263	0.0929713	0.129184	924.654			106	2222	2016	0	0.0666787	0.00839972	0.11857	0.00698898	0.0269539	2063.46
	171	2222	2017	0	0.0574954	0.02479	0.144021	0.0461849	0.13676	924.654			106	2222	2017	0	0.0647806	0.00839972	0.129153	0.00743391	0.0289544	2063.46
	171	2222	2018	0	0.0566551	0.0582674	0.153711	0.0203416	0.136109	924.654			106	2222	2018	0	0.0589731	0.00839972	0.139733	0.0079595	0.031048	2063.46
	171	2222	2019	0	0.0550594	0.0917449	0.19148	0.014235	0.147833	924.654			106	2222	2019	0	0.0711052	0.00839972	0.161271	0.00916669	0.036435	2063.46
	171	2222	2020	0	0.0572204	0.110515	0.162787	0.0129636	0.16072	924.654			106	2222	2020	0	0.0701532	0.00839972	0.170474	0.0104177	0.0420176	2063.46
	171	2222	2021	0	0.0576342	0.12539	0.172652	0.0113234	0.157537	924.654			106	2222	2021	0	0.0712433	0.00839972	0.202759	0.0119261	0.0487491	2063.46
	83	2222	2010	0	0.0396995	0.0248965	0.037239	0.00277193	0.00429005	942.846			261	2222	2010	0	0.204501	0.240199	0.212611	0.00878331	0.170978	2075.72
	83	2222	2011	0	0.0403062	0.0248965	0.0487301	0.00340999	0.00614227	942.846			261	2222	2011	0	0.204003	0.240199	0.199557	0.00945654	0.182476	2075.72
	83	2222	2012	0	0.041089	0.0248965	0.0571268	0.00419123	0.00845765	942.846			261	2222	2012	0	0.208249	0.240199	0.21755	0.0106348	0.203813	2075.72
	83	2222	2013	0	0.043696	0.0248965	0.0530355	0.00503658	0.0107578	942.846			261	2222	2013	0	0.212789	0.240199	0.389309	0.0124051	0.235584	2075.72
	83	2222	2014	0	0.0449358	0.0248965	0.0749473	0.00545433	0.0117868	942.846			261	2222	2014	0	0.216494	0.240199	0.266354	0.013002	0.244138	2075.72
	83	2222	2015	0	0.0462952	0.0248965	0.0833591	0.00620521	0.0138563	942.846			261	2222	2015	0	0.252383	0.240199	0.283026	0.0157039	0.291682	2075.72
	83	2222	2016	0	0.0459095	0.0248965	0.0929992	0.00752382	0.0175453	942.846			261	2222	2016	0	0.257418	0.240199	0.295449	0.0168357	0.307296	2075.72
	83	2222	2017	0	0.0455507	0.0248965	0.101212	0.00857261	0.0206549	942.846			261	2222	2017	0	0.26207	0.240199	0.31436	0.0180761	0.319899	2075.72
	83	2222	2018	0	0.0438876	0.0248965	0.109423	0.00936252	0.0229701	942.846			261	2222	2018	0	0.279844	0.240199	0.324767	0.0192863	0.330505	2075.72
	83	2222	2019	0	0.0465819	0.0248965	0.124417	0.0105775	0.0264812	942.846			261	2222	2019	0	0.291198	0.240199	0.326791	0.0207674	0.346468	2075.72
	83	2222	2020	0	0.0506838	0.0248965	0.130175	0.0123794	0.0317833	942.846			261	2222	2020	0	0.294729	0.240199	0.280559	0.0240267	0.389656	2075.72
	83	2222	2021	0	0.0543301	0.0248965	0.149579	0.0149811	0.039438	942.846			261	2222	2021	0	0.282277	0.240199	0.313685	0.0266694	0.420566	2075.72
	91	2222	2010	0	0.0538622	0.0239512	0.0266345	0.00254658	0.00706372	946.195			226	2222	2010	0	0.0779441	0.00582712	0.0336083	0.00685905	0.0143681	2129.44
	91	2222	2011	0	0.0546805	0.0239493	0.0416698	0.00300825	0.00903531	946.195			226	2222	2011	0	0.0779623	0.0082596	0.0438495	0.00580734	0.0178289	2129.44
	91	2222	2012	0	0.0563173	0.0239512	0.0490761	0.0035103	0.0111948	946.195			226	2222	2012	0	0.0787788	0.00582525	0.0507498	0.00957356	0.0219436	2129.44
	91	2222	2013	0	0.0586447	0.0239456	0.0479149	0.00452872	0.0157996	946.195			226	2222	2013	0	0.0796754	0.00826334	0.0577128	0.00769445	0.0252242	2129.44
	91	2222	2014	0	0.0597914	0.0239736	0.0653872	0.00515035	0.0183362	946.195			226	2222	2014	0	0.0804143	0.00582338	0.0692017	0.0119366	0.0283684	2129.44
	91	2222	2015	0	0.0622934	0.0238409	0.0712798	0.00583722	0.0208904	946.195			226	2222	2015	0	0.0817189	0.0082652	0.0724194	0.00950756	0.0321598	2129.44
	91	2222	2016	0	0.0650358	0.0244743	0.0790386	0.00652851	0.0243542	946.195			226	2222	2016	0	0.0935803	0.00582151	0.0791467	0.0149089	0.0364538	2129.44
	91	2222	2017	0	0.0662901	0.0216252	0.0885057	0.0077488	0.0257944	946.195			226	2222	2017	0	0.0781056	0.00826894	0.0842197	0.0119855	0.0416335	2129.44
	91	2222	2018	0	0.0684943	0.0293785	0.098083	0.0062242	0.0280282	946.195			226	2222	2018	0	0.0757358	0.00584954	0.0935787	0.0183208	0.0457267	2129.44
	91	2222	2019	0	0.0667944	0.027613	0.11929	0.00708101	0.0301573	946.195			226	2222	2019	0	0.0816097	0.00818674	0.113633	0.0140237	0.048608	2129.44
	91	2222	2020	0	0.0694504	0.0276466	0.125215	0.00768121	0.0330897	946.195			226	2222	2020	0	0.101412	0.00587943	0.126796	0.0219406	0.0559382	2129.44
	91	2222	2021	0	0.0710417	0.0276391	0.118529	0.00837683	0.0364288	946.195			226	2222	2021	0	0.0823471	0.00818487	0.144069	0.0167538	0.0589274	2129.44
